# Supplementary material for: Integrative sRNA, DNA Methylation, and Transcriptomics Reveals Dynamic Epigenetic Reprogramming of Meloidogyne javanica-Induced Galls in Arabidopsis
Source: Int J Mol Sci. 2026 May 14;27(10):4365. doi: 10.3390/ijms27104365 (PMC13207400; doi:10.3390/ijms27104365)
Supplement: Supplementary file 1 [file ijms-27-04365-s001.zip]

Archive with 8 entries (7 files):
- ijms-4246158-supplementary/
- ijms-4246158-supplementary/ijms-4246158 Figure S1.pdf
- ijms-4246158-supplementary/Table_S1.xlsx
- ijms-4246158-supplementary/Table_S2.xlsx
- ijms-4246158-supplementary/Table_S3.xlsx
- ijms-4246158-supplementary/Table_S4.xlsx
- ijms-4246158-supplementary/Table_S5.xlsx
- ijms-4246158-supplementary/Table_S6_and_S7.xlsx
