# Supplementary material for: Integrative sRNA, DNA Methylation, and Transcriptomics Reveals Dynamic Epigenetic Reprogramming of Meloidogyne javanica-Induced Galls in Arabidopsis
Source: Int J Mol Sci. 2026 May 14;27(10):4365. doi: 10.3390/ijms27104365 (PMC13207400; doi:10.3390/ijms27104365)
Supplement: Supplementary file 1 [file ijms-27-04365-s001.zip › ijms-4246158-supplementary/Table_S1.xlsx]

## Sheet: Table S1
	Table S1. List of primers used for qRT-PCR analysis.
	Name	Sequence (5'-3')
	qrt-AHB1 Fw	AGAGACTTGGAGCCAGCCATTC
	qrt-AHB1 Rv	ACAATGCATACTTGGCCACCTC
	qrt-HRA1 Fw	CATGACCAACAACCACCGCAAC
	qrt-HRA1 Rv	TTCTGCTGCTGACTCGGAATCG
	qrt-ARP Fw	CCAAGAAATCTGAACAAAGCAACG
	qrt-ARP Rv	CCGTTGGTGAACCCATCAGT
	qrt-SPL10 Fw	TTGAGGAGTGTGGGACCAGTTG
	qrt-SPL10 Rv	TCCCTCTTGTGCTCTCCATCAC
	qrt-UBC21 Fw	CTGCGACTCAGGGAATCTTCTAA
	qrt-UBC21 Rv	TTGTGCCATTGAATTGAACCC
