# Supplementary material for: Integrative sRNA, DNA Methylation, and Transcriptomics Reveals Dynamic Epigenetic Reprogramming of Meloidogyne javanica-Induced Galls in Arabidopsis
Source: Int J Mol Sci. 2026 May 14;27(10):4365. doi: 10.3390/ijms27104365 (PMC13207400; doi:10.3390/ijms27104365)
Supplement: Supplementary file 1 [file ijms-27-04365-s001.zip › ijms-4246158-supplementary/Table_S2.xlsx]

## Sheet: a
	Table S2a. Differentially accumulated small RNAs identified by sRNA-seq in 14 dpi galls versus control root segments. Expression values are shown as reads per million (RPM), and differential accumulation is expressed as log₂ fold change (adjusted P value < 0.05).
	logFC	logCPM	PValue	ID	seqnames	start	genome	type	Chromosome_Type	Gene.overlap	Gene.overlap.description	TEs.overlap	Promoter.overlap	Promoter.overlap.description	TEs.Family	TEs.Super.Family	mapped.G1_sRNA_R1_MappedOn_Ath_Mjavanica_full_mod.fa_unique.bam	mapped.G2_sRNA_R1_MappedOn_Ath_Mjavanica_full_mod.fa_unique.bam	mapped.G3_sRNA_R1_MappedOn_Ath_Mjavanica_full_mod.fa_unique.bam	mapped.RC1_sRNA_R1_MappedOn_Ath_Mjavanica_full_mod.fa_unique.bam	mapped.RC2_sRNA_R1_MappedOn_Ath_Mjavanica_full_mod.fa_unique.bam	mapped.RC3_sRNA_R1_MappedOn_Ath_Mjavanica_full_mod.fa_unique.bam	AveLogCPM	FDR	updown	Gall_mean	RC_mean
	7.16	6.29	4.1229e-78	4_14633801	4	14633801	Ath	gene	non-pericentromeric	AT4G29920	Double Clp-N motif-containing P-loop nucleoside triphosphate hydrolases superfamily protein	none	none	none	none	none	699.66	710.881	917.151	2.96611	4.00079	2.89328	6.28574	1.66444e-73	+DESL	775.9	3.29
	5.11	9.77	5.13379e-73	1_23559201	1	23559201	Ath	tRNA	non-pericentromeric	AT1G63510		none	AT1G63520	hypothetical protein (DUF3527)	none	none	7793.13	7918.11	10215.6	140.299	189.24	136.854	9.76792	1.65804e-68	+DESL	8642.29	155.46
	6.74	6.13	6.84123e-73	4_14633401	4	14633401	Ath	gene	non-pericentromeric	AT4G29920	Double Clp-N motif-containing P-loop nucleoside triphosphate hydrolases superfamily protein	none	none	none	none	none	625.156	635.182	819.487	3.5699	4.81519	3.48224	6.12979	1.84124e-68	+DESL	693.27	3.96
	7.14	5.6	4.6604e-67	4_14633201	4	14633201	Ath	gene	non-pericentromeric	AT4G29920	Double Clp-N motif-containing P-loop nucleoside triphosphate hydrolases superfamily protein	none	none	none	none	none	429.523	436.411	563.04	1.80792	2.43858	1.76353	5.59986	1.07511e-62	+DESL	476.32	2
	6.18	5.81	2.56985e-64	2_2858001	2	2858001	Ath	lnc_RNA	pericentromeric	AT2G05035		none	AT2G05045		none	none	497.046	505.018	651.554	4.19171	5.65391	4.08879	5.81249	5.18735e-60	+DESL	551.21	4.64
	8.1	5.11	8.41355e-62	3_11053401	3	11053401	Ath	none	pericentromeric	none	none	none	AT3G29075	glycine-rich protein	none	none	302.758	307.613	396.871	0.601092	0.810771	0.586332	5.10743	1.50961e-57	+DESL	335.75	0.67
	6.45	4.94	4.38811e-53	3_7594001	3	7594001	Ath	none	non-pericentromeric	none	none	none	AT3G21560	UDP-Glycosyltransferase superfamily protein	none	none	266.39	270.662	349.197	1.81424	2.4471	1.76969	4.94045	6.44186e-49	+DESL	295.42	2.01
	7.57	4.61	1.293e-51	3_16754401	3	16754401	Ath	none	non-pericentromeric	none	none	none	AT3G45640	mitogen-activated protein kinase 3	none	none	211.05	214.435	276.656	0.603815	0.814444	0.588988	4.61054	1.49141e-47	+DESL	234.05	0.67
	4.56	5.91	3.6388e-49	2_18958001	2	18958001	Ath	none	non-pericentromeric	none	none	none	AT2G46140	Late embryogenesis abundant protein	none	none	519.335	527.664	680.771	13.6268	18.3802	13.2922	5.91117	3.67253e-45	+DESL	575.92	15.1
	5	5.29	3.10176e-48	4_13473201	4	13473201	Ath	gene	non-pericentromeric	AT4G26730	S-adenosyl-L-methionine-dependent methyltransferases superfamily protein	none	AT4G26720	protein phosphatase X 1	none	none	338.042	343.464	443.123	6.51375	8.78595	6.35381	5.29391	2.78268e-44	+DESL	374.88	7.22
	5.05	5.23	8.68597e-48	3_10139201	3	10139201	Ath	lnc_RNA	non-pericentromeric	AT3G05235		none	AT3G27400	Pectin lyase-like superfamily protein	none	none	322.781	327.958	423.118	5.99841	8.09083	5.85112	5.22919	7.3823e-44	+DESL	357.95	6.65
	6.14	4.63	2.79827e-47	4_14633001	4	14633001	Ath	gene	non-pericentromeric	AT4G29920	Double Clp-N motif-containing P-loop nucleoside triphosphate hydrolases superfamily protein	none	none	none	none	none	212.787	216.2	278.933	1.79448	2.42045	1.75041	4.63319	2.25936e-43	+DESL	235.97	1.99
	8.05	4.27	5.71188e-47	4_14633601	4	14633601	Ath	gene	non-pericentromeric	AT4G29920	Double Clp-N motif-containing P-loop nucleoside triphosphate hydrolases superfamily protein	none	none	none	none	none	164.872	167.516	216.123	0.300071	0.404745	0.292703	4.27236	4.39224e-43	+DESL	182.84	0.33
	5.3	4.97	7.37511e-47	3_22700801	3	22700801	Ath	none	non-pericentromeric	none	none	none	AT3G61350	SKP1 interacting partner 4	none	none	269.055	273.37	352.69	4.17646	5.63334	4.07391	4.96941	5.41343e-43	+DESL	298.37	4.63
	6.51	4.47	3.54524e-46	5_17277801	5	17277801	Ath	none	non-pericentromeric	none	none	none	none	none	none	none	189.079	192.112	247.855	1.20578	1.62639	1.17617	4.46775	2.3854e-42	+DESL	209.68	1.34
	8	4.22	5.95553e-46	4_2415601	4	2415601	Ath	none	pericentromeric	none	none	none	AT4G04750	Major facilitator superfamily protein	none	none	158.983	161.533	208.403	0.301287	0.406385	0.293889	4.22307	3.84687e-42	+DESL	176.31	0.33
	6.49	4.44	7.16606e-46	4_14634001	4	14634001	Ath	gene	non-pericentromeric	AT4G29920	Double Clp-N motif-containing P-loop nucleoside triphosphate hydrolases superfamily protein	none	none	none	none	none	184.804	187.768	242.251	1.19192	1.6077	1.16265	4.43545	4.45076e-42	+DESL	204.94	1.32
	4.98	5.11	8.79666e-46	2_15478401	2	15478401	Ath	none	non-pericentromeric	none	none	none	none	none	none	none	294.776	299.503	386.407	5.72768	7.72567	5.58703	5.1058	5.21326e-42	+DESL	326.9	6.35
	10.02	4.09	9.03943e-46	5_508601	5	508601	Ath	gene	non-pericentromeric	AT5G02390	TRM32-like protein (DUF3741)	none	AT5G02385		none	none	144.472	146.789	189.381	0	0	0	4.08868	5.21326e-42	+DESL	160.21	0
	6.16	4.42	3.16838e-44	2_1160001	2	1160001	Ath	none	pericentromeric	none	none	none	AT2G03810	18S pre-ribosomal assembly protein gar2-like protein	none	none	182.763	185.694	239.575	1.50406	2.02872	1.46713	4.42419	1.76427e-40	+DESL	202.68	1.67
	6.71	4.29	4.16248e-44	3_19085801	3	19085801	Ath	transposon_fragment	non-pericentromeric	AT3G51420	strictosidine synthase-like 4	AT3TE77415	AT3G51430	Calcium-dependent phosphotriesterase superfamily protein	TSCL	LINE?	166.508	169.178	218.267	0.906821	1.22315	0.884554	4.29325	2.24057e-40	+DESL	184.65	1
	6.7	4.29	4.63667e-44	5_14711001	5	14711001	Ath	none	non-pericentromeric	none	none	none	AT5G37170	O-methyltransferase family protein	none	none	165.675	168.332	217.175	0.903507	1.21868	0.881322	4.28564	2.4153e-40	+DESL	183.73	1
	5.59	4.51	9.43373e-43	1_11179801	1	11179801	Ath	pseudogenic_exon	non-pericentromeric	none	none	none	AT1G31280	Argonaute family protein	none	none	193.481	196.584	253.625	2.40849	3.24864	2.34935	4.51182	4.76058e-39	+DESL	214.56	2.67
	4.95	4.83	1.22239e-42	5_4947001	5	4947001	Ath	none	non-pericentromeric	none	none	none	AT5G15240	Transmembrane amino acid transporter family protein	none	none	241.082	244.948	316.022	4.75811	6.41788	4.64127	4.82601	5.80574e-39	+DESL	267.35	5.27
	7.78	4.02	3.16203e-42	2_16280201	2	16280201	Ath	transposable_element_gene	non-pericentromeric	none	none	AT2TE73030	AT2G38995	O-acyltransferase (WSD1-like) family protein	ATMU1	DNA/MuDR	136.635	138.826	179.108	0.301289	0.406388	0.293891	4.01723	1.4589e-38	+DESL	151.52	0.33
	5.69	4.42	4.91451e-42	1_25595201	1	25595201	Ath	transposable_element_gene	non-pericentromeric	none	none	AT1TE83950	AT1G68290	endonuclease 2	ATGP3	LTR/Gypsy	181.435	184.345	237.834	2.10557	2.84006	2.05387	4.42087	2.20447e-38	+DESL	201.2	2.33
	5.3	4.53	2.61019e-41	2_564201	2	564201	Ath	none	non-pericentromeric	none	none	none	AT2G04215		none	none	194.984	198.112	255.596	2.99891	4.04502	2.92527	4.52603	1.13919e-37	+DESL	216.23	3.32
	4.3	5.25	6.57132e-41	4_13473001	4	13473001	Ath	gene	non-pericentromeric	AT4G26730	S-adenosyl-L-methionine-dependent methyltransferases superfamily protein	none	AT4G26720	protein phosphatase X 1	none	none	322.143	327.31	422.282	10.0777	13.5932	9.83028	5.25132	2.79251e-37	+DESL	357.24	11.17
	6.51	4.1	9.86649e-41	1_17627601	1	17627601	Ath	transposable_element_gene	pericentromeric	none	none	none	none	none	none	none	144.685	147.005	189.661	0.903512	1.21868	0.881326	4.10294	3.98317e-37	+DESL	160.45	1
	6.18	4.16	1.73371e-40	3_11344801	3	11344801	Ath	transposon_fragment	pericentromeric	none	none	AT3TE47240	none	none	ATLINE1A	LINE/L1	150.697	153.113	197.541	1.20647	1.62732	1.17684	4.16184	6.82843e-37	+DESL	167.12	1.34
	6.41	4.02	3.33667e-39	3_17656001	3	17656001	Ath	gene	non-pericentromeric	AT3G47850	tRNA (Ile)-lysidine synthase	none	AT3G47850	tRNA (Ile)-lysidine synthase	none	none	135.488	137.661	177.604	0.903259	1.21834	0.881079	4.0164	1.25306e-35	+DESL	150.25	1
	4.53	4.81	5.68217e-39	1_11180001	1	11180001	Ath	pseudogenic_exon	non-pericentromeric	none	none	none	AT1G31280	Argonaute family protein	none	none	235.885	239.668	309.211	6.26675	8.45278	6.11287	4.81049	2.08539e-35	+DESL	261.59	6.94
	5.83	4.11	1.36615e-38	1_22542401	1	22542401	Ath	gene	non-pericentromeric	AT1G61150	LisH and RanBPM domains containing protein	none	AT1G61150	LisH and RanBPM domains containing protein	none	none	144.729	147.05	189.719	1.4983	2.02096	1.46151	4.11162	4.90246e-35	+DESL	160.5	1.66
	5.04	4.41	2.24153e-38	1_22085401	1	22085401	Ath	gene	non-pericentromeric	AT1G59980	ARG1-like 2	none	AT1G08287		none	none	178.444	181.306	233.914	3.29176	4.44002	3.21093	4.41114	7.86889e-35	+DESL	197.89	3.65
	4.03	5.28	3.84517e-38	3_18569201	3	18569201	Ath	none	non-pericentromeric	none	none	none	none	none	none	none	326.697	331.936	428.251	12.4109	16.7401	12.1061	5.2844	1.32113e-34	+DESL	362.29	13.75
	5.32	4.25	5.46138e-38	5_8241601	5	8241601	Ath	gene	non-pericentromeric	AT5G24270	Calcium-binding EF-hand family protein	none	none	none	none	none	159.156	161.709	208.63	2.39965	3.23672	2.34073	4.2496	1.83733e-34	+DESL	176.5	2.66
	6.77	3.86	6.70376e-38	2_7616001	2	7616001	Ath	gene	non-pericentromeric	AT2G17510	ribonuclease II family protein	none	AT2G17520	Endoribonuclease/protein kinase IRE1-like protein	none	none	121.243	123.188	158.932	0.603505	0.814026	0.588686	3.8641	2.20927e-34	+DESL	134.45	0.67
	5.45	4.18	7.12538e-38	1_24666801	1	24666801	Ath	gene	non-pericentromeric	AT1G66210	Subtilisin-like serine endopeptidase family protein	none	none	none	none	none	152.064	154.503	199.333	2.08883	2.81748	2.03754	4.18256	2.30125e-34	+DESL	168.63	2.31
	6.32	3.93	1.1768e-37	5_180201	5	180201	Ath	gene	non-pericentromeric	AT5G01440	hypothetical protein	none	AT5G01430	Got1/Sft2-like vescicle transport protein family	none	none	126.836	128.871	166.264	0.903005	1.218	0.880832	3.9272	3.72614e-34	+DESL	140.66	1
	3.68	5.79	5.22169e-37	1_11132801	1	11132801	Ath	transposon_fragment	non-pericentromeric	none	none	AT1TE35985	AT1G31170	sulfiredoxin	RathE3_cons	RathE3_cons	462.005	469.415	605.62	22.4445	30.2738	21.8934	5.79092	1.59097e-33	+DESL	512.35	24.87
	3.39	6.86	1.69855e-36	4_12353001	4	12353001	Ath	miRNA	non-pericentromeric	AT4G23713		none	AT4G23713		none	none	968.028	983.552	1268.94	57.5306	77.5991	56.118	6.86317	5.07939e-33	+DESL	1073.51	63.75
	5.21	4.15	3.39434e-36	5_18480801	5	18480801	Ath	gene	non-pericentromeric	AT5G45580	Homeodomain-like superfamily protein	AT5TE66535	none	none	ATDNA2T9A	DNA/MuDR	148.09	150.465	194.123	2.40785	3.24779	2.34873	4.15427	9.96596e-33	+DESL	164.23	2.67
	5.68	3.97	3.75011e-36	4_6016801	4	6016801	Ath	none	pericentromeric	none	none	none	AT4G09500	UDP-Glycosyltransferase superfamily protein	none	none	130.041	132.127	170.465	1.49214	2.01264	1.4555	3.96686	1.08139e-32	+DESL	144.21	1.65
	5.08	4.19	5.45441e-36	5_14786401	5	14786401	Ath	none	non-pericentromeric	none	none	none	none	none	none	none	151.84	154.275	199.039	2.70347	3.64652	2.63709	4.19092	1.54525e-32	+DESL	168.38	3
	5.48	4.03	6.22743e-36	5_18481001	5	18481001	Ath	gene	non-pericentromeric	AT5G45580	Homeodomain-like superfamily protein	none	none	none	none	none	135.521	137.694	177.648	1.80751	2.43802	1.76313	4.02917	1.73384e-32	+DESL	150.29	2
	9.38	3.49	1.34071e-35	1_17190601	1	17190601	Ath	none	pericentromeric	none	none	none	AT1G45688	transmembrane protein	none	none	92.3559	93.8371	121.065	0	0	0	3.49198	3.60836e-32	+DESL	102.42	0
	3.19	9.14	1.97896e-35	3_11182401	3	11182401	Ath	none	pericentromeric	none	none	none	none	none	none	none	4670.93	4745.84	6122.89	319.472	430.914	311.628	9.13939	5.23882e-32	+DESL	5179.88	354
	3.35	6.64	2.80859e-35	5_6341001	5	6341001	Ath	gene	non-pericentromeric	AT5G18990	Pectin lyase-like superfamily protein	none	AT5G19000	BTB-POZ and MATH domain 1	none	none	827.694	840.969	1084.98	50.58	68.2239	49.338	6.64336	7.31516e-32	+DESL	917.88	56.05
	5.42	3.97	4.80331e-35	2_7976001	2	7976001	Ath	none	non-pericentromeric	none	none	none	none	none	none	none	129.901	131.984	170.281	1.80066	2.42878	1.75644	3.97259	1.2312e-31	+DESL	144.06	2
	5.39	3.94	1.7269e-34	4_2032601	4	2032601	Ath	none	pericentromeric	none	none	none	AT4G04220	receptor like protein 46	none	none	126.377	128.404	165.661	1.79433	2.42025	1.75027	3.93526	4.35727e-31	+DESL	140.15	1.99
	4.34	4.52	1.95454e-34	1_24250601	1	24250601	Ath	none	non-pericentromeric	none	none	none	AT1G65295	ubiquitin carboxyl-terminal hydrolase	none	none	190.211	193.262	249.339	5.75321	7.76011	5.61195	4.52431	4.85577e-31	+DESL	210.94	6.38
	7.26	3.54	3.37225e-34	1_13695401	1	13695401	Ath	none	pericentromeric	none	none	none	none	none	none	none	95.4137	96.9439	125.073	0.301383	0.406515	0.293983	3.5424	8.25091e-31	+DESL	105.81	0.33
	4.57	4.31	4.17621e-34	3_18088401	3	18088401	Ath	none	non-pericentromeric	none	none	none	AT3G48780	serine palmitoyltransferase 1	none	none	164.159	166.792	215.189	4.219	5.69071	4.1154	4.31344	1.00655e-30	+DESL	182.05	4.68
	5.2	3.98	5.1211e-34	2_2273401	2	2273401	Ath	transposon_fragment	pericentromeric	none	none	AT2TE10490	AT2G05920	Subtilase family protein	ATLINE1_6	LINE/L1	130.105	132.192	170.549	2.11292	2.84998	2.06104	3.97918	1.21613e-30	+DESL	144.28	2.34
	5.52	3.83	1.05274e-33	4_7057601	4	7057601	Ath	gene	non-pericentromeric	AT4G11690	Pentatricopeptide repeat (PPR-like) superfamily protein	none	AT4G11680	Zinc finger, C3HC4 type (RING finger) family protein	none	none	117.04	118.917	153.422	1.49868	2.02147	1.46188	3.82958	2.42857e-30	+DESL	129.79	1.66
	4.23	4.52	1.09093e-33	5_20157201	5	20157201	Ath	none	non-pericentromeric	none	none	none	none	none	none	none	189.104	192.136	247.887	6.20814	8.37373	6.0557	4.51598	2.48122e-30	+DESL	209.71	6.88
	5.73	3.74	2.94725e-33	1_16575201	1	16575201	Ath	pseudogenic_exon	pericentromeric	none	none	AT1TE54625	AT1G43790	tracheary element differentiation-related 6	ATCOPIA35	LTR/Copia	109.53	111.287	143.578	1.20109	1.62007	1.1716	3.73695	6.61014e-30	+DESL	121.46	1.33
	3.85	4.87	4.3149e-33	4_5497201	4	5497201	Ath	none	pericentromeric	none	none	none	none	none	none	none	241.493	245.366	316.562	10.3813	14.0026	10.1263	4.8744	9.41599e-30	+DESL	267.81	11.5
	4.04	4.66	4.40667e-33	3_15177801	3	15177801	Ath	none	pericentromeric	none	none	none	AT3G43180	RING/U-box superfamily protein	none	none	207.901	211.235	272.527	7.81145	10.5363	7.61964	4.65825	9.48804e-30	+DESL	230.55	8.66
	5.13	3.92	6.23432e-33	5_21547601	5	21547601	Ath	none	non-pericentromeric	none	none	none	AT5G53140	Protein phosphatase 2C family protein	none	none	123.853	125.84	162.353	2.11236	2.84921	2.06049	3.91502	1.32465e-29	+DESL	137.35	2.34
	9.19	3.32	6.69402e-33	1_22541801	1	22541801	Ath	none	non-pericentromeric	none	none	none	AT1G61150	LisH and RanBPM domains containing protein	none	none	81.2569	82.5601	106.516	0	0	0	3.32393	1.40231e-29	+DESL	90.11	0
	4.29	4.39	6.77346e-33	1_19203601	1	19203601	Ath	none	non-pericentromeric	none	none	none	AT1G51780	IAA-amino acid hydrolase ILR1-like 5	none	none	172.711	175.481	226.398	5.4034	7.28828	5.27072	4.39223	1.40231e-29	+DESL	191.53	5.99
	9.18	3.31	1.12577e-32	2_10678601	2	10678601	Ath	transposon_fragment	non-pericentromeric	none	none	AT2TE45785	none	none	ATREP10B	RC/Helitron	80.4415	81.7316	105.447	0	0	0	3.30944	2.29012e-29	+DESL	89.21	0
	4.42	4.29	1.13454e-32	3_12671401	3	12671401	Ath	none	pericentromeric	none	none	none	none	none	none	none	160.195	162.764	209.992	4.56269	6.15429	4.45065	4.28616	2.29012e-29	+DESL	177.65	5.06
	7.09	3.38	1.22708e-31	4_7920601	4	7920601	Ath	gene	non-pericentromeric	AT4G13610	DNA (cytosine-5-)-methyltransferase family protein	none	none	none	none	none	84.3716	85.7247	110.599	0.300049	0.404715	0.292681	3.37736	2.4165e-28	+DESL	93.57	0.33
	3.33	5.62	1.44459e-31	5_20701401	5	20701401	Ath	none	non-pericentromeric	none	none	none	AT5G50890	alpha/beta-Hydrolases superfamily protein	none	none	400.727	407.154	525.293	24.69	33.3026	24.0837	5.61696	2.81057e-28	+DESL	444.39	27.36
	7.08	3.38	1.5916e-31	2_15401601	2	15401601	Ath	gene	non-pericentromeric	AT2G36724	transmembrane protein	none	AT2G08825		none	none	84.167	85.5168	110.33	0.301301	0.406404	0.293902	3.376	3.05972e-28	+DESL	93.34	0.33
	9.07	3.21	3.44211e-31	1_24593801	1	24593801	Ath	gene	non-pericentromeric	AT1G66060	hypothetical protein (DUF577)	none	none	none	none	none	74.6824	75.8802	97.8976	0	0	0	3.21318	6.53933e-28	+DESL	82.82	0
	4.89	3.84	3.80476e-31	5_14782201	5	14782201	Ath	transposon_fragment	non-pericentromeric	none	none	AT5TE53310	none	none	VANDAL3	DNA/MuDR	116.854	118.728	153.178	2.3719	3.1993	2.31366	3.83896	7.10642e-28	+DESL	129.59	2.63
	3.13	6.35	3.95121e-31	5_18223401	5	18223401	Ath	pseudogenic_exon	non-pericentromeric	none	none	none	none	none	none	none	665.385	676.056	872.221	47.3932	63.9254	46.2295	6.35356	7.17345e-28	+DESL	737.89	52.52
	7.06	3.35	3.95359e-31	1_20524401	1	20524401	Ath	none	non-pericentromeric	none	none	none	AT1G55020	lipoxygenase 1	none	none	82.3687	83.6897	107.973	0.300047	0.404712	0.292679	3.34506	7.17345e-28	+DESL	91.34	0.33
	5.35	3.68	4.43756e-31	4_7526801	4	7526801	Ath	none	non-pericentromeric	none	none	none	none	none	none	none	104.441	106.116	136.907	1.51076	2.03776	1.47367	3.68164	7.96211e-28	+DESL	115.82	1.67
	3	7.3	6.71647e-31	3_11182601	3	11182601	Ath	transposon_fragment	pericentromeric	none	none	AT3TE46540	none	none	ATREP10A	RC/Helitron	1280.83	1301.38	1678.98	99.7936	134.605	97.3432	7.30132	1.19186e-27	+DESL	1420.4	110.58
	6.3	3.43	8.5657e-31	5_26415601	5	26415601	Ath	transposon_fragment	non-pericentromeric	none	none	AT5TE95125	AT5G66052	transmembrane protein	TAT1_ATH	LTR/Gypsy	87.0839	88.4805	114.154	0.601069	0.81074	0.58631	3.42524	1.50349e-27	+DESL	96.57	0.67
	5.83	3.47	2.98625e-30	1_11132401	1	11132401	Ath	none	non-pericentromeric	none	none	none	AT1G31170	sulfiredoxin	none	none	89.7922	91.2322	117.704	0.899394	1.21313	0.877309	3.47252	5.1301e-27	+DESL	99.58	1
	-2.88	8.03	4.08015e-30	1_24884401	1	24884401	Ath	none	non-pericentromeric	none	none	none	AT1G66730	DNA LIGASE 6	none	none	288.75	293.381	378.509	1327.93	1791.15	1295.32	8.03491	6.86327e-27	-DESL	320.21	1471.47
	5.28	3.61	4.60564e-30	2_17307801	2	17307801	Ath	none	non-pericentromeric	none	none	none	AT2G41500	WD-40 repeat family protein / small nuclear ribonucleoprotein Prp4p-like protein	none	none	99.0928	100.682	129.896	1.5049	2.02985	1.46795	3.6127	7.66734e-27	+DESL	109.89	1.67
	4.6	3.89	5.6342e-30	2_15400001	2	15400001	Ath	none	non-pericentromeric	none	none	none	AT2G36724	transmembrane protein	none	none	120.352	122.282	157.764	2.99958	4.04593	2.92593	3.88921	9.28395e-27	+DESL	133.47	3.32
	3.92	4.37	8.96508e-30	3_9184801	3	9184801	Ath	pseudogenic_exon	non-pericentromeric	none	none	none	AT3G25221	hypothetical protein	none	none	168.073	170.769	220.319	6.84007	9.22609	6.67211	4.3704	1.44771e-26	+DESL	186.39	7.58
	-3.08	5.54	1.29698e-29	2_17946201	2	17946201	Ath	gene	non-pericentromeric	AT2G43150	Proline-rich extensin-like family protein	none	AT2G43160	ENTH/VHS family protein	none	none	45.6557	46.3879	59.8478	241.324	325.505	235.398	5.54348	2.07367e-26	-DESL	50.63	267.41
	3.7	4.61	1.60208e-29	3_16882401	3	16882401	Ath	gene	non-pericentromeric	AT3G45920	Protein kinase superfamily protein	none	AT3G45930	Histone superfamily protein	none	none	197.873	201.046	259.382	9.3873	12.6619	9.1568	4.61048	2.53637e-26	+DESL	219.43	10.4
	4.9	3.7	1.72719e-29	1_7935401	1	7935401	Ath	none	non-pericentromeric	none	none	none	AT1G22480	Cupredoxin superfamily protein	none	none	105.14	106.827	137.824	2.10442	2.83851	2.05275	3.70098	2.70788e-26	+DESL	116.6	2.33
	4.08	4.2	1.79133e-29	1_12735201	1	12735201	Ath	transposon_fragment	pericentromeric	none	none	AT1TE41510	none	none	ATREP19	DNA	148.499	150.881	194.661	5.39676	7.27932	5.26424	4.19574	2.78143e-26	+DESL	164.68	5.98
	5.77	3.43	2.09821e-29	3_9649801	3	9649801	Ath	none	non-pericentromeric	none	none	none	AT3G26330	cytochrome P450, family 71, subfamily B, polypeptide 37	none	none	86.849	88.2418	113.846	0.907196	1.22365	0.88492	3.43131	3.22691e-26	+DESL	96.31	1.01
	4.21	4.07	2.88403e-29	4_7988001	4	7988001	Ath	gene	non-pericentromeric	AT4G13760	Pectin lyase-like superfamily protein	none	AT4G13760	Pectin lyase-like superfamily protein	none	none	136.256	138.441	178.611	4.51426	6.08898	4.40342	4.07431	4.3936e-26	+DESL	151.1	5
	6.92	3.22	3.11514e-29	5_18737401	5	18737401	Ath	none	non-pericentromeric	none	none	none	AT5G46220	transmembrane protein (DUF616)	none	none	74.8448	76.0451	98.1104	0.300039	0.404702	0.292672	3.22208	4.70133e-26	+DESL	83	0.33
	4.32	3.98	3.28106e-29	5_25856001	5	25856001	Ath	transposon_fragment	non-pericentromeric	none	none	AT5TE93050	AT5G09235		TAG2	DNA/HAT	127.748	129.797	167.459	3.88945	5.24621	3.79394	3.97885	4.90588e-26	+DESL	141.67	4.31
	4.65	3.78	3.61556e-29	1_16430601	1	16430601	Ath	transposon_fragment	pericentromeric	none	none	AT1TE54160	AT1G43620	UDP-Glycosyltransferase superfamily protein	ATHATN2	DNA/HAT	111.141	112.924	145.69	2.68301	3.61893	2.61713	3.78009	5.35643e-26	+DESL	123.25	2.97
	3.46	4.89	4.68922e-29	5_19607801	5	19607801	Ath	none	non-pericentromeric	none	none	none	AT5G48385	FRIGIDA-like protein	none	none	240.226	244.078	314.9	13.5088	18.221	13.177	4.89409	6.8839e-26	+DESL	266.4	14.97
	4.75	3.73	4.90507e-29	2_7446801	2	7446801	Ath	none	non-pericentromeric	none	none	none	AT2G17110	DNA-directed RNA polymerase subunit beta, putative (DUF630 and DUF632)	none	none	107.356	109.078	140.728	2.40917	3.24957	2.35002	3.73246	7.1359e-26	+DESL	119.05	2.67
	3.52	4.79	5.31409e-29	1_6123401	1	6123401	Ath	gene	non-pericentromeric	AT1G17780	transmembrane protein	AT1TE19795	AT1G17780	transmembrane protein	ATTIR16T3A	DNA	223.343	226.925	292.77	12.043	16.2439	11.7473	4.78937	7.66192e-26	+DESL	247.68	13.34
	5.01	3.61	6.74516e-29	1_20084601	1	20084601	Ath	none	non-pericentromeric	none	none	none	AT1G53801	Natural antisense transcript overlaps with AT1G53800	none	none	98.4726	100.052	129.083	1.81551	2.44882	1.77093	3.61207	9.6392e-26	+DESL	109.2	2.01
	5.01	3.59	7.08221e-29	1_18437001	1	18437001	Ath	gene	non-pericentromeric	AT1G49790	F-box associated ubiquitination effector family protein	none	AT1G49790	F-box associated ubiquitination effector family protein	none	none	96.9934	98.5489	127.144	1.78692	2.41025	1.74304	3.58791	1.00321e-25	+DESL	107.56	1.98
	5.42	3.47	7.67052e-29	1_21250201	1	21250201	Ath	gene	non-pericentromeric	AT1G56680	Chitinase family protein	none	none	none	none	none	89.3269	90.7595	117.094	1.21135	1.6339	1.1816	3.47399	1.0771e-25	+DESL	99.06	1.34
	6.88	3.19	9.22698e-29	2_11646401	2	11646401	Ath	none	non-pericentromeric	none	none	none	none	none	none	none	73.0376	74.2089	95.7414	0.300037	0.404699	0.29267	3.19081	1.28448e-25	+DESL	81	0.33
	4.43	3.85	1.0937e-28	4_7559601	4	7559601	Ath	transposable_element_gene	non-pericentromeric	none	none	AT4TE32995	none	none	ATHILA4A	LTR/Gypsy	116.836	118.709	153.154	3.28898	4.43628	3.20822	3.85497	1.50952e-25	+DESL	129.57	3.64
	5.4	3.44	1.54631e-28	4_7923801	4	7923801	Ath	none	non-pericentromeric	none	none	none	AT4G13615	Uncharacterized protein family SERF	none	none	87.3202	88.7206	114.464	1.20107	1.62004	1.17158	3.44286	2.10504e-25	+DESL	96.83	1.33
	4.71	3.69	1.55125e-28	5_6433401	5	6433401	Ath	none	non-pericentromeric	none	none	none	none	none	none	none	103.99	105.658	136.315	2.38938	3.22287	2.33071	3.68936	2.10504e-25	+DESL	115.32	2.65
	5.71	3.36	1.60842e-28	2_9338801	2	9338801	Ath	none	non-pericentromeric	none	none	none	none	none	none	none	82.5562	83.8802	108.219	0.89937	1.2131	0.877286	3.36272	2.16444e-25	+DESL	91.55	1
	3.73	4.45	1.63744e-28	5_8453001	5	8453001	Ath	none	non-pericentromeric	none	none	none	AT5G24680	Peptidase C78, ubiquitin fold modifier-specific peptidase 1/ 2	none	none	176.345	179.174	231.163	8.21783	11.0845	8.01604	4.45158	2.18528e-25	+DESL	195.56	9.11
	-2.77	8.82	2.25486e-28	5_15891601	5	15891601	Ath	miRNA	non-pericentromeric	AT5G39693		none	AT5G39693		none	none	533.1	541.649	698.815	2269.04	3060.55	2213.33	8.82297	2.96034e-25	-DESL	591.19	2514.31
	4.41	3.83	2.66269e-28	2_2237001	2	2237001	Ath	transposon_fragment	pericentromeric	none	none	AT2TE10355	none	none	ATCOPIA30	LTR/Copia	114.713	116.553	150.372	3.28897	4.43626	3.20821	3.83131	3.46757e-25	+DESL	127.21	3.64
	8.86	3.02	2.7792e-28	5_26415801	5	26415801	Ath	transposon_fragment	non-pericentromeric	none	none	AT5TE95130	AT5G66052	transmembrane protein	ATCOPIA32B	LTR/Copia	64.2934	65.3245	84.2791	0	0	0	3.01623	3.59035e-25	+DESL	71.3	0
	4.58	3.74	2.85126e-28	4_6677401	4	6677401	Ath	none	non-pericentromeric	none	none	none	none	none	none	none	107.533	109.258	140.96	2.71339	3.6599	2.64676	3.74073	3.6542e-25	+DESL	119.25	3.01
	4.58	3.72	3.69558e-28	5_24003401	5	24003401	Ath	transposon_fragment	non-pericentromeric	none	none	AT5TE86355	AT5G59570	Homeodomain-like superfamily protein	ATHPOGON3	DNA/Pogo	105.886	107.584	138.8	2.68298	3.61888	2.61709	3.71752	4.699e-25	+DESL	117.42	2.97
	8.84	3	4.94636e-28	5_4076401	5	4076401	Ath	none	non-pericentromeric	none	none	none	AT5G12910	Histone superfamily protein	none	none	63.3501	64.3661	83.0426	0	0	0	2.99889	6.19188e-25	+DESL	70.25	0
	5.36	3.41	5.54531e-28	4_14632801	4	14632801	Ath	gene	non-pericentromeric	AT4G29920	Double Clp-N motif-containing P-loop nucleoside triphosphate hydrolases superfamily protein	none	AT4G29910	origin recognition complex protein 5	none	none	84.9687	86.3314	111.381	1.20141	1.62049	1.17191	3.40794	6.88826e-25	+DESL	94.23	1.33
	4.12	3.99	7.10416e-28	3_11157601	3	11157601	Ath	none	pericentromeric	none	none	none	AT3G29185	glutamate NMDA receptor subunit epsilon-1, putative (DUF3598)	none	none	127.387	129.43	166.985	4.49557	6.06377	4.38519	3.98526	8.75726e-25	+DESL	141.27	4.98
	3.79	4.26	8.52299e-28	3_9708801	3	9708801	Ath	gene	non-pericentromeric	AT3G26500	plant intracellular ras group-related LRR 2	none	none	none	none	none	154.173	156.645	202.098	6.85936	9.25212	6.69093	4.26059	1.04267e-24	+DESL	170.97	7.6
	4.45	3.75	1.03848e-27	5_19832001	5	19832001	Ath	none	non-pericentromeric	none	none	none	none	none	none	none	107.918	109.648	141.464	2.99638	4.04161	2.9228	3.7486	1.26088e-24	+DESL	119.68	3.32
	8.8	2.97	1.40405e-27	1_11881001	1	11881001	Ath	none	non-pericentromeric	none	none	none	AT1G32810	RING/FYVE/PHD zinc finger superfamily protein	none	none	61.7984	62.7895	81.0086	0	0	0	2.96697	1.67948e-24	+DESL	68.53	0
	3.38	4.79	1.57965e-27	3_16882201	3	16882201	Ath	gene	non-pericentromeric	AT3G45920	Protein kinase superfamily protein	none	AT3G45930	Histone superfamily protein	none	none	222.316	225.881	291.423	13.2487	17.8702	12.9234	4.79375	1.87564e-24	+DESL	246.54	14.68
	5.63	3.3	1.66632e-27	2_15401801	2	15401801	Ath	none	non-pericentromeric	none	none	none	AT2G08825		none	none	78.4562	79.7145	102.844	0.899355	1.21308	0.877271	3.29668	1.9641e-24	+DESL	87.01	1
	5.09	3.44	2.00866e-27	3_16963001	3	16963001	Ath	none	non-pericentromeric	none	none	none	AT3G46190	TRAF-like family protein	none	none	86.8093	88.2015	113.794	1.49818	2.0208	1.4614	3.43916	2.35047e-24	+DESL	96.27	1.66
	5.63	3.29	2.23858e-27	2_9557801	2	9557801	Ath	transposon_fragment	non-pericentromeric	none	none	AT2TE40690	AT2G22490	Cyclin D2;1	ATHILA5	LTR/Gypsy	78.0017	79.2527	102.249	0.899353	1.21307	0.877269	3.28821	2.60067e-24	+DESL	86.5	1
	3.73	4.28	2.37455e-27	2_11740201	2	11740201	Ath	transposon_fragment	non-pericentromeric	none	none	AT2TE51030	AT2G27460	sec23/sec24 transport family protein	ATHILA7A	LTR/Gypsy	155.886	158.386	204.343	7.23584	9.75993	7.05817	4.28162	2.73892e-24	+DESL	172.87	8.02
	8.78	2.95	2.39749e-27	5_18777601	5	18777601	Ath	none	non-pericentromeric	none	none	none	AT5G46290	3-ketoacyl-acyl carrier protein synthase I	none	none	60.9672	61.945	79.919	0	0	0	2.95057	2.74577e-24	+DESL	67.61	0
	6.76	3.08	3.55497e-27	5_22164801	5	22164801	Ath	none	non-pericentromeric	none	none	none	none	none	none	none	67.1255	68.202	87.9915	0.30003	0.404689	0.292663	3.08352	4.01445e-24	+DESL	74.44	0.33
	8.77	2.94	3.72549e-27	3_9139601	3	9139601	Ath	none	non-pericentromeric	none	none	none	none	none	none	none	60.4335	61.4027	79.2193	0	0	0	2.93665	4.1778e-24	+DESL	67.02	0
	4.89	3.49	3.94842e-27	3_16538601	3	16538601	Ath	miRNA_primary_transcript	non-pericentromeric	MIR8165		none	AT3G07065		none	none	89.6963	91.1348	117.579	1.8011	2.42938	1.75687	3.4881	4.39726e-24	+DESL	99.47	2
	8.76	2.93	4.13014e-27	3_8484001	3	8484001	Ath	none	non-pericentromeric	none	none	none	none	none	none	none	60.1545	61.1192	78.8536	0	0	0	2.93376	4.56814e-24	+DESL	66.71	0
	8.76	2.93	4.17443e-27	3_9139401	3	9139401	Ath	none	non-pericentromeric	none	none	none	none	none	none	none	60.2522	61.2185	78.9817	0	0	0	2.93315	4.58571e-24	+DESL	66.82	0
	4.49	3.68	4.81185e-27	1_13062601	1	13062601	Ath	gene	pericentromeric	AT1G35490	bZIP family transcription factor	none	none	none	none	none	102.012	103.648	133.723	2.73577	3.69009	2.66859	3.67529	5.25021e-24	+DESL	113.13	3.03
	4.73	3.53	5.97793e-27	2_15881601	2	15881601	Ath	none	non-pericentromeric	none	none	none	AT2G08895		none	none	92.229	93.7081	120.898	2.08742	2.81558	2.03617	3.52804	6.43556e-24	+DESL	102.28	2.31
	4.87	3.47	6.44916e-27	2_1562401	2	1562401	Ath	none	pericentromeric	none	none	none	AT2G04495	transmembrane protein	none	none	88.6675	90.0895	116.23	1.80109	2.42937	1.75687	3.47455	6.89688e-24	+DESL	98.33	2
	6.74	3.06	6.83076e-27	1_5056401	1	5056401	Ath	none	non-pericentromeric	none	none	none	AT1G14700	purple acid phosphatase 3	none	none	66.3134	67.3769	86.9269	0.300028	0.404687	0.292661	3.06358	7.25692e-24	+DESL	73.54	0.33
	8.74	2.92	7.27419e-27	3_16038601	3	16038601	Ath	none	pericentromeric	none	none	none	AT3G06795		none	none	59.3424	60.2941	77.789	0	0	0	2.9161	7.65853e-24	+DESL	65.81	0
	8.74	2.92	7.30364e-27	2_6760801	2	6760801	Ath	gene	non-pericentromeric	AT2G15480	UDP-glucosyl transferase 73B5	none	AT2G15490	UDP-glycosyltransferase 73B4	none	none	59.422	60.375	77.8934	0	0	0	2.91575	7.65853e-24	+DESL	65.9	0
	5.28	3.33	7.39708e-27	1_12645401	1	12645401	Ath	transposon_fragment	pericentromeric	none	none	AT1TE41290	AT1G06777		HELITRON2	RC/Helitron	80.1347	81.4199	105.045	1.19661	1.61402	1.16723	3.32945	7.70646e-24	+DESL	88.87	1.33
	5.04	3.41	9.30958e-27	5_14281801	5	14281801	Ath	none	pericentromeric	none	none	none	AT5G36250	Protein phosphatase 2C family protein	none	none	84.5455	85.9014	110.827	1.51085	2.03787	1.47375	3.4081	9.63679e-24	+DESL	93.76	1.67
	6.01	3.17	9.58331e-27	1_7666001	1	7666001	Ath	none	non-pericentromeric	none	none	none	AT1G21840	urease accessory protein F	none	none	71.1815	72.3231	93.3084	0.603934	0.814604	0.589104	3.16779	9.85696e-24	+DESL	78.94	0.67
	6.72	3.05	1.11259e-26	1_15653201	1	15653201	Ath	pseudogenic_exon	pericentromeric	none	none	none	AT1G41880	Ribosomal protein L35Ae family protein	none	none	65.4675	66.5174	85.8181	0.300027	0.404686	0.29266	3.04903	1.13711e-23	+DESL	72.6	0.33
	4.21	3.78	1.18873e-26	3_16409201	3	16409201	Ath	transposon_fragment	non-pericentromeric	AT3G44935	hypothetical protein	AT3TE66475	AT3G44935	hypothetical protein	HELITRONY3	RC/Helitron	109.837	111.599	143.98	3.60577	4.86357	3.51723	3.78331	1.20729e-23	+DESL	121.81	4
	4.7	3.5	1.25363e-26	5_14937801	5	14937801	Ath	none	non-pericentromeric	none	none	none	AT5G37610	Eukaryotic porin family protein	none	none	90.3665	91.8158	118.457	2.07954	2.80495	2.02848	3.50242	1.26525e-23	+DESL	100.21	2.3
	3.88	4.03	1.46882e-26	1_25453001	1	25453001	Ath	none	non-pericentromeric	none	none	none	AT1G67870	glycine-rich protein	none	none	130.368	132.459	170.893	5.41839	7.3085	5.28535	4.02879	1.47323e-23	+DESL	144.57	6
	2.92	5.79	1.65571e-26	2_6972401	2	6972401	Ath	gene	non-pericentromeric	AT2G16018	hypothetical protein	none	AT2G16020	hypothetical protein	none	none	439.899	446.954	576.643	36.1298	48.733	35.2426	5.79062	1.65043e-23	+DESL	487.83	40.04
	4.07	3.86	1.79724e-26	4_41401	4	41401	Ath	none	non-pericentromeric	none	none	none	AT4G00110	UDP-D-glucuronate 4-epimerase 3	none	none	115.843	117.701	151.853	4.20455	5.67122	4.10131	3.86063	1.78052e-23	+DESL	128.47	4.66
	4.69	3.51	2.01452e-26	3_16855401	3	16855401	Ath	gene	non-pericentromeric	AT3G45850	P-loop containing nucleoside triphosphate hydrolases superfamily protein	AT3TE68270	none	none	ATHPOGON2	DNA/Pogo	90.7003	92.1549	118.895	2.11185	2.84853	2.05999	3.51087	1.9836e-23	+DESL	100.58	2.34
	8.71	2.88	2.1076e-26	2_8269401	2	8269401	Ath	none	non-pericentromeric	none	none	none	AT2G19090	DUF630 family protein (DUF630 and DUF632)	none	none	57.9301	58.8592	75.9378	0	0	0	2.88236	2.06267e-23	+DESL	64.24	0
	8.7	2.88	2.29596e-26	4_14634601	4	14634601	Ath	gene	non-pericentromeric	AT4G29920	Double Clp-N motif-containing P-loop nucleoside triphosphate hydrolases superfamily protein	none	none	none	none	none	57.6794	58.6045	75.6092	0	0	0	2.88001	2.23349e-23	+DESL	63.96	0
	6.7	3.03	2.31395e-26	2_13093001	2	13093001	Ath	gene	non-pericentromeric	AT2G30730	Protein kinase superfamily protein	none	AT2G30720	Thioesterase/thiol ester dehydrase-isomerase superfamily protein	none	none	64.5954	65.6313	84.6749	0.301407	0.406546	0.294006	3.03317	2.2375e-23	+DESL	71.63	0.33
	3.19	4.93	2.34106e-26	4_310601	4	310601	Ath	none	non-pericentromeric	none	none	none	AT4G00740	S-adenosyl-L-methionine-dependent methyltransferases superfamily protein	none	none	242.661	246.553	318.092	16.4346	22.1675	16.0311	4.92961	2.25024e-23	+DESL	269.1	18.21
	6.7	3.03	2.38481e-26	3_9347001	3	9347001	Ath	none	non-pericentromeric	none	none	none	AT3G25670	Leucine-rich repeat (LRR) family protein	none	none	64.579	65.6147	84.6534	0.301315	0.406423	0.293916	3.0317	2.27874e-23	+DESL	71.62	0.33
	5.98	3.14	2.5575e-26	3_21617601	3	21617601	Ath	transposon_fragment	non-pericentromeric	none	none	AT3TE88035	AT3G58430	MATH domain/coiled-coil protein	ATHATN3A	DNA/HAT	69.7929	70.9122	91.4881	0.60376	0.814369	0.588934	3.13799	2.42937e-23	+DESL	77.4	0.67
	3.08	5.2	2.59496e-26	4_18280401	4	18280401	Ath	gene	non-pericentromeric	AT4G39280	phenylalanyl-tRNA synthetase, putative / phenylalanine-tRNA ligase	none	none	none	none	none	291.436	296.109	382.029	21.361	28.8124	20.8365	5.19559	2.45053e-23	+DESL	323.19	23.67
	5.24	3.29	2.98975e-26	3_1606801	3	1606801	Ath	gene	non-pericentromeric	AT3G05540	Methionine sulfoxide reductase (MSS4-like) family protein	none	none	none	none	none	77.6581	78.9036	101.798	1.19659	1.61399	1.16721	3.28949	2.80694e-23	+DESL	86.12	1.33
	4.34	3.65	3.11617e-26	1_19197601	1	19197601	Ath	none	non-pericentromeric	none	none	none	AT1G51760	peptidase M20/M25/M40 family protein	none	none	100.078	101.683	131.187	2.9871	4.02909	2.91375	3.65089	2.90872e-23	+DESL	110.98	3.31
	5.01	3.36	3.23145e-26	5_19404601	5	19404601	Ath	none	non-pericentromeric	none	none	none	AT5G47920	transcription elongation factor	none	none	81.7103	83.0207	107.11	1.49815	2.02075	1.46136	3.36112	2.98561e-23	+DESL	90.61	1.66
	6.69	3.02	3.23552e-26	1_26651001	1	26651001	Ath	none	non-pericentromeric	none	none	none	AT1G70690	Receptor-like protein kinase-related family protein	none	none	63.9071	64.9321	83.7727	0.300025	0.404682	0.292658	3.01645	2.98561e-23	+DESL	70.87	0.33
	4.67	3.48	3.29656e-26	3_7703601	3	7703601	Ath	gene	non-pericentromeric	AT3G21870	cyclin p2;1	none	AT3G21865	peroxin 22	none	none	88.8697	90.295	116.495	2.08794	2.81628	2.03667	3.48135	3.02465e-23	+DESL	98.55	2.31
	3.95	3.93	3.65717e-26	4_6322001	4	6322001	Ath	none	pericentromeric	none	none	none	AT4G10140	transmembrane protein	none	none	121.248	123.193	158.939	4.82142	6.50327	4.70303	3.92913	3.33655e-23	+DESL	134.46	5.34
	3.45	4.45	4.25156e-26	4_4209801	4	4209801	Ath	transposon_fragment	pericentromeric	none	none	AT4TE18165	none	none	ATHILA5	LTR/Gypsy	174	176.79	228.088	9.86022	13.2998	9.61811	4.44903	3.85705e-23	+DESL	192.96	10.93
	4.81	3.41	4.68572e-26	2_11715801	2	11715801	Ath	none	non-pericentromeric	none	none	none	none	none	none	none	84.4286	85.7827	110.673	1.78674	2.41002	1.74287	3.40796	4.22717e-23	+DESL	93.63	1.98
	3.85	3.99	4.78674e-26	5_6906401	5	6906401	Ath	transposon_fragment	non-pericentromeric	none	none	AT5TE25060	none	none	BRODYAGA1	DNA/MuDR	126.83	128.864	166.255	5.40332	7.28817	5.27064	3.99365	4.29432e-23	+DESL	140.65	5.99
	3.52	4.34	5.09931e-26	5_15253601	5	15253601	Ath	none	non-pericentromeric	none	none	none	none	none	none	none	161.007	163.589	211.056	8.66462	11.6871	8.45186	4.33768	4.52839e-23	+DESL	178.55	9.6
	2.7	7.26	5.10374e-26	4_2865601	4	2865601	Ath	transposon_fragment	pericentromeric	none	none	AT4TE13435	none	none	VANDAL2	DNA/MuDR	1215.77	1235.27	1593.7	116.687	157.391	113.822	7.26341	4.52839e-23	+DESL	1348.25	129.3
	5.52	3.2	6.10524e-26	5_13550201	5	13550201	Ath	none	pericentromeric	none	none	none	AT5G35338	methyl-CPG-binding domain 12	none	none	72.6148	73.7793	95.1872	0.903025	1.21803	0.880851	3.19802	5.38739e-23	+DESL	80.53	1
	4.03	3.81	6.89978e-26	2_16272801	2	16272801	Ath	none	non-pericentromeric	none	none	none	AT2G38970	Zinc finger (C3HC4-type RING finger) family protein	none	none	111.593	113.383	146.282	4.16145	5.61308	4.05926	3.80947	6.05542e-23	+DESL	123.75	4.61
	3.58	4.25	7.56925e-26	5_19952201	5	19952201	Ath	none	non-pericentromeric	none	none	none	AT5G49215	Pectin lyase-like superfamily protein	none	none	151.212	153.637	198.217	7.80781	10.5314	7.61609	4.24839	6.60705e-23	+DESL	167.69	8.65
	4.79	3.4	8.4896e-26	3_9226401	3	9226401	Ath	transposon_fragment	non-pericentromeric	none	none	AT3TE38560	none	none	ATCOPIA65A	LTR/Copia	83.5656	84.9058	109.542	1.79363	2.4193	1.74958	3.39657	7.37057e-23	+DESL	92.67	1.99
	5.94	3.09	9.07367e-26	4_12830601	4	12830601	Ath	none	non-pericentromeric	none	none	none	AT4G24970	Histidine kinase-, DNA gyrase B-, and HSP90-like ATPase family protein	none	none	67.1436	68.2204	88.0152	0.598539	0.807327	0.583841	3.08823	7.83553e-23	+DESL	74.46	0.66
	4.31	3.62	9.80981e-26	5_20250201	5	20250201	Ath	none	non-pericentromeric	none	none	none	AT5G49820	root UVB sensitive protein (Protein of unknown function, DUF647)	none	none	97.9834	99.5548	128.442	2.99873	4.04478	2.9251	3.6245	8.42616e-23	+DESL	108.66	3.32
	3.92	3.88	1.08826e-25	1_7251601	1	7251601	Ath	none	non-pericentromeric	none	none	none	AT1G20850	xylem cysteine peptidase 2	none	none	117.514	119.399	154.044	4.77074	6.43492	4.65359	3.8847	9.29815e-23	+DESL	130.32	5.29
	4.51	3.51	1.09524e-25	5_16970401	5	16970401	Ath	gene	non-pericentromeric	AT5G42420	Nucleotide-sugar transporter family protein	none	none	none	none	none	90.596	92.049	118.758	2.40018	3.23744	2.34124	3.51375	9.30853e-23	+DESL	100.47	2.66
	5.92	3.09	1.47197e-25	3_10869401	3	10869401	Ath	none	non-pericentromeric	none	none	none	none	none	none	none	66.8678	67.9402	87.6538	0.60377	0.814383	0.588944	3.08568	1.24449e-22	+DESL	74.15	0.67
	4.96	3.31	1.62159e-25	1_18989201	1	18989201	Ath	gene	non-pericentromeric	AT1G51210	UDP-Glycosyltransferase superfamily protein	none	none	none	none	none	78.5084	79.7674	102.913	1.49182	2.01222	1.45519	3.30905	1.36385e-22	+DESL	87.06	1.65
	4.05	3.74	2.4123e-25	1_1286601	1	1286601	Ath	transposon_fragment	non-pericentromeric	AT1G04620	coenzyme F420 hydrogenase family / dehydrogenase, beta subunit family	AT1TE04205	AT1G04620	coenzyme F420 hydrogenase family / dehydrogenase, beta subunit family	ATREP5	RC/Helitron	106.251	107.955	139.28	3.90092	5.26168	3.80513	3.74478	2.01837e-22	+DESL	117.83	4.32
	4.28	3.61	2.52388e-25	4_1567401	4	1567401	Ath	transposon_fragment	pericentromeric	none	none	AT4TE07980	none	none	ATCOPIA11	LTR/Copia	96.4568	98.0037	126.44	3.01824	4.07109	2.94413	3.60707	2.10085e-22	+DESL	106.97	3.34
	3.65	4.08	2.68035e-25	3_18254601	3	18254601	Ath	gene	non-pericentromeric	AT3G49230	transmembrane protein	none	AT3G49240	Pentatricopeptide repeat (PPR) superfamily protein	none	none	134.414	136.57	176.197	6.57142	8.86373	6.41006	4.08178	2.20832e-22	+DESL	149.06	7.28
	8.61	2.79	3.505e-25	2_425201	2	425201	Ath	gene	non-pericentromeric	AT2G01918	PsbQ-like 3	none	AT2G01920	ENTH/VHS/GAT family protein	none	none	53.9953	54.8612	70.7798	0	0	0	2.79214	2.86333e-22	+DESL	59.88	0
	8.6	2.79	3.51083e-25	5_18788601	5	18788601	Ath	gene	non-pericentromeric	AT5G46320	MADS-box family protein	none	AT5G46325		none	none	53.9328	54.7977	70.6979	0	0	0	2.79229	2.86333e-22	+DESL	59.81	0
	3.21	4.66	4.03174e-25	2_11544401	2	11544401	Ath	none	non-pericentromeric	none	none	none	AT2G27050	ETHYLENE-INSENSITIVE3-like 1	none	none	199.496	202.696	261.51	13.3265	17.9752	12.9993	4.65522	3.27164e-22	+DESL	221.23	14.77
	5.15	3.21	4.05747e-25	4_7318201	4	7318201	Ath	gene	non-pericentromeric	AT4G12330	cytochrome P450, family 706, subfamily A, polypeptide 7	none	AT4G12320	cytochrome P450, family 706, subfamily A, polypeptide 6	none	none	72.8845	74.0534	95.5408	1.19141	1.60701	1.16215	3.20752	3.27606e-22	+DESL	80.83	1.32
	5.14	3.21	5.28824e-25	5_13869801	5	13869801	Ath	gene	pericentromeric	AT5G35695	nuclease HARBI1-like protein	none	AT5G35698	Plant thionin family protein	none	none	72.9526	74.1226	95.63	1.20173	1.62092	1.17222	3.21179	4.24856e-22	+DESL	80.9	1.33
	8.57	2.76	9.32863e-25	1_20432601	1	20432601	Ath	none	non-pericentromeric	none	none	none	AT1G54770	Fcf2 pre-rRNA processing protein	none	none	52.707	53.5523	69.091	0	0	0	2.7599	7.4575e-22	+DESL	58.45	0
	5.85	3.02	1.13425e-24	5_13925601	5	13925601	Ath	none	pericentromeric	none	none	none	AT5G35753	DnaJ heat shock amino-terminal domain protein (DUF3444)	none	none	63.4399	64.4573	83.1603	0.601049	0.810714	0.586291	3.01704	9.0145e-22	+DESL	70.35	0.67
	4.01	3.69	1.13879e-24	2_7194401	2	7194401	Ath	none	non-pericentromeric	none	none	none	AT2G16592	Bifunctional inhibitor/lipid-transfer protein/seed storage 2S albumin superfamily protein	none	none	101.705	103.336	133.32	3.85738	5.20296	3.76267	3.68541	9.0145e-22	+DESL	112.79	4.27
	8.56	2.75	1.18318e-24	5_9742001	5	9742001	Ath	transposon_fragment	pericentromeric	none	none	AT5TE35380	AT5G27600	long-chain acyl-CoA synthetase 7	VANDAL2N1	DNA/MuDR	52.2597	53.0978	68.5047	0	0	0	2.75251	9.29634e-22	+DESL	57.95	0
	8.56	2.75	1.19167e-24	2_592201	2	592201	Ath	gene	non-pericentromeric	AT2G02240	F-box family protein	none	AT2G02230	phloem protein 2-B1	none	none	52.3408	53.1802	68.611	0	0	0	2.75195	9.29634e-22	+DESL	58.04	0
	-2.56	7.69	1.23464e-24	5_15891801	5	15891801	Ath	miRNA_primary_transcript	non-pericentromeric	AT5G39693		none	AT5G39693		none	none	275.988	280.414	361.779	1014.47	1368.35	989.559	7.68887	9.58529e-22	-DESL	306.06	1124.13
	8.56	2.75	1.31493e-24	1_18924601	1	18924601	Ath	none	non-pericentromeric	none	none	none	none	none	none	none	52.1634	53	68.3784	0	0	0	2.74885	1.01597e-21	+DESL	57.85	0
	5.84	3.01	1.41486e-24	3_16814401	3	16814401	Ath	none	non-pericentromeric	none	none	none	none	none	none	none	63.1709	64.1841	82.8077	0.60123	0.810957	0.586466	3.01058	1.08798e-21	+DESL	70.05	0.67
	6.55	2.9	1.49814e-24	3_15904801	3	15904801	Ath	none	pericentromeric	none	none	none	AT3G44200	serine/threonine-protein kinase NEK5	none	none	58.4475	59.3848	76.616	0.301414	0.406557	0.294013	2.9034	1.14656e-21	+DESL	64.82	0.33
	6.56	2.9	1.54791e-24	2_9558001	2	9558001	Ath	transposon_fragment	non-pericentromeric	none	none	AT2TE40690	AT2G22490	Cyclin D2;1	ATHILA5	LTR/Gypsy	58.2091	59.1427	76.3035	0.300015	0.404669	0.292648	2.89585	1.17906e-21	+DESL	64.55	0.33
	-3.03	4.44	1.62231e-24	2_16080401	2	16080401	Ath	gene	non-pericentromeric	AT2G38390	Peroxidase superfamily protein	none	none	none	none	none	21.9767	22.3292	28.8082	112.418	151.633	109.658	4.44146	1.22993e-21	-DESL	24.37	124.57
	3.99	3.69	1.67239e-24	5_2374001	5	2374001	Ath	transposon_fragment	non-pericentromeric	none	none	AT5TE08630	none	none	ATLINE1_1	LINE/L1	101.864	103.498	133.529	3.9009	5.26166	3.80512	3.69092	1.25774e-21	+DESL	112.96	4.32
	3.88	3.77	1.67457e-24	4_12829201	4	12829201	Ath	gene	non-pericentromeric	AT4G24960	HVA22 homologue D	none	AT4G24970	Histidine kinase-, DNA gyrase B-, and HSP90-like ATPase family protein	none	none	107.48	109.204	140.89	4.46506	6.02261	4.35542	3.76658	1.25774e-21	+DESL	119.19	4.95
	2.84	5.49	1.69885e-24	2_6975801	2	6975801	Ath	none	non-pericentromeric	none	none	none	AT2G16040	hAT dimerization domain-containing protein / transposase-like protein	none	none	353.594	359.265	463.509	30.7481	41.4739	29.9931	5.49151	1.27007e-21	+DESL	392.12	34.07
	3.63	4	1.70985e-24	4_6015001	4	6015001	Ath	none	pericentromeric	none	none	none	none	none	none	none	126.644	128.675	166.011	6.29828	8.49531	6.14363	4.00429	1.2724e-21	+DESL	140.44	6.98
	6.55	2.9	1.75132e-24	3_7421001	3	7421001	Ath	gene	non-pericentromeric	AT3G21170	F-box/associated interaction domain protein	none	AT3G21175	ZIM-like 1	none	none	58.1706	59.1035	76.253	0.301415	0.406557	0.294014	2.89857	1.29728e-21	+DESL	64.51	0.33
	6.54	2.89	2.06151e-24	1_16310801	1	16310801	Ath	gene	pericentromeric	AT1G43245	SET domain-containing protein	none	AT1G43245	SET domain-containing protein	none	none	57.9815	58.9114	76.0051	0.301322	0.406433	0.293923	2.89275	1.52009e-21	+DESL	64.3	0.33
	4.54	3.37	2.15766e-24	1_12530401	1	12530401	Ath	none	pericentromeric	none	none	none	AT1G34340	alpha/beta-Hydrolases superfamily protein	none	none	81.3176	82.6217	106.595	2.0952	2.82608	2.04376	3.36798	1.58375e-21	+DESL	90.18	2.32
	5.82	3	2.25769e-24	2_9197401	2	9197401	Ath	none	non-pericentromeric	none	none	none	AT2G21470	SUMO-activating enzyme 2	none	none	62.4215	63.4226	81.8254	0.601229	0.810956	0.586466	2.99615	1.64968e-21	+DESL	69.22	0.67
	5.82	2.99	2.66409e-24	3_16550801	3	16550801	Ath	none	non-pericentromeric	none	none	none	AT3G45200	hypothetical protein	none	none	62.1751	63.1723	81.5023	0.601229	0.810956	0.586466	2.99099	1.93786e-21	+DESL	68.95	0.67
	-2.95	4.57	3.00008e-24	1_24884001	1	24884001	Ath	miRNA_primary_transcript	non-pericentromeric	AT1G66725		none	AT1G66730	DNA LIGASE 6	none	none	25.2681	25.6733	33.1227	122.021	164.586	119.025	4.56835	2.17248e-21	-DESL	28.02	135.21
	6.53	2.87	3.13842e-24	1_77601	1	77601	Ath	transcript_region	non-pericentromeric	AT1G08765		none	AT1G08765		none	none	57.1231	58.0392	74.8799	0.300013	0.404666	0.292646	2.87348	2.26251e-21	+DESL	63.35	0.33
	5.08	3.17	3.39442e-24	1_21340401	1	21340401	Ath	gene	non-pericentromeric	AT1G57613	hypothetical protein	none	AT1G57610	calcium uniporter (DUF607)	none	none	70.4799	71.6102	92.3887	1.21189	1.63463	1.18213	3.16795	2.43619e-21	+DESL	78.16	1.34
	5.38	3.08	3.41092e-24	4_6046401	4	6046401	Ath	transposon_fragment	pericentromeric	none	none	AT4TE25485	none	none	ATREP13	RC/Helitron	66.3314	67.3952	86.9506	0.907061	1.22347	0.884788	3.08354	2.43719e-21	+DESL	73.56	1.01
	5.38	3.08	3.44896e-24	3_18564401	3	18564401	Ath	none	non-pericentromeric	none	none	none	none	none	none	none	66.3379	67.4018	86.9591	0.907061	1.22347	0.884788	3.08316	2.45352e-21	+DESL	73.57	1.01
	3.91	3.72	3.46499e-24	1_11440801	1	11440801	Ath	none	non-pericentromeric	none	none	none	none	none	none	none	103.547	105.208	135.735	4.2056	5.67265	4.10233	3.71665	2.45411e-21	+DESL	114.83	4.66
	5.81	2.99	3.77e-24	5_6539601	5	6539601	Ath	transposon_fragment	non-pericentromeric	none	none	AT5TE23670	AT5G19400	Telomerase activating protein Est1	ATREP3	RC/Helitron	61.8655	62.8577	81.0965	0.60379	0.81441	0.588964	2.98601	2.64112e-21	+DESL	68.61	0.67
	5.38	3.08	3.7781e-24	4_1230201	4	1230201	Ath	none	non-pericentromeric	none	none	none	AT4G02770	photosystem I subunit D-1	none	none	65.8756	66.9321	86.3531	0.903566	1.21876	0.881379	3.07524	2.64112e-21	+DESL	73.05	1
	4.67	3.29	4.24635e-24	3_18056001	3	18056001	Ath	transposon_fragment	non-pericentromeric	none	none	AT3TE73190	AT3G48740	Nodulin MtN3 family protein	TAG3N1	DNA/HAT	76.7939	78.0255	100.665	1.80054	2.42862	1.75633	3.28928	2.95566e-21	+DESL	85.16	2
	8.51	2.7	4.92713e-24	4_16428401	4	16428401	Ath	gene	non-pericentromeric	AT4G34350	4-hydroxy-3-methylbut-2-enyl diphosphate reductase	none	AT4G34340	TBP-associated factor 8	none	none	50.3966	51.2048	66.0624	0	0	0	2.70484	3.4148e-21	+DESL	55.89	0
	8.5	2.7	5.07239e-24	5_18134801	5	18134801	Ath	none	non-pericentromeric	none	none	none	AT5G44900	Toll-Interleukin-Resistance (TIR) domain family protein	none	none	50.2608	51.0669	65.8845	0	0	0	2.70424	3.50045e-21	+DESL	55.74	0
	4.27	3.47	5.64515e-24	3_1064601	3	1064601	Ath	none	non-pericentromeric	none	none	none	AT3G04070	NAC domain containing protein 47	none	none	86.7677	88.1592	113.74	2.71492	3.66197	2.64826	3.46546	3.87913e-21	+DESL	96.22	3.01
	5.06	3.13	6.4097e-24	3_8133601	3	8133601	Ath	lnc_RNA	non-pericentromeric	AT3G04345		none	AT3G22942	G-protein gamma subunit 2	none	none	68.617	69.7174	89.9466	1.1965	1.61388	1.16712	3.13108	4.38583e-21	+DESL	76.09	1.33
	5.36	3.06	6.83184e-24	3_8270801	3	8270801	Ath	lnc_RNA	non-pericentromeric	AT3G04405		none	AT3G04405		none	none	65.2856	66.3327	85.5798	0.90734	1.22385	0.88506	3.06263	4.65497e-21	+DESL	72.4	1.01
	8.49	2.69	7.39543e-24	3_8452001	3	8452001	Ath	none	non-pericentromeric	none	none	none	AT3G23550	MATE efflux family protein	none	none	49.8659	50.6657	65.3668	0	0	0	2.69114	5.0178e-21	+DESL	55.3	0
	5.78	2.95	8.32635e-24	5_16003801	5	16003801	Ath	transposon_fragment	non-pericentromeric	none	none	AT5TE57775	AT5G39990	Core-2/I-branching beta-1,6-N-acetylglucosaminyltransferase family protein	ATREP17	DNA/MuDR	60.4773	61.4472	79.2768	0.601046	0.810709	0.586287	2.95477	5.62579e-21	+DESL	67.07	0.67
	5.35	3.06	8.47595e-24	3_8374801	3	8374801	Ath	gene	non-pericentromeric	AT3G23380	ROP-interactive CRIB motif-containing protein 5	none	AT3G23390	Zinc-binding ribosomal protein family protein	none	none	64.9507	65.9923	85.1407	0.907073	1.22349	0.884799	3.0555	5.70301e-21	+DESL	72.03	1.01
	4.82	3.21	9.23708e-24	1_19380801	1	19380801	Ath	transposon_fragment	non-pericentromeric	none	none	AT1TE64180	none	none	HELITRONY1D	RC/Helitron	72.2395	73.3981	94.6953	1.51008	2.03684	1.473	3.20737	6.18934e-21	+DESL	80.11	1.67
	-2.83	4.87	9.5175e-24	2_1994001	2	1994001	Ath	gene	pericentromeric	AT2G05440	GLYCINE RICH PROTEIN 9	none	none	none	none	none	33.4866	34.0236	43.8959	148.726	200.606	145.074	4.87191	6.35088e-21	-DESL	37.14	164.8
	6.49	2.84	9.68017e-24	3_7704401	3	7704401	Ath	gene	non-pericentromeric	AT3G21870	cyclin p2;1	none	AT3G21880	B-box type zinc finger protein with CCT domain-containing protein	none	none	55.7749	56.6694	73.1126	0.301418	0.406562	0.294017	2.84354	6.43285e-21	+DESL	61.85	0.33
	5.34	3.04	1.01203e-23	2_6946601	2	6946601	Ath	tRNA	non-pericentromeric	AT2G15950		none	AT2G15960	stress-induced protein	none	none	64.361	65.3932	84.3677	0.903033	1.21804	0.880859	3.04393	6.69777e-21	+DESL	71.37	1
	5.77	2.95	1.03201e-23	3_8944601	3	8944601	Ath	none	non-pericentromeric	none	none	none	AT3G24518	Natural antisense transcript overlaps with AT3G24520	none	none	60.1561	61.1209	78.8558	0.601045	0.810708	0.586287	2.94799	6.80209e-21	+DESL	66.71	0.67
	2.8	5.39	1.12791e-23	2_6974601	2	6974601	Ath	gene	non-pericentromeric	AT2G16030	S-adenosyl-L-methionine-dependent methyltransferases superfamily protein	none	AT2G16040	hAT dimerization domain-containing protein / transposase-like protein	none	none	327.567	332.821	429.392	29.262	39.4695	28.5435	5.38763	7.37401e-21	+DESL	363.26	32.43
	3.01	4.81	1.15048e-23	2_1340201	2	1340201	Ath	transcript_region	pericentromeric	AT2G00370		none	AT2G04050	MATE efflux family protein	none	none	219.393	222.911	287.591	16.8782	22.7658	16.4637	4.80821	7.49127e-21	+DESL	243.3	18.7
	6.47	2.83	1.34399e-23	5_20960001	5	20960001	Ath	none	non-pericentromeric	none	none	none	AT5G51590	AT hook motif DNA-binding family protein	none	none	55.1907	56.0758	72.3468	0.301326	0.406437	0.293927	2.83272	8.71609e-21	+DESL	61.2	0.33
	4.63	3.26	1.39761e-23	4_16555401	4	16555401	Ath	gene	non-pericentromeric	AT4G34690	transmembrane protein	none	AT4G34700	LYR family of Fe/S cluster biogenesis protein	none	none	74.9477	76.1497	98.2453	1.80759	2.43814	1.76321	3.25961	9.02758e-21	+DESL	83.11	2
	-2.48	10.65	1.40949e-23	5_1867801	5	1867801	Ath	snoRNA	non-pericentromeric	AT5G01195		none	AT5G06170	sucrose-proton symporter 9	none	none	2239.15	2275.06	2935.19	7802.98	10524.9	7611.38	10.6462	9.06805e-21	-DESL	2483.13	8646.42
	4.62	3.25	1.45042e-23	1_18380001	1	18380001	Ath	none	non-pericentromeric	none	none	none	AT1G49660	carboxyesterase 5	none	none	74.2752	75.4664	97.3637	1.7935	2.41913	1.74946	3.24769	9.25763e-21	+DESL	82.37	1.99
	8.46	2.67	1.56396e-23	2_7161001	2	7161001	Ath	transposon_fragment	non-pericentromeric	none	none	AT2TE29150	AT2G16510	ATPase, F0/V0 complex, subunit C protein	RathE2_cons	RathE2_cons	48.8393	49.6226	64.021	0	0	0	2.66594	9.91723e-21	+DESL	54.16	0
	6.47	2.83	1.56604e-23	5_15919001	5	15919001	Ath	none	non-pericentromeric	none	none	none	none	none	none	none	55.0285	55.911	72.1341	0.301419	0.406564	0.294018	2.8281	9.91723e-21	+DESL	61.02	0.33
	3.44	4.07	1.58084e-23	5_7457201	5	7457201	Ath	transposon_fragment	non-pericentromeric	none	none	AT5TE26970	AT5G22480	ZPR1 zinc-finger domain protein	ATLINE1A	LINE/L1	131.533	133.643	172.42	7.44998	10.0488	7.26705	4.06645	9.97182e-21	+DESL	145.87	8.26
	5.03	3.11	1.63267e-23	4_16050401	4	16050401	Ath	gene	non-pericentromeric	AT4G33300	ADR1-like 1	none	AT4G33280	AP2/B3-like transcriptional factor family protein	none	none	67.5896	68.6736	88.6	1.20662	1.62753	1.177	3.11435	1.02587e-20	+DESL	74.95	1.34
	-2.99	4.34	1.68044e-23	3_1285601	3	1285601	Ath	gene	non-pericentromeric	AT3G04720	pathogenesis-related 4	none	none	none	none	none	21.0084	21.3454	27.5389	104.323	140.714	101.761	4.33545	1.05179e-20	-DESL	23.3	115.6
	3.71	3.79	1.71934e-23	2_4890001	2	4890001	Ath	gene	non-pericentromeric	AT2G12170	hypothetical protein	AT2TE20165	none	none	ATHATN10	DNA/HAT	108.314	110.052	141.984	5.07704	6.84806	4.95237	3.78801	1.07198e-20	+DESL	120.12	5.63
	3.25	4.35	1.78481e-23	4_5732601	4	5732601	Ath	transposable_element_gene	pericentromeric	none	none	AT4TE24030	AT4G08940	Ubiquitin carboxyl-terminal hydrolase family protein	ATCOPIA4	LTR/Copia	159.396	161.952	208.945	10.3576	13.9706	10.1032	4.34733	1.10853e-20	+DESL	176.76	11.48
	5.75	2.92	1.88024e-23	4_14634201	4	14634201	Ath	gene	non-pericentromeric	AT4G29920	Double Clp-N motif-containing P-loop nucleoside triphosphate hydrolases superfamily protein	none	none	none	none	none	58.9822	59.9282	77.317	0.598489	0.80726	0.583793	2.92329	1.16332e-20	+DESL	65.41	0.66
	3.8	3.72	1.91163e-23	1_18126401	1	18126401	Ath	none	non-pericentromeric	none	none	none	none	none	none	none	103.135	104.789	135.195	4.52975	6.10986	4.41852	3.71928	1.17823e-20	+DESL	114.37	5.02
	3.59	3.9	2.22635e-23	1_19861201	1	19861201	Ath	gene	non-pericentromeric	AT1G53265	hypothetical protein	none	AT1G53270	ABC-2 type transporter family protein	none	none	116.733	118.605	153.02	5.97884	8.06444	5.83203	3.89504	1.36699e-20	+DESL	129.45	6.63
	5.02	3.1	2.33768e-23	4_18412001	4	18412001	Ath	none	non-pericentromeric	none	none	none	AT4G39675	hypothetical protein	none	none	66.7694	67.8402	87.5247	1.20136	1.62043	1.17186	3.09728	1.42991e-20	+DESL	74.04	1.33
	5.01	3.11	2.5732e-23	3_20574601	3	20574601	Ath	gene	non-pericentromeric	AT3G55500	expansin A16	none	AT3G55490	GINS complex protein	none	none	67.0575	68.133	87.9025	1.21193	1.63469	1.18218	3.10657	1.56803e-20	+DESL	74.36	1.34
	-2.46	8.74	2.69702e-23	4_1476401	4	1476401	Ath	transcript_region	pericentromeric	AT4G04595		none	AT4G04595		none	none	605.653	615.366	793.921	2082.14	2808.45	2031.01	8.74224	1.6373e-20	-DESL	671.65	2307.2
	8.44	2.64	2.96093e-23	1_24250401	1	24250401	Ath	gene	non-pericentromeric	AT1G65290	mitochondrial acyl carrier protein 2	none	AT1G65295	ubiquitin carboxyl-terminal hydrolase	none	none	48.046	48.8166	62.9812	0	0	0	2.64397	1.79078e-20	+DESL	53.28	0
	5.73	2.91	3.07731e-23	4_6563601	4	6563601	Ath	none	non-pericentromeric	none	none	none	AT4G10620	P-loop containing nucleoside triphosphate hydrolases superfamily protein	none	none	58.5445	59.4834	76.7431	0.601226	0.810951	0.586463	2.91376	1.85423e-20	+DESL	64.92	0.67
	5.3	3.02	3.13212e-23	5_1755201	5	1755201	Ath	transposon_fragment	non-pericentromeric	none	none	AT5TE06350	AT5G05830	RING/FYVE/PHD zinc finger superfamily protein	HELITRONY1D	RC/Helitron	62.9281	63.9373	82.4894	0.907633	1.22424	0.885346	3.01583	1.88024e-20	+DESL	69.78	1.01
	2.53	7	3.1911e-23	2_6974801	2	6974801	Ath	gene	non-pericentromeric	AT2G16030	S-adenosyl-L-methionine-dependent methyltransferases superfamily protein	none	AT2G16040	hAT dimerization domain-containing protein / transposase-like protein	none	none	997.946	1013.95	1308.16	107.584	145.112	104.942	7.00339	1.90855e-20	+DESL	1106.69	119.21
	5.3	3	3.24026e-23	4_16921201	4	16921201	Ath	none	non-pericentromeric	none	none	none	AT4G35700	zinc finger (C2H2 type) family protein	none	none	62.3723	63.3726	81.7608	0.899275	1.21297	0.877194	3.00192	1.9308e-20	+DESL	69.17	1
	3.61	3.85	3.41643e-23	4_8438801	4	8438801	Ath	none	non-pericentromeric	none	none	none	AT4G14723	EPIDERMAL PATTERNING FACTOR-like protein	none	none	113.157	114.972	148.332	5.71073	7.7028	5.5705	3.85453	2.02829e-20	+DESL	125.49	6.33
	5	3.09	3.69368e-23	1_18649001	1	18649001	Ath	gene	non-pericentromeric	AT1G50350	E3 ubiquitin-protein ligase RING1-like protein	none	AT1G50360	P-loop containing nucleoside triphosphate hydrolases superfamily protein	none	none	66.2096	67.2715	86.791	1.20663	1.62754	1.177	3.0894	2.18486e-20	+DESL	73.42	1.34
	4.32	3.35	3.79759e-23	2_11400801	2	11400801	Ath	none	non-pericentromeric	none	none	none	AT2G26760	Cyclin B1;4	none	none	79.7935	81.0732	104.597	2.40922	3.24963	2.35006	3.35242	2.23813e-20	+DESL	88.49	2.67
	5.72	2.9	4.15238e-23	1_19304601	1	19304601	Ath	none	non-pericentromeric	none	none	none	AT1G51950	indole-3-acetic acid inducible 18	none	none	58.1042	59.036	76.1659	0.601042	0.810704	0.586284	2.90367	2.43832e-20	+DESL	64.44	0.67
	4.03	3.51	4.30741e-23	4_954001	4	954001	Ath	none	non-pericentromeric	none	none	none	AT4G02150	ARM repeat superfamily protein	none	none	89.2286	90.6596	116.965	3.3281	4.48905	3.24638	3.51457	2.52019e-20	+DESL	98.95	3.69
	5.29	3	4.45025e-23	2_5791401	2	5791401	Ath	none	non-pericentromeric	none	none	none	AT2G13840	Polymerase/histidinol phosphatase-like protein	none	none	62.0936	63.0894	81.3955	0.903305	1.2184	0.881124	2.99822	2.59437e-20	+DESL	68.86	1
	6.43	2.79	4.60572e-23	5_2239801	5	2239801	Ath	none	non-pericentromeric	none	none	none	none	none	none	none	53.5773	54.4365	70.2318	0.301422	0.406567	0.294021	2.79257	2.67534e-20	+DESL	59.42	0.33
	3.82	3.65	4.89846e-23	4_11255401	4	11255401	Ath	none	non-pericentromeric	none	none	none	AT4G21080	Dof-type zinc finger domain-containing protein	none	none	97.8019	99.3704	128.204	4.2191	5.69085	4.1155	3.6462	2.83519e-20	+DESL	108.46	4.68
	5.71	2.9	5.34105e-23	5_9442001	5	9442001	Ath	none	pericentromeric	none	none	none	none	none	none	none	57.9215	58.8504	75.9265	0.603625	0.814187	0.588803	2.90152	3.08032e-20	+DESL	64.23	0.67
	6.42	2.79	5.43372e-23	2_7917401	2	7917401	Ath	gene	non-pericentromeric	AT2G18193	P-loop containing nucleoside triphosphate hydrolases superfamily protein	none	AT2G18190	P-loop containing nucleoside triphosphate hydrolases superfamily protein	none	none	53.3393	54.1947	69.9199	0.301328	0.406441	0.293929	2.78662	3.12261e-20	+DESL	59.15	0.33
	2.69	5.63	5.62966e-23	2_8412601	2	8412601	Ath	miRNA	non-pericentromeric	AT2G19425		none	AT2G19425		none	none	384.375	390.54	503.859	37.0906	50.029	36.1799	5.62708	3.22374e-20	+DESL	426.26	41.1
	3.2	4.3	5.95707e-23	1_8590801	1	8590801	Ath	none	non-pericentromeric	none	none	none	AT1G24256	hypothetical protein	none	none	154.318	156.793	202.288	10.3845	14.007	10.1295	4.30329	3.39917e-20	+DESL	171.13	11.51
	5.7	2.89	7.05853e-23	2_592001	2	592001	Ath	gene	non-pericentromeric	AT2G02240	F-box family protein	none	AT2G02230	phloem protein 2-B1	none	none	57.283	58.2017	75.0895	0.601041	0.810703	0.586283	2.88672	4.01349e-20	+DESL	63.52	0.67
	3.51	3.89	8.32977e-23	4_1271401	4	1271401	Ath	none	non-pericentromeric	none	none	none	AT4G02860	Phenazine biosynthesis PhzC/PhzF protein	none	none	115.617	117.472	151.557	6.2447	8.42304	6.09136	3.88638	4.71102e-20	+DESL	128.22	6.92
	4.97	3.06	8.34362e-23	4_6984401	4	6984401	Ath	none	non-pericentromeric	none	none	none	AT4G11521	Receptor-like protein kinase-related family protein	none	none	64.9316	65.9729	85.1156	1.20628	1.62707	1.17666	3.06371	4.71102e-20	+DESL	72.01	1.34
	3.06	4.52	8.95005e-23	4_8142801	4	8142801	Ath	pseudogenic_exon	non-pericentromeric	none	none	AT4TE35980	none	none	SIMPLEHAT1	DNA/HAT	178.862	181.731	234.462	13.2392	17.8575	12.9141	4.52055	5.03582e-20	+DESL	198.35	14.67
	5.69	2.88	9.38425e-23	5_20685201	5	20685201	Ath	transposon_fragment	non-pericentromeric	none	none	AT5TE74520	AT5G50840	alpha-taxilin-like protein	ATREP1	RC/Helitron	56.916	57.8288	74.6085	0.601041	0.810702	0.586282	2.87741	5.2618e-20	+DESL	63.12	0.67
	8.39	2.6	9.57864e-23	1_22541401	1	22541401	Ath	none	non-pericentromeric	none	none	none	AT1G61150	LisH and RanBPM domains containing protein	none	none	46.4995	47.2453	60.9539	0	0	0	2.60357	5.3522e-20	+DESL	51.57	0
	3.31	4.13	1.07967e-22	5_15973801	5	15973801	Ath	transposon_fragment	non-pericentromeric	none	none	AT5TE57665	AT5G39890	2-aminoethanethiol dioxygenase, putative (DUF1637)	ATDNAI26T9	DNA/MuDR	136.342	138.528	178.724	8.48115	11.4396	8.2729	4.12853	5.99138e-20	+DESL	151.2	9.4
	5.68	2.88	1.08954e-22	1_19388401	1	19388401	Ath	gene	non-pericentromeric	AT1G52110	Mannose-binding lectin superfamily protein	none	none	none	none	none	56.8573	57.7691	74.5314	0.603814	0.814443	0.588988	2.87907	6.02542e-20	+DESL	63.05	0.67
	3.65	3.74	1.10255e-22	5_14051401	5	14051401	Ath	none	pericentromeric	none	none	none	none	none	none	none	104.04	105.709	136.381	5.077	6.84801	4.95233	3.7359	6.07656e-20	+DESL	115.38	5.63
	-2.79	4.73	1.11102e-22	2_14310201	2	14310201	Ath	gene	non-pericentromeric	AT2G33830	Dormancy/auxin associated family protein	none	AT2G33820	Mitochondrial substrate carrier family protein	none	none	31.0247	31.5223	40.6688	134.136	180.927	130.843	4.72794	6.10242e-20	-DESL	34.41	148.64
	6.39	2.76	1.22653e-22	1_18021801	1	18021801	Ath	transposable_element	non-pericentromeric	AT1G48730	hypothetical protein	AT1TE59770	none	none	ATREP13	RC/Helitron	52.2096	53.0469	68.439	0.301424	0.40657	0.294023	2.76013	6.69766e-20	+DESL	57.9	0.33
	2.94	4.72	1.22769e-22	3_2617001	3	2617001	Ath	none	non-pericentromeric	none	none	none	AT3G08620	RNA-binding KH domain-containing protein	none	none	205.666	208.964	269.597	16.5692	22.349	16.1623	4.72243	6.69766e-20	+DESL	228.08	18.36
	3.85	3.58	1.24634e-22	5_20744001	5	20744001	Ath	none	non-pericentromeric	none	none	none	AT5G51010	Rubredoxin-like superfamily protein	none	none	93.0624	94.5549	121.991	3.92941	5.3001	3.83292	3.5784	6.77651e-20	+DESL	103.2	4.35
	3.69	3.69	1.41489e-22	3_8654801	3	8654801	Ath	transposon_fragment	non-pericentromeric	none	none	AT3TE36280	AT3G23950	F-box family protein	RathE1_cons	RathE1_cons	100.643	102.257	131.928	4.78542	6.45473	4.66792	3.69039	7.66711e-20	+DESL	111.61	5.3
	8.37	2.59	1.43301e-22	2_14861001	2	14861001	Ath	gene	non-pericentromeric	AT2G35290	hypothetical protein	none	AT2G35280	F-box family protein	none	none	45.9623	46.6994	60.2498	0	0	0	2.58964	7.73937e-20	+DESL	50.97	0
	3.99	3.47	1.47688e-22	5_611801	5	611801	Ath	none	non-pericentromeric	none	none	none	AT5G02710	zinc/iron-chelating domain protein	none	none	86.5132	87.9007	113.406	3.31522	4.47167	3.23382	3.47386	7.94967e-20	+DESL	95.94	3.67
	4.54	3.18	1.5075e-22	5_16033401	5	16033401	Ath	gene	non-pericentromeric	AT5G40050	F-box/FBD-like domains containing protein	none	AT5G40060	Disease resistance protein (NBS-LRR class) family	none	none	70.5991	71.7313	92.5449	1.80101	2.42926	1.75679	3.1833	8.08757e-20	+DESL	78.29	2
	8.37	2.58	1.66969e-22	3_7799801	3	7799801	Ath	transposable_element_gene	non-pericentromeric	none	none	none	AT3G04235		none	none	45.8779	46.6137	60.1391	0	0	0	2.58374	8.92805e-20	+DESL	50.88	0
	6.38	2.75	1.69844e-22	3_11949601	3	11949601	Ath	transposon_fragment	pericentromeric	none	none	AT3TE49750	none	none	ATHILA8A	LTR/Gypsy	51.703	52.5322	67.7749	0.301331	0.406444	0.293931	2.74894	9.05178e-20	+DESL	57.34	0.33
	-2.46	6.91	1.79105e-22	1_26716201	1	26716201	Ath	gene	non-pericentromeric	AT1G70850	MLP-like protein 34	none	none	none	none	none	171.564	174.316	224.895	586.564	791.175	572.161	6.91373	9.51398e-20	-DESL	190.26	649.97
	6.38	2.74	1.85277e-22	4_8716201	4	8716201	Ath	none	non-pericentromeric	none	none	none	none	none	none	none	51.3982	52.2225	67.3754	0.3	0.40465	0.292634	2.73999	9.80956e-20	+DESL	57	0.33
	4.93	3.03	2.14426e-22	2_1564801	2	1564801	Ath	transposon_fragment	pericentromeric	AT2G04495	transmembrane protein	AT2TE07190	none	none	ATHILA4	LTR/Gypsy	63.3775	64.3939	83.0784	1.20665	1.62756	1.17702	3.03482	1.13157e-19	+DESL	70.28	1.34
	5.66	2.84	2.15266e-22	4_12053001	4	12053001	Ath	none	non-pericentromeric	none	none	none	AT4G23000	Calcineurin-like metallo-phosphoesterase superfamily protein	none	none	55.475	56.3647	72.7195	0.598462	0.807224	0.583767	2.84464	1.13231e-19	+DESL	61.52	0.66
	2.87	4.86	2.23349e-22	1_8409201	1	8409201	Ath	none	non-pericentromeric	none	none	none	AT1G23790	dicer-like protein (DUF936)	none	none	225.172	228.783	295.167	19.1259	25.7976	18.6563	4.85766	1.17101e-19	+DESL	249.71	21.19
	5.23	2.95	2.27326e-22	3_7317201	3	7317201	Ath	none	non-pericentromeric	none	none	none	AT3G20880	WIP domain protein 4	none	none	59.7514	60.7097	78.3252	0.907119	1.22355	0.884845	2.95247	1.188e-19	+DESL	66.26	1.01
	6.37	2.74	2.33153e-22	2_9496001	2	9496001	Ath	transposable_element_gene	non-pericentromeric	none	none	AT2TE40405	AT2G22360	DNAJ heat shock family protein	ATLINE1_1	LINE/L1	51.3175	52.1405	67.2696	0.301331	0.406445	0.293932	2.73815	1.21452e-19	+DESL	56.91	0.33
	8.35	2.57	2.55256e-22	5_19057601	5	19057601	Ath	transposon_fragment	non-pericentromeric	none	none	AT5TE68545	AT5G46930	Plant invertase/pectin methylesterase inhibitor superfamily protein	ATDNA12T3_2	DNA	45.1827	45.9073	59.2278	0	0	0	2.56963	1.32539e-19	+DESL	50.11	0
	4.53	3.18	2.61772e-22	5_1181801	5	1181801	Ath	transposon_fragment	non-pericentromeric	none	none	AT5TE04290	AT5G04260	WCRKC thioredoxin 2	ATREP10C	RC/Helitron	70.1898	71.3155	92.0084	1.81529	2.44852	1.77072	3.17742	1.35486e-19	+DESL	77.84	2.01
	8.35	2.56	2.95397e-22	1_16575401	1	16575401	Ath	pseudogenic_exon	pericentromeric	none	none	none	AT1G43800	Plant stearoyl-acyl-carrier-protein desaturase family protein	none	none	45.1434	45.8674	59.1762	0	0	0	2.56373	1.51916e-19	+DESL	50.06	0
	6.35	2.72	3.43491e-22	1_4657801	1	4657801	Ath	transposable_element	non-pericentromeric	none	none	AT1TE15090	AT1G13605	defensin-like protein	ATREP10D	RC/Helitron	50.5678	51.3788	66.2869	0.299998	0.404647	0.292632	2.7192	1.76089e-19	+DESL	56.08	0.33
	5.22	2.94	3.4788e-22	2_11159801	2	11159801	Ath	miRNA_primary_transcript	non-pericentromeric	AT2G26211		none	AT2G26211		none	none	59.1438	60.0923	77.5287	0.906852	1.22319	0.884584	2.9383	1.77775e-19	+DESL	65.59	1
	5.64	2.83	3.53145e-22	4_582601	4	582601	Ath	none	non-pericentromeric	none	none	none	AT4G02775		none	none	54.9419	55.823	72.0206	0.601038	0.810698	0.58628	2.83438	1.79895e-19	+DESL	60.93	0.67
	4.69	3.1	3.83584e-22	3_11141201	3	11141201	Ath	none	pericentromeric	none	none	none	none	none	none	none	66.2978	67.361	86.9065	1.51625	2.04517	1.47902	3.09941	1.94787e-19	+DESL	73.52	1.68
	-2.77	4.62	4.34179e-22	2_16080001	2	16080001	Ath	gene	non-pericentromeric	AT2G38390	Peroxidase superfamily protein	none	none	none	none	none	29.1919	29.6601	38.2663	124.383	167.772	121.329	4.62283	2.19789e-19	-DESL	32.37	137.83
	5.63	2.83	4.56421e-22	1_18136201	1	18136201	Ath	none	non-pericentromeric	none	none	none	AT1G49032	hypothetical protein	none	none	54.5984	55.474	71.5704	0.601037	0.810698	0.586279	2.82589	2.30326e-19	+DESL	60.55	0.67
	-2.78	4.56	5.05303e-22	2_17946001	2	17946001	Ath	gene	non-pericentromeric	AT2G43150	Proline-rich extensin-like family protein	none	AT2G43160	ENTH/VHS family protein	none	none	27.7035	28.1478	36.3151	119.339	160.968	116.408	4.55746	2.53566e-19	-DESL	30.72	132.24
	6.34	2.71	5.05616e-22	1_11110801	1	11110801	Ath	none	non-pericentromeric	none	none	none	none	none	none	none	50.2381	51.0438	65.8547	0.301428	0.406575	0.294026	2.71265	2.53566e-19	+DESL	55.71	0.33
	-2.63	5.1	5.1227e-22	2_17945801	2	17945801	Ath	gene	non-pericentromeric	AT2G43150	Proline-rich extensin-like family protein	none	AT2G43160	ENTH/VHS family protein	none	none	44.2125	44.9216	57.956	171.227	230.957	167.023	5.10202	2.56108e-19	-DESL	49.03	189.74
	8.32	2.54	5.43936e-22	4_5643601	4	5643601	Ath	transposon_fragment	pericentromeric	none	none	AT4TE23640	none	none	BRODYAGA1A	DNA/MuDR	44.3911	45.103	58.1901	0	0	0	2.542	2.711e-19	+DESL	49.23	0
	5.63	2.82	5.54664e-22	2_15400201	2	15400201	Ath	none	non-pericentromeric	none	none	none	AT2G36724	transmembrane protein	none	none	54.3693	55.2413	71.2701	0.601221	0.810946	0.586458	2.81983	2.75596e-19	+DESL	60.29	0.67
	3.42	3.87	5.57754e-22	4_29401	4	29401	Ath	gene	non-pericentromeric	AT4G00070	RING/U-box superfamily protein	none	none	none	none	none	113.627	115.449	148.948	6.5507	8.83578	6.38985	3.86996	2.76282e-19	+DESL	126.01	7.26
	5.2	2.92	5.6862e-22	4_9309801	4	9309801	Ath	none	non-pericentromeric	none	none	none	AT4G16530	hypothetical protein	none	none	58.2569	59.1912	76.3661	0.90304	1.21805	0.880866	2.91658	2.80802e-19	+DESL	64.6	1
	6.33	2.71	5.76216e-22	3_9848001	3	9848001	Ath	pseudogenic_exon	non-pericentromeric	none	none	none	AT3G26780	Phosphoglycerate mutase family protein	none	none	50.0744	50.8775	65.6401	0.301428	0.406575	0.294027	2.70817	2.83686e-19	+DESL	55.53	0.33
	3.48	3.81	5.94455e-22	4_13248801	4	13248801	Ath	none	non-pericentromeric	none	none	none	AT4G07535		none	none	109.149	110.9	143.079	6.02023	8.12027	5.8724	3.81351	2.91776e-19	+DESL	121.04	6.67
	8.31	2.54	6.18556e-22	5_18892401	5	18892401	Ath	none	non-pericentromeric	none	none	none	AT5G46570	BR-signaling kinase 2	none	none	44.08	44.787	57.7823	0	0	0	2.53825	3.02685e-19	+DESL	48.88	0
	4.22	3.27	6.55908e-22	5_17432201	5	17432201	Ath	none	non-pericentromeric	none	none	none	AT5G43403	other_RNA	none	none	74.8822	76.0831	98.1594	2.41912	3.26299	2.35972	3.27368	3.19994e-19	+DESL	83.04	2.68
	4.22	3.28	6.77738e-22	2_275601	2	275601	Ath	none	non-pericentromeric	none	none	none	AT2G01610	Plant invertase/pectin methylesterase inhibitor superfamily protein	none	none	75.2743	76.4815	98.6734	2.43705	3.28717	2.37721	3.2829	3.29648e-19	+DESL	83.48	2.7
	3.21	4.13	6.97235e-22	1_17187801	1	17187801	Ath	transposon_fragment	pericentromeric	none	none	AT1TE56945	AT1G45616	receptor like protein 6	ATIS112A	DNA/Harbinger	135.74	137.917	177.935	9.0514	12.2088	8.82915	4.12958	3.38113e-19	+DESL	150.53	10.03
	2.41	7.48	7.69011e-22	4_5561001	4	5561001	Ath	transposon_fragment	pericentromeric	none	none	AT4TE23295	none	none	HELITRONY1D	RC/Helitron	1372.52	1394.53	1799.17	160.813	216.91	156.865	7.4777	3.71745e-19	+DESL	1522.07	178.2
	3.86	3.47	7.71194e-22	5_19027801	5	19027801	Ath	none	non-pericentromeric	none	none	none	none	none	none	none	85.8801	87.2574	112.576	3.60763	4.86608	3.51904	3.471	3.71745e-19	+DESL	95.24	4
	6.32	2.69	7.7769e-22	2_11555001	2	11555001	Ath	transposon_fragment	non-pericentromeric	none	none	AT2TE50110	none	none	ATHILA7	LTR/Gypsy	49.5111	50.3052	64.9017	0.299995	0.404643	0.292629	2.69131	3.72831e-19	+DESL	54.91	0.33
	5.61	2.81	7.78063e-22	2_9445001	2	9445001	Ath	none	non-pericentromeric	none	none	none	AT2G22200	Integrase-type DNA-binding superfamily protein	none	none	53.8725	54.7365	70.6188	0.601221	0.810945	0.586458	2.80868	3.72831e-19	+DESL	59.74	0.67
	5.18	2.91	7.81462e-22	1_11421401	1	11421401	Ath	none	non-pericentromeric	none	none	none	AT1G31830	Amino acid permease family protein	none	none	57.8942	58.8227	75.8907	0.907138	1.22357	0.884863	2.91277	3.73351e-19	+DESL	64.2	1.01
	4.34	3.21	7.86777e-22	5_5624801	5	5624801	Ath	none	non-pericentromeric	none	none	none	AT5G17100	Cystatin/monellin superfamily protein	none	none	71.3823	72.5271	93.5716	2.11377	2.85111	2.06186	3.20579	3.74782e-19	+DESL	79.16	2.34
	5.19	2.89	8.77264e-22	5_2337601	5	2337601	Ath	gene	non-pericentromeric	AT5G07390	respiratory burst oxidase homolog A	none	none	none	none	none	57.2596	58.1779	75.0588	0.895469	1.20784	0.873481	2.89084	4.16657e-19	+DESL	63.5	0.99
	4.66	3.05	9.94732e-22	3_7636601	3	7636601	Ath	none	non-pericentromeric	none	none	none	AT3G21690	MATE efflux family protein	none	none	64.1196	65.1479	84.0512	1.498	2.02055	1.46122	3.05289	4.71063e-19	+DESL	71.11	1.66
	3.5	3.75	1.03096e-21	4_179201	4	179201	Ath	gene	non-pericentromeric	AT4G00416	methyl-CPG-binding domain 3	none	AT4G00416	methyl-CPG-binding domain 3	none	none	104.504	106.18	136.989	5.68799	7.67214	5.54832	3.75299	4.86793e-19	+DESL	115.89	6.3
	4.1	3.29	1.10651e-21	5_4139201	5	4139201	Ath	none	non-pericentromeric	none	none	none	AT5G13050	5-formyltetrahydrofolate cycloligase	none	none	76.0589	77.2787	99.7019	2.68175	3.61722	2.6159	3.29421	5.19424e-19	+DESL	84.35	2.97
	4.33	3.19	1.17129e-21	1_17622201	1	17622201	Ath	gene	pericentromeric	AT1G47845	hexokinase	none	none	none	none	none	70.6515	71.7846	92.6136	2.11258	2.84952	2.06071	3.19278	5.48242e-19	+DESL	78.35	2.34
	6.3	2.68	1.19021e-21	2_14810401	2	14810401	Ath	none	non-pericentromeric	none	none	none	AT2G35130	Tetratricopeptide repeat (TPR)-like superfamily protein	none	none	49.1105	49.8982	64.3766	0.301335	0.40645	0.293936	2.68286	5.55486e-19	+DESL	54.46	0.33
	4.33	3.18	1.19467e-21	4_9006801	4	9006801	Ath	transposon_fragment	non-pericentromeric	none	none	AT4TE40360	none	none	ATCOPIA90	LTR/Copia	70.2089	71.3349	92.0335	2.09682	2.82826	2.04534	3.18179	5.55962e-19	+DESL	77.86	2.32
	4.09	3.31	1.34665e-21	3_5380201	3	5380201	Ath	lnc_RNA	non-pericentromeric	AT3G03165		AT3TE22600	AT3G15910	hypothetical protein	ATREP10B	RC/Helitron	76.5783	77.8065	100.383	2.72449	3.67487	2.65759	3.31051	6.2489e-19	+DESL	84.92	3.02
	3.61	3.63	1.48088e-21	5_22708801	5	22708801	Ath	gene	non-pericentromeric	AT5G56070	hypothetical protein	none	AT5G56075	methyltransferase small domain protein, putative (DUF2431)	none	none	95.9693	97.5084	125.802	4.81782	6.49842	4.69952	3.63247	6.85207e-19	+DESL	106.43	5.34
	4.46	3.13	1.5294e-21	2_12557201	2	12557201	Ath	transposon_fragment	non-pericentromeric	none	none	AT2TE54860	AT2G29210	splicing factor PWI domain-containing protein	ATREP2	RC/Helitron	67.4273	68.5086	88.3871	1.82258	2.45835	1.77783	3.1286	7.05633e-19	+DESL	74.77	2.02
	5.16	2.88	1.65803e-21	1_17856601	1	17856601	Ath	none	non-pericentromeric	none	none	none	AT1G48325	Expressed protein	none	none	56.3963	57.3007	73.9271	0.899235	1.21292	0.877154	2.87618	7.62804e-19	+DESL	62.54	1
	4.46	3.11	1.66291e-21	3_19178201	3	19178201	Ath	transposon_fragment	non-pericentromeric	none	none	AT3TE77795	AT3G51690	PIF1 helicase	AT9NMU1	DNA/MuDR	66.5972	67.6653	87.299	1.8015	2.42992	1.75727	3.10997	7.62875e-19	+DESL	73.85	2
	5.58	2.79	1.77744e-21	5_18415001	5	18415001	Ath	gene	non-pericentromeric	AT5G45450	Oligopeptide transporter OPT superfamily protein	AT5TE66280	AT5G45455	hypothetical protein	AT9TSD1	DNA/MuDR	52.8455	53.693	69.2726	0.60365	0.814222	0.588828	2.78675	8.13105e-19	+DESL	58.6	0.67
	8.27	2.5	1.84566e-21	1_25831801	1	25831801	Ath	gene	non-pericentromeric	AT1G68780	RNI-like superfamily protein	none	AT1G68765	Putative membrane lipoprotein	none	none	42.8393	43.5263	56.1559	0	0	0	2.4983	8.41927e-19	+DESL	47.51	0
	5.58	2.78	1.97904e-21	5_19672801	5	19672801	Ath	transposon_fragment	non-pericentromeric	none	none	AT5TE70800	AT5G48543	low-molecular-weight cysteine-rich 1	ATREP4	RC/Helitron	52.5801	53.4233	68.9247	0.601219	0.810943	0.586457	2.7775	9.00228e-19	+DESL	58.31	0.67
	-2.48	5.66	2.13021e-21	1_22930001	1	22930001	Ath	miRNA	non-pericentromeric	AT1G62035		none	AT1G62035		none	none	71.2741	72.4171	93.4297	247.958	334.453	241.869	5.66274	9.66273e-19	-DESL	79.04	274.76
	-2.79	4.4	2.19427e-21	2_14309601	2	14309601	Ath	gene	non-pericentromeric	AT2G33830	Dormancy/auxin associated family protein	none	AT2G33820	Mitochondrial substrate carrier family protein	none	none	24.8482	25.2467	32.5723	107.253	144.666	104.619	4.4025	9.92541e-19	-DESL	27.56	118.85
	3.98	3.34	2.27404e-21	3_11288801	3	11288801	Ath	none	pericentromeric	none	none	none	AT3G29390	RS2-interacting KH protein	none	none	77.9406	79.1905	102.168	2.99859	4.04459	2.92496	3.33564	1.02575e-18	+DESL	86.43	3.32
	5.15	2.87	2.46564e-21	4_9801001	4	9801001	Ath	gene	non-pericentromeric	AT4G17590	NOL1/NOP2/sun family protein	none	AT4G06725		none	none	56.4045	57.3091	73.9379	0.907156	1.2236	0.884881	2.87486	1.10908e-18	+DESL	62.55	1.01
	4.3	3.17	2.59917e-21	5_19952801	5	19952801	Ath	none	non-pericentromeric	none	none	none	AT5G49215	Pectin lyase-like superfamily protein	none	none	69.2315	70.3418	90.7522	2.112	2.84873	2.06014	3.16788	1.16589e-18	+DESL	76.78	2.34
	5.14	2.87	2.73863e-21	4_14634401	4	14634401	Ath	gene	non-pericentromeric	AT4G29920	Double Clp-N motif-containing P-loop nucleoside triphosphate hydrolases superfamily protein	none	none	none	none	none	56.0529	56.9519	73.477	0.907433	1.22397	0.885151	2.87234	1.22505e-18	+DESL	62.16	1.01
	3.01	4.37	2.74764e-21	3_17728401	3	17728401	Ath	lnc_RNA	non-pericentromeric	AT3G07855		none	AT3G07855		none	none	159.705	162.266	209.349	12.3001	16.5907	11.998	4.37319	1.22568e-18	+DESL	177.11	13.63
	3.04	4.28	3.22564e-21	3_15896401	3	15896401	Ath	none	pericentromeric	none	none	none	none	none	none	none	149.747	152.148	196.296	11.2417	15.1632	10.9657	4.28056	1.43495e-18	+DESL	166.06	12.46
	8.25	2.48	3.28862e-21	1_10910801	1	10910801	Ath	none	non-pericentromeric	none	none	none	AT1G30755	elongation factor G, putative (DUF668)	none	none	42.045	42.7193	55.1147	0	0	0	2.47769	1.45895e-18	+DESL	46.63	0
	-2.47	5.71	3.32956e-21	3_13526401	3	13526401	Ath	gene	pericentromeric	AT3G32980	Peroxidase superfamily protein	none	none	none	none	none	74.1042	75.2927	97.1396	255.639	344.814	249.362	5.70975	1.47306e-18	-DESL	82.18	283.27
	3.09	4.17	3.76245e-21	2_5586401	2	5586401	Ath	pseudogenic_exon	non-pericentromeric	none	none	none	AT2G13422	hypothetical protein	none	none	139.282	141.515	182.578	10.1291	13.6624	9.88036	4.17312	1.65551e-18	+DESL	154.46	11.22
	4.61	3.01	3.95469e-21	1_18698201	1	18698201	Ath	none	non-pericentromeric	none	none	none	none	none	none	none	62.1273	63.1237	81.4397	1.50406	2.02872	1.46713	3.01485	1.73537e-18	+DESL	68.9	1.67
	6.26	2.64	4.01842e-21	5_22110001	5	22110001	Ath	none	non-pericentromeric	none	none	none	AT5G54450	hypothetical protein (DUF295)	none	none	47.5027	48.2645	62.269	0.301433	0.406583	0.294032	2.64135	1.75855e-18	+DESL	52.68	0.33
	-5.3	2.17	4.31028e-21	5_4827201	5	4827201	Ath	gene	non-pericentromeric	AT5G14920	Gibberellin-regulated family protein	none	AT5G14930	senescence-associated gene 101	none	none	0.905797	0.920324	1.18736	25.6122	34.5465	24.9833	2.16756	1.88118e-18	-DESL	1	28.38
	8.24	2.47	4.39102e-21	4_8465201	4	8465201	Ath	transposon_fragment	non-pericentromeric	none	none	AT4TE37570	AT4G14746	neurogenic locus notch-like protein	ATREP11	RC/Helitron	41.7526	42.4222	54.7314	0	0	0	2.46668	1.91125e-18	+DESL	46.3	0
	5.54	2.76	4.58187e-21	2_8037201	2	8037201	Ath	none	non-pericentromeric	none	none	none	AT2G18520	Tetratricopeptide repeat (TPR)-like superfamily protein	none	none	51.5728	52.3999	67.6042	0.604032	0.814737	0.5892	2.75576	1.98896e-18	+DESL	57.19	0.67
	3.35	3.8	4.68153e-21	2_818801	2	818801	Ath	lnc_RNA	non-pericentromeric	AT2G04355		none	AT2G04355		none	none	107.716	109.443	141.199	6.50978	8.78059	6.34993	3.80096	2.02678e-18	+DESL	119.45	7.21
	2.99	4.31	4.71895e-21	2_616801	2	616801	Ath	gene	non-pericentromeric	AT2G02340	phloem protein 2-B8	none	none	none	none	none	152.81	155.261	200.312	11.88	16.024	11.5882	4.30898	2.03751e-18	+DESL	169.46	13.16
	3.73	3.47	4.80122e-21	3_11344601	3	11344601	Ath	transposon_fragment	pericentromeric	none	none	AT3TE47240	none	none	ATLINE1A	LINE/L1	85.122	86.4872	111.582	3.91257	5.27739	3.81649	3.46592	2.06751e-18	+DESL	94.4	4.34
	-2.32	8.89	4.94759e-21	1_11834001	1	11834001	Ath	miRNA	non-pericentromeric	AT1G32713		none	AT1G32720	Cytochrome C oxidase polypeptide VIB family protein	none	none	732.761	744.513	960.541	2274.46	3067.86	2218.61	8.89339	2.12487e-18	-DESL	812.61	2520.31
	3.09	4.13	5.65013e-21	2_8066401	2	8066401	Ath	transposon_fragment	non-pericentromeric	none	none	AT2TE33485	none	none	TAG2	DNA/HAT	134.734	136.895	176.616	9.76529	13.1717	9.5255	4.12624	2.42016e-18	+DESL	149.41	10.82
	5.53	2.75	5.96457e-21	5_7276401	5	7276401	Ath	gene	non-pericentromeric	AT5G21990	Tetratricopeptide repeat (TPR)-like superfamily protein	none	AT5G22000	RING-H2 group F2A	none	none	51.2002	52.0214	67.1159	0.60366	0.814235	0.588837	2.74582	2.54809e-18	+DESL	56.78	0.67
	6.24	2.63	6.05418e-21	1_28855801	1	28855801	Ath	none	non-pericentromeric	none	none	none	AT1G76870	transcription factor	none	none	47.0045	47.7584	61.6159	0.301435	0.406584	0.294033	2.62687	2.57954e-18	+DESL	52.13	0.33
	5.11	2.82	6.6272e-21	4_2531601	4	2531601	Ath	none	pericentromeric	none	none	none	AT4G04960	Concanavalin A-like lectin protein kinase family protein	none	none	54.2425	55.1124	71.1038	0.895419	1.20777	0.873432	2.82456	2.81626e-18	+DESL	60.15	0.99
	4.59	3	6.67202e-21	3_15989401	3	15989401	Ath	gene	pericentromeric	AT3G44310	nitrilase 1	none	none	none	none	none	61.3222	62.3057	80.3843	1.50362	2.02813	1.4667	2.99764	2.82767e-18	+DESL	68	1.67
	4.81	2.93	6.68906e-21	4_2416801	4	2416801	Ath	none	pericentromeric	none	none	none	AT4G04750	Major facilitator superfamily protein	none	none	58.3283	59.2637	76.4597	1.21172	1.6344	1.18196	2.93053	2.82767e-18	+DESL	64.68	1.34
	5.53	2.74	6.70977e-21	4_15398601	4	15398601	Ath	transposon_fragment	non-pericentromeric	none	none	AT4TE73405	none	none	BRODYAGA1A	DNA/MuDR	51.0221	51.8404	66.8824	0.603661	0.814236	0.588838	2.74187	2.82902e-18	+DESL	56.58	0.67
	3.3	3.84	6.84048e-21	3_14461401	3	14461401	Ath	transposon_fragment	pericentromeric	AT3G42310	hypothetical protein	AT3TE59280	none	none	ATHILA4C	LTR/Gypsy	110.477	112.249	144.819	6.88507	9.2868	6.71601	3.84102	2.87662e-18	+DESL	122.52	7.63
	8.21	2.45	7.3028e-21	2_9197601	2	9197601	Ath	none	non-pericentromeric	none	none	none	AT2G21470	SUMO-activating enzyme 2	none	none	41.1289	41.7885	53.9139	0	0	0	2.44791	3.06306e-18	+DESL	45.61	0
	6.23	2.61	7.43342e-21	1_21509401	1	21509401	Ath	none	non-pericentromeric	none	none	none	AT1G58090	F-box and associated interaction domains-containing protein	none	none	46.5388	47.2852	61.0055	0.299987	0.404631	0.292621	2.61317	3.10977e-18	+DESL	51.61	0.33
	2.97	4.32	7.66823e-21	5_16754001	5	16754001	Ath	none	non-pericentromeric	none	none	none	none	none	none	none	154.181	156.653	202.108	12.2193	16.4818	11.9193	4.32391	3.19757e-18	+DESL	170.98	13.54
	3.36	3.76	7.68289e-21	3_10515001	3	10515001	Ath	none	non-pericentromeric	none	none	none	AT3G28193	transmembrane protein	none	none	104.348	106.022	136.785	6.24302	8.42077	6.08972	3.7585	3.19757e-18	+DESL	115.72	6.92
	-3.4	3.2	7.87879e-21	5_25449601	5	25449601	Ath	gene	non-pericentromeric	AT5G63560	HXXXD-type acyl-transferase family protein	none	AT5G63570	glutamate-1-semialdehyde-2,1-aminomutase	none	none	7.30505	7.4222	9.57583	48.9193	65.9839	47.7181	3.19913	3.27067e-18	-DESL	8.1	54.21
	3.71	3.44	8.47211e-21	3_16000401	3	16000401	Ath	none	pericentromeric	none	none	none	none	none	none	none	83.5988	84.9395	109.586	3.88811	5.2444	3.79263	3.44057	3.50795e-18	+DESL	92.71	4.31
	6.23	2.61	8.54553e-21	4_7292001	4	7292001	Ath	transposon_fragment	non-pericentromeric	none	none	AT4TE31740	AT4G12250	UDP-D-glucuronate 4-epimerase 5	ATREP10D	RC/Helitron	46.5567	47.3034	61.0289	0.30134	0.406456	0.29394	2.61424	3.5293e-18	+DESL	51.63	0.33
	6.23	2.61	8.64318e-21	1_10953201	1	10953201	Ath	none	non-pericentromeric	none	none	none	AT1G06373		none	none	46.3866	47.1305	60.8059	0.299986	0.404631	0.29262	2.60768	3.56053e-18	+DESL	51.44	0.33
	2.48	5.85	8.86821e-21	2_8412401	2	8412401	Ath	miRNA	non-pericentromeric	AT2G19425		none	AT2G19425		none	none	440.274	447.334	577.133	49.1912	66.3506	47.9834	5.8459	3.64393e-18	+DESL	488.25	54.51
	-2.79	4.21	9.53762e-21	5_25450601	5	25450601	Ath	gene	non-pericentromeric	AT5G63560	HXXXD-type acyl-transferase family protein	none	AT5G63570	glutamate-1-semialdehyde-2,1-aminomutase	none	none	21.6888	22.0366	28.4308	93.9712	126.751	91.6637	4.21125	3.90904e-18	-DESL	24.05	104.13
	8.2	2.44	1.01905e-20	1_18759401	1	18759401	Ath	none	non-pericentromeric	none	none	none	AT1G50640	ethylene responsive element binding factor 3	none	none	40.7472	41.4007	53.4136	0	0	0	2.43538	4.16607e-18	+DESL	45.19	0
	3.29	3.84	1.03013e-20	5_9940601	5	9940601	Ath	gene	pericentromeric	AT5G27910	nuclear factor Y, subunit C8	none	AT5G00490		none	none	109.96	111.723	144.141	6.92637	9.3425	6.75629	3.83786	4.20073e-18	+DESL	121.94	7.68
	6.22	2.61	1.04433e-20	2_11362201	2	11362201	Ath	lnc_RNA	non-pericentromeric	AT2G08165		none	AT2G08165		none	none	46.268	47.0101	60.6505	0.30134	0.406457	0.293941	2.60731	4.24791e-18	+DESL	51.31	0.33
	5.09	2.81	1.06512e-20	3_5865601	3	5865601	Ath	transposon_fragment	non-pericentromeric	none	none	AT3TE24680	AT3G17190	hypothetical protein	ATREP1	RC/Helitron	53.7036	54.5649	70.3974	0.899213	1.21289	0.877133	2.81469	4.32159e-18	+DESL	59.56	1
	5.09	2.81	1.12661e-20	1_13276201	1	13276201	Ath	none	pericentromeric	none	none	none	none	none	none	none	53.7466	54.6086	70.4538	0.899485	1.21325	0.877398	2.81299	4.55961e-18	+DESL	59.6	1
	8.19	2.43	1.13532e-20	1_17570401	1	17570401	Ath	none	pericentromeric	none	none	none	AT1G47760	AGAMOUS-like 102	none	none	40.5332	41.1832	53.1329	0	0	0	2.43191	4.58148e-18	+DESL	44.95	0
	8.2	2.43	1.13769e-20	3_9595201	3	9595201	Ath	gene	non-pericentromeric	AT3G26210	cytochrome P450, family 71, subfamily B, polypeptide 23	none	AT3G26210	cytochrome P450, family 71, subfamily B, polypeptide 23	none	none	40.5988	41.2499	53.219	0	0	0	2.43137	4.58148e-18	+DESL	45.02	0
	3.7	3.44	1.19146e-20	1_17234401	1	17234401	Ath	none	pericentromeric	none	none	none	AT1G46408	AGAMOUS-like 97	none	none	83.5646	84.9048	109.541	3.92747	5.29749	3.83103	3.4445	4.78607e-18	+DESL	92.67	4.35
	2.33	7.47	1.20767e-20	4_5560801	4	5560801	Ath	none	pericentromeric	none	none	none	none	none	none	none	1355.36	1377.1	1776.68	168.002	226.606	163.877	7.47237	4.83914e-18	+DESL	1503.05	186.16
	5.09	2.8	1.26043e-20	1_9627201	1	9627201	Ath	none	non-pericentromeric	none	none	none	none	none	none	none	53.3509	54.2065	69.9351	0.895402	1.20775	0.873416	2.80302	5.01679e-18	+DESL	59.16	0.99
	3.49	3.61	1.28135e-20	3_8624001	3	8624001	Ath	none	non-pericentromeric	none	none	none	AT3G23890	topoisomerase II	none	none	93.6445	95.1463	122.754	5.10577	6.88682	4.9804	3.60654	5.08328e-18	+DESL	103.85	5.66
	6.21	2.6	1.28433e-20	1_11837601	1	11837601	Ath	none	non-pericentromeric	none	none	none	none	none	none	none	46.0177	46.7557	60.3223	0.301437	0.406587	0.294035	2.60046	5.08328e-18	+DESL	51.03	0.33
	-2.3	11.61	1.37232e-20	1_78801	1	78801	Ath	miRNA	non-pericentromeric	AT1G01183		none	AT1G01183		none	none	4877.17	4955.39	6393.25	14936.5	20146.8	14569.8	11.6127	5.41824e-18	-DESL	5408.6	16551
	3.64	3.47	1.39189e-20	2_5693201	2	5693201	Ath	none	non-pericentromeric	none	none	none	AT2G13680	callose synthase 5	none	none	85.3155	86.6838	111.836	4.19312	5.65581	4.09016	3.47307	5.48213e-18	+DESL	94.61	4.65
	-2.36	6.33	1.69187e-20	2_1993001	2	1993001	Ath	gene	pericentromeric	AT2G05440	GLYCINE RICH PROTEIN 9	none	AT2G05440	GLYCINE RICH PROTEIN 9	none	none	121.538	123.487	159.318	388.692	524.28	379.148	6.33414	6.63126e-18	-DESL	134.78	430.71
	4.78	2.89	1.71552e-20	1_10920401	1	10920401	Ath	gene	non-pericentromeric	AT1G30760	FAD-binding Berberine family protein	none	none	none	none	none	56.7414	57.6514	74.3796	1.20633	1.62714	1.17671	2.89341	6.70768e-18	+DESL	62.92	1.34
	2.41	6.24	1.84259e-20	2_6903201	2	6903201	Ath	pseudogenic_exon	non-pericentromeric	none	none	none	AT2G06495		none	none	574.661	583.877	753.295	67.3907	90.8986	65.7359	6.23583	7.18714e-18	+DESL	637.28	74.68
	3.82	3.31	1.93938e-20	4_4907201	4	4907201	Ath	transposon_fragment	pericentromeric	none	none	AT4TE20435	none	none	HELITRONY1D	RC/Helitron	76.3794	77.6044	100.122	3.2775	4.42079	3.19702	3.31391	7.54642e-18	+DESL	84.7	3.63
	5.07	2.79	2.05891e-20	2_8683001	2	8683001	Ath	none	non-pericentromeric	none	none	none	AT2G20110	Tesmin/TSO1-like CXC domain-containing protein	none	none	52.7043	53.5495	69.0874	0.895389	1.20773	0.873403	2.78638	7.99228e-18	+DESL	58.45	0.99
	5.48	2.69	2.09369e-20	4_177601	4	177601	Ath	none	non-pericentromeric	none	none	none	AT4G00416	methyl-CPG-binding domain 3	none	none	49.07	49.857	64.3235	0.598404	0.807146	0.583711	2.6911	8.10781e-18	+DESL	54.42	0.66
	-2.37	6.1	2.1012e-20	3_13527601	3	13527601	Ath	gene	pericentromeric	AT3G32980	Peroxidase superfamily protein	none	none	none	none	none	102.946	104.597	134.947	331.962	447.76	323.81	6.10371	8.11742e-18	-DESL	114.16	367.84
	3.24	3.85	2.3006e-20	1_21448801	1	21448801	Ath	pseudogenic_exon	non-pericentromeric	none	none	none	AT1G58007	multidrug resistance protein	none	none	110.274	112.043	144.553	7.21373	9.7301	7.0366	3.84539	8.86653e-18	+DESL	122.29	7.99
	4.37	3.02	2.31285e-20	2_8622201	2	8622201	Ath	gene	non-pericentromeric	AT2G19960	hAT family dimerization domain-containing protein	none	AT2G07255		none	none	62.137	63.1335	81.4523	1.79329	2.41884	1.74925	3.0204	8.89252e-18	+DESL	68.91	1.99
	-2.29	7.44	2.3733e-20	2_1993801	2	1993801	Ath	gene	pericentromeric	AT2G05440	GLYCINE RICH PROTEIN 9	none	none	none	none	none	271.648	276.004	356.09	829.397	1118.72	809.031	7.44099	9.10325e-18	-DESL	301.25	919.05
	8.16	2.4	2.44007e-20	4_13248001	4	13248001	Ath	gene	non-pericentromeric	AT4G26140	beta-galactosidase 12	none	AT4G26140	beta-galactosidase 12	none	none	39.6794	40.3158	52.0138	0	0	0	2.40278	9.33719e-18	+DESL	44	0
	4.76	2.88	2.46283e-20	3_19753201	3	19753201	Ath	transposon_fragment	non-pericentromeric	AT3G53270	Small nuclear RNA activating complex (SNAPc), subunit SNAP43 protein	AT3TE80220	AT3G53270	Small nuclear RNA activating complex (SNAPc), subunit SNAP43 protein	TSCL	LINE?	55.9433	56.8405	73.3334	1.20132	1.62038	1.17182	2.87587	9.40201e-18	+DESL	62.04	1.33
	2.67	4.89	2.53882e-20	2_8092201	2	8092201	Ath	none	non-pericentromeric	none	none	none	AT2G18670	RING/U-box superfamily protein	none	none	226.522	230.154	296.936	22.0183	29.699	21.4777	4.88977	9.66925e-18	+DESL	251.2	24.4
	6.18	2.57	2.7506e-20	1_10329401	1	10329401	Ath	none	non-pericentromeric	none	none	none	AT1G29550	Eukaryotic initiation factor 4E protein	none	none	44.9955	45.7171	58.9824	0.301439	0.40659	0.294037	2.57361	1.04512e-17	+DESL	49.9	0.33
	2.8	4.54	3.1381e-20	5_21815401	5	21815401	Ath	transposon_fragment	non-pericentromeric	none	none	AT5TE78580	AT5G53750	CBS domain-containing protein	ATCOPIA13	LTR/Copia	177.702	180.552	232.941	15.8245	21.3446	15.4359	4.53716	1.18955e-17	+DESL	197.07	17.54
	5.47	2.68	3.27783e-20	5_9368001	5	9368001	Ath	transposon_fragment	pericentromeric	none	none	AT5TE33970	AT5G26620	hypothetical protein	BRODYAGA1	DNA/MuDR	48.4957	49.2735	63.5707	0.598398	0.807137	0.583704	2.67547	1.23961e-17	+DESL	53.78	0.66
	8.15	2.39	3.39802e-20	1_17077401	1	17077401	Ath	gene	pericentromeric	AT1G45150	alpha-1,6-mannosyl-glycoprotein 2-beta-N-acetylglucosaminyltransferase	none	AT1G45145	thioredoxin H-type 5	none	none	39.2386	39.8679	51.436	0	0	0	2.3906	1.28206e-17	+DESL	43.51	0
	2.51	5.42	3.44232e-20	4_5921401	4	5921401	Ath	none	pericentromeric	none	none	none	AT4G09320	nucleoside diphosphate kinase	none	none	327.143	332.39	428.836	35.6727	48.1164	34.7968	5.42327	1.29575e-17	+DESL	362.79	39.53
	2.53	5.37	3.60475e-20	3_7594201	3	7594201	Ath	transposon_fragment	non-pericentromeric	none	none	AT3TE31910	AT3G21560	UDP-Glycosyltransferase superfamily protein	RathE2_cons	RathE2_cons	314.931	319.982	412.828	33.971	45.8211	33.1368	5.36976	1.35373e-17	+DESL	349.25	37.64
	5.46	2.68	3.6157e-20	1_16669401	1	16669401	Ath	transposon_fragment	pericentromeric	none	none	AT1TE54950	none	none	BRODYAGA2	DNA/MuDR	48.5241	49.3023	63.6079	0.601214	0.810936	0.586452	2.67861	1.3547e-17	+DESL	53.81	0.67
	8.14	2.39	3.69902e-20	2_18891401	2	18891401	Ath	none	non-pericentromeric	none	none	none	none	none	none	none	39.1605	39.7885	51.3336	0	0	0	2.38722	1.38271e-17	+DESL	43.43	0
	4.2	3.07	3.74322e-20	4_8946201	4	8946201	Ath	transposon_fragment	non-pericentromeric	none	none	AT4TE40040	none	none	TAT1_ATH	LTR/Gypsy	64.1184	65.1468	84.0497	2.08798	2.81633	2.03671	3.06852	1.396e-17	+DESL	71.1	2.31
	4.75	2.86	3.84807e-20	1_17382201	1	17382201	Ath	none	pericentromeric	none	none	none	AT1G47395	hypothetical protein	none	none	55.3617	56.2496	72.571	1.20132	1.62037	1.17182	2.86089	1.43179e-17	+DESL	61.39	1.33
	8.14	2.39	3.87558e-20	5_17446401	5	17446401	Ath	none	non-pericentromeric	none	none	none	none	none	none	none	39.1344	39.762	51.2994	0	0	0	2.38524	1.43871e-17	+DESL	43.4	0
	3.88	3.26	3.91914e-20	1_19203401	1	19203401	Ath	none	non-pericentromeric	none	none	none	AT1G51780	IAA-amino acid hydrolase ILR1-like 5	none	none	73.2276	74.402	95.9905	3.02009	4.07358	2.94593	3.25935	1.45005e-17	+DESL	81.21	3.35
	3.66	3.4	3.92407e-20	2_6186801	2	6186801	Ath	none	non-pericentromeric	none	none	none	AT2G14530	TRICHOME BIREFRINGENCE-LIKE 13	none	none	80.7931	82.0888	105.908	3.89977	5.26013	3.80401	3.39917	1.45005e-17	+DESL	89.6	4.32
	5.46	2.67	4.05009e-20	3_9976201	3	9976201	Ath	gene	non-pericentromeric	AT3G27040	MATH domain/coiled-coil protein	none	AT3G27040	MATH domain/coiled-coil protein	none	none	48.4785	49.256	63.5481	0.601214	0.810936	0.586451	2.67426	1.4932e-17	+DESL	53.76	0.67
	-2.88	3.86	4.13486e-20	3_13529601	3	13529601	Ath	gene	pericentromeric	AT3G32980	Peroxidase superfamily protein	none	none	none	none	none	16.1151	16.3735	21.1245	74.5024	100.491	72.673	3.86026	1.52098e-17	-DESL	17.87	82.56
	4.52	2.94	4.22248e-20	1_25676401	1	25676401	Ath	gene	non-pericentromeric	AT1G68470	Exostosin family protein	none	none	none	none	none	58.453	59.3904	76.6231	1.50362	2.02812	1.46669	2.93786	1.54968e-17	+DESL	64.82	1.67
	8.14	2.38	4.28333e-20	5_18810401	5	18810401	Ath	gene	non-pericentromeric	AT5G46370	Ca2+ activated outward rectifying K+ channel 2	none	none	none	none	none	39.0363	39.6624	51.1708	0	0	0	2.38129	1.56845e-17	+DESL	43.29	0
	5.46	2.66	4.44229e-20	5_9357401	5	9357401	Ath	gene	pericentromeric	AT5G26622	Beta-galactosidase related protein	none	AT5G26622	Beta-galactosidase related protein	none	none	48.1377	48.9097	63.1013	0.598393	0.807131	0.5837	2.6647	1.62297e-17	+DESL	53.38	0.66
	4.19	3.08	4.49777e-20	2_1190601	2	1190601	Ath	transposon_fragment	pericentromeric	none	none	AT2TE05380	none	none	ATCOPIA94	LTR/Copia	64.4723	65.5063	84.5136	2.11325	2.85042	2.06136	3.07942	1.63953e-17	+DESL	71.5	2.34
	5.03	2.78	4.67335e-20	1_24836001	1	24836001	Ath	gene	non-pericentromeric	AT1G66570	sucrose-proton symporter 7	none	none	none	none	none	51.9899	52.8237	68.1511	0.907208	1.22367	0.884932	2.77698	1.6997e-17	+DESL	57.65	1.01
	3.41	3.58	4.80748e-20	5_15802201	5	15802201	Ath	gene	non-pericentromeric	AT5G39480	F-box family protein	none	none	none	none	none	91.7703	93.2421	120.297	5.3099	7.16216	5.17952	3.58144	1.74455e-17	+DESL	101.77	5.88
	4.19	3.07	4.8218e-20	1_13114201	1	13114201	Ath	transposon_fragment	pericentromeric	none	none	AT1TE42835	AT1G35545	Natural antisense transcript overlaps with AT1G35550 and AT1G35540	BOMZH1	DNA/MuDR	64.0233	65.05	83.925	2.09614	2.82734	2.04467	3.0658	1.74583e-17	+DESL	71	2.32
	6.16	2.55	4.86715e-20	1_20422601	1	20422601	Ath	none	non-pericentromeric	none	none	none	AT1G54730	Major facilitator superfamily protein	none	none	44.1255	44.8331	57.8419	0.299979	0.404621	0.292613	2.54638	1.7583e-17	+DESL	48.93	0.33
	5.45	2.66	4.90176e-20	2_9897601	2	9897601	Ath	none	non-pericentromeric	none	none	none	AT2G23240	Plant EC metallothionein-like protein, family 15	none	none	48.0242	48.7944	62.9526	0.598392	0.807129	0.583699	2.66119	1.76686e-17	+DESL	53.26	0.66
	3.96	3.17	5.08067e-20	5_15048401	5	15048401	Ath	none	non-pericentromeric	none	none	none	AT5G37820	NOD26-like intrinsic protein 4;2	none	none	68.9979	70.1044	90.446	2.67293	3.60533	2.6073	3.1729	1.82726e-17	+DESL	76.52	2.96
	5.45	2.67	5.14544e-20	5_18642401	5	18642401	Ath	none	non-pericentromeric	none	none	none	AT5G45970	RAC-like 2	none	none	48.3132	49.088	63.3314	0.603868	0.814515	0.58904	2.67197	1.84645e-17	+DESL	53.58	0.67
	5.45	2.67	5.40985e-20	2_10686801	2	10686801	Ath	none	non-pericentromeric	none	none	none	AT2G08110		none	none	48.2081	48.9813	63.1937	0.603868	0.814516	0.58904	2.67036	1.93703e-17	+DESL	53.46	0.67
	3.48	3.53	5.57334e-20	3_11270201	3	11270201	Ath	none	pericentromeric	none	none	none	AT3G29360	UDP-glucose 6-dehydrogenase family protein	none	none	88.0088	89.4202	115.366	4.81905	6.50008	4.70072	3.52556	1.99115e-17	+DESL	97.6	5.34
	3.33	3.65	5.6044e-20	2_4075401	2	4075401	Ath	transposon_fragment	non-pericentromeric	none	none	AT2TE17220	none	none	ATHILA8B	LTR/Gypsy	96.3468	97.892	126.296	5.89678	7.95376	5.75199	3.65242	1.99783e-17	+DESL	106.85	6.53
	3.65	3.39	5.61992e-20	2_6633801	2	6633801	Ath	gene	non-pericentromeric	AT2G15260	RING/U-box superfamily protein	none	none	none	none	none	80.1517	81.4371	105.067	3.89976	5.26012	3.804	3.38842	1.99895e-17	+DESL	88.89	4.32
	4.33	3	5.68093e-20	5_22916401	5	22916401	Ath	none	non-pericentromeric	none	none	none	AT5G56610	Phosphotyrosine protein phosphatases superfamily protein	none	none	60.9847	61.9628	79.9419	1.80095	2.42918	1.75673	2.99735	2.0162e-17	+DESL	67.63	2
	5.03	2.75	5.85592e-20	1_9928401	1	9928401	Ath	transposon_fragment	non-pericentromeric	none	none	AT1TE32015	none	none	ATCOPIA64	LTR/Copia	51.1787	51.9995	67.0876	0.89536	1.20769	0.873375	2.75106	2.07375e-17	+DESL	56.76	0.99
	-3.01	3.57	6.31396e-20	3_1286401	3	1286401	Ath	gene	non-pericentromeric	AT3G04720	pathogenesis-related 4	none	AT3G04720	pathogenesis-related 4	none	none	12.1153	12.3096	15.8813	61.549	83.0191	60.0376	3.56789	2.23107e-17	-DESL	13.44	68.2
	3.44	3.55	6.45205e-20	1_25676601	1	25676601	Ath	gene	non-pericentromeric	AT1G68470	Exostosin family protein	none	none	none	none	none	89.825	91.2656	117.747	5.09254	6.86898	4.9675	3.55479	2.27488e-17	+DESL	99.61	5.64
	3.4	3.59	6.48754e-20	3_16000201	3	16000201	Ath	none	pericentromeric	none	none	none	none	none	none	none	92.0619	93.5383	120.679	5.36638	7.23834	5.23461	3.58802	2.28241e-17	+DESL	102.09	5.95
	3.39	3.6	6.53794e-20	2_6129001	2	6129001	Ath	transposon_fragment	non-pericentromeric	none	none	AT2TE24935	none	none	AT9MU1	DNA/MuDR	92.8889	94.3787	121.764	5.42247	7.31399	5.28932	3.60282	2.29514e-17	+DESL	103.01	6.01
	8.12	2.36	6.8139e-20	1_4852401	1	4852401	Ath	gene	non-pericentromeric	AT1G14190	Glucose-methanol-choline (GMC) oxidoreductase family protein	none	AT1G14190	Glucose-methanol-choline (GMC) oxidoreductase family protein	none	none	38.4579	39.0747	50.4126	0	0	0	2.36382	2.38683e-17	+DESL	42.65	0
	-2.24	8.26	7.36245e-20	2_1993601	2	1993601	Ath	gene	pericentromeric	AT2G05440	GLYCINE RICH PROTEIN 9	none	none	none	none	none	491.215	499.092	643.909	1450.14	1956	1414.54	8.25636	2.5734e-17	-DESL	544.74	1606.89
	8.11	2.36	7.8077e-20	5_2443801	5	2443801	Ath	none	non-pericentromeric	none	none	none	none	none	none	none	38.3145	38.929	50.2246	0	0	0	2.35848	2.72313e-17	+DESL	42.49	0
	2.74	4.59	8.0104e-20	2_6974201	2	6974201	Ath	gene	non-pericentromeric	AT2G16030	S-adenosyl-L-methionine-dependent methyltransferases superfamily protein	none	AT2G16040	hAT dimerization domain-containing protein / transposase-like protein	none	none	183.774	186.721	240.9	17.0722	23.0275	16.653	4.59043	2.78181e-17	+DESL	203.8	18.92
	5.43	2.66	8.15673e-20	1_17074801	1	17074801	Ath	gene	pericentromeric	AT1G45145	thioredoxin H-type 5	none	none	none	none	none	47.663	48.4274	62.4792	0.603873	0.814522	0.589045	2.65596	2.82655e-17	+DESL	52.86	0.67
	5.01	2.75	8.47182e-20	5_9720401	5	9720401	Ath	gene	pericentromeric	AT5G27530	Pectin lyase-like superfamily protein	none	AT5G27540	MIRO-related GTP-ase 1	none	none	51.0334	51.8519	66.8972	0.903604	1.21881	0.881416	2.75111	2.92945e-17	+DESL	56.59	1
	2.91	4.21	8.80794e-20	2_6732001	2	6732001	Ath	none	non-pericentromeric	none	none	none	AT2G15430	DNA-directed RNA polymerase family protein	none	none	141.441	143.71	185.409	11.6211	15.6749	11.3358	4.21095	3.03917e-17	+DESL	156.85	12.88
	3.52	3.45	8.86979e-20	1_8643801	1	8643801	Ath	transposable_element_gene	non-pericentromeric	none	none	none	none	none	none	none	83.7138	85.0564	109.736	4.46687	6.02504	4.35718	3.4538	3.05399e-17	+DESL	92.84	4.95
	5.01	2.75	8.97819e-20	3_15484001	3	15484001	Ath	transposon_fragment	pericentromeric	none	none	AT3TE62750	none	none	ATREP3	RC/Helitron	50.9445	51.7615	66.7807	0.903605	1.21881	0.881417	2.74914	3.08474e-17	+DESL	56.5	1
	5.01	2.74	9.03383e-20	2_276001	2	276001	Ath	none	non-pericentromeric	none	none	none	AT2G01620	RNI-like superfamily protein	none	none	50.5438	51.3544	66.2554	0.895348	1.20767	0.873363	2.7363	3.09726e-17	+DESL	56.05	0.99
	4.49	2.91	9.55878e-20	1_9106401	1	9106401	Ath	gene	non-pericentromeric	AT1G26320	Zinc-binding dehydrogenase family protein	none	AT1G26330	DNA binding protein	none	none	57.2038	58.1212	74.9857	1.50361	2.02812	1.46669	2.91097	3.2703e-17	+DESL	63.44	1.67
	4.49	2.91	1.02694e-19	4_6723201	4	6723201	Ath	transposon_fragment	non-pericentromeric	none	none	AT4TE28870	AT4G10970	ribosome maturation factor	ATCOPIA17	LTR/Copia	57.1017	58.0175	74.8518	1.50406	2.02872	1.46713	2.90906	3.50598e-17	+DESL	63.32	1.67
	4.71	2.82	1.0373e-19	5_17890001	5	17890001	Ath	transposon_fragment	non-pericentromeric	none	none	AT5TE64590	AT5G44400	FAD-binding Berberine family protein	ATCOPIA82	LTR/Copia	53.5808	54.4402	70.2365	1.19096	1.60641	1.16172	2.81558	3.52646e-17	+DESL	59.42	1.32
	5	2.74	1.03998e-19	2_13675601	2	13675601	Ath	none	non-pericentromeric	none	none	none	AT2G32200	cysteine-rich/transmembrane domain A-like protein	none	none	50.5678	51.3788	66.2868	0.899459	1.21322	0.877373	2.7377	3.52812e-17	+DESL	56.08	1
	4.71	2.82	1.08579e-19	3_9135201	3	9135201	Ath	none	non-pericentromeric	none	none	none	AT3G25080	hypothetical protein	none	none	53.6246	54.4846	70.2938	1.19594	1.61312	1.16657	2.81997	3.67582e-17	+DESL	59.47	1.33
	5.42	2.63	1.11065e-19	2_9196801	2	9196801	Ath	none	non-pericentromeric	none	none	none	AT2G21470	SUMO-activating enzyme 2	none	none	46.8531	47.6045	61.4175	0.59838	0.807113	0.583687	2.63281	3.75211e-17	+DESL	51.96	0.66
	4.15	3.05	1.27804e-19	3_9197801	3	9197801	Ath	none	non-pericentromeric	none	none	none	AT3G25260	Major facilitator superfamily protein	none	none	62.7774	63.7842	82.2918	2.11267	2.84963	2.06079	3.04551	4.30859e-17	+DESL	69.62	2.34
	2.71	4.63	1.29032e-19	4_2865401	4	2865401	Ath	transposable_element_gene	pericentromeric	none	none	AT4TE13435	none	none	VANDAL2	DNA/MuDR	188.498	191.521	247.092	17.889	24.1292	17.4497	4.63085	4.34093e-17	+DESL	209.04	19.82
	4.48	2.89	1.32123e-19	1_24126201	1	24126201	Ath	transposon_fragment	non-pericentromeric	none	none	AT1TE79345	AT1G64950	cytochrome P450, family 89, subfamily A, polypeptide 5	ATREP10A	RC/Helitron	56.4052	57.3098	73.9388	1.4918	2.01219	1.45517	2.88927	4.43566e-17	+DESL	62.55	1.65
	6.11	2.52	1.3483e-19	1_14163801	1	14163801	Ath	none	pericentromeric	none	none	none	none	none	none	none	43.006	43.6957	56.3744	0.301347	0.406466	0.293947	2.51556	4.51718e-17	+DESL	47.69	0.33
	4.15	3.05	1.40153e-19	2_11160001	2	11160001	Ath	transposable_element_gene	non-pericentromeric	none	none	none	none	none	none	none	62.8741	63.8824	82.4185	2.12224	2.86254	2.07013	3.04885	4.68579e-17	+DESL	69.73	2.35
	3.12	3.85	1.4102e-19	4_6167201	4	6167201	Ath	transposon_fragment	pericentromeric	none	none	AT4TE26060	none	none	ATREP4	RC/Helitron	110.18	111.947	144.43	7.78965	10.5069	7.59837	3.85285	4.69716e-17	+DESL	122.19	8.63
	8.08	2.34	1.41153e-19	5_14138601	5	14138601	Ath	gene	pericentromeric	AT5G35995	F-box/RNI-like superfamily protein	none	AT5G36000	F-box protein RMF	none	none	37.5735	38.1761	49.2532	0	0	0	2.33607	4.69716e-17	+DESL	41.67	0
	6.11	2.51	1.41366e-19	1_21871801	1	21871801	Ath	none	non-pericentromeric	none	none	none	none	none	none	none	42.9079	43.5961	56.2459	0.301347	0.406466	0.293948	2.51405	4.69716e-17	+DESL	47.58	0.33
	3.61	3.37	1.49493e-19	4_10683601	4	10683601	Ath	none	non-pericentromeric	none	none	none	AT4G19620	hypothetical protein	none	none	78.6827	79.9446	103.141	3.92755	5.2976	3.83111	3.36877	4.95701e-17	+DESL	87.26	4.35
	2.79	4.39	1.53782e-19	5_2957001	5	2957001	Ath	none	non-pericentromeric	none	none	none	AT5G09510	Ribosomal protein S19 family protein	none	none	159.864	162.428	209.558	14.2786	19.2594	13.928	4.39116	5.08878e-17	+DESL	177.28	15.82
	-3.29	3.13	1.55755e-19	3_9723201	3	9723201	Ath	gene	non-pericentromeric	AT3G26520	tonoplast intrinsic protein 2	none	none	none	none	none	7.5286	7.64934	9.86887	46.5529	62.792	45.4098	3.13177	5.14352e-17	-DESL	8.35	51.58
	4.69	2.82	1.61852e-19	1_2526601	1	2526601	Ath	transposon_fragment	non-pericentromeric	none	none	AT1TE08230	none	none	ATHILA7A	LTR/Gypsy	53.5552	54.4141	70.2029	1.20709	1.62816	1.17745	2.81913	5.33395e-17	+DESL	59.39	1.34
	4.69	2.81	1.69643e-19	3_16109801	3	16109801	Ath	gene	pericentromeric	AT3G44510	alpha/beta-Hydrolases superfamily protein	none	none	none	none	none	53.1472	53.9996	69.6681	1.20094	1.61987	1.17146	2.81067	5.57933e-17	+DESL	58.94	1.33
	4.29	2.97	1.71004e-19	5_15593001	5	15593001	Ath	gene	non-pericentromeric	AT5G38960	RmlC-like cupins superfamily protein	none	AT5G38960	RmlC-like cupins superfamily protein	none	none	59.4586	60.4121	77.9413	1.80924	2.44035	1.76481	2.96789	5.61265e-17	+DESL	65.94	2
	8.08	2.33	1.75074e-19	2_10748601	2	10748601	Ath	transposon_fragment	non-pericentromeric	none	none	AT2TE46125	AT2G25230	myb domain protein 100	HELITRONY1E	RC/Helitron	37.3646	37.9638	48.9794	0	0	0	2.3274	5.73457e-17	+DESL	41.44	0
	8.08	2.33	1.75641e-19	1_10725201	1	10725201	Ath	transposon_fragment	non-pericentromeric	none	none	AT1TE34650	AT1G30400	multidrug resistance-associated protein 1	ATLINEIII	LINE/L1	37.3593	37.9585	48.9726	0	0	0	2.32729	5.74149e-17	+DESL	41.43	0
	4.47	2.88	1.76738e-19	5_10018801	5	10018801	Ath	transposon_fragment	pericentromeric	none	none	AT5TE36470	AT5G28000	Polyketide cyclase/dehydrase and lipid transport superfamily protein	ATCOPIA95	LTR/Copia	56.0369	56.9356	73.456	1.49746	2.01983	1.46069	2.88499	5.76569e-17	+DESL	62.14	1.66
	6.1	2.5	1.80782e-19	3_11100401	3	11100401	Ath	transposon_fragment	pericentromeric	AT3G29130	kxDL motif protein	AT3TE46180	none	none	HELITRONY1C	RC/Helitron	42.6313	43.315	55.8833	0.301348	0.406467	0.293948	2.50487	5.88574e-17	+DESL	47.28	0.33
	5.4	2.62	1.8194e-19	3_9703201	3	9703201	Ath	transposon_fragment	non-pericentromeric	none	none	AT3TE40445	AT3G26490	Phototropic-responsive NPH3 family protein	ATLINEIII	LINE/L1	46.3788	47.1227	60.7958	0.601022	0.810677	0.586264	2.62131	5.90174e-17	+DESL	51.43	0.67
	8.07	2.33	1.82005e-19	2_9640401	2	9640401	Ath	none	non-pericentromeric	none	none	none	none	none	none	none	37.2781	37.876	48.8661	0	0	0	2.32623	5.90174e-17	+DESL	41.34	0
	8.08	2.33	1.82581e-19	4_8030801	4	8030801	Ath	lnc_RNA	non-pericentromeric	AT4G06145		none	AT4G06145		none	none	37.3459	37.9449	48.9549	0	0	0	2.32553	5.90855e-17	+DESL	41.42	0
	6.1	2.5	1.84273e-19	4_7374201	4	7374201	Ath	transposon_fragment	non-pericentromeric	none	none	AT4TE32115	AT4G12440	adenine phosphoribosyl transferase 4	ATREP15	RC/Helitron	42.463	43.144	55.6627	0.299973	0.404613	0.292607	2.49788	5.95138e-17	+DESL	47.09	0.33
	4.98	2.73	1.85096e-19	1_8899201	1	8899201	Ath	none	non-pericentromeric	none	none	none	AT1G25370	hypothetical protein (DUF1639)	none	none	50.1928	50.9977	65.7953	0.907794	1.22446	0.885504	2.73034	5.96603e-17	+DESL	55.66	1.01
	8.07	2.33	1.86458e-19	4_2422001	4	2422001	Ath	transposon_fragment	pericentromeric	AT4G04750	Major facilitator superfamily protein	AT4TE11285	AT4G04760	Major facilitator superfamily protein	BRODYAGA1A	DNA/MuDR	37.2461	37.8434	48.8241	0	0	0	2.32532	5.99797e-17	+DESL	41.3	0
	-2.48	4.89	1.8751e-19	3_9722801	3	9722801	Ath	gene	non-pericentromeric	AT3G26520	tonoplast intrinsic protein 2	none	none	none	none	none	41.9026	42.5747	54.9281	145.819	196.685	142.238	4.89359	6.01981e-17	-DESL	46.47	161.58
	3.67	3.31	1.96553e-19	2_6560801	2	6560801	Ath	transposon_fragment	non-pericentromeric	none	none	AT2TE26830	none	none	ATHILA7	LTR/Gypsy	75.2427	76.4494	98.632	3.60856	4.86734	3.51996	3.30608	6.2976e-17	+DESL	83.44	4
	-2.8	3.9	1.97201e-19	4_9200201	4	9200201	Ath	gene	non-pericentromeric	AT4G16260	Glycosyl hydrolase superfamily protein	none	AT4G16250	phytochrome D	none	none	17.3794	17.6581	22.7818	75.7537	102.179	73.8936	3.89711	6.30585e-17	-DESL	19.27	83.94
	8.07	2.32	2.04281e-19	1_17293601	1	17293601	Ath	none	pericentromeric	none	none	none	none	none	none	none	37.1638	37.7598	48.7162	0	0	0	2.32159	6.51936e-17	+DESL	41.21	0
	4.28	2.96	2.05266e-19	1_17541001	1	17541001	Ath	gene	pericentromeric	AT1G47680	hypothetical protein	none	AT1G47670	Transmembrane amino acid transporter family protein	none	none	58.9426	59.8879	77.265	1.80146	2.42986	1.75722	2.95591	6.53785e-17	+DESL	65.37	2
	4.14	3.02	2.06251e-19	5_19868801	5	19868801	Ath	gene	non-pericentromeric	AT5G49015	Expressed protein	none	AT5G49015	Expressed protein	none	none	61.6286	62.617	80.786	2.09551	2.82648	2.04405	3.01863	6.5563e-17	+DESL	68.34	2.32
	2.48	5.24	2.17336e-19	5_13361801	5	13361801	Ath	transposon_fragment	pericentromeric	AT5G35100	Cyclophilin-like peptidyl-prolyl cis-trans isomerase family protein	AT5TE47335	AT5G35100	Cyclophilin-like peptidyl-prolyl cis-trans isomerase family protein	ATREP11	RC/Helitron	286.082	290.67	375.011	31.8438	42.9519	31.0619	5.23676	6.89511e-17	+DESL	317.25	35.29
	6.09	2.49	2.33172e-19	3_11215001	3	11215001	Ath	none	pericentromeric	none	none	none	none	none	none	none	42.136	42.8118	55.2341	0.299972	0.404612	0.292606	2.48937	7.38302e-17	+DESL	46.73	0.33
	3.73	3.26	2.52871e-19	2_239601	2	239601	Ath	gene	non-pericentromeric	AT2G01530	MLP-like protein 329	none	AT2G01530	MLP-like protein 329	none	none	72.8096	73.9773	95.4426	3.34072	4.50606	3.25869	3.26197	7.99106e-17	+DESL	80.74	3.7
	2.92	4.12	2.57343e-19	1_12525401	1	12525401	Ath	transposon_fragment	pericentromeric	none	none	AT1TE40770	none	none	ATREP11A	RC/Helitron	132.308	134.43	173.436	10.8235	14.599	10.5577	4.12098	8.11649e-17	+DESL	146.72	11.99
	4.13	3	2.6535e-19	3_8133401	3	8133401	Ath	lnc_RNA	non-pericentromeric	AT3G04345		none	AT3G22942	G-protein gamma subunit 2	none	none	61.0235	62.0021	79.9927	2.08729	2.8154	2.03603	3.00498	8.35274e-17	+DESL	67.67	2.31
	4.45	2.87	2.72147e-19	5_20278401	5	20278401	Ath	transposon_fragment	non-pericentromeric	none	none	AT5TE73025	AT5G07495		ATREP1	RC/Helitron	55.2803	56.1669	72.4642	1.49177	2.01215	1.45514	2.86522	8.53297e-17	+DESL	61.3	1.65
	8.06	2.31	2.73e-19	2_5052001	2	5052001	Ath	none	non-pericentromeric	none	none	none	AT2G12462	sterile alpha motif (SAM) domain protein	none	none	36.8592	37.4503	48.317	0	0	0	2.31005	8.53297e-17	+DESL	40.88	0
	4.13	3.02	2.7344e-19	4_2608201	4	2608201	Ath	pseudogenic_exon	pericentromeric	none	none	none	AT4G05090	Inositol monophosphatase family protein	none	none	61.3914	62.3759	80.475	2.10497	2.83924	2.05328	3.01582	8.53297e-17	+DESL	68.08	2.33
	3.1	3.82	2.73718e-19	4_11124001	4	11124001	Ath	gene	non-pericentromeric	AT4G20735	hypothetical protein	none	AT4G20740	Pentatricopeptide repeat (PPR-like) superfamily protein	none	none	107.715	109.442	141.198	7.73585	10.4344	7.5459	3.8235	8.53297e-17	+DESL	119.45	8.57
	3.08	3.87	2.74789e-19	4_9687401	4	9687401	Ath	none	non-pericentromeric	none	none	none	AT4G17310	hypothetical protein	none	none	110.906	112.684	145.381	8.09513	10.919	7.89636	3.86561	8.54984e-17	+DESL	122.99	8.97
	8.05	2.31	3.02338e-19	2_4888201	2	4888201	Ath	pseudogenic_exon	non-pericentromeric	none	none	none	none	none	none	none	36.7274	37.3164	48.1441	0	0	0	2.30618	9.38893e-17	+DESL	40.73	0
	3.59	3.33	3.0907e-19	5_10031001	5	10031001	Ath	gene	pericentromeric	AT5G28030	L-cysteine desulfhydrase 1	none	none	none	none	none	76.4785	77.705	100.252	3.88388	5.23869	3.78851	3.33086	9.57956e-17	+DESL	84.81	4.3
	3.89	3.13	3.18107e-19	2_6275001	2	6275001	Ath	gene	non-pericentromeric	AT2G14670	sucrose-proton symporter 8	AT2TE25565	none	none	ATREP3	RC/Helitron	66.5074	67.574	87.1813	2.70405	3.6473	2.63765	3.13137	9.84078e-17	+DESL	73.75	3
	4.95	2.7	3.50195e-19	1_20547801	1	20547801	Ath	transposon_fragment	non-pericentromeric	none	none	AT1TE67880	AT1G55060	ubiquitin 12	BOMZH2	DNA/MuDR	48.9861	49.7717	64.2135	0.903611	1.21882	0.881423	2.70225	1.08127e-16	+DESL	54.32	1
	3.37	3.52	3.55141e-19	5_14864601	5	14864601	Ath	lnc_RNA	non-pericentromeric	AT5G05485		none	AT5G05485		none	none	86.9381	88.3324	113.963	5.14532	6.94017	5.01898	3.51837	1.09445e-16	+DESL	96.41	5.7
	4.44	2.87	3.64005e-19	5_13627601	5	13627601	Ath	transposon_fragment	pericentromeric	none	none	AT5TE48460	none	none	ATHILA5	LTR/Gypsy	55.3943	56.2827	72.6136	1.51026	2.03709	1.47318	2.87248	1.11963e-16	+DESL	61.43	1.67
	4.44	2.87	3.65961e-19	1_13062201	1	13062201	Ath	gene	pericentromeric	AT1G35490	bZIP family transcription factor	none	none	none	none	none	55.4015	56.29	72.6231	1.51071	2.0377	1.47362	2.87275	1.12351e-16	+DESL	61.44	1.67
	8.04	2.3	4.02077e-19	1_16483401	1	16483401	Ath	transposon_fragment	pericentromeric	none	none	AT1TE54385	AT1G43700	VIRE2-interacting protein 1	TAG1	DNA/HAT	36.3942	36.9779	47.7074	0	0	0	2.29505	1.23204e-16	+DESL	40.36	0
	4.95	2.68	4.25789e-19	1_8320601	1	8320601	Ath	none	non-pericentromeric	none	none	none	AT1G23440	Peptidase C15, pyroglutamyl peptidase I-like protein	none	none	48.4054	49.1817	63.4522	0.895301	1.20761	0.873317	2.68251	1.30223e-16	+DESL	53.68	0.99
	5.36	2.59	4.36558e-19	1_12916201	1	12916201	Ath	none	pericentromeric	none	none	none	AT1G35230	arabinogalactan protein 5	none	none	45.3117	46.0384	59.3969	0.601209	0.81093	0.586447	2.5902	1.33264e-16	+DESL	50.25	0.67
	8.03	2.29	4.40389e-19	1_22888801	1	22888801	Ath	gene	non-pericentromeric	AT1G61920	transmembrane protein	none	none	none	none	none	36.2413	36.8225	47.5069	0	0	0	2.29189	1.3418e-16	+DESL	40.19	0
	4.94	2.69	4.45237e-19	4_7150201	4	7150201	Ath	gene	non-pericentromeric	AT4G11900	S-locus lectin protein kinase family protein	none	none	none	none	none	48.6682	49.4487	63.7968	0.903333	1.21844	0.881152	2.6933	1.35402e-16	+DESL	53.97	1
	3.71	3.21	4.64065e-19	5_9358001	5	9358001	Ath	none	pericentromeric	none	none	none	AT5G26622	Beta-galactosidase related protein	none	none	70.4011	71.5302	92.2854	3.26533	4.40437	3.18515	3.21104	1.40862e-16	+DESL	78.07	3.62
	4.43	2.85	4.70162e-19	4_6326001	4	6326001	Ath	none	pericentromeric	none	none	none	AT4G10150	RING/U-box superfamily protein	none	none	54.624	55.5001	71.604	1.49788	2.02039	1.4611	2.85255	1.42445e-16	+DESL	60.58	1.66
	8.03	2.29	4.73586e-19	5_18357201	5	18357201	Ath	none	non-pericentromeric	none	none	none	none	none	none	none	36.1841	36.7644	47.432	0	0	0	2.28881	1.43214e-16	+DESL	40.13	0
	6.06	2.46	4.88221e-19	1_19395801	1	19395801	Ath	none	non-pericentromeric	none	none	none	none	none	none	none	41.247	41.9085	54.0687	0.299969	0.404607	0.292603	2.46169	1.47363e-16	+DESL	45.74	0.33
	6.06	2.47	4.89634e-19	4_6203401	4	6203401	Ath	none	pericentromeric	none	none	none	none	none	none	none	41.358	42.0212	54.2141	0.301449	0.406603	0.294047	2.46858	1.47514e-16	+DESL	45.86	0.33
	2.24	6.99	5.12215e-19	4_5474601	4	5474601	Ath	none	pericentromeric	none	none	none	none	none	none	none	960.512	975.917	1259.09	126.635	170.809	123.526	6.99461	1.5403e-16	+DESL	1065.17	140.32
	4.65	2.77	5.14678e-19	5_18808601	5	18808601	Ath	none	non-pericentromeric	none	none	none	AT5G46360	Ca2+ activated outward rectifying K+ channel 3	none	none	51.4206	52.2453	67.4048	1.19625	1.61354	1.16688	2.76736	1.54483e-16	+DESL	57.02	1.33
	8.03	2.29	5.15691e-19	1_18893801	1	18893801	Ath	transposon_fragment	non-pericentromeric	none	none	AT1TE62580	none	none	ATREP11	RC/Helitron	36.1109	36.69	47.336	0	0	0	2.28525	1.545e-16	+DESL	40.05	0
	3.78	3.18	5.16719e-19	4_6751801	4	6751801	Ath	none	non-pericentromeric	none	none	none	AT4G11050	glycosyl hydrolase 9C3	none	none	68.7703	69.8732	90.1476	3.03067	4.08786	2.95625	3.18372	1.54521e-16	+DESL	76.26	3.36
	3.51	3.39	5.18023e-19	5_16003201	5	16003201	Ath	transposon_fragment	non-pericentromeric	none	none	AT5TE57770	AT5G39990	Core-2/I-branching beta-1,6-N-acetylglucosaminyltransferase family protein	ATREP17	DNA/MuDR	79.1577	80.4272	103.764	4.25452	5.73862	4.15005	3.38513	1.54624e-16	+DESL	87.78	4.71
	2.33	5.96	5.21554e-19	3_9256001	3	9256001	Ath	transposon_fragment	non-pericentromeric	none	none	AT3TE38650	AT3G25500	formin homology 1	ATREP9	RC/Helitron	470.606	478.153	616.894	58.2278	78.5394	56.798	5.96464	1.55391e-16	+DESL	521.88	64.52
	4.94	2.68	5.26577e-19	2_8823401	2	8823401	Ath	none	non-pericentromeric	none	none	none	none	none	none	none	48.1175	48.8892	63.0749	0.895295	1.2076	0.873311	2.67505	1.56599e-16	+DESL	53.36	0.99
	4.1	2.99	5.52041e-19	2_17407601	2	17407601	Ath	none	non-pericentromeric	none	none	none	AT2G41730	calcium-binding site protein	none	none	60.197	61.1624	78.9093	2.10316	2.8368	2.05151	2.99158	1.63484e-16	+DESL	66.76	2.33
	4.64	2.77	5.52205e-19	1_5359201	1	5359201	Ath	none	non-pericentromeric	none	none	none	none	none	none	none	51.5204	52.3467	67.5356	1.20166	1.62083	1.17215	2.77115	1.63484e-16	+DESL	57.13	1.33
	8.02	2.28	5.52764e-19	1_16467201	1	16467201	Ath	gene	pericentromeric	AT1G43670	Inositol monophosphatase family protein	none	AT1G43670	Inositol monophosphatase family protein	none	none	35.9855	36.5626	47.1716	0	0	0	2.28292	1.63484e-16	+DESL	39.91	0
	8.02	2.28	5.6176e-19	4_7891601	4	7891601	Ath	gene	non-pericentromeric	AT4G13575	hypothetical protein	none	AT4G06130		none	none	36.0375	36.6154	47.2398	0	0	0	2.28167	1.65841e-16	+DESL	39.96	0
	-3.04	3.35	5.95139e-19	3_1286001	3	1286001	Ath	gene	non-pericentromeric	AT3G04720	pathogenesis-related 4	none	none	none	none	none	10.2047	10.3684	13.3768	52.9002	71.3534	51.6012	3.34691	1.75374e-16	-DESL	11.32	58.62
	-2.38	5.16	5.98695e-19	1_26716001	1	26716001	Ath	gene	non-pericentromeric	AT1G70850	MLP-like protein 34	none	AT1G70840	MLP-like protein 31	none	none	53.1926	54.0457	69.7276	173.278	233.723	169.023	5.15897	1.761e-16	-DESL	58.99	192.01
	-2.34	5.45	6.08662e-19	2_236601	2	236601	Ath	gene	non-pericentromeric	AT2G01520	MLP-like protein 328	none	none	none	none	none	66.9325	68.0059	87.7385	210.876	284.436	205.698	5.45315	1.78707e-16	-DESL	74.23	233.67
	2.31	6.07	6.1011e-19	5_4946801	5	4946801	Ath	none	non-pericentromeric	none	none	none	AT5G15240	Transmembrane amino acid transporter family protein	none	none	504.215	512.301	660.951	63.1379	85.1623	61.5875	6.06509	1.78806e-16	+DESL	559.16	69.96
	3.15	3.71	6.14774e-19	1_22796201	1	22796201	Ath	none	non-pericentromeric	none	none	none	AT1G61730	DNA-binding storekeeper protein-related transcriptional regulator	none	none	99.1996	100.791	130.036	6.88173	9.28228	6.71275	3.70962	1.79651e-16	+DESL	110.01	7.63
	-2.32	5.52	6.15216e-19	2_236001	2	236001	Ath	gene	non-pericentromeric	AT2G01520	MLP-like protein 328	none	AT2G01520	MLP-like protein 328	none	none	70.6369	71.7697	92.5945	220.458	297.36	215.045	5.51872	1.79651e-16	-DESL	78.33	244.29
	2.36	5.7	6.26819e-19	2_2521401	2	2521401	Ath	transposon_fragment	pericentromeric	none	none	AT2TE11420	none	none	ATREP11	RC/Helitron	392.466	398.76	514.465	47.5177	64.0933	46.3509	5.70318	1.82709e-16	+DESL	435.23	52.65
	4.93	2.69	6.3638e-19	1_25204201	1	25204201	Ath	none	non-pericentromeric	none	none	none	AT1G67310	Calmodulin-binding transcription activator protein with CG-1 and Ankyrin domain	none	none	48.468	49.2454	63.5344	0.90726	1.22374	0.884982	2.68626	1.85161e-16	+DESL	53.75	1.01
	8.02	2.28	6.48198e-19	3_1064001	3	1064001	Ath	none	non-pericentromeric	none	none	none	AT3G04070	NAC domain containing protein 47	none	none	35.8175	36.3919	46.9514	0	0	0	2.27651	1.88261e-16	+DESL	39.72	0
	5.34	2.57	7.08458e-19	4_6338201	4	6338201	Ath	none	pericentromeric	none	none	none	none	none	none	none	44.392	45.104	58.1914	0.598351	0.807074	0.583658	2.56678	2.05393e-16	+DESL	49.23	0.66
	3.62	3.27	7.77989e-19	3_7880601	3	7880601	Ath	none	non-pericentromeric	none	none	none	AT3G22290	Endoplasmic reticulum vesicle transporter protein	none	none	72.9056	74.0748	95.5684	3.61972	4.88239	3.53084	3.26774	2.25147e-16	+DESL	80.85	4.01
	2.93	3.98	7.82023e-19	1_12013801	1	12013801	Ath	transposon_fragment	non-pericentromeric	none	none	AT1TE38925	none	none	ATHAT7	DNA/HAT	120.112	122.038	157.449	9.73779	13.1346	9.49868	3.98452	2.2591e-16	+DESL	133.2	10.79
	4.4	2.85	8.19725e-19	1_26425401	1	26425401	Ath	none	non-pericentromeric	none	none	none	AT1G70180	Sterile alpha motif (SAM) domain-containing protein	none	none	54.2145	55.084	71.0672	1.51118	2.03833	1.47407	2.84593	2.36378e-16	+DESL	60.12	1.67
	3.86	3.11	8.24811e-19	5_20676801	5	20676801	Ath	none	non-pericentromeric	none	none	none	AT5G50810	translocase inner membrane subunit 8	none	none	65.0696	66.1131	85.2965	2.71285	3.65918	2.64624	3.10533	2.37421e-16	+DESL	72.16	3.01
	4.91	2.67	8.49914e-19	4_5497001	4	5497001	Ath	none	pericentromeric	none	none	none	none	none	none	none	47.7862	48.5525	62.6406	0.903336	1.21845	0.881155	2.67055	2.44211e-16	+DESL	52.99	1
	5.33	2.57	8.55918e-19	1_17368601	1	17368601	Ath	gene	pericentromeric	AT1G47370	Toll-Interleukin-Resistance (TIR) domain family protein	none	AT1G47370	Toll-Interleukin-Resistance (TIR) domain family protein	none	none	44.3752	45.0869	58.1693	0.601208	0.810928	0.586445	2.56617	2.455e-16	+DESL	49.21	0.67
	4.41	2.83	8.89561e-19	5_5007801	5	5007801	Ath	gene	non-pericentromeric	AT5G15420	hypothetical protein	none	AT5G15430	Plant calmodulin-binding protein-like protein	none	none	53.7466	54.6086	70.4538	1.49743	2.01977	1.46066	2.83031	2.54697e-16	+DESL	59.6	1.66
	2.82	4.17	9.19247e-19	5_15600001	5	15600001	Ath	transposable_element_gene	non-pericentromeric	none	none	AT5TE56410	AT5G38970	brassinosteroid-6-oxidase 1	ATCOPIA75	LTR/Copia	136.421	138.609	178.828	11.9393	16.1041	11.6461	4.1719	2.62731e-16	+DESL	151.29	13.23
	3.96	3.05	9.52067e-19	3_16626401	3	16626401	Ath	none	non-pericentromeric	none	none	none	AT3G45300	isovaleryl-CoA-dehydrogenase	none	none	62.6007	63.6047	82.0603	2.4288	3.27604	2.36916	3.0514	2.7163e-16	+DESL	69.42	2.69
	4.62	2.75	9.68965e-19	1_17441801	1	17441801	Ath	lnc_RNA	pericentromeric	AT1G07383		none	AT1G07383		none	none	50.658	51.4704	66.4051	1.20129	1.62034	1.17179	2.75139	2.75964e-16	+DESL	56.18	1.33
	3.55	3.31	9.76461e-19	5_10165801	5	10165801	Ath	none	pericentromeric	none	none	none	none	none	none	none	74.9136	76.115	98.2005	3.91568	5.28159	3.81954	3.30701	2.77609e-16	+DESL	83.08	4.34
	4.62	2.73	1.11423e-18	4_2421201	4	2421201	Ath	gene	pericentromeric	AT4G04750	Major facilitator superfamily protein	none	none	none	none	none	50.1618	50.9663	65.7547	1.19085	1.60625	1.16161	2.73433	3.16219e-16	+DESL	55.63	1.32
	5.32	2.56	1.13874e-18	2_11043601	2	11043601	Ath	transposon_fragment	non-pericentromeric	none	none	AT2TE47610	none	none	ATREP10A	RC/Helitron	43.985	44.6904	57.6578	0.601017	0.81067	0.586259	2.55537	3.22609e-16	+DESL	48.78	0.67
	5.32	2.56	1.15271e-18	5_19526801	5	19526801	Ath	none	non-pericentromeric	none	none	none	none	none	none	none	44.2529	44.9626	58.009	0.603902	0.814561	0.589073	2.56091	3.25995e-16	+DESL	49.07	0.67
	4.07	2.97	1.16315e-18	1_20194801	1	20194801	Ath	transposon_fragment	non-pericentromeric	AT1G54100	aldehyde dehydrogenase 7B4	AT1TE66735	none	none	ATREP19	DNA	59.0579	60.0051	77.4162	2.10375	2.83761	2.0521	2.96741	3.28372e-16	+DESL	65.49	2.33
	5.32	2.56	1.20079e-18	1_2156801	1	2156801	Ath	transcript_region	non-pericentromeric	AT1G04543		none	AT1G04547		none	none	44.0979	44.8051	57.8058	0.603902	0.814561	0.589073	2.55991	3.38408e-16	+DESL	48.9	0.67
	-2.36	5.18	1.21546e-18	3_13526601	3	13526601	Ath	gene	pericentromeric	AT3G32980	Peroxidase superfamily protein	none	none	none	none	none	54.501	55.375	71.4427	174.598	235.503	170.311	5.17523	3.41946e-16	-DESL	60.44	193.47
	5.32	2.55	1.22236e-18	2_303601	2	303601	Ath	none	non-pericentromeric	none	none	none	none	none	none	none	43.8059	44.5085	57.423	0.598341	0.807061	0.583649	2.5464	3.42786e-16	+DESL	48.58	0.66
	3.18	3.63	1.2227e-18	1_8272201	1	8272201	Ath	none	non-pericentromeric	none	none	none	AT1G23310	glutamate:glyoxylate aminotransferase	none	none	93.452	94.9507	122.502	6.32591	8.53258	6.17058	3.62831	3.42786e-16	+DESL	103.63	7.01
	7.98	2.25	1.25938e-18	3_16513201	3	16513201	Ath	gene	non-pericentromeric	AT3G45130	lanosterol synthase 1	none	none	none	none	none	35.0432	35.6052	45.9365	0	0	0	2.25033	3.52459e-16	+DESL	38.86	0
	7.99	2.25	1.27302e-18	4_11755001	4	11755001	Ath	gene	non-pericentromeric	AT4G22214	Defensin-like (DEFL) family protein	none	AT4G22214	Defensin-like (DEFL) family protein	none	none	35.1033	35.6663	46.0152	0	0	0	2.24923	3.55521e-16	+DESL	38.93	0
	4.22	2.89	1.27473e-18	2_9121601	2	9121601	Ath	none	non-pericentromeric	none	none	none	AT2G21300	ATP binding microtubule motor family protein	none	none	55.9107	56.8073	73.2906	1.79314	2.41864	1.74911	2.8887	3.55521e-16	+DESL	62	1.99
	3.54	3.3	1.2958e-18	1_12263601	1	12263601	Ath	transposon_fragment	non-pericentromeric	none	none	AT1TE39830	AT1G33810	zinc finger/BTB domain protein	HARBINGER	DNA/Harbinger	74.3855	75.5785	97.5084	3.91569	5.2816	3.81954	3.29823	3.60774e-16	+DESL	82.49	4.34
	-2.71	3.91	1.31357e-18	2_14321601	2	14321601	Ath	gene	non-pericentromeric	AT2G33850	E6-like protein	none	AT2G33847	hypothetical protein	none	none	18.4779	18.7743	24.2218	75.739	102.159	73.8792	3.9077	3.64664e-16	-DESL	20.49	83.93
	3.33	3.47	1.31428e-18	4_16555601	4	16555601	Ath	gene	non-pericentromeric	AT4G34690	transmembrane protein	none	AT4G34700	LYR family of Fe/S cluster biogenesis protein	none	none	83.6942	85.0364	109.711	5.1083	6.89023	4.98286	3.46895	3.64664e-16	+DESL	92.81	5.66
	4.61	2.74	1.31983e-18	2_6443001	2	6443001	Ath	transposon_fragment	non-pericentromeric	none	none	AT2TE26290	none	none	RathE3_cons	RathE3_cons	50.2804	51.0867	65.9101	1.20165	1.62083	1.17215	2.74098	3.65471e-16	+DESL	55.76	1.33
	4.21	2.9	1.32172e-18	3_21322401	3	21322401	Ath	transposable_element_gene	non-pericentromeric	none	none	none	AT3G57580	F-box and associated interaction domains-containing protein	none	none	56.2111	57.1126	73.6844	1.80874	2.43968	1.76432	2.8996	3.65471e-16	+DESL	62.34	2
	7.98	2.25	1.3691e-18	1_17856801	1	17856801	Ath	none	non-pericentromeric	none	none	none	AT1G48325	Expressed protein	none	none	34.937	35.4973	45.7972	0	0	0	2.24711	3.77922e-16	+DESL	38.74	0
	6.01	2.42	1.37143e-18	2_10933201	2	10933201	Ath	gene	non-pericentromeric	AT2G25680	molybdate transporter 1	none	none	none	none	none	39.9347	40.5752	52.3485	0.299964	0.404601	0.292598	2.42304	3.77922e-16	+DESL	44.29	0.33
	4.9	2.65	1.37635e-18	1_23509401	1	23509401	Ath	transposon_fragment	non-pericentromeric	AT1G63400	Pentatricopeptide repeat (PPR) superfamily protein	AT1TE77410	none	none	ATMU2	DNA/MuDR	47.0031	47.7569	61.6141	0.899426	1.21317	0.877341	2.6474	3.78631e-16	+DESL	52.12	1
	3.6	3.24	1.43128e-18	3_17729001	3	17729001	Ath	none	non-pericentromeric	none	none	none	AT3G48030	hypoxia-responsive family protein / zinc finger (C3HC4-type RING finger) family protein	none	none	71.3003	72.4438	93.4641	3.59168	4.84457	3.50349	3.2377	3.93073e-16	+DESL	79.07	3.98
	7.98	2.24	1.47266e-18	5_15340801	5	15340801	Ath	none	non-pericentromeric	none	none	none	none	none	none	none	34.9559	35.5165	45.822	0	0	0	2.24325	4.03752e-16	+DESL	38.76	0
	7.98	2.24	1.48131e-18	1_22090001	1	22090001	Ath	none	non-pericentromeric	none	none	none	AT1G08293		none	none	34.91	35.4699	45.7619	0	0	0	2.24338	4.05436e-16	+DESL	38.71	0
	4.06	2.96	1.49315e-18	5_15226801	5	15226801	Ath	none	non-pericentromeric	none	none	none	AT5G38170	Bifunctional inhibitor/lipid-transfer protein/seed storage 2S albumin superfamily protein	none	none	58.6894	59.6306	76.933	2.10496	2.83924	2.05327	2.95999	4.07985e-16	+DESL	65.08	2.33
	-2.18	7.17	1.50246e-18	2_821801	2	821801	Ath	gene	non-pericentromeric	AT2G02840	nucleic acid/zinc ion-binding protein	none	AT2G04365		none	none	241.223	245.092	316.208	678.723	915.483	662.058	7.17177	4.09835e-16	-DESL	267.51	752.09
	4.89	2.66	1.50946e-18	5_18738201	5	18738201	Ath	none	non-pericentromeric	none	none	none	AT5G46220	transmembrane protein (DUF616)	none	none	47.2466	48.0043	61.9332	0.907561	1.22415	0.885276	2.65633	4.11048e-16	+DESL	52.39	1.01
	6.01	2.42	1.51303e-18	2_18972001	2	18972001	Ath	gene	non-pericentromeric	AT2G46190	Mitochondrial glycoprotein family protein	none	AT2G09700		none	none	39.8346	40.4734	52.2172	0.299964	0.4046	0.292598	2.41918	4.11328e-16	+DESL	44.18	0.33
	-3.18	3.11	1.5711e-18	4_1111001	4	1111001	Ath	gene	non-pericentromeric	AT4G02520	glutathione S-transferase PHI 2	none	none	none	none	none	7.90461	8.03138	10.3618	45.39	61.2234	44.2754	3.11076	4.26398e-16	-DESL	8.77	50.3
	3.59	3.24	1.68437e-18	3_874801	3	874801	Ath	gene	non-pericentromeric	AT3G03620	MATE efflux family protein	none	AT3G01295		none	none	71.3118	72.4555	93.4792	3.60952	4.86863	3.52089	3.23968	4.56372e-16	+DESL	79.08	4
	6	2.42	1.70653e-18	4_5424001	4	5424001	Ath	none	pericentromeric	none	none	none	AT4G08535	F-box SKIP17-like protein	none	none	39.8477	40.4868	52.2344	0.301453	0.406609	0.294051	2.42132	4.616e-16	+DESL	44.19	0.33
	-2.28	5.64	1.72047e-18	4_15565001	4	15565001	Ath	transposon_fragment	non-pericentromeric	none	none	AT4TE74265	none	none	ATLANTYS3	LTR/Gypsy	79.0114	80.2785	103.572	238.572	321.793	232.714	5.64305	4.64593e-16	-DESL	87.62	264.36
	2.75	4.26	1.72921e-18	3_22076601	3	22076601	Ath	transposon_fragment	non-pericentromeric	AT3G59765		AT3TE89880	AT3G59760	O-acetylserine (thiol) lyase isoform C	ATCOPIA41	LTR/Copia	144.592	146.91	189.538	13.2726	17.9025	12.9467	4.26027	4.66175e-16	+DESL	160.35	14.71
	4.59	2.73	1.77661e-18	2_12886001	2	12886001	Ath	none	non-pericentromeric	none	none	none	AT2G30200	EMBRYO DEFECTIVE 3147	none	none	49.763	50.561	65.2318	1.20092	1.61984	1.17143	2.7299	4.78153e-16	+DESL	55.19	1.33
	2.99	3.85	1.91091e-18	2_12473001	2	12473001	Ath	gene	non-pericentromeric	AT2G29040	Exostosin family protein	none	AT2G29030		none	none	108.609	110.351	142.37	8.43145	11.3726	8.22442	3.84589	5.13443e-16	+DESL	120.44	9.34
	7.96	2.23	1.96356e-18	2_11544201	2	11544201	Ath	none	non-pericentromeric	none	none	none	AT2G27050	ETHYLENE-INSENSITIVE3-like 1	none	none	34.554	35.1081	45.2951	0	0	0	2.23245	5.26713e-16	+DESL	38.32	0
	6	2.41	1.99933e-18	1_12218401	1	12218401	Ath	none	non-pericentromeric	none	none	none	AT1G33710	RNA-directed DNA polymerase (reverse transcriptase)-related family protein	none	none	39.5599	40.1943	51.8571	0.299962	0.404598	0.292597	2.40814	5.35419e-16	+DESL	43.87	0.33
	5.99	2.41	2.07791e-18	4_9429201	4	9429201	Ath	none	non-pericentromeric	none	none	none	AT4G16760	acyl-CoA oxidase 1	none	none	39.6022	40.2373	51.9126	0.301355	0.406477	0.293955	2.4133	5.54622e-16	+DESL	43.92	0.33
	3.27	3.5	2.12924e-18	5_8983401	5	8983401	Ath	none	non-pericentromeric	none	none	none	AT5G25800	Polynucleotidyl transferase, ribonuclease H-like superfamily protein	none	none	85.4785	86.8494	112.05	5.4419	7.3402	5.30828	3.50295	5.67387e-16	+DESL	94.79	6.03
	7.96	2.23	2.14182e-18	5_14253801	5	14253801	Ath	gene	pericentromeric	AT5G36220	cytochrome p450 81d1	none	AT5G36210	alpha/beta-Hydrolases superfamily protein	none	none	34.4812	35.0342	45.1997	0	0	0	2.22872	5.69799e-16	+DESL	38.24	0
	3.65	3.18	2.17248e-18	5_13615801	5	13615801	Ath	none	pericentromeric	none	none	none	none	none	none	none	68.2124	69.3064	89.4163	3.30225	4.45417	3.22116	3.17805	5.77003e-16	+DESL	75.65	3.66
	5.99	2.41	2.35169e-18	1_16754201	1	16754201	Ath	gene	pericentromeric	AT1G44080	F-box SKIP23-like protein (DUF295)	none	AT1G07237		none	none	39.4807	40.1139	51.7533	0.301454	0.406611	0.294052	2.40893	6.23576e-16	+DESL	43.78	0.33
	3.51	3.29	2.35792e-18	1_6127801	1	6127801	Ath	transposon_fragment	non-pericentromeric	none	none	AT1TE19815	AT1G17800	early nodulin-like protein 22	ATLINEIII	LINE/L1	73.9492	75.1351	96.9363	3.95801	5.33868	3.86082	3.29454	6.24203e-16	+DESL	82.01	4.39
	7.96	2.22	2.36938e-18	5_15490401	5	15490401	Ath	gene	non-pericentromeric	AT5G38700	cotton fiber protein	none	none	none	none	none	34.3533	34.9042	45.032	0	0	0	2.2248	6.26211e-16	+DESL	38.1	0
	4.88	2.63	2.39185e-18	3_18655201	3	18655201	Ath	none	non-pericentromeric	none	none	none	AT3G08105		none	none	46.293	47.0355	60.6833	0.899139	1.21279	0.877061	2.627	6.31118e-16	+DESL	51.34	1
	5.29	2.53	2.43105e-18	4_8670001	4	8670001	Ath	transposon_fragment	non-pericentromeric	none	none	AT4TE38660	AT4G15215	pleiotropic drug resistance 13	ATLINE1A	LINE/L1	43.0674	43.7581	56.4549	0.601014	0.810666	0.586256	2.52732	6.40414e-16	+DESL	47.76	0.67
	7.95	2.22	2.47664e-18	5_9948001	5	9948001	Ath	none	pericentromeric	none	none	none	none	none	none	none	34.3347	34.8854	45.0077	0	0	0	2.22271	6.51361e-16	+DESL	38.08	0
	-2.61	4.11	2.5006e-18	3_1286201	3	1286201	Ath	gene	non-pericentromeric	AT3G04720	pathogenesis-related 4	none	none	none	none	none	22.5105	22.8715	29.5079	85.9373	115.915	83.8271	4.10951	6.56492e-16	-DESL	24.96	95.23
	3.58	3.21	2.50428e-18	1_21340601	1	21340601	Ath	gene	non-pericentromeric	AT1G57613	hypothetical protein	none	AT1G57620	emp24/gp25L/p24 family/GOLD family protein	none	none	69.9005	71.0216	91.6292	3.5658	4.80965	3.47824	3.20992	6.56492e-16	+DESL	77.52	3.95
	2.69	4.34	2.53908e-18	2_6826801	2	6826801	Ath	none	non-pericentromeric	none	none	none	AT2G15670	transmembrane protein	none	none	152.519	154.965	199.93	14.6146	19.7127	14.2558	4.33855	6.63617e-16	+DESL	169.14	16.19
	4.18	2.88	2.53968e-18	4_4852401	4	4852401	Ath	transposon_fragment	pericentromeric	none	none	AT4TE20195	none	none	ATHILA4	LTR/Gypsy	55.3569	56.2447	72.5647	1.81611	2.44962	1.77151	2.8832	6.63617e-16	+DESL	61.39	2.01
	5.98	2.41	2.54738e-18	3_16193001	3	16193001	Ath	none	non-pericentromeric	none	none	none	AT3G44620	protein-tyrosine phosphatase	none	none	39.3041	39.9345	51.5219	0.301454	0.406611	0.294052	2.4064	6.64553e-16	+DESL	43.59	0.33
	2.63	4.49	2.60435e-18	5_18420601	5	18420601	Ath	transposon_fragment	non-pericentromeric	none	none	AT5TE66305	AT5G45469	transmembrane protein	ATHAT1	DNA/HAT	169.578	172.298	222.291	17.0213	22.9589	16.6033	4.49262	6.78319e-16	+DESL	188.06	18.86
	-2.77	3.7	2.79909e-18	2_16081201	2	16081201	Ath	gene	non-pericentromeric	AT2G38390	Peroxidase superfamily protein	none	none	none	none	none	15.3761	15.6227	20.1558	66.0273	89.0596	64.406	3.7035	7.27044e-16	-DESL	17.05	73.16
	5.98	2.4	2.80043e-18	4_10179201	4	10179201	Ath	none	non-pericentromeric	none	none	none	AT4G06810		none	none	39.3133	39.9438	51.5339	0.301455	0.406612	0.294053	2.40194	7.27044e-16	+DESL	43.6	0.33
	7.95	2.22	2.80607e-18	5_23309601	5	23309601	Ath	transposon_fragment	non-pericentromeric	none	none	AT5TE83810	AT5G57565	Protein kinase superfamily protein	TAG3N1	DNA/HAT	34.1773	34.7254	44.8014	0	0	0	2.21784	7.27339e-16	+DESL	37.9	0
	4.58	2.71	2.81621e-18	2_11176801	2	11176801	Ath	none	non-pericentromeric	none	none	none	AT2G26260	3beta-hydroxysteroid-dehydrogenase/decarboxylase isoform 2	none	none	49.3041	50.0948	64.6304	1.20128	1.62033	1.17179	2.71367	7.28798e-16	+DESL	54.68	1.33
	7.95	2.22	2.89195e-18	2_6254801	2	6254801	Ath	gene	non-pericentromeric	AT2G14635	ARABIDILLO protein	none	AT2G14635	ARABIDILLO protein	none	none	34.1772	34.7253	44.8012	0	0	0	2.21629	7.47202e-16	+DESL	37.9	0
	7.95	2.22	2.94246e-18	2_11683401	2	11683401	Ath	none	non-pericentromeric	none	none	none	AT2G27300	NTM1-like 8	none	none	34.1183	34.6655	44.7241	0	0	0	2.21598	7.59037e-16	+DESL	37.84	0
	7.95	2.21	2.998e-18	1_19736601	1	19736601	Ath	transposon_fragment	non-pericentromeric	AT1G52970	downregulated in DIF1 11	AT1TE65240	AT1G52980	GTP-binding family protein	ATREP5	RC/Helitron	34.132	34.6794	44.7419	0	0	0	2.21489	7.7213e-16	+DESL	37.85	0
	2.7	4.32	3.11994e-18	2_14906601	2	14906601	Ath	none	non-pericentromeric	none	none	none	AT2G08735		none	none	150.467	152.88	197.239	14.3161	19.31	13.9645	4.32195	8.02256e-16	+DESL	166.86	15.86
	3.91	3.01	3.1447e-18	3_18563801	3	18563801	Ath	none	non-pericentromeric	none	none	none	none	none	none	none	60.4333	61.4025	79.2191	2.41802	3.2615	2.35865	3.00588	8.06376e-16	+DESL	67.02	2.68
	-2.13	8.57	3.14595e-18	C_32401	C	32401	Ath	none	non-pericentromeric	none	none	none	ATCG00280	photosystem II reaction center protein C	none	none	649.857	660.279	851.866	1770.83	2388.56	1727.35	8.56603	8.06376e-16	-DESL	720.67	1962.25
	7.94	2.21	3.22776e-18	5_14759601	5	14759601	Ath	none	non-pericentromeric	none	none	none	AT5G37270	RING/U-box superfamily protein	none	none	34.0771	34.6236	44.67	0	0	0	2.21163	8.24727e-16	+DESL	37.79	0
	2.76	4.18	3.27169e-18	4_5515001	4	5515001	Ath	pseudogenic_exon	pericentromeric	none	none	none	none	none	none	none	136.769	138.963	179.284	12.5355	16.9083	12.2277	4.18239	8.34633e-16	+DESL	151.67	13.89
	7.94	2.21	3.48048e-18	3_11214801	3	11214801	Ath	none	pericentromeric	none	none	none	none	none	none	none	33.9072	34.4509	44.4472	0	0	0	2.20942	8.86497e-16	+DESL	37.6	0
	3.72	3.09	3.49074e-18	3_10902401	3	10902401	Ath	transposon_fragment	non-pericentromeric	AT3G28899	hypothetical protein	AT3TE45330	none	none	ATSINE2A	SINE	64.0829	65.1106	84.0031	2.95154	3.98113	2.87907	3.08553	8.8771e-16	+DESL	71.07	3.27
	3.3	3.43	3.53994e-18	3_7420801	3	7420801	Ath	gene	non-pericentromeric	AT3G21170	F-box/associated interaction domain protein	none	AT3G21175	ZIM-like 1	none	none	81.0661	82.3662	106.266	5.06342	6.82969	4.93909	3.42661	8.98805e-16	+DESL	89.9	5.61
	7.94	2.21	3.58145e-18	1_6656801	1	6656801	Ath	none	non-pericentromeric	none	none	none	none	none	none	none	33.9459	34.4903	44.498	0	0	0	2.20756	9.07916e-16	+DESL	37.64	0
	2.78	4.13	3.62464e-18	2_6974401	2	6974401	Ath	gene	non-pericentromeric	AT2G16030	S-adenosyl-L-methionine-dependent methyltransferases superfamily protein	none	AT2G16040	hAT dimerization domain-containing protein / transposase-like protein	none	none	131.997	134.114	173.029	11.913	16.0686	11.6205	4.13028	9.17426e-16	+DESL	146.38	13.2
	5.97	2.39	3.67426e-18	2_6742401	2	6742401	Ath	none	non-pericentromeric	none	none	none	none	none	none	none	38.8651	39.4884	50.9464	0.301357	0.406479	0.293957	2.39177	9.2853e-16	+DESL	43.1	0.33
	-2.28	5.42	3.74157e-18	2_236801	2	236801	Ath	gene	non-pericentromeric	AT2G01520	MLP-like protein 328	none	none	none	none	none	67.3232	68.4029	88.2507	204.229	275.471	199.214	5.41683	9.43237e-16	-DESL	74.66	226.3
	2.59	4.55	3.74414e-18	2_1191001	2	1191001	Ath	transposon_fragment	pericentromeric	none	none	AT2TE05380	none	none	ATCOPIA94	LTR/Copia	175.8	178.619	230.447	18.1347	24.4606	17.6894	4.5468	9.43237e-16	+DESL	194.96	20.09
	7.93	2.21	3.81181e-18	5_15805601	5	15805601	Ath	none	non-pericentromeric	none	none	none	none	none	none	none	33.8681	34.4113	44.396	0	0	0	2.20511	9.58789e-16	+DESL	37.56	0
	5.97	2.39	3.82098e-18	5_17886001	5	17886001	Ath	gene	non-pericentromeric	AT5G44400	FAD-binding Berberine family protein	AT5TE64565	AT5G44390	FAD-binding Berberine family protein	ATREP15	RC/Helitron	38.8589	39.4821	50.9382	0.301456	0.406613	0.294054	2.39053	9.59601e-16	+DESL	43.09	0.33
	5.27	2.51	4.06732e-18	2_8067001	2	8067001	Ath	transposon_fragment	non-pericentromeric	none	none	AT2TE33485	none	none	TAG2	DNA/HAT	42.5754	43.2582	55.81	0.603723	0.81432	0.588899	2.51432	1.01988e-15	+DESL	47.21	0.67
	2.92	3.88	4.25527e-18	3_17978401	3	17978401	Ath	none	non-pericentromeric	none	none	none	AT3G48520	cytochrome P450, family 94, subfamily B, polypeptide 3	none	none	111.085	112.867	145.616	9.05354	12.2117	8.83123	3.88441	1.06535e-15	+DESL	123.19	10.03
	5.26	2.51	4.4211e-18	3_18359401	3	18359401	Ath	gene	non-pericentromeric	AT3G49520	F-box and associated interaction domains-containing protein	AT3TE74495	AT3G49520	F-box and associated interaction domains-containing protein	ATREP10D	RC/Helitron	42.425	43.1054	55.6129	0.603724	0.814322	0.5889	2.51145	1.10516e-15	+DESL	47.05	0.67
	7.93	2.2	4.53381e-18	1_25610401	1	25610401	Ath	none	non-pericentromeric	none	none	none	AT1G68330	membrane-associated kinase regulator	none	none	33.6505	34.1902	44.1108	0	0	0	2.19831	1.13158e-15	+DESL	37.32	0
	5.96	2.38	4.61087e-18	4_6890601	4	6890601	Ath	transposon_fragment	non-pericentromeric	none	none	AT4TE29690	AT4G11330	MAP kinase 5	RathE3_cons	RathE3_cons	38.4683	39.0852	50.4262	0.299958	0.404592	0.292593	2.37662	1.14904e-15	+DESL	42.66	0.33
	7.92	2.2	4.62976e-18	4_2421601	4	2421601	Ath	gene	pericentromeric	AT4G04750	Major facilitator superfamily protein	none	none	none	none	none	33.5871	34.1257	44.0276	0	0	0	2.19786	1.15197e-15	+DESL	37.25	0
	4.56	2.7	4.66893e-18	5_20278201	5	20278201	Ath	none	non-pericentromeric	none	none	none	AT5G07495		none	none	48.5452	49.3237	63.6355	1.20091	1.61983	1.17142	2.69548	1.15993e-15	+DESL	53.83	1.33
	3.62	3.15	4.71152e-18	3_11271801	3	11271801	Ath	transposon_fragment	pericentromeric	none	none	AT3TE46980	none	none	HARBINGER	DNA/Harbinger	66.9292	68.0026	87.7342	3.30223	4.45415	3.22115	3.15326	1.16871e-15	+DESL	74.22	3.66
	5.96	2.38	4.74949e-18	5_1026201	5	1026201	Ath	none	non-pericentromeric	none	none	none	AT5G03840	PEBP (phosphatidylethanolamine-binding protein) family protein	none	none	38.554	39.1723	50.5386	0.301357	0.40648	0.293958	2.38188	1.17629e-15	+DESL	42.75	0.33
	3.33	3.37	4.75666e-18	4_4907401	4	4907401	Ath	transposon_fragment	pericentromeric	none	none	AT4TE20440	none	none	ATREP15	RC/Helitron	78.0744	79.3265	102.344	4.75502	6.41372	4.63826	3.37294	1.17629e-15	+DESL	86.58	5.27
	7.92	2.2	4.78104e-18	3_10302401	3	10302401	Ath	none	non-pericentromeric	none	none	none	AT3G05305		none	none	33.5838	34.1224	44.0234	0	0	0	2.19622	1.18051e-15	+DESL	37.24	0
	5.26	2.5	4.81701e-18	3_15781001	3	15781001	Ath	transcript_region	pericentromeric	AT3G06705		none	AT3G06705		none	none	41.9643	42.6374	55.009	0.598318	0.807029	0.583626	2.49629	1.18758e-15	+DESL	46.54	0.66
	7.92	2.19	5.13788e-18	5_8617201	5	8617201	Ath	gene	non-pericentromeric	AT5G25010	enhanced disease resistance-like protein (DUF1336)	none	AT5G25020	enhanced disease resistance-like protein (DUF1336)	none	none	33.494	34.0312	43.9057	0	0	0	2.19339	1.26476e-15	+DESL	37.14	0
	4.02	2.91	5.19993e-18	5_1655001	5	1655001	Ath	none	non-pericentromeric	none	none	none	AT5G05570	transducin family protein / WD-40 repeat family protein	none	none	56.2944	57.1973	73.7936	2.08652	2.81436	2.03528	2.90592	1.27808e-15	+DESL	62.43	2.31
	4.84	2.6	5.21669e-18	5_8723801	5	8723801	Ath	gene	non-pericentromeric	AT5G25210	hypothetical protein	none	AT5G25210	hypothetical protein	none	none	45.2403	45.9658	59.3032	0.899127	1.21277	0.877049	2.59891	1.28025e-15	+DESL	50.17	1
	3.43	3.3	5.2762e-18	2_15390801	2	15390801	Ath	gene	non-pericentromeric	AT2G36710	Pectin lyase-like superfamily protein	none	none	none	none	none	73.967	75.1533	96.9598	4.20659	5.67398	4.1033	3.29737	1.29094e-15	+DESL	82.03	4.66
	5.95	2.37	5.42305e-18	2_12255801	2	12255801	Ath	gene	non-pericentromeric	AT2G28605	Photosystem II reaction center PsbP family protein	none	none	none	none	none	38.3211	38.9357	50.2333	0.299957	0.404591	0.292592	2.37	1.32486e-15	+DESL	42.5	0.33
	4.33	2.78	5.43329e-18	1_7394801	1	7394801	Ath	none	non-pericentromeric	none	none	none	none	none	none	none	51.2681	52.0903	67.2049	1.50496	2.02993	1.468	2.77514	1.32535e-15	+DESL	56.85	1.67
	3.1	3.62	5.48801e-18	1_11861801	1	11861801	Ath	transposon_fragment	non-pericentromeric	none	none	AT1TE38445	AT1G32763	Cysteine-rich protein	ATCOPIA95	LTR/Copia	92.5299	94.0139	121.293	6.63986	8.95605	6.47682	3.62162	1.33668e-15	+DESL	102.61	7.36
	7.92	2.19	5.53465e-18	3_11203401	3	11203401	Ath	none	pericentromeric	none	none	none	none	none	none	none	33.4013	33.937	43.7841	0	0	0	2.19046	1.34601e-15	+DESL	37.04	0
	4.15	2.85	5.67043e-18	4_2639401	4	2639401	Ath	transposon_fragment	pericentromeric	none	none	AT4TE12345	AT4G05130	equilibrative nucleoside transporter 4	ATDNA2T9A	DNA/MuDR	53.9916	54.8575	70.775	1.80769	2.43827	1.7633	2.84922	1.37696e-15	+DESL	59.87	2
	2.65	4.37	5.71979e-18	1_16405401	1	16405401	Ath	transposon_fragment	pericentromeric	none	none	AT1TE54055	none	none	ATCOPIA58	LTR/Copia	155.367	157.859	203.663	15.3699	20.7314	14.9925	4.37107	1.38686e-15	+DESL	172.3	17.03
	4.33	2.77	5.78068e-18	2_1695601	2	1695601	Ath	gene	pericentromeric	AT2G04830	F-box only protein (DUF295)	none	AT2G04840	F-box only protein (DUF295)	none	none	51.1263	51.9463	67.019	1.50451	2.02932	1.46756	2.77262	1.39952e-15	+DESL	56.7	1.67
	-3.21	2.97	5.81739e-18	5_23988401	5	23988401	Ath	miRNA	non-pericentromeric	AT5G59505		none	AT5G59510	ROTUNDIFOLIA like 5	none	none	6.95616	7.06773	9.1185	40.822	55.0619	39.8196	2.96972	1.4063e-15	-DESL	7.71	45.23
	7.91	2.19	5.99783e-18	3_12121601	3	12121601	Ath	none	pericentromeric	none	none	none	none	none	none	none	33.3389	33.8736	43.7023	0	0	0	2.18691	1.44775e-15	+DESL	36.97	0
	7.91	2.19	6.05673e-18	3_10899401	3	10899401	Ath	none	non-pericentromeric	none	none	none	AT3G28890	receptor like protein 43	none	none	33.3265	33.861	43.6861	0	0	0	2.18652	1.45979e-15	+DESL	36.96	0
	-2.38	4.76	6.08668e-18	1_26715401	1	26715401	Ath	gene	non-pericentromeric	AT1G70850	MLP-like protein 34	none	AT1G70840	MLP-like protein 31	none	none	40.2523	40.8978	52.7647	131.237	177.016	128.014	4.75638	1.46482e-15	-DESL	44.64	145.42
	4.54	2.69	6.13801e-18	4_14045801	4	14045801	Ath	gene	non-pericentromeric	AT4G28397	non-specific lipid-transfer-like protein	none	AT4G28397	non-specific lipid-transfer-like protein	none	none	48.3102	49.085	63.3275	1.20677	1.62773	1.17714	2.69265	1.47498e-15	+DESL	53.57	1.34
	4.83	2.6	6.22795e-18	5_22392001	5	22392001	Ath	gene	non-pericentromeric	AT5G55190	RAN GTPase 3	none	AT5G55190	RAN GTPase 3	none	none	45.2012	45.9261	59.252	0.903344	1.21846	0.881163	2.59879	1.49437e-15	+DESL	50.13	1
	3.13	3.57	6.41896e-18	1_26757201	1	26757201	Ath	gene	non-pericentromeric	AT1G70960	F-box and associated interaction domains-containing protein	none	none	none	none	none	89.1927	90.6231	116.918	6.28562	8.47824	6.13128	3.5687	1.53791e-15	+DESL	98.91	6.97
	4.83	2.58	6.54581e-18	1_25203601	1	25203601	Ath	none	non-pericentromeric	none	none	none	AT1G67310	Calmodulin-binding transcription activator protein with CG-1 and Ankyrin domain	none	none	44.7635	45.4814	58.6783	0.89521	1.20749	0.873229	2.58479	1.56598e-15	+DESL	49.64	0.99
	4	2.91	6.65888e-18	3_5881601	3	5881601	Ath	gene	non-pericentromeric	AT3G17205	ubiquitin protein ligase 6	none	AT3G17210	heat stable protein 1	none	none	56.3162	57.2193	73.8221	2.10435	2.83841	2.05268	2.90942	1.5893e-15	+DESL	62.45	2.33
	4.32	2.78	6.66298e-18	1_8590601	1	8590601	Ath	none	non-pericentromeric	none	none	none	AT1G24256	hypothetical protein	none	none	51.3429	52.1664	67.303	1.5171	2.04631	1.47985	2.77893	1.5893e-15	+DESL	56.94	1.68
	4.32	2.76	6.68504e-18	2_14906401	2	14906401	Ath	gene	non-pericentromeric	AT2G35460	Late embryogenesis abundant (LEA) hydroxyproline-rich glycoprotein family	none	AT2G08735		none	none	50.7775	51.5918	66.5617	1.49782	2.02031	1.46104	2.76127	1.59221e-15	+DESL	56.31	1.66
	2.84	3.98	6.75161e-18	1_12869401	1	12869401	Ath	none	pericentromeric	none	none	none	none	none	none	none	118.26	120.156	155.021	10.2265	13.7938	9.97536	3.97681	1.6057e-15	+DESL	131.15	11.33
	7.91	2.18	6.81821e-18	4_11369601	4	11369601	Ath	none	non-pericentromeric	none	none	none	AT4G07005		none	none	33.2554	33.7888	43.5929	0	0	0	2.18105	1.61915e-15	+DESL	36.88	0
	5.94	2.37	6.87916e-18	3_7231601	3	7231601	Ath	gene	non-pericentromeric	AT3G20690	F-box and associated interaction domains-containing protein	none	AT3G20680	plant/protein (DUF1995)	none	none	38.1376	38.7492	49.9927	0.301458	0.406616	0.294056	2.3679	1.63123e-15	+DESL	42.29	0.33
	-2.42	4.57	7.29675e-18	3_13529801	3	13529801	Ath	transposon_fragment	pericentromeric	AT3G32980	Peroxidase superfamily protein	AT3TE55070	AT3G32980	Peroxidase superfamily protein	ATREP11	RC/Helitron	34.4513	35.0038	45.1605	115.578	155.895	112.74	4.56702	1.72518e-15	-DESL	38.21	128.07
	7.9	2.18	7.3538e-18	2_10387601	2	10387601	Ath	none	non-pericentromeric	none	none	none	AT2G24430	NAC domain containing protein 38	none	none	33.1231	33.6543	43.4195	0	0	0	2.17846	1.73613e-15	+DESL	36.73	0
	3.69	3.09	7.52518e-18	1_19861601	1	19861601	Ath	none	non-pericentromeric	none	none	none	AT1G53270	ABC-2 type transporter family protein	none	none	63.8401	64.8639	83.6849	3.01054	4.06071	2.93662	3.08836	1.774e-15	+DESL	70.8	3.34
	5.24	2.49	7.57127e-18	5_3715201	5	3715201	Ath	none	non-pericentromeric	none	none	none	AT5G11565	reverse transcriptase zinc-binding protein	none	none	41.6403	42.3082	54.5843	0.601203	0.810921	0.586441	2.48542	1.78226e-15	+DESL	46.18	0.67
	5.94	2.36	7.59094e-18	3_3539201	3	3539201	Ath	gene	non-pericentromeric	AT3G11300	hypothetical protein	none	AT3G11290	Myb/SANT-like DNA-binding domain protein	none	none	38.0757	38.6864	49.9116	0.301459	0.406617	0.294056	2.36367	1.78429e-15	+DESL	42.22	0.33
	7.9	2.18	7.60551e-18	4_6200201	4	6200201	Ath	gene	pericentromeric	AT4G09870	F-box and associated interaction domains-containing protein	none	AT4G09870	F-box and associated interaction domains-containing protein	none	none	33.0814	33.6119	43.3648	0	0	0	2.17713	1.78512e-15	+DESL	36.69	0
	5.24	2.49	7.63584e-18	2_735401	2	735401	Ath	gene	non-pericentromeric	AT2G02650	Ribonuclease H-like superfamily protein	none	AT2G02650	Ribonuclease H-like superfamily protein	none	none	41.7438	42.4133	54.7199	0.604118	0.814853	0.589284	2.49198	1.78964e-15	+DESL	46.29	0.67
	7.9	2.18	7.75575e-18	5_13434601	5	13434601	Ath	transposon_fragment	pericentromeric	AT5G35190	proline-rich extensin-like family protein	AT5TE47605	none	none	ATHILA6A	LTR/Gypsy	33.0566	33.5868	43.3323	0	0	0	2.17636	1.8151e-15	+DESL	36.66	0
	4.54	2.68	7.98122e-18	2_15399601	2	15399601	Ath	none	non-pericentromeric	none	none	none	AT2G36724	transmembrane protein	none	none	47.7885	48.5549	62.6436	1.20091	1.61982	1.17142	2.67644	1.86517e-15	+DESL	53	1.33
	5.93	2.36	8.01569e-18	4_2424801	4	2424801	Ath	gene	pericentromeric	AT4G04760	Major facilitator superfamily protein	none	none	none	none	none	37.7993	38.4055	49.5492	0.299955	0.404588	0.29259	2.35523	1.87052e-15	+DESL	41.92	0.33
	7.9	2.17	8.13488e-18	1_22541601	1	22541601	Ath	none	non-pericentromeric	none	none	none	AT1G61150	LisH and RanBPM domains containing protein	none	none	32.9981	33.5273	43.2556	0	0	0	2.17446	1.89365e-15	+DESL	36.59	0
	5.93	2.36	8.13828e-18	2_10093801	2	10093801	Ath	none	non-pericentromeric	none	none	none	AT2G07945		none	none	37.9828	38.592	49.7899	0.301459	0.406617	0.294057	2.36102	1.89365e-15	+DESL	42.12	0.33
	4.82	2.58	8.24342e-18	1_25723601	1	25723601	Ath	transposon_fragment	non-pericentromeric	none	none	AT1TE84340	none	none	ATCOPIA11	LTR/Copia	44.6021	45.3174	58.4667	0.899119	1.21276	0.877042	2.5824	1.91536e-15	+DESL	49.46	1
	-2.1	10.12	8.30774e-18	1_24884201	1	24884201	Ath	miRNA	non-pericentromeric	AT1G66725		none	AT1G66730	DNA LIGASE 6	none	none	1942.04	1973.18	2545.72	5188.4	6998.28	5061	10.1223	1.92753e-15	-DESL	2153.65	5749.23
	5.23	2.49	8.38829e-18	2_10290201	2	10290201	Ath	none	non-pericentromeric	none	none	none	AT2G24205	ECA1 gametogenesis related family protein	none	none	41.6182	42.2856	54.5552	0.603731	0.814331	0.588907	2.48739	1.94342e-15	+DESL	46.15	0.67
	4.82	2.59	8.43197e-18	5_8446001	5	8446001	Ath	none	non-pericentromeric	none	none	none	AT5G24670	Cytidine/deoxycytidylate deaminase family protein	none	none	44.8523	45.5717	58.7947	0.903346	1.21846	0.881164	2.58752	1.95074e-15	+DESL	49.74	1
	7.9	2.17	8.51622e-18	4_14731601	4	14731601	Ath	gene	non-pericentromeric	AT4G30120	heavy metal atpase 3	none	none	none	none	none	33.0169	33.5465	43.2803	0	0	0	2.17185	1.96742e-15	+DESL	36.61	0
	7.89	2.17	8.53738e-18	5_8567001	5	8567001	Ath	none	non-pericentromeric	none	none	none	AT5G24900	cytochrome P450, family 714, subfamily A, polypeptide 2	none	none	32.9379	33.4662	43.1768	0	0	0	2.17255	1.96949e-15	+DESL	36.53	0
	5.24	2.49	8.64251e-18	2_17407401	2	17407401	Ath	none	non-pericentromeric	none	none	none	AT2G41730	calcium-binding site protein	none	none	41.6427	42.3105	54.5873	0.603732	0.814332	0.588907	2.48592	1.9909e-15	+DESL	46.18	0.67
	5.24	2.48	8.74905e-18	2_752201	2	752201	Ath	gene	non-pericentromeric	AT2G02695	hypothetical protein	none	none	none	none	none	41.503	42.1687	54.4043	0.601203	0.810921	0.58644	2.47971	2.01257e-15	+DESL	46.03	0.67
	7.89	2.17	8.98154e-18	1_4439601	1	4439601	Ath	gene	non-pericentromeric	AT1G13000	transmembrane protein, putative (DUF707)	none	AT1G13010		none	none	32.8748	33.402	43.094	0	0	0	2.17055	2.06311e-15	+DESL	36.46	0
	4.13	2.83	9.37298e-18	4_5313601	4	5313601	Ath	none	pericentromeric	none	none	none	AT4G08390	stromal ascorbate peroxidase	none	none	53.0703	53.9214	69.5673	1.79983	2.42766	1.75563	2.82582	2.14997e-15	+DESL	58.85	1.99
	2.19	6.36	9.6609e-18	1_21081601	1	21081601	Ath	none	non-pericentromeric	none	none	none	AT1G56310	Polynucleotidyl transferase, ribonuclease H-like superfamily protein	none	none	613.271	623.107	803.907	83.7021	112.9	81.6468	6.36288	2.21287e-15	+DESL	680.1	92.75
	4.53	2.67	9.86814e-18	5_15253001	5	15253001	Ath	none	non-pericentromeric	none	none	none	none	none	none	none	47.5104	48.2724	62.2791	1.20127	1.62031	1.17178	2.66929	2.25713e-15	+DESL	52.69	1.33
	-2.29	5.09	9.90597e-18	4_464401	4	464401	Ath	transposon_fragment	non-pericentromeric	none	none	AT4TE02410	AT4G01070	UDP-Glycosyltransferase superfamily protein	ATHPOGON3	DNA/Pogo	53.3917	54.248	69.9886	163.438	220.45	159.424	5.09082	2.26258e-15	-DESL	59.21	181.1
	3.99	2.9	9.94113e-18	4_10992601	4	10992601	Ath	none	non-pericentromeric	none	none	none	AT4G20362	Natural antisense transcript overlaps with AT4G20360	none	none	55.9119	56.8086	73.2922	2.11337	2.85058	2.06148	2.90173	2.26741e-15	+DESL	62	2.34
	3.4	3.28	1.00542e-17	1_26197401	1	26197401	Ath	gene	non-pericentromeric	AT1G69650	TRAF-like family protein	none	AT1G69640	sphingoid base hydroxylase 1	none	none	72.827	73.995	95.4653	4.20989	5.67843	4.10651	3.27828	2.28995e-15	+DESL	80.76	4.66
	4.81	2.57	1.03072e-17	4_5827601	4	5827601	Ath	none	pericentromeric	none	none	none	AT4G09150	T-complex protein 11	none	none	44.2902	45.0005	58.0579	0.899397	1.21313	0.877312	2.57481	2.34098e-15	+DESL	49.12	1
	2.54	4.57	1.04554e-17	2_15399801	2	15399801	Ath	none	non-pericentromeric	none	none	none	AT2G36724	transmembrane protein	none	none	178.071	180.926	233.424	18.9903	25.6147	18.524	4.57259	2.37131e-15	+DESL	197.47	21.04
	7.88	2.16	1.05529e-17	1_21586401	1	21586401	Ath	none	non-pericentromeric	none	none	none	AT1G58248	Plant thionin family protein	none	none	32.675	33.1991	42.8321	0	0	0	2.16415	2.39006e-15	+DESL	36.24	0
	5.92	2.35	1.06814e-17	1_19731601	1	19731601	Ath	transposon_fragment	non-pericentromeric	none	none	AT1TE65205	none	none	HELITRON2	RC/Helitron	37.6201	38.2234	49.3143	0.30146	0.406619	0.294058	2.35069	2.41577e-15	+DESL	41.72	0.33
	2.24	5.84	1.11764e-17	2_6975601	2	6975601	Ath	none	non-pericentromeric	none	none	none	AT2G16040	hAT dimerization domain-containing protein / transposase-like protein	none	none	426.381	433.219	558.922	56.2043	75.8101	54.8242	5.83847	2.52419e-15	+DESL	472.84	62.28
	2.91	3.83	1.12689e-17	3_7949401	3	7949401	Ath	gene	non-pericentromeric	AT3G22421	F-box/associated interaction domain protein	none	AT3G22425	imidazoleglycerol-phosphate dehydratase	none	none	106.537	108.245	139.654	8.76789	11.8264	8.5526	3.82914	2.54153e-15	+DESL	118.15	9.72
	3.59	3.12	1.1412e-17	1_6795001	1	6795001	Ath	none	non-pericentromeric	none	none	none	none	none	none	none	65.2498	66.2963	85.5328	3.29093	4.43891	3.21012	3.11987	2.57021e-15	+DESL	72.36	3.65
	-2.55	4.11	1.14338e-17	2_7980801	2	7980801	Ath	gene	non-pericentromeric	AT2G18370	Bifunctional inhibitor/lipid-transfer protein/seed storage 2S albumin superfamily protein	none	AT2G18360	alpha/beta-Hydrolases superfamily protein	none	none	23.3268	23.7009	30.578	85.4732	115.289	83.3744	4.11108	2.57153e-15	-DESL	25.87	94.71
	7.88	2.16	1.17058e-17	5_9638401	5	9638401	Ath	none	pericentromeric	none	none	none	none	none	none	none	32.7005	33.2249	42.8655	0	0	0	2.15836	2.62906e-15	+DESL	36.26	0
	5.91	2.35	1.22155e-17	1_7352601	1	7352601	Ath	none	non-pericentromeric	none	none	none	none	none	none	none	37.442	38.0425	49.0809	0.301461	0.406619	0.294058	2.34558	2.73973e-15	+DESL	41.52	0.33
	-2.17	6.07	1.24834e-17	5_897001	5	897001	Ath	miRNA	non-pericentromeric	AT5G03552		none	AT5G03552		none	none	113.492	115.312	148.771	317.553	428.325	309.756	6.07463	2.79591e-15	-DESL	125.86	351.88
	4.8	2.57	1.27907e-17	2_440201	2	440201	Ath	none	non-pericentromeric	none	none	none	none	none	none	none	44.2255	44.9348	57.9731	0.903631	1.21884	0.881442	2.57309	2.86077e-15	+DESL	49.04	1
	-2.09	8.49	1.30179e-17	1_79001	1	79001	Ath	miRNA	non-pericentromeric	AT1G01183		none	AT1G01183		none	none	632.191	642.33	828.709	1672.7	2256.19	1631.63	8.49149	2.90757e-15	-DESL	701.08	1853.51
	7.88	2.15	1.32382e-17	5_64201	5	64201	Ath	none	non-pericentromeric	none	none	none	AT5G01180	peptide transporter 5	none	none	32.5094	33.0308	42.615	0	0	0	2.15388	2.95269e-15	+DESL	36.05	0
	7.87	2.15	1.37011e-17	2_10612601	2	10612601	Ath	transposon_fragment	non-pericentromeric	none	none	AT2TE45475	AT2G24950	transmembrane protein, putative (DUF239)	ATREP15	RC/Helitron	32.4662	32.9869	42.5583	0	0	0	2.15252	3.05172e-15	+DESL	36	0
	4.8	2.56	1.38582e-17	2_11362001	2	11362001	Ath	lnc_RNA	non-pericentromeric	AT2G08165		none	AT2G08165		none	none	43.9411	44.6459	57.6003	0.899111	1.21275	0.877033	2.56325	3.08245e-15	+DESL	48.73	1
	3.33	3.33	1.40303e-17	2_456001	2	456001	Ath	pseudogenic_exon	non-pericentromeric	none	none	none	AT2G01980	sodium proton exchanger, putative (NHX7) (SOS1)	none	none	75.455	76.6652	98.9104	4.57894	6.17621	4.4665	3.33373	3.11645e-15	+DESL	83.68	5.07
	5.91	2.34	1.41084e-17	3_7497801	3	7497801	Ath	gene	non-pericentromeric	AT3G21310	Core-2/I-branching beta-1,6-N-acetylglucosaminyltransferase family protein	none	AT3G21300	RNA methyltransferase family protein	none	none	37.3798	37.9793	48.9994	0.301361	0.406485	0.293961	2.33855	3.12948e-15	+DESL	41.45	0.33
	4.8	2.57	1.43729e-17	5_14961801	5	14961801	Ath	none	non-pericentromeric	none	none	none	none	none	none	none	44.0744	44.7812	57.7749	0.903348	1.21846	0.881166	2.56828	3.18379e-15	+DESL	48.88	1
	3.75	3.02	1.463e-17	4_5198401	4	5198401	Ath	none	pericentromeric	none	none	none	none	none	none	none	60.5214	61.4921	79.3346	2.72489	3.67541	2.65798	3.01731	3.23629e-15	+DESL	67.12	3.02
	3.25	3.38	1.46633e-17	5_14745401	5	14745401	Ath	none	non-pericentromeric	none	none	none	AT5G37247	hypothetical protein	none	none	78.0169	79.2681	102.269	5.04504	6.8049	4.92116	3.37773	3.23923e-15	+DESL	86.52	5.59
	5.9	2.34	1.54343e-17	2_6540801	2	6540801	Ath	transposon_fragment	non-pericentromeric	none	none	AT2TE26750	AT2G15090	3-ketoacyl-CoA synthase 8	HELITRONY1D	RC/Helitron	37.1545	37.7504	48.7041	0.301361	0.406486	0.293962	2.33591	3.40489e-15	+DESL	41.2	0.33
	7.87	2.15	1.59083e-17	2_7135601	2	7135601	Ath	gene	non-pericentromeric	AT2G16460	coiled-coil 90B-like protein (DUF1640)	none	AT2G16460	coiled-coil 90B-like protein (DUF1640)	none	none	32.2832	32.801	42.3185	0	0	0	2.14654	3.50466e-15	+DESL	35.8	0
	2.18	6.3	1.62439e-17	1_19577201	1	19577201	Ath	none	non-pericentromeric	none	none	none	AT1G52560	HSP20-like chaperones superfamily protein	none	none	585.758	595.152	767.841	80.4873	108.564	78.511	6.30025	3.57309e-15	+DESL	649.58	89.19
	7.86	2.15	1.62631e-17	3_8565201	3	8565201	Ath	none	non-pericentromeric	none	none	none	AT3G23770	O-Glycosyl hydrolases family 17 protein	none	none	32.2555	32.7728	42.2822	0	0	0	2.14566	3.57309e-15	+DESL	35.77	0
	2.75	4.04	1.66332e-17	1_17293401	1	17293401	Ath	transposon_fragment	pericentromeric	none	none	AT1TE57310	none	none	RathE1_cons	RathE1_cons	123.413	125.392	161.776	11.3547	15.3156	11.0759	4.0432	3.64942e-15	+DESL	136.86	12.58
	4.5	2.66	1.70333e-17	3_848401	3	848401	Ath	none	non-pericentromeric	none	none	none	AT3G03540	non-specific phospholipase C5	none	none	46.8513	47.6027	61.4151	1.20605	1.62676	1.17643	2.65525	3.73214e-15	+DESL	51.96	1.34
	2.98	3.7	1.71528e-17	3_3409001	3	3409001	Ath	none	non-pericentromeric	none	none	none	AT3G10890	Glycosyl hydrolase superfamily protein	none	none	96.9741	98.5293	127.119	7.58899	10.2363	7.40264	3.69742	3.75324e-15	+DESL	107.54	8.41
	4.28	2.75	1.72833e-17	2_7056401	2	7056401	Ath	none	non-pericentromeric	none	none	none	none	none	none	none	49.8923	50.6924	65.4014	1.51715	2.04638	1.4799	2.74559	3.77668e-15	+DESL	55.33	1.68
	5.9	2.33	1.73921e-17	3_18039801	3	18039801	Ath	gene	non-pericentromeric	AT3G48700	carboxyesterase 13	none	AT3G48710	DEK domain-containing chromatin associated protein	none	none	37.0666	37.661	48.5888	0.301362	0.406486	0.293962	2.33081	3.79531e-15	+DESL	41.11	0.33
	4.29	2.72	1.76076e-17	1_19026601	1	19026601	Ath	gene	non-pericentromeric	AT1G51320	F-box and associated interaction domains-containing protein	none	none	none	none	none	49.249	50.0389	64.5582	1.49158	2.01189	1.45495	2.72137	3.83714e-15	+DESL	54.62	1.65
	5.9	2.33	1.79345e-17	4_7640601	4	7640601	Ath	none	non-pericentromeric	none	none	none	AT4G13110	BSD domain-containing protein	none	none	36.9677	37.5606	48.4592	0.301462	0.406621	0.29406	2.33064	3.90313e-15	+DESL	41	0.33
	2.82	3.93	1.82571e-17	5_7934601	5	7934601	Ath	none	non-pericentromeric	none	none	none	AT5G23535	KOW domain-containing protein	none	none	114.279	116.112	149.803	10.0226	13.5188	9.77647	3.93474	3.96799e-15	+DESL	126.73	11.11
	2.1	7.53	1.88309e-17	2_6903001	2	6903001	Ath	pseudogenic_exon	non-pericentromeric	none	none	none	AT2G06495		none	none	1371.69	1393.69	1798.08	199.024	268.45	194.137	7.5289	4.08719e-15	+DESL	1521.15	220.54
	3.5	3.15	1.96718e-17	1_13119601	1	13119601	Ath	transposable_element_gene	pericentromeric	none	none	AT1TE42850	none	none	ATLINEIII	LINE/L1	66.3741	67.4386	87.0066	3.5795	4.82814	3.4916	3.1493	4.26398e-15	+DESL	73.61	3.97
	7.85	2.14	1.97786e-17	3_10927001	3	10927001	Ath	transposon_fragment	non-pericentromeric	AT3G00510		AT3TE45405	AT3G00510		ATSINE2A	SINE	32.015	32.5285	41.967	0	0	0	2.13783	4.28139e-15	+DESL	35.5	0
	3.08	3.53	2.02448e-17	5_10040601	5	10040601	Ath	none	pericentromeric	none	none	none	AT5G28040	DNA-binding storekeeper protein-related transcriptional regulator	none	none	86.6699	88.0599	113.611	6.2856	8.4782	6.13125	3.53326	4.37643e-15	+DESL	96.11	6.97
	4.78	2.56	2.04161e-17	3_5955401	3	5955401	Ath	gene	non-pericentromeric	AT3G17400	F-box family protein	none	AT3G17410	Protein kinase superfamily protein	none	none	43.7192	44.4203	57.3094	0.907626	1.22423	0.885339	2.56204	4.40756e-15	+DESL	48.48	1.01
	3.74	2.99	2.06227e-17	2_7522001	2	7522001	Ath	gene	non-pericentromeric	AT2G17300	hypothetical protein	AT2TE30930	AT2G06835		HELITRONY1A	RC/Helitron	59.3834	60.3357	77.8427	2.69365	3.63328	2.62751	2.98982	4.44621e-15	+DESL	65.85	2.98
	7.85	2.13	2.13222e-17	3_1601	3	1601	Ath	gene	non-pericentromeric	AT3G01015	TPX2 (targeting protein for Xklp2) protein family	none	none	none	none	none	31.9998	32.513	41.9469	0	0	0	2.13394	4.5909e-15	+DESL	35.49	0
	2.81	3.91	2.14364e-17	1_16405601	1	16405601	Ath	transposon_fragment	pericentromeric	none	none	AT1TE54060	none	none	ENDOVIR1	LTR/Copia	112.459	114.262	147.417	9.88083	13.3276	9.63821	3.90966	4.60934e-15	+DESL	124.71	10.95
	7.85	2.13	2.22086e-17	2_6484801	2	6484801	Ath	gene	non-pericentromeric	AT2G15010	Plant thionin	none	none	none	none	none	31.9117	32.4235	41.8315	0	0	0	2.13274	4.76902e-15	+DESL	35.39	0
	7.85	2.13	2.23855e-17	3_12573601	3	12573601	Ath	transposon_fragment	pericentromeric	none	none	AT3TE51775	AT3G06135		ATMU2	DNA/MuDR	31.9399	32.4521	41.8684	0	0	0	2.13199	4.7965e-15	+DESL	35.42	0
	-2.18	5.69	2.23959e-17	4_6887401	4	6887401	Ath	gene	non-pericentromeric	AT4G11320	Papain family cysteine protease	none	AT4G05875		none	none	86.321	87.7053	113.154	244.596	329.919	238.59	5.69488	4.7965e-15	-DESL	95.73	271.04
	5.89	2.31	2.29174e-17	3_10777401	3	10777401	Ath	transposon_fragment	non-pericentromeric	none	none	AT3TE44820	AT3G28715	ATPase, V0/A0 complex, subunit C/D	ATHILA7	LTR/Gypsy	36.5845	37.1713	47.9569	0.299949	0.404581	0.292584	2.31377	4.89914e-15	+DESL	40.57	0.33
	5.19	2.45	2.29359e-17	3_6295201	3	6295201	Ath	none	non-pericentromeric	none	none	none	AT3G18350	heat-inducible transcription repressor (DUF639)	none	none	40.3538	41.001	52.8979	0.603938	0.814609	0.589108	2.44969	4.89914e-15	+DESL	44.75	0.67
	4.78	2.56	2.35913e-17	3_15245401	3	15245401	Ath	none	pericentromeric	none	none	none	AT3G43300	HOPM interactor 7	none	none	43.6171	44.3166	57.1755	0.907916	1.22463	0.885622	2.55681	5.03249e-15	+DESL	48.37	1.01
	4.78	2.55	2.40255e-17	5_21803401	5	21803401	Ath	none	non-pericentromeric	none	none	none	none	none	none	none	43.4248	44.1212	56.9235	0.90335	1.21847	0.881169	2.54918	5.11835e-15	+DESL	48.16	1
	3.56	3.09	2.43373e-17	4_490001	4	490001	Ath	none	non-pericentromeric	none	none	none	none	none	none	none	63.8774	64.9019	83.7338	3.2891	4.43644	3.20834	3.09426	5.17795e-15	+DESL	70.84	3.64
	5.89	2.31	2.44141e-17	5_18164601	5	18164601	Ath	gene	non-pericentromeric	AT5G44990	Glutathione S-transferase family protein	none	AT5G45000	Disease resistance protein (TIR-NBS-LRR class) family	none	none	36.5373	37.1233	47.895	0.299949	0.40458	0.292584	2.31105	5.17857e-15	+DESL	40.52	0.33
	5.19	2.43	2.44364e-17	2_14155001	2	14155001	Ath	none	non-pericentromeric	none	none	none	AT2G33410	RNA-binding (RRM/RBD/RNP motifs) family protein	none	none	40.0629	40.7054	52.5164	0.598289	0.80699	0.583598	2.43393	5.17857e-15	+DESL	44.43	0.66
	2.76	4	2.51621e-17	5_17003801	5	17003801	Ath	none	non-pericentromeric	none	none	none	none	none	none	none	119.291	121.204	156.373	10.8825	14.6787	10.6153	3.99776	5.3184e-15	+DESL	132.29	12.06
	7.84	2.13	2.64516e-17	4_14634801	4	14634801	Ath	gene	non-pericentromeric	AT4G29920	Double Clp-N motif-containing P-loop nucleoside triphosphate hydrolases superfamily protein	none	none	none	none	none	31.6963	32.2047	41.5492	0	0	0	2.12573	5.58364e-15	+DESL	35.15	0
	5.18	2.44	2.70453e-17	5_9161401	5	9161401	Ath	none	pericentromeric	none	none	none	AT5G26210	alfin-like 4	none	none	40.1698	40.814	52.6566	0.604135	0.814876	0.589301	2.44379	5.70151e-15	+DESL	44.55	0.67
	7.84	2.12	2.72609e-17	2_8413401	2	8413401	Ath	gene	non-pericentromeric	AT2G19420	hypothetical protein	none	AT2G19430	DWD (DDB1-binding WD40 protein) hypersensitive to ABA 1	none	none	31.622	32.1291	41.4517	0	0	0	2.12495	5.73946e-15	+DESL	35.07	0
	7.84	2.12	2.73274e-17	4_10359201	4	10359201	Ath	none	non-pericentromeric	none	none	none	AT4G18905	Transducin/WD40 repeat-like superfamily protein	none	none	31.619	32.1261	41.4478	0	0	0	2.12485	5.74599e-15	+DESL	35.06	0
	2.33	5.15	2.75226e-17	4_4005801	4	4005801	Ath	none	pericentromeric	none	none	none	none	none	none	none	264.339	268.579	346.509	32.7626	44.1912	31.9581	5.15087	5.77949e-15	+DESL	293.14	36.3
	5.88	2.31	2.7841e-17	2_15449201	2	15449201	Ath	none	non-pericentromeric	none	none	none	none	none	none	none	36.3645	36.9477	47.6684	0.299948	0.404579	0.292583	2.30599	5.83875e-15	+DESL	40.33	0.33
	7.84	2.12	2.85157e-17	3_9338401	3	9338401	Ath	none	non-pericentromeric	none	none	none	AT3G25655	inflorescence deficient in abscission (IDA)-like 1	none	none	31.6444	32.1519	41.4811	0	0	0	2.12224	5.97251e-15	+DESL	35.09	0
	5.18	2.43	3.03028e-17	1_18269401	1	18269401	Ath	transposon_fragment	non-pericentromeric	AT1G07547	Natural antisense transcript overlaps with AT1G49360	AT1TE60530	AT1G49360	F-box family protein	DT1	DNA/Mariner	39.8708	40.5103	52.2647	0.6012	0.810917	0.586438	2.43279	6.33859e-15	+DESL	44.22	0.67
	3.31	3.29	3.18243e-17	2_13042001	2	13042001	Ath	antisense_lncRNA	non-pericentromeric	AT2G08405	Natural antisense transcript overlaps with AT2G30615	none	AT2G08405	Natural antisense transcript overlaps with AT2G30615	none	none	72.9066	74.0758	95.5697	4.51198	6.08589	4.40119	3.28709	6.64822e-15	+DESL	80.85	5
	4.09	2.77	3.19592e-17	4_7143001	4	7143001	Ath	gene	non-pericentromeric	AT4G11880	AGAMOUS-like 14	none	AT4G11880	AGAMOUS-like 14	none	none	50.9653	51.7827	66.8079	1.78519	2.40792	1.74136	2.77171	6.66779e-15	+DESL	56.52	1.98
	3.82	2.92	3.23579e-17	4_5794401	4	5794401	Ath	gene	pericentromeric	AT4G09040	RNA-binding (RRM/RBD/RNP motifs) family protein	none	AT4G09035	hypothetical protein	none	none	56.5441	57.4509	74.1209	2.40862	3.24883	2.34948	2.92208	6.74226e-15	+DESL	62.71	2.67
	5.87	2.31	3.33221e-17	4_9793801	4	9793801	Ath	none	non-pericentromeric	none	none	none	AT4G17585	aluminum activated malate transporter family protein	none	none	36.245	36.8263	47.5118	0.301364	0.406489	0.293964	2.3055	6.93423e-15	+DESL	40.19	0.33
	2.15	6.38	3.3724e-17	4_5474801	4	5474801	Ath	transposon_fragment	pericentromeric	none	none	AT4TE22930	none	none	TNAT1A	DNA	619.134	629.063	811.592	87.0556	117.423	84.9179	6.38393	7.00881e-15	+DESL	686.6	96.47
	4.08	2.78	3.39794e-17	3_18047201	3	18047201	Ath	transposon_fragment	non-pericentromeric	AT3G48720	HXXXD-type acyl-transferase family protein	AT3TE73160	none	none	BRODYAGA1	DNA/MuDR	50.9843	51.802	66.8328	1.793	2.41845	1.74897	2.77579	7.05282e-15	+DESL	56.54	1.99
	4.47	2.64	3.48329e-17	2_9550201	2	9550201	Ath	lnc_RNA	non-pericentromeric	AT2G07595		none	AT2G22482	other_RNA	none	none	46.0872	46.8263	60.4135	1.21163	1.63429	1.18188	2.63547	7.22068e-15	+DESL	51.11	1.34
	3.41	3.19	3.50119e-17	5_22110801	5	22110801	Ath	gene	non-pericentromeric	AT5G54460	wound-responsive protein-like protein	none	AT5G54460	wound-responsive protein-like protein	none	none	68.0515	69.1429	89.2054	3.89961	5.25992	3.80386	3.18777	7.24849e-15	+DESL	75.47	4.32
	7.82	2.11	3.52424e-17	5_14756201	5	14756201	Ath	none	non-pericentromeric	none	none	none	AT5G05455		none	none	31.3468	31.8496	41.091	0	0	0	2.11415	7.28687e-15	+DESL	34.76	0
	4.47	2.63	3.55476e-17	5_21027801	5	21027801	Ath	gene	non-pericentromeric	AT5G51760	Protein phosphatase 2C family protein	none	none	none	none	none	45.9235	46.66	60.1989	1.2068	1.62777	1.17717	2.62928	7.34057e-15	+DESL	50.93	1.34
	3.63	3.03	3.61335e-17	5_20669601	5	20669601	Ath	transposon_fragment	non-pericentromeric	none	none	AT5TE74465	none	none	HELITRONY1D	RC/Helitron	60.9829	61.961	79.9396	2.99754	4.04317	2.92394	3.03041	7.45204e-15	+DESL	67.63	3.32
	4.08	2.77	3.68266e-17	4_14268401	4	14268401	Ath	gene	non-pericentromeric	AT4G28920	hypothetical protein (DUF626)	none	AT4G28910	Putative interactor of JAZ	none	none	50.9406	51.7576	66.7756	1.793	2.41845	1.74897	2.77279	7.57586e-15	+DESL	56.49	1.99
	2.11	6.92	3.68277e-17	5_11733201	5	11733201	Ath	none	pericentromeric	none	none	none	none	none	none	none	897.265	911.655	1176.18	129.569	174.767	126.388	6.92081	7.57586e-15	+DESL	995.03	143.57
	3.94	2.85	3.7133e-17	5_9156601	5	9156601	Ath	none	pericentromeric	none	none	none	AT5G26200	Mitochondrial substrate carrier family protein	none	none	53.7151	54.5766	70.4126	2.10557	2.84005	2.05386	2.85138	7.62895e-15	+DESL	59.57	2.33
	2.49	4.57	3.90718e-17	3_11228801	3	11228801	Ath	none	pericentromeric	none	none	none	none	none	none	none	176.319	179.147	231.129	19.5337	26.3477	19.0541	4.56554	8.01707e-15	+DESL	195.53	21.65
	4.47	2.61	3.92967e-17	5_14715001	5	14715001	Ath	none	non-pericentromeric	none	none	none	none	none	none	none	45.4084	46.1367	59.5237	1.19612	1.61337	1.16675	2.61363	8.05299e-15	+DESL	50.36	1.33
	4.46	2.63	3.9395e-17	1_5867201	1	5867201	Ath	gene	non-pericentromeric	AT1G17150	Pectin lyase-like superfamily protein	none	AT1G17160	pfkB-like carbohydrate kinase family protein	none	none	45.678	46.4106	59.8771	1.2068	1.62777	1.17717	2.62591	8.0629e-15	+DESL	50.66	1.34
	4.47	2.61	4.01439e-17	3_17177601	3	17177601	Ath	lnc_RNA	non-pericentromeric	AT3G07505		none	AT3G07515		none	none	45.377	46.1048	59.4826	1.19612	1.61336	1.16675	2.61286	8.20578e-15	+DESL	50.32	1.33
	3.93	2.84	4.20077e-17	2_1537001	2	1537001	Ath	gene	pericentromeric	AT2G04425	low-molecular-weight cysteine-rich 82	none	AT2G04430	nudix hydrolase homolog 5	none	none	53.2842	54.1388	69.8477	2.09472	2.82543	2.04329	2.83983	8.57589e-15	+DESL	59.09	2.32
	7.82	2.1	4.28045e-17	3_3537801	3	3537801	Ath	gene	non-pericentromeric	AT3G11290	Myb/SANT-like DNA-binding domain protein	none	AT3G11290	Myb/SANT-like DNA-binding domain protein	none	none	31.2266	31.7274	40.9334	0	0	0	2.1049	8.72753e-15	+DESL	34.63	0
	7.82	2.1	4.32093e-17	3_18830601	3	18830601	Ath	none	non-pericentromeric	none	none	none	AT3G08140		none	none	31.2545	31.7558	40.97	0	0	0	2.10405	8.79895e-15	+DESL	34.66	0
	7.82	2.1	4.42828e-17	5_3549601	5	3549601	Ath	none	non-pericentromeric	none	none	none	AT5G11160	adenine phosphoribosyltransferase 5	none	none	31.1854	31.6856	40.8795	0	0	0	2.10352	9.0062e-15	+DESL	34.58	0
	-3.09	3	4.49589e-17	4_1110801	4	1110801	Ath	gene	non-pericentromeric	AT4G02520	glutathione S-transferase PHI 2	none	none	none	none	none	7.68195	7.80515	10.0699	41.5224	56.0066	40.5028	2.99535	9.13219e-15	-DESL	8.52	46.01
	7.81	2.1	4.51748e-17	1_29078201	1	29078201	Ath	transposon_fragment	non-pericentromeric	none	none	AT1TE95100	AT1G09717		ATREP2A	RC/Helitron	31.1214	31.6206	40.7956	0	0	0	2.10319	9.16452e-15	+DESL	34.51	0
	3.4	3.21	4.55947e-17	5_3752401	5	3752401	Ath	none	non-pericentromeric	none	none	none	AT5G11670	NADP-malic enzyme 2	none	none	68.6627	69.7639	90.0065	3.97588	5.36278	3.87825	3.20634	9.23811e-15	+DESL	76.14	4.41
	2.49	4.53	4.59527e-17	5_18101201	5	18101201	Ath	gene	non-pericentromeric	AT5G44830	Pectin lyase-like superfamily protein	AT5TE65275	none	none	ATREP15	RC/Helitron	172.118	174.878	225.621	18.997	25.6237	18.5305	4.53241	9.29898e-15	+DESL	190.87	21.05
	5.16	2.41	4.7673e-17	4_2526801	4	2526801	Ath	gene	pericentromeric	AT4G04957	RRM in demeter (DUF1985)	none	AT4G04955	allantoinase	none	none	39.1749	39.8032	51.3524	0.598276	0.806973	0.583586	2.40854	9.63501e-15	+DESL	43.44	0.66
	4.75	2.52	4.78429e-17	4_10992201	4	10992201	Ath	gene	non-pericentromeric	AT4G20360	RAB GTPase homolog E1B	none	AT4G20362	Natural antisense transcript overlaps with AT4G20360	none	none	42.3301	43.009	55.4885	0.899372	1.2131	0.877288	2.51774	9.65727e-15	+DESL	46.94	1
	-2.31	4.75	4.79778e-17	3_13526801	3	13526801	Ath	gene	pericentromeric	AT3G32980	Peroxidase superfamily protein	none	none	none	none	none	41.6459	42.3138	54.5915	129.239	174.322	126.066	4.74726	9.6724e-15	-DESL	46.18	143.21
	5.85	2.28	4.80646e-17	4_15231801	4	15231801	Ath	none	non-pericentromeric	none	none	none	AT4G31390	Protein kinase superfamily protein	none	none	35.7581	36.3315	46.8735	0.299945	0.404575	0.29258	2.28396	9.67783e-15	+DESL	39.65	0.33
	2.94	3.64	4.90022e-17	1_17213601	1	17213601	Ath	transposon_fragment	pericentromeric	none	none	AT1TE57040	none	none	TAG2	DNA/HAT	93.1772	94.6716	122.142	7.47038	10.0763	7.28695	3.64273	9.85433e-15	+DESL	103.33	8.28
	2.84	3.81	4.9717e-17	2_14951601	2	14951601	Ath	transposon_fragment	non-pericentromeric	none	none	AT2TE66460	AT2G35610	xyloglucanase 113	BOMZH2	DNA/MuDR	104.452	106.127	136.921	9.03145	12.1819	8.80968	3.80813	9.98563e-15	+DESL	115.83	10.01
	5.85	2.28	4.99074e-17	1_17265401	1	17265401	Ath	gene	pericentromeric	AT1G46768	related to AP2 1	none	AT1G46696	hypothetical protein (Protein of unknown function, DUF601)	none	none	35.673	36.2451	46.762	0.299945	0.404574	0.292579	2.2828	1.00114e-14	+DESL	39.56	0.33
	5.86	2.29	4.9992e-17	1_11668601	1	11668601	Ath	gene	non-pericentromeric	AT1G32350	alternative oxidase 1D	none	AT1G32350	alternative oxidase 1D	none	none	35.9413	36.5177	47.1137	0.301467	0.406628	0.294064	2.28848	1.0016e-14	+DESL	39.86	0.33
	7.81	2.1	5.03684e-17	4_10157401	4	10157401	Ath	transposon_fragment	non-pericentromeric	none	none	AT4TE46240	AT4G18380	F-box family protein	BRODYAGA1A	DNA/MuDR	30.9896	31.4866	40.6228	0	0	0	2.09878	1.00789e-14	+DESL	34.37	0
	3.92	2.85	5.05296e-17	2_9611801	2	9611801	Ath	transposon_fragment	non-pericentromeric	none	none	AT2TE40975	AT2G22620	Rhamnogalacturonate lyase family protein	ATREP11	RC/Helitron	53.4937	54.3516	70.1222	2.11342	2.85064	2.06152	2.84564	1.00986e-14	+DESL	59.32	2.34
	5.16	2.42	5.08216e-17	4_5650001	4	5650001	Ath	none	pericentromeric	none	none	none	AT4G05615		none	none	39.3969	40.0288	51.6435	0.604144	0.814888	0.589309	2.41939	1.01444e-14	+DESL	43.69	0.67
	4.06	2.77	5.21772e-17	2_10683801	2	10683801	Ath	transposon_fragment	non-pericentromeric	none	none	AT2TE45810	AT2G25110	stromal cell-derived factor 2-like protein precursor	ATREP4	RC/Helitron	50.5292	51.3396	66.2363	1.79979	2.42761	1.7556	2.76582	1.04021e-14	+DESL	56.04	1.99
	2.38	4.84	5.24513e-17	1_16274601	1	16274601	Ath	transposon_fragment	pericentromeric	none	none	AT1TE53600	none	none	BRODYAGA1	DNA/MuDR	212.874	216.288	279.046	25.3949	34.2534	24.7714	4.84	1.04439e-14	+DESL	236.07	28.14
	3.05	3.54	5.40443e-17	2_4888001	2	4888001	Ath	pseudogenic_exon	non-pericentromeric	none	none	AT2TE20160	none	none	VANDAL1	DNA/MuDR	86.3621	87.7472	113.208	6.43795	8.6837	6.27987	3.53718	1.07478e-14	+DESL	95.77	7.13
	4.06	2.76	5.67621e-17	1_17404201	1	17404201	Ath	transposon_fragment	pericentromeric	none	none	AT1TE57630	AT1G47450	prolamin-like protein (DUF784)	ATLANTYS3	LTR/Gypsy	50.409	51.2175	66.0787	1.80032	2.42833	1.75612	2.7633	1.12744e-14	+DESL	55.9	1.99
	4.06	2.78	5.70087e-17	5_14937001	5	14937001	Ath	none	non-pericentromeric	none	none	none	AT5G37610	Eukaryotic porin family protein	none	none	50.9383	51.7552	66.7725	1.82373	2.4599	1.77895	2.78097	1.13095e-14	+DESL	56.49	2.02
	2.8	3.86	5.71136e-17	2_2213401	2	2213401	Ath	none	pericentromeric	none	none	none	AT2G05812	Natural antisense transcript overlaps with AT2G05810	none	none	108.16	109.895	141.782	9.62913	12.9881	9.39269	3.86021	1.13164e-14	+DESL	119.95	10.67
	4.74	2.52	5.774e-17	2_7680401	2	7680401	Ath	none	non-pericentromeric	none	none	none	AT2G17690	ascorbic acid mannose pathway regulator, putative (DUF295)	none	none	42.2926	42.9709	55.4394	0.903355	1.21847	0.881173	2.5164	1.14239e-14	+DESL	46.9	1
	2.14	6.17	5.77978e-17	5_10073801	5	10073801	Ath	none	pericentromeric	none	none	none	none	none	none	none	532.346	540.884	697.827	74.9187	101.053	73.0791	6.16869	1.14239e-14	+DESL	590.35	83.02
	5.84	2.28	5.89718e-17	2_6455401	2	6455401	Ath	transposon_fragment	non-pericentromeric	none	none	AT2TE26350	AT2G14960	Auxin-responsive GH3 family protein	ATREP19	DNA	35.6167	36.1879	46.6882	0.301467	0.406629	0.294065	2.28295	1.16417e-14	+DESL	39.5	0.33
	3.92	2.83	6.18888e-17	1_4329601	1	4329601	Ath	none	non-pericentromeric	none	none	none	AT1G12710	phloem protein 2-A12	none	none	52.9799	53.8296	69.4488	2.10557	2.84005	2.05386	2.83353	1.22027e-14	+DESL	58.75	2.33
	2.19	5.77	6.27166e-17	3_1966401	3	1966401	Ath	transcript_region	non-pericentromeric	AT3G00220		none	AT3G00220		none	none	403.063	409.527	528.355	55.1311	74.3625	53.7773	5.76687	1.23508e-14	+DESL	446.98	61.09
	2.5	4.46	6.33424e-17	3_14317201	3	14317201	Ath	transposon_fragment	pericentromeric	none	none	AT3TE58815	none	none	ATHAT1	DNA/HAT	164.059	166.691	215.058	18.049	24.3451	17.6058	4.4623	1.24589e-14	+DESL	181.94	20
	-2.48	4.09	6.38961e-17	2_16415601	2	16415601	Ath	gene	non-pericentromeric	AT2G39310	jacalin-related lectin 22	none	AT2G39300	CAP-gly domain linker	none	none	24.1	24.4865	31.5915	83.9593	113.247	81.8977	4.09463	1.25525e-14	-DESL	26.73	93.03
	3.79	2.9	6.70442e-17	1_16650401	1	16650401	Ath	transposable_element_gene	pericentromeric	none	none	AT1TE54880	none	none	ATIS112A	DNA/Harbinger	55.3964	56.2848	72.6164	2.40932	3.24976	2.35016	2.89753	1.31454e-14	+DESL	61.43	2.67
	3.45	3.13	6.7077e-17	2_2363001	2	2363001	Ath	none	pericentromeric	none	none	none	AT2G06050	oxophytodienoate-reductase 3	none	none	64.833	65.8728	84.9864	3.6208	4.88385	3.53189	3.12528	1.31454e-14	+DESL	71.9	4.01
	3.91	2.82	6.77813e-17	2_7638401	2	7638401	Ath	none	non-pericentromeric	none	none	none	AT2G17550	RB1-inducible coiled-coil protein	none	none	52.4039	53.2443	68.6937	2.08695	2.81494	2.0357	2.81805	1.32673e-14	+DESL	58.11	2.31
	5.14	2.4	6.86341e-17	1_17299401	1	17299401	Ath	none	pericentromeric	none	none	none	AT1G47210	cyclin-dependent protein kinase 3;2	none	none	38.7997	39.4219	50.8606	0.601003	0.810651	0.586245	2.40099	1.3418e-14	+DESL	43.03	0.67
	3.52	3.06	7.009e-17	4_1508801	4	1508801	Ath	none	pericentromeric	none	none	none	none	none	none	none	62.0225	63.0172	81.3022	3.28905	4.43637	3.20828	3.05925	1.3686e-14	+DESL	68.78	3.64
	2.88	3.7	7.09683e-17	2_1340401	2	1340401	Ath	transposon_fragment	pericentromeric	AT2G00370		AT2TE06090	AT2G04050	MATE efflux family protein	ATREP4	RC/Helitron	96.8357	98.3887	126.937	8.09876	10.9239	7.89989	3.70131	1.38408e-14	+DESL	107.39	8.97
	2.61	4.19	7.52194e-17	1_17570801	1	17570801	Ath	none	pericentromeric	none	none	none	AT1G47760	AGAMOUS-like 102	none	none	135.655	137.83	177.823	13.8042	18.6195	13.4652	4.18949	1.46522e-14	+DESL	150.44	15.3
	7.79	2.08	7.56977e-17	1_10814001	1	10814001	Ath	lnc_RNA	non-pericentromeric	AT1G06347		none	AT1G30530	UDP-glucosyl transferase 78D1	none	none	30.5358	31.0255	40.0279	0	0	0	2.08172	1.47276e-14	+DESL	33.86	0
	5.14	2.4	7.62883e-17	1_18581601	1	18581601	Ath	gene	non-pericentromeric	AT1G50160	ribonuclease H superfamily polynucleotidyl transferase	none	AT1G50170	sirohydrochlorin ferrochelatase B	none	none	38.8592	39.4824	50.9386	0.603953	0.814631	0.589123	2.40328	1.48246e-14	+DESL	43.09	0.67
	-2.79	3.36	8.00361e-17	4_12332601	4	12332601	Ath	gene	non-pericentromeric	AT4G23670	Polyketide cyclase/dehydrase and lipid transport superfamily protein	none	AT4G23660	polyprenyltransferase 1	none	none	11.9238	12.115	15.6303	52.0221	70.1689	50.7447	3.35945	1.55342e-14	-DESL	13.22	57.65
	2.88	3.7	8.05717e-17	1_17652801	1	17652801	Ath	transposon_fragment	pericentromeric	none	none	AT1TE58600	AT1G47900	filament-like protein (DUF869)	ATREP4	RC/Helitron	96.7439	98.2954	126.817	8.11554	10.9465	7.91626	3.70037	1.56194e-14	+DESL	107.29	8.99
	3.38	3.16	8.2305e-17	3_17357801	3	17357801	Ath	gene	non-pericentromeric	AT3G47140	F-box associated ubiquitination effector family protein	none	AT3G47150	F-box and associated interaction domains-containing protein	none	none	66.528	67.5949	87.2083	3.89648	5.25569	3.8008	3.15873	1.59363e-14	+DESL	73.78	4.32
	7.78	2.08	8.42966e-17	2_11428401	2	11428401	Ath	transposon_fragment	non-pericentromeric	none	none	AT2TE49500	AT2G26790	Pentatricopeptide repeat (PPR) superfamily protein	HELITRONY1B	RC/Helitron	30.4844	30.9733	39.9605	0	0	0	2.07633	1.63024e-14	+DESL	33.81	0
	4.72	2.5	8.51081e-17	3_9899201	3	9899201	Ath	gene	non-pericentromeric	AT3G26855	RNA-directed DNA polymerase (reverse transcriptase)-related family protein	none	AT3G26855	RNA-directed DNA polymerase (reverse transcriptase)-related family protein	none	none	41.5909	42.2579	54.5194	0.899079	1.2127	0.877002	2.49543	1.64396e-14	+DESL	46.12	1
	5.82	2.27	8.7573e-17	3_11657201	3	11657201	Ath	transposable_element_gene	pericentromeric	none	none	AT3TE48460	none	none	ATCOPIA70	LTR/Copia	35.1628	35.7267	46.0932	0.301368	0.406494	0.293968	2.26641	1.68754e-14	+DESL	38.99	0.33
	7.78	2.07	8.93827e-17	5_14787001	5	14787001	Ath	none	non-pericentromeric	none	none	none	none	none	none	none	30.4134	30.9011	39.8674	0	0	0	2.07394	1.71854e-14	+DESL	33.73	0
	5.13	2.38	8.93945e-17	5_16963001	5	16963001	Ath	none	non-pericentromeric	none	none	none	AT5G42410	SAUR-like auxin-responsive protein family	none	none	38.4175	39.0336	50.3597	0.598264	0.806957	0.583574	2.38397	1.71854e-14	+DESL	42.6	0.66
	4.72	2.5	8.96087e-17	2_9026401	2	9026401	Ath	transposon_fragment	non-pericentromeric	AT2G21040	Calcium-dependent lipid-binding (CaLB domain) family protein	AT2TE38095	AT2G21045	Rhodanese/Cell cycle control phosphatase superfamily protein	ATLANTYS3	LTR/Gypsy	41.6956	42.3643	54.6568	0.903357	1.21847	0.881175	2.49992	1.7206e-14	+DESL	46.24	1
	5.82	2.26	8.99408e-17	1_3900001	1	3900001	Ath	none	non-pericentromeric	none	none	none	AT1G11600	cytochrome P450, family 77, subfamily B, polypeptide 1	none	none	35.0168	35.5784	45.9019	0.299941	0.404569	0.292576	2.25887	1.72493e-14	+DESL	38.83	0.33
	5.13	2.39	9.04253e-17	3_9197401	3	9197401	Ath	none	non-pericentromeric	none	none	none	AT3G25260	Major facilitator superfamily protein	none	none	38.5243	39.1421	50.4996	0.601002	0.81065	0.586244	2.38982	1.73217e-14	+DESL	42.72	0.67
	7.78	2.07	9.24724e-17	4_2426201	4	2426201	Ath	gene	pericentromeric	AT4G04760	Major facilitator superfamily protein	none	none	none	none	none	30.3726	30.8597	39.8139	0	0	0	2.07255	1.76928e-14	+DESL	33.68	0
	3.78	2.89	9.51728e-17	2_8233801	2	8233801	Ath	gene	non-pericentromeric	AT2G18980	Peroxidase superfamily protein	none	none	none	none	none	54.9988	55.8808	72.0952	2.41884	3.26261	2.35945	2.89091	1.81879e-14	+DESL	60.99	2.68
	3.44	3.11	9.59202e-17	5_17216001	5	17216001	Ath	none	non-pericentromeric	none	none	none	AT5G42930	alpha/beta-Hydrolases superfamily protein	none	none	64.1053	65.1334	84.0325	3.60757	4.866	3.51899	3.10837	1.83091e-14	+DESL	71.09	4
	3.03	3.5	9.8161e-17	2_1822401	2	1822401	Ath	none	pericentromeric	none	none	none	none	none	none	none	84.2982	85.6502	110.502	6.37294	8.59602	6.21646	3.50437	1.87147e-14	+DESL	93.48	7.06
	-2.04	7.53	9.84336e-17	2_1993401	2	1993401	Ath	gene	pericentromeric	AT2G05440	GLYCINE RICH PROTEIN 9	none	none	none	none	none	332.952	338.291	436.45	851.615	1148.68	830.703	7.52639	1.87445e-14	-DESL	369.23	943.67
	-2.05	13.5	1.01348e-16	2_19176201	2	19176201	Ath	miRNA	non-pericentromeric	AT2G46685		none	AT2G46685		none	none	20740.1	21072.8	27187.2	53354.1	71965.6	52044	13.4953	1.92768e-14	-DESL	23000	59121.2
	4.21	2.68	1.01496e-16	2_9229201	2	9229201	Ath	gene	non-pericentromeric	AT2G21550	Bifunctional dihydrofolate reductase/thymidylate synthase	none	none	none	none	none	47.2012	47.9582	61.8737	1.5104	2.03728	1.47331	2.67594	1.92821e-14	+DESL	52.34	1.67
	7.77	2.07	1.03149e-16	3_9331201	3	9331201	Ath	transposon_fragment	non-pericentromeric	none	none	AT3TE38970	none	none	ATTIRTA1	DNA/Tc1	30.2414	30.7264	39.6419	0	0	0	2.06806	1.95732e-14	+DESL	33.54	0
	3.31	3.2	1.03909e-16	1_11804801	1	11804801	Ath	none	non-pericentromeric	none	none	none	none	none	none	none	68.1799	69.2734	89.3737	4.19059	5.65239	4.08769	3.19675	1.96943e-14	+DESL	75.61	4.64
	4.71	2.5	1.04864e-16	5_18738001	5	18738001	Ath	none	non-pericentromeric	none	none	none	AT5G46220	transmembrane protein (DUF616)	none	none	41.6813	42.3498	54.638	0.907671	1.22429	0.885383	2.5003	1.98521e-14	+DESL	46.22	1.01
	-2.57	3.78	1.04987e-16	1_28896001	1	28896001	Ath	gene	non-pericentromeric	AT1G76930	extensin 4	none	none	none	none	none	18.2753	18.5683	23.9561	68.0253	91.7546	66.355	3.77765	1.98521e-14	-DESL	20.27	75.38
	3.67	2.92	1.07023e-16	3_9996801	3	9996801	Ath	transposon_fragment	non-pericentromeric	none	none	AT3TE41610	AT3G27110	Peptidase family M48 family protein	ATREP4	RC/Helitron	56.3495	57.2532	73.8658	2.67219	3.60434	2.60658	2.92285	2.02134e-14	+DESL	62.49	2.96
	4.21	2.66	1.07672e-16	5_7115201	5	7115201	Ath	transposon_fragment	non-pericentromeric	none	none	AT5TE25725	AT5G20960	aldehyde oxidase 1	VANDAL9	DNA/MuDR	46.6674	47.4158	61.174	1.49148	2.01176	1.45486	2.65643	2.03121e-14	+DESL	51.75	1.65
	2.43	4.58	1.08834e-16	1_24241001	1	24241001	Ath	transposon_fragment	non-pericentromeric	none	none	AT1TE79720	AT1G65270	ER membrane protein complex subunit-like protein	ATLINE1A	LINE/L1	177.674	180.523	232.904	20.4655	27.6045	19.963	4.58255	2.05074e-14	+DESL	197.03	22.68
	5.12	2.38	1.09353e-16	5_17210801	5	17210801	Ath	gene	non-pericentromeric	AT5G42930	alpha/beta-Hydrolases superfamily protein	none	AT5G42920	THO complex, subunit 5	none	none	38.143	38.7547	49.9998	0.59826	0.806951	0.58357	2.37627	2.05812e-14	+DESL	42.3	0.66
	7.77	2.06	1.15331e-16	3_10604601	3	10604601	Ath	none	non-pericentromeric	none	none	none	none	none	none	none	30.1075	30.5903	39.4665	0	0	0	2.06348	2.16558e-14	+DESL	33.39	0
	4.71	2.49	1.17443e-16	4_6282201	4	6282201	Ath	none	pericentromeric	none	none	none	none	none	none	none	41.3404	42.0034	54.1911	0.903358	1.21848	0.881176	2.48963	2.20267e-14	+DESL	45.84	1
	3.77	2.88	1.18094e-16	1_10916401	1	10916401	Ath	transposon_fragment	non-pericentromeric	none	none	AT1TE35260	AT1G30760	FAD-binding Berberine family protein	ATREP15	RC/Helitron	54.5061	55.3802	71.4494	2.41002	3.2507	2.35084	2.87839	2.21232e-14	+DESL	60.45	2.67
	4.2	2.65	1.20051e-16	3_10493601	3	10493601	Ath	transposon_fragment	non-pericentromeric	none	none	AT3TE43600	AT3G05445		ATLINE1_6	LINE/L1	46.5181	47.2641	60.9783	1.49102	2.01114	1.45441	2.65197	2.24638e-14	+DESL	51.59	1.65
	7.77	2.06	1.20278e-16	2_10732801	2	10732801	Ath	lnc_RNA	non-pericentromeric	AT2G08125		none	AT2G25190	PPPDE putative thiol peptidase family protein	none	none	30.0959	30.5786	39.4513	0	0	0	2.06125	2.24801e-14	+DESL	33.38	0
	5.11	2.39	1.21144e-16	4_9357401	4	9357401	Ath	none	non-pericentromeric	none	none	none	none	none	none	none	38.2931	38.9073	50.1966	0.60396	0.814639	0.58913	2.38517	2.26159e-14	+DESL	42.47	0.67
	7.76	2.06	1.22316e-16	5_9309801	5	9309801	Ath	none	pericentromeric	none	none	none	AT5G26690	Heavy metal transport/detoxification superfamily protein	none	none	30.0763	30.5586	39.4255	0	0	0	2.06055	2.28082e-14	+DESL	33.35	0
	-3.11	2.89	1.24778e-16	2_14309801	2	14309801	Ath	gene	non-pericentromeric	AT2G33830	Dormancy/auxin associated family protein	none	AT2G33820	Mitochondrial substrate carrier family protein	none	none	7.00449	7.11683	9.18185	38.441	51.8504	37.4971	2.88562	2.32406e-14	-DESL	7.77	42.6
	5.81	2.25	1.25216e-16	2_11329201	2	11329201	Ath	none	non-pericentromeric	none	none	none	AT2G26640	3-ketoacyl-CoA synthase 11	none	none	34.6266	35.182	45.3904	0.299939	0.404566	0.292574	2.24554	2.32953e-14	+DESL	38.4	0.33
	3.5	3.04	1.27095e-16	1_25203801	1	25203801	Ath	none	non-pericentromeric	none	none	none	AT1G67310	Calmodulin-binding transcription activator protein with CG-1 and Ankyrin domain	none	none	61.0149	61.9935	79.9815	3.28812	4.43511	3.20738	3.03891	2.36175e-14	+DESL	67.66	3.64
	7.76	2.06	1.27484e-16	5_15212601	5	15212601	Ath	none	non-pericentromeric	none	none	none	AT5G38120	AMP-dependent synthetase and ligase family protein	none	none	30.0266	30.5082	39.3604	0	0	0	2.05885	2.36469e-14	+DESL	33.3	0
	7.76	2.06	1.27546e-16	4_1779401	4	1779401	Ath	transposable_element	pericentromeric	none	none	AT4TE08920	none	none	AT9TSD1	DNA/MuDR	30.0661	30.5483	39.4122	0	0	0	2.05831	2.36469e-14	+DESL	33.34	0
	4.41	2.59	1.29018e-16	3_18721601	3	18721601	Ath	transposable_element	non-pericentromeric	none	none	AT3TE75945	AT3G50450	homolog of RPW8 1	ATREP15	RC/Helitron	44.3152	45.026	58.0907	1.21169	1.63436	1.18193	2.58726	2.38925e-14	+DESL	49.14	1.34
	2.67	4.01	1.29284e-16	2_13042201	2	13042201	Ath	antisense_lncRNA	non-pericentromeric	AT2G08405	Natural antisense transcript overlaps with AT2G30615	none	AT2G30615	F-box/LRR protein	none	none	119.489	121.405	156.632	11.6587	15.7256	11.3724	4.00839	2.39143e-14	+DESL	132.51	12.92
	3.31	3.19	1.29477e-16	2_1678401	2	1678401	Ath	transposon_fragment	pericentromeric	AT2G04780	FASCICLIN-like arabinoogalactan 7	AT2TE07775	AT2G04790	PTB domain engulfment adapter	ATREP10B	RC/Helitron	67.8286	68.9164	88.9132	4.19278	5.65535	4.08983	3.19039	2.39227e-14	+DESL	75.22	4.65
	7.76	2.06	1.30209e-16	4_9356801	4	9356801	Ath	none	non-pericentromeric	none	none	none	AT4G16610	C2H2-like zinc finger protein	none	none	30.0803	30.5627	39.4308	0	0	0	2.05694	2.40303e-14	+DESL	33.36	0
	2.33	4.88	1.30662e-16	5_19812201	5	19812201	Ath	gene	non-pericentromeric	AT5G48860	hypothetical protein	none	AT5G48870	Small nuclear ribonucleoprotein family protein	none	none	218.404	221.907	286.295	26.9458	36.3454	26.2842	4.88346	2.40864e-14	+DESL	242.2	29.86
	5.81	2.24	1.31597e-16	2_8622001	2	8622001	Ath	gene	non-pericentromeric	AT2G19960	hAT family dimerization domain-containing protein	none	AT2G07255		none	none	34.599	35.1539	45.3542	0.299938	0.404566	0.292573	2.24325	2.42311e-14	+DESL	38.37	0.33
	2.52	4.3	1.33335e-16	1_13043001	1	13043001	Ath	lnc_RNA	pericentromeric	AT1G06897		none	AT1G06897		none	none	146.333	148.679	191.82	15.7637	21.2625	15.3766	4.30249	2.45232e-14	+DESL	162.28	17.47
	2.78	3.82	1.34437e-16	2_11160601	2	11160601	Ath	transposable_element_gene	non-pericentromeric	none	none	none	none	none	none	none	104.39	106.064	136.839	9.38808	12.6629	9.15756	3.81526	2.46977e-14	+DESL	115.76	10.4
	5.11	2.38	1.36613e-16	5_9631401	5	9631401	Ath	none	pericentromeric	none	none	none	none	none	none	none	38.1979	38.8105	50.0718	0.603962	0.814642	0.589131	2.3801	2.5069e-14	+DESL	42.36	0.67
	7.76	2.06	1.37699e-16	1_17404001	1	17404001	Ath	pseudogenic_exon	pericentromeric	none	none	none	AT1G47450	prolamin-like protein (DUF784)	none	none	29.8947	30.3741	39.1875	0	0	0	2.0562	2.52395e-14	+DESL	33.15	0
	7.76	2.06	1.39505e-16	4_10397601	4	10397601	Ath	transposon_fragment	non-pericentromeric	none	none	AT4TE47475	AT4G18980	AtS40-3	ATREP4	RC/Helitron	29.9184	30.3983	39.2186	0	0	0	2.05514	2.55415e-14	+DESL	33.18	0
	5.8	2.25	1.42531e-16	5_17917001	5	17917001	Ath	gene	non-pericentromeric	AT5G44460	calmodulin like 43	none	AT5G44470	ribonuclease H superfamily polynucleotidyl transferase	none	none	34.6047	35.1597	45.3616	0.30137	0.406497	0.29397	2.24662	2.60366e-14	+DESL	38.38	0.33
	5.11	2.38	1.42813e-16	3_11140001	3	11140001	Ath	none	pericentromeric	none	none	none	AT3G29170	transmembrane protein (DUF872)	none	none	38.1031	38.7142	49.9475	0.603962	0.814642	0.589132	2.37863	2.60586e-14	+DESL	42.25	0.67
	5.11	2.36	1.44659e-16	5_26789401	5	26789401	Ath	gene	non-pericentromeric	AT5G67120	RING/U-box superfamily protein	none	AT5G67130	PLC-like phosphodiesterases superfamily protein	none	none	37.8671	38.4744	49.6382	0.598254	0.806943	0.583564	2.36481	2.63657e-14	+DESL	41.99	0.66
	7.75	2.05	1.45037e-16	3_4456201	3	4456201	Ath	none	non-pericentromeric	none	none	none	AT3G13630	hypothetical protein	none	none	29.8719	30.351	39.1577	0	0	0	2.05354	2.6379e-14	+DESL	33.13	0
	3.01	3.48	1.45059e-16	5_3647601	5	3647601	Ath	none	non-pericentromeric	none	none	none	AT5G11430	SPOC domain / Transcription elongation factor S-II protein	none	none	82.5971	83.9217	108.272	6.30415	8.50323	6.14935	3.47672	2.6379e-14	+DESL	91.6	6.99
	7.75	2.05	1.47854e-16	1_17857001	1	17857001	Ath	none	non-pericentromeric	none	none	none	AT1G48325	Expressed protein	none	none	29.8494	30.3281	39.1281	0	0	0	2.05274	2.68571e-14	+DESL	33.1	0
	5.8	2.24	1.49441e-16	1_24531801	1	24531801	Ath	none	non-pericentromeric	none	none	none	none	none	none	none	34.6168	35.172	45.3775	0.30137	0.406497	0.29397	2.2441	2.71148e-14	+DESL	38.39	0.33
	7.75	2.05	1.50417e-16	3_10020801	3	10020801	Ath	none	non-pericentromeric	none	none	none	none	none	none	none	29.8284	30.3068	39.1006	0	0	0	2.05204	2.72612e-14	+DESL	33.08	0
	7.75	2.05	1.53943e-16	4_12830401	4	12830401	Ath	none	non-pericentromeric	none	none	none	AT4G24970	Histidine kinase-, DNA gyrase B-, and HSP90-like ATPase family protein	none	none	29.8402	30.3187	39.116	0	0	0	2.05056	2.78678e-14	+DESL	33.09	0
	7.76	2.05	1.54109e-16	3_18110001	3	18110001	Ath	gene	non-pericentromeric	AT3G48835	polynucleotide adenylyltransferase domain/RNA recognition motif protein	none	none	none	none	none	29.8792	30.3583	39.1671	0	0	0	2.04998	2.78678e-14	+DESL	33.13	0
	3.2	3.27	1.56772e-16	2_11077001	2	11077001	Ath	transposable_element_gene	non-pericentromeric	none	none	AT2TE47765	AT2G25970	KH domain-containing protein	ATCOPIA65A	LTR/Copia	71.7383	72.8888	94.0383	4.78488	6.45399	4.66739	3.27156	2.83177e-14	+DESL	79.56	5.3
	5.8	2.24	1.5859e-16	2_11272001	2	11272001	Ath	none	non-pericentromeric	none	none	none	AT2G26510	Xanthine/uracil permease family protein	none	none	34.4784	35.0314	45.1961	0.301472	0.406635	0.29407	2.24288	2.86141e-14	+DESL	38.24	0.33
	4.69	2.48	1.59649e-16	5_12075601	5	12075601	Ath	none	pericentromeric	none	none	none	AT5G32440	Ubiquitin system component Cue protein	none	none	40.8714	41.5269	53.5763	0.903359	1.21848	0.881177	2.47826	2.87729e-14	+DESL	45.32	1
	5.79	2.24	1.62432e-16	3_6246601	3	6246601	Ath	lnc_RNA	non-pericentromeric	AT3G03655		none	AT3G18220	Phosphatidic acid phosphatase (PAP2) family protein	none	none	34.4006	34.9523	45.094	0.30137	0.406498	0.29397	2.24178	2.9242e-14	+DESL	38.15	0.33
	7.75	2.05	1.63452e-16	4_699601	4	699601	Ath	none	non-pericentromeric	none	none	none	AT4G01630	expansin A17	none	none	29.8083	30.2864	39.0743	0	0	0	2.04755	2.93927e-14	+DESL	33.06	0
	2.6	4.11	1.64138e-16	3_14329201	3	14329201	Ath	none	pericentromeric	none	none	none	AT3G06375		none	none	128.471	130.531	168.406	13.129	17.7088	12.8066	4.11489	2.94833e-14	+DESL	142.47	14.55
	-2.45	4.05	1.64843e-16	3_9723401	3	9723401	Ath	gene	non-pericentromeric	AT3G26520	tonoplast intrinsic protein 2	none	none	none	none	none	23.7042	24.0843	31.0727	81.1886	109.51	79.195	4.04888	2.9577e-14	-DESL	26.29	89.96
	3.75	2.86	1.67112e-16	3_17205601	3	17205601	Ath	transposon_fragment	non-pericentromeric	none	none	AT3TE69725	none	none	ATHILA7	LTR/Gypsy	53.7232	54.5848	70.4231	2.39916	3.23606	2.34025	2.86003	2.99508e-14	+DESL	59.58	2.66
	3.87	2.8	1.67807e-16	4_106201	4	106201	Ath	gene	non-pericentromeric	AT4G00240	phospholipase D beta 2	AT4TE00510	AT4G00238	DNA-binding storekeeper protein-related transcriptional regulator	ATHATN5	DNA/HAT	51.6706	52.4992	67.7324	2.11407	2.85152	2.06216	2.80396	3.00421e-14	+DESL	57.3	2.34
	2.85	3.67	1.68949e-16	2_2326401	2	2326401	Ath	ncRNA	pericentromeric	AT2G05995	other_RNA	AT2TE10735	none	none	HELITRONY1A	RC/Helitron	94.4268	95.9412	123.78	8.0709	10.8863	7.87272	3.66964	3.02131e-14	+DESL	104.72	8.94
	7.75	2.05	1.69549e-16	1_18493401	1	18493401	Ath	none	non-pericentromeric	none	none	none	AT1G49952		none	none	29.7646	30.242	39.017	0	0	0	2.04604	3.02868e-14	+DESL	33.01	0
	4.18	2.65	1.82075e-16	4_2037001	4	2037001	Ath	ncRNA	pericentromeric	AT4G04223	other_RNA	none	AT4G04221	Natural antisense transcript overlaps with AT4G04220	none	none	46.3342	47.0773	60.7372	1.50497	2.02995	1.46802	2.64949	3.24883e-14	+DESL	51.38	1.67
	3.56	2.98	1.82828e-16	1_11860001	1	11860001	Ath	transposon_fragment	non-pericentromeric	none	none	AT1TE38440	none	none	ATHATN1	DNA/HAT	58.4211	59.3581	76.5814	3.00805	4.05735	2.93419	2.98056	3.25868e-14	+DESL	64.79	3.33
	-3.54	2.45	1.86373e-16	4_1002601	4	1002601	Ath	gene	non-pericentromeric	AT4G02290	glycosyl hydrolase 9B13	none	none	none	none	none	3.90773	3.9704	5.12245	29.238	39.4371	28.5201	2.44937	3.31819e-14	-DESL	4.33	32.4
	2.42	4.55	1.90082e-16	1_7712001	1	7712001	Ath	none	non-pericentromeric	none	none	none	AT1G21930	transmembrane protein	none	none	173.575	176.358	227.53	20.1258	27.1463	19.6316	4.55328	3.38051e-14	+DESL	192.49	22.3
	2.36	4.75	1.91925e-16	3_19086001	3	19086001	Ath	transposon_fragment	non-pericentromeric	AT3G51420	strictosidine synthase-like 4	AT3TE77415	AT3G51430	Calcium-dependent phosphotriesterase superfamily protein	TSCL	LINE?	198.269	201.449	259.902	23.9969	32.3678	23.4077	4.7461	3.40952e-14	+DESL	219.87	26.59
	5.09	2.37	1.93563e-16	3_15781401	3	15781401	Ath	transcript_region	pericentromeric	AT3G06705		none	none	none	none	none	37.7353	38.3405	49.4654	0.604164	0.814915	0.589329	2.36716	3.43107e-14	+DESL	41.85	0.67
	4.18	2.65	1.93897e-16	1_11298201	1	11298201	Ath	gene	non-pericentromeric	AT1G31555	hypothetical protein	none	AT1G31555	hypothetical protein	none	none	46.165	46.9053	60.5154	1.50451	2.02933	1.46757	2.64695	3.43323e-14	+DESL	51.2	1.67
	7.74	2.04	2.0057e-16	4_15373801	4	15373801	Ath	gene	non-pericentromeric	AT4G31780	monogalactosyl diacylglycerol synthase 1	none	AT4G31780	monogalactosyl diacylglycerol synthase 1	none	none	29.6044	30.0792	38.807	0	0	0	2.03854	3.5475e-14	+DESL	32.83	0
	-2.4	4.21	2.03136e-16	5_3015201	5	3015201	Ath	gene	non-pericentromeric	AT5G09730	beta-xylosidase 3	none	AT5G09720	Magnesium transporter CorA-like family protein	none	none	27.2762	27.7137	35.7551	90.0266	121.431	87.816	4.2087	3.58895e-14	-DESL	30.25	99.76
	2.75	3.81	2.05001e-16	5_14896201	5	14896201	Ath	none	non-pericentromeric	none	none	none	AT5G37510	NADH-ubiquinone dehydrogenase	none	none	103.859	105.525	136.144	9.54139	12.8697	9.3071	3.80844	3.61794e-14	+DESL	115.18	10.57
	2.63	4.02	2.08e-16	3_18087001	3	18087001	Ath	gene	non-pericentromeric	AT3G48770	ATP/DNA binding protein	none	AT3G48780	serine palmitoyltransferase 1	none	none	120.433	122.364	157.87	12.0066	16.1949	11.7118	4.02423	3.66686e-14	+DESL	133.56	13.3
	7.74	2.03	2.20086e-16	4_10855401	4	10855401	Ath	gene	non-pericentromeric	AT4G20060	ARM repeat superfamily protein	none	AT4G20050	Pectin lyase-like superfamily protein	none	none	29.5343	30.0079	38.7151	0	0	0	2.03413	3.87569e-14	+DESL	32.75	0
	4.18	2.64	2.20895e-16	1_19498201	1	19498201	Ath	none	non-pericentromeric	none	none	none	AT1G52360	Coatomer, beta' subunit	none	none	45.852	46.5873	60.1051	1.49818	2.02079	1.46139	2.63631	3.88571e-14	+DESL	50.85	1.66
	2.97	3.49	2.22137e-16	2_11495001	2	11495001	Ath	transposon_fragment	non-pericentromeric	none	none	AT2TE49830	AT2G26930	4-(cytidine 5'-phospho)-2-C-methyl-D-erithritol kinase	TSCL	LINE?	83.2332	84.5681	109.106	6.5532	8.83916	6.39229	3.48845	3.9033e-14	+DESL	92.3	7.26
	5.78	2.23	2.2262e-16	1_23305801	1	23305801	Ath	gene	non-pericentromeric	AT1G62920	proteasome maturation factor	none	AT1G62930	Tetratricopeptide repeat (TPR)-like superfamily protein	none	none	34.0782	34.6248	44.6715	0.301474	0.406637	0.294071	2.22911	3.90753e-14	+DESL	37.79	0.33
	4.39	2.56	2.23e-16	5_9155601	5	9155601	Ath	transposon_fragment	pericentromeric	none	none	AT5TE33120	AT5G26200	Mitochondrial substrate carrier family protein	RathE2_cons	RathE2_cons	43.2451	43.9386	56.6879	1.20162	1.62078	1.17211	2.55568	3.90996e-14	+DESL	47.96	1.33
	-2.24	4.82	2.25633e-16	3_9723001	3	9723001	Ath	gene	non-pericentromeric	AT3G26520	tonoplast intrinsic protein 2	none	none	none	none	none	45.551	46.2816	59.7106	134.507	181.427	131.204	4.81929	3.95183e-14	-DESL	50.51	149.05
	7.73	2.03	2.27272e-16	5_14938001	5	14938001	Ath	gene	non-pericentromeric	AT5G37610	Eukaryotic porin family protein	none	AT5G37610	Eukaryotic porin family protein	none	none	29.415	29.8867	38.5586	0	0	0	2.03391	3.97622e-14	+DESL	32.62	0
	4.39	2.57	2.33149e-16	2_8956401	2	8956401	Ath	gene	non-pericentromeric	AT2G20805	DNA-binding storekeeper protein transcriptional regulator-like protein	none	AT2G20810	galacturonosyltransferase 10	none	none	43.5343	44.2325	57.067	1.21171	1.63439	1.18196	2.56511	4.07463e-14	+DESL	48.28	1.34
	4.39	2.55	2.3627e-16	4_1779001	4	1779001	Ath	transposable_element	pericentromeric	none	none	AT4TE08920	none	none	AT9TSD1	DNA/MuDR	43.1787	43.8712	56.6008	1.20124	1.62027	1.17175	2.55296	4.12067e-14	+DESL	47.88	1.33
	5.78	2.22	2.36294e-16	3_7714601	3	7714601	Ath	none	non-pericentromeric	none	none	none	AT3G21900	Receptor-like protein kinase-related family protein	none	none	33.9209	34.4649	44.4653	0.299934	0.404561	0.29257	2.21939	4.12067e-14	+DESL	37.62	0.33
	2.76	3.79	2.37103e-16	2_6972801	2	6972801	Ath	gene	non-pericentromeric	AT2G16018	hypothetical protein	none	AT2G16020	hypothetical protein	none	none	102.606	104.251	134.501	9.34892	12.6101	9.11936	3.79233	4.13033e-14	+DESL	113.79	10.36
	4	2.71	2.39322e-16	2_7191601	2	7191601	Ath	gene	non-pericentromeric	AT2G16586	transmembrane protein	none	AT2G06695		none	none	48.3596	49.1352	63.3923	1.8003	2.42829	1.75609	2.7117	4.16448e-14	+DESL	53.63	1.99
	-2.18	5.12	2.44297e-16	4_12333601	4	12333601	Ath	gene	non-pericentromeric	AT4G23670	Polyketide cyclase/dehydrase and lipid transport superfamily protein	none	AT4G23670	Polyketide cyclase/dehydrase and lipid transport superfamily protein	none	none	57.9115	58.8402	75.9133	164.148	221.408	160.118	5.11778	4.24294e-14	-DESL	64.22	181.89
	3.28	3.18	2.44356e-16	1_25929201	1	25929201	Ath	none	non-pericentromeric	none	none	none	AT1G68960	hypothetical protein (DUF295)	none	none	67.2369	68.3152	88.1376	4.23882	5.71745	4.13474	3.18483	4.24294e-14	+DESL	74.56	4.7
	5.77	2.22	2.61829e-16	5_14256201	5	14256201	Ath	transposable_element_gene	pericentromeric	AT5G36220	cytochrome p450 81d1	none	AT5G36220	cytochrome p450 81d1	none	none	33.9445	34.4889	44.4962	0.301475	0.406638	0.294072	2.22197	4.54146e-14	+DESL	37.64	0.33
	2.34	4.79	2.63935e-16	5_22705601	5	22705601	Ath	pseudogenic_exon	non-pericentromeric	none	none	none	none	none	none	none	203.833	207.102	267.195	25.072	33.8179	24.4564	4.78869	4.57307e-14	+DESL	226.04	27.78
	5.77	2.22	2.65303e-16	2_1897601	2	1897601	Ath	none	pericentromeric	none	none	none	AT2G05220	Ribosomal S17 family protein	none	none	33.9164	34.4603	44.4594	0.301373	0.406501	0.293972	2.22097	4.59184e-14	+DESL	37.61	0.33
	3.73	2.84	2.68211e-16	1_24643201	1	24643201	Ath	ncRNA	non-pericentromeric	AT1G66173	other_RNA	none	AT1G66170	RING/FYVE/PHD zinc finger superfamily protein	none	none	52.8097	53.6566	69.2256	2.39039	3.22423	2.3317	2.83845	4.63721e-14	+DESL	58.56	2.65
	4.67	2.46	2.69686e-16	5_15800601	5	15800601	Ath	transposon_fragment	non-pericentromeric	none	none	AT5TE57030	none	none	ATLINE1_3A	LINE/L1	40.2569	40.9025	52.7708	0.903362	1.21848	0.88118	2.45774	4.65773e-14	+DESL	44.64	1
	4.38	2.55	2.73973e-16	3_14812601	3	14812601	Ath	transposon_fragment	pericentromeric	none	none	AT3TE60500	none	none	ATREP10D	RC/Helitron	42.993	43.6825	56.3574	1.20124	1.62027	1.17174	2.54735	4.7267e-14	+DESL	47.68	1.33
	4.67	2.45	2.76286e-16	1_7521801	1	7521801	Ath	none	non-pericentromeric	none	none	none	AT1G21480	Exostosin family protein	none	none	40.0497	40.692	52.4993	0.899058	1.21268	0.876982	2.4504	4.76153e-14	+DESL	44.41	1
	-1.99	8.54	2.77121e-16	1_11137401	1	11137401	Ath	miRNA	non-pericentromeric	AT1G31173		none	AT1G31173		none	none	687.42	698.444	901.105	1703.09	2297.18	1661.27	8.53602	4.77083e-14	-DESL	762.32	1887.18
	3.85	2.77	2.83229e-16	2_6406201	2	6406201	Ath	gene	non-pericentromeric	AT2G14910	MAR-binding filament-like protein	none	none	none	none	none	50.4588	51.268	66.1439	2.09526	2.82614	2.04381	2.77301	4.87079e-14	+DESL	55.96	2.32
	7.72	2.02	2.84317e-16	1_18908401	1	18908401	Ath	none	non-pericentromeric	none	none	none	AT1G51000	hypothetical protein	none	none	29.1493	29.6168	38.2104	0	0	0	2.0246	4.88429e-14	+DESL	32.33	0
	7.72	2.02	2.94674e-16	2_8038201	2	8038201	Ath	none	non-pericentromeric	none	none	none	AT2G18530	Protein kinase superfamily protein	none	none	29.187	29.6551	38.2598	0	0	0	2.02199	5.05684e-14	+DESL	32.37	0
	3.22	3.22	2.99165e-16	4_1016401	4	1016401	Ath	transposon_fragment	non-pericentromeric	none	none	AT4TE05185	AT4G02310	Galactose oxidase/kelch repeat superfamily protein	TNAT1A	DNA	68.9204	70.0257	90.3444	4.53017	6.11043	4.41893	3.22047	5.12845e-14	+DESL	76.43	5.02
	2.32	4.82	3.01691e-16	2_13093201	2	13093201	Ath	gene	non-pericentromeric	AT2G30730	Protein kinase superfamily protein	none	AT2G30740	Protein kinase superfamily protein	none	none	207.641	210.971	272.186	25.8092	34.8122	25.1754	4.81587	5.16627e-14	+DESL	230.27	28.6
	5.07	2.34	3.03955e-16	1_9884201	1	9884201	Ath	none	non-pericentromeric	none	none	none	none	none	none	none	36.8998	37.4915	48.3701	0.598238	0.806922	0.583549	2.33587	5.19952e-14	+DESL	40.92	0.66
	7.72	2.02	3.04688e-16	5_17610001	5	17610001	Ath	none	non-pericentromeric	none	none	none	AT5G43810	Stabilizer of iron transporter SufD / Polynucleotidyl transferase	none	none	29.1069	29.5737	38.1548	0	0	0	2.02117	5.20655e-14	+DESL	32.28	0
	3.73	2.86	3.0541e-16	3_7801001	3	7801001	Ath	lnc_RNA	non-pericentromeric	AT3G04235		none	AT3G04235		none	none	53.4126	54.2692	70.0159	2.42992	3.27755	2.37025	2.8565	5.21337e-14	+DESL	59.23	2.69
	7.72	2.02	3.06946e-16	5_10939601	5	10939601	Ath	none	pericentromeric	none	none	none	AT5G28919	hypothetical protein	none	none	29.098	29.5646	38.1431	0	0	0	2.02086	5.23406e-14	+DESL	32.27	0
	3.63	2.91	3.10064e-16	2_796001	2	796001	Ath	gene	non-pericentromeric	AT2G02795	transmembrane protein	none	AT2G02795	transmembrane protein	none	none	55.4239	56.3127	72.6525	2.71449	3.66138	2.64783	2.90796	5.28166e-14	+DESL	61.46	3.01
	2.3	4.87	3.12219e-16	1_21638201	1	21638201	Ath	transposon_fragment	non-pericentromeric	none	none	AT1TE71405	none	none	ATDNA12T3_2	DNA	215.611	219.069	282.634	27.1047	36.5596	26.4391	4.87153	5.31275e-14	+DESL	239.1	30.03
	3.99	2.7	3.16776e-16	3_10359801	3	10359801	Ath	none	non-pericentromeric	none	none	none	AT3G27910	Galactose oxidase/kelch repeat superfamily protein	none	none	47.7845	48.5508	62.6383	1.79342	2.41903	1.74939	2.69638	5.38463e-14	+DESL	52.99	1.99
	2.09	6.11	3.17177e-16	4_5559001	4	5559001	Ath	none	pericentromeric	none	none	none	none	none	none	none	507.599	515.74	665.387	74.0769	99.9171	72.2579	6.11062	5.38577e-14	+DESL	562.91	82.08
	7.71	2.02	3.22318e-16	4_6351801	4	6351801	Ath	gene	pericentromeric	AT4G10190	F-box and associated interaction domains-containing protein	none	AT4G10200	TTF-type zinc finger protein with HAT dimerization domain-containing protein	none	none	29.0399	29.5056	38.067	0	0	0	2.01883	5.46732e-14	+DESL	32.2	0
	7.71	2.02	3.26997e-16	4_377801	4	377801	Ath	pseudogenic_exon	non-pericentromeric	none	none	none	AT4G03765		none	none	29.0234	29.4889	38.0453	0	0	0	2.01822	5.54087e-14	+DESL	32.19	0
	3.54	2.96	3.27986e-16	5_14241801	5	14241801	Ath	gene	pericentromeric	AT5G36180	serine carboxypeptidase-like 1	none	none	none	none	none	57.5215	58.444	75.4021	3.00721	4.05622	2.93337	2.96007	5.5518e-14	+DESL	63.79	3.33
	5.07	2.34	3.34656e-16	3_10720201	3	10720201	Ath	none	non-pericentromeric	none	none	none	AT3G28600	P-loop containing nucleoside triphosphate hydrolases superfamily protein	none	none	36.9222	37.5143	48.3995	0.600997	0.810643	0.586239	2.3382	5.65877e-14	+DESL	40.95	0.67
	5.07	2.34	3.36991e-16	5_9226601	5	9226601	Ath	gene	pericentromeric	AT5G26290	TRAF-like family protein	none	none	none	none	none	36.8898	37.4814	48.3571	0.601194	0.810908	0.586431	2.33865	5.69229e-14	+DESL	40.91	0.67
	-2.64	3.5	3.40713e-16	2_16079801	2	16079801	Ath	gene	non-pericentromeric	AT2G38390	Peroxidase superfamily protein	none	AT2G38390	Peroxidase superfamily protein	none	none	14.4813	14.7135	18.9828	56.5774	76.3134	55.1882	3.49901	5.74914e-14	-DESL	16.06	62.69
	-2.8	3.25	3.45059e-16	1_26715201	1	26715201	Ath	gene	non-pericentromeric	AT1G70850	MLP-like protein 34	none	AT1G70840	MLP-like protein 31	none	none	11.0328	11.2098	14.4624	48.2683	65.1057	47.083	3.24612	5.8164e-14	-DESL	12.24	53.49
	3.84	2.77	3.50801e-16	1_25610201	1	25610201	Ath	none	non-pericentromeric	none	none	none	AT1G68330	membrane-associated kinase regulator	none	none	50.113	50.9167	65.6906	2.09525	2.82613	2.0438	2.76541	5.90703e-14	+DESL	55.57	2.32
	7.71	2.01	3.59659e-16	2_5052601	2	5052601	Ath	none	non-pericentromeric	none	none	none	AT2G12462	sterile alpha motif (SAM) domain protein	none	none	28.9104	29.374	37.8972	0	0	0	2.01425	6.04988e-14	+DESL	32.06	0
	7.71	2.01	3.6104e-16	1_14008001	1	14008001	Ath	transposon_fragment	pericentromeric	none	none	AT1TE46000	AT1G36942	transmembrane protein	ATHILA8B	LTR/Gypsy	28.9463	29.4105	37.9443	0	0	0	2.01352	6.06678e-14	+DESL	32.1	0
	5.06	2.34	3.66751e-16	5_19608001	5	19608001	Ath	none	non-pericentromeric	none	none	none	AT5G48385	FRIGIDA-like protein	none	none	36.9618	37.5546	48.4514	0.603976	0.814661	0.589145	2.34119	6.15634e-14	+DESL	40.99	0.67
	5.75	2.21	3.7077e-16	5_5968801	5	5968801	Ath	gene	non-pericentromeric	AT5G18030	SAUR-like auxin-responsive protein family	none	AT5G02865		none	none	33.4883	34.0254	43.8982	0.301374	0.406502	0.293974	2.20762	6.21734e-14	+DESL	37.14	0.33
	2.6	4.03	3.73301e-16	3_15271801	3	15271801	Ath	transposable_element_gene	pericentromeric	none	none	AT3TE62085	none	none	ATLINEIII	LINE/L1	120.841	122.779	158.405	12.3268	16.6268	12.0242	4.03303	6.25329e-14	+DESL	134.01	13.66
	7.71	2.01	3.75796e-16	5_26974401	5	26974401	Ath	none	non-pericentromeric	none	none	none	AT5G09965		none	none	28.8584	29.3213	37.8291	0	0	0	2.01242	6.28856e-14	+DESL	32	0
	7.71	2.01	3.86364e-16	3_11740601	3	11740601	Ath	transposon_fragment	pericentromeric	none	none	AT3TE48885	none	none	HELITRONY3	RC/Helitron	28.9064	29.37	37.892	0	0	0	2.01011	6.45872e-14	+DESL	32.06	0
	4.15	2.62	3.88366e-16	5_5643601	5	5643601	Ath	gene	non-pericentromeric	AT5G17165	hypothetical protein	none	AT5G17167	nucleic acid-binding, OB-fold-like protein	none	none	45.0449	45.7673	59.0471	1.49771	2.02016	1.46093	2.61508	6.48547e-14	+DESL	49.95	1.66
	4.65	2.43	3.89211e-16	5_17404801	5	17404801	Ath	none	non-pericentromeric	none	none	none	none	none	none	none	39.5408	40.1749	51.8321	0.895055	1.20728	0.873077	2.43064	6.49287e-14	+DESL	43.85	0.99
	3.62	2.9	3.89945e-16	2_5772801	2	5772801	Ath	transposon_fragment	non-pericentromeric	none	none	AT2TE23470	none	none	ATENSPM1A	DNA/En-Spm	55.0447	55.9274	72.1554	2.71526	3.66243	2.64859	2.90043	6.49839e-14	+DESL	61.04	3.01
	4.65	2.44	3.92404e-16	1_16637601	1	16637601	Ath	transcript_region	pericentromeric	AT1G07203		AT1TE54815	none	none	ARNOLD2	DNA/MuDR	39.8261	40.4648	52.2061	0.903364	1.21848	0.881182	2.44291	6.52864e-14	+DESL	44.17	1
	-2.55	3.68	3.92568e-16	4_17883001	4	17883001	Ath	gene	non-pericentromeric	AT4G38080	hydroxyproline-rich glycoprotein family protein	none	none	none	none	none	17.2733	17.5503	22.6427	63.538	85.702	61.9778	3.67862	6.52864e-14	-DESL	19.16	70.41
	2.51	4.21	3.93109e-16	5_11726201	5	11726201	Ath	none	pericentromeric	none	none	none	none	none	none	none	137.14	139.34	179.77	14.9003	20.0979	14.5344	4.21499	6.53091e-14	+DESL	152.08	16.51
	5.75	2.2	3.95925e-16	5_14000201	5	14000201	Ath	gene	pericentromeric	AT5G35830	Ankyrin repeat family protein	AT5TE49915	none	none	ATCOPIA56	LTR/Copia	33.4049	33.9407	43.7889	0.301374	0.406503	0.293974	2.20499	6.57093e-14	+DESL	37.04	0.33
	3.84	2.76	4.02916e-16	2_7171001	2	7171001	Ath	transposon_fragment	non-pericentromeric	none	none	AT2TE29210	AT2G06685		HELITRONY1C	RC/Helitron	49.9456	50.7466	65.4712	2.09647	2.82778	2.04499	2.7613	6.68009e-14	+DESL	55.39	2.32
	4.65	2.43	4.19219e-16	1_22260801	1	22260801	Ath	none	non-pericentromeric	none	none	none	AT1G60420	DC1 domain-containing protein	none	none	39.5284	40.1623	51.8158	0.89905	1.21267	0.876974	2.43415	6.94326e-14	+DESL	43.84	1
	7.7	2.01	4.19824e-16	2_13092801	2	13092801	Ath	gene	non-pericentromeric	AT2G30730	Protein kinase superfamily protein	none	AT2G30720	Thioesterase/thiol ester dehydrase-isomerase superfamily protein	none	none	28.8484	29.3111	37.816	0	0	0	2.00605	6.9461e-14	+DESL	31.99	0
	-3.58	2.37	4.20251e-16	5_4827001	5	4827001	Ath	gene	non-pericentromeric	AT5G14920	Gibberellin-regulated family protein	none	AT5G14930	senescence-associated gene 101	none	none	3.60259	3.66037	4.72246	27.6974	37.3592	27.0173	2.37082	6.9461e-14	-DESL	4	30.69
	-2.01	6.88	4.27551e-16	4_6887601	4	6887601	Ath	gene	non-pericentromeric	AT4G11320	Papain family cysteine protease	none	AT4G05875		none	none	216.537	220.009	283.847	543.563	733.174	530.216	6.88297	7.05954e-14	-DESL	240.13	602.32
	4.65	2.44	4.34874e-16	2_6732801	2	6732801	Ath	transposon_fragment	non-pericentromeric	none	none	AT2TE27510	AT2G15430	DNA-directed RNA polymerase family protein	HELITRONY3	RC/Helitron	39.693	40.3296	52.0316	0.903653	1.21887	0.881464	2.43945	7.17312e-14	+DESL	44.02	1
	5.75	2.19	4.35345e-16	1_19861001	1	19861001	Ath	gene	non-pericentromeric	AT1G53265	hypothetical protein	none	AT1G53270	ABC-2 type transporter family protein	none	none	33.1802	33.7123	43.4943	0.29993	0.404555	0.292565	2.19463	7.17356e-14	+DESL	36.8	0.33
	4.65	2.43	4.36718e-16	5_15199001	5	15199001	Ath	pseudogenic_exon	non-pericentromeric	none	none	none	none	none	none	none	39.617	40.2524	51.932	0.899336	1.21305	0.877253	2.43227	7.18574e-14	+DESL	43.93	1
	5.75	2.19	4.42606e-16	2_752001	2	752001	Ath	gene	non-pericentromeric	AT2G02695	hypothetical protein	none	none	none	none	none	33.2335	33.7665	43.5642	0.29993	0.404555	0.292565	2.19323	7.26355e-14	+DESL	36.85	0.33
	-2.08	5.72	4.45464e-16	4_1476201	4	1476201	Ath	transcript_region	pericentromeric	AT4G04595		none	AT4G04595		none	none	93.4562	94.955	122.507	246.393	332.343	240.343	5.7245	7.29731e-14	-DESL	103.64	273.03
	3.97	2.69	4.45567e-16	5_16177801	5	16177801	Ath	none	non-pericentromeric	none	none	none	AT5G06045		none	none	47.4599	48.221	62.2128	1.79975	2.42755	1.75555	2.68865	7.29731e-14	+DESL	52.63	1.99
	5.74	2.2	4.46864e-16	5_13854801	5	13854801	Ath	none	pericentromeric	none	none	none	AT5G35670	IQ-domain 33	none	none	33.2616	33.7951	43.601	0.301477	0.406642	0.294075	2.20061	7.31113e-14	+DESL	36.89	0.33
	5.05	2.32	4.70535e-16	1_27710201	1	27710201	Ath	none	non-pericentromeric	none	none	none	AT1G09865		none	none	36.5342	37.1202	47.891	0.600995	0.810641	0.586238	2.32439	7.69063e-14	+DESL	40.52	0.67
	7.7	2	4.72322e-16	2_11965201	2	11965201	Ath	none	non-pericentromeric	none	none	none	AT2G28080	UDP-Glycosyltransferase superfamily protein	none	none	28.6692	29.129	37.5811	0	0	0	2.00169	7.71203e-14	+DESL	31.79	0
	4.14	2.6	4.73504e-16	2_10933601	2	10933601	Ath	gene	non-pericentromeric	AT2G25680	molybdate transporter 1	none	none	none	none	none	44.637	45.3528	58.5124	1.49139	2.01164	1.45477	2.60187	7.72352e-14	+DESL	49.5	1.65
	3.97	2.68	4.74276e-16	4_6467001	4	6467001	Ath	gene	pericentromeric	AT4G10457	SCR-like 1	none	AT4G10457	SCR-like 1	none	none	47.199	47.956	61.8709	1.79287	2.41828	1.74885	2.68121	7.72831e-14	+DESL	52.34	1.99
	3.15	3.26	4.74823e-16	2_1686601	2	1686601	Ath	none	pericentromeric	none	none	none	AT2G04810	F-box only protein (DUF295)	none	none	70.4754	71.6056	92.3827	4.85385	6.54702	4.73466	3.25572	7.72943e-14	+DESL	78.15	5.38
	7.69	2	4.88763e-16	1_25608601	1	25608601	Ath	gene	non-pericentromeric	AT1G68325	glutamine-tRNA ligase/glutaminyl-tRNA protein	none	AT1G68330	membrane-associated kinase regulator	none	none	28.629	29.0882	37.5284	0	0	0	2.00025	7.94833e-14	+DESL	31.75	0
	3.83	2.74	4.95254e-16	3_9891001	3	9891001	Ath	transposon_fragment	non-pericentromeric	none	none	AT3TE41170	AT3G26840	Esterase/lipase/thioesterase family protein	HELITRONY1E	RC/Helitron	49.3367	50.1279	64.6731	2.07843	2.80345	2.02739	2.74176	8.0377e-14	+DESL	54.71	2.3
	4.64	2.43	5.00248e-16	1_12214801	1	12214801	Ath	none	non-pericentromeric	none	none	none	AT1G33700	Beta-glucosidase, GBA2 type family protein	none	none	39.4514	40.0841	51.715	0.903365	1.21849	0.881183	2.43382	8.11059e-14	+DESL	43.75	1
	5.05	2.32	5.09452e-16	1_22226201	1	22226201	Ath	none	non-pericentromeric	none	none	none	AT1G60270	beta glucosidase 6	none	none	36.4392	37.0236	47.7664	0.601192	0.810907	0.58643	2.32175	8.25154e-14	+DESL	40.41	0.67
	3.37	3.04	5.15397e-16	1_24360001	1	24360001	Ath	gene	non-pericentromeric	AT1G65510	transmembrane protein	none	none	none	none	none	60.8013	61.7764	79.7014	3.58311	4.83301	3.49513	3.04259	8.33946e-14	+DESL	67.43	3.97
	7.69	2	5.1712e-16	4_13866801	4	13866801	Ath	gene	non-pericentromeric	AT4G27845	hypothetical protein	none	AT4G27845	hypothetical protein	none	none	28.5622	29.0203	37.4408	0	0	0	1.99789	8.35897e-14	+DESL	31.67	0
	2.73	3.77	5.5157e-16	3_10300201	3	10300201	Ath	lnc_RNA	non-pericentromeric	AT3G05295		AT3TE42810	AT3G05295		ATLINE1_6	LINE/L1	100.82	102.437	132.16	9.40069	12.6799	9.16986	3.77423	8.90691e-14	+DESL	111.81	10.42
	4.14	2.59	5.60503e-16	5_16856601	5	16856601	Ath	transposon_fragment	non-pericentromeric	none	none	AT5TE60860	AT5G42190	E3 ubiquitin ligase SCF complex subunit SKP1/ASK1 family protein	ATLINE1A	LINE/L1	44.2941	45.0045	58.063	1.48466	2.00255	1.4482	2.58915	9.04214e-14	+DESL	49.12	1.65
	3.6	2.88	5.69463e-16	4_5292801	4	5292801	Ath	transposon_fragment	pericentromeric	MIR5660		AT4TE22035	AT4G05415		ATCOPIA95	LTR/Copia	54.2766	55.147	71.1485	2.70321	3.64617	2.63683	2.88091	9.17751e-14	+DESL	60.19	3
	5.73	2.18	5.70733e-16	3_8903801	3	8903801	Ath	none	non-pericentromeric	none	none	none	AT3G24480	Leucine-rich repeat (LRR) family protein	none	none	32.8374	33.364	43.045	0.299928	0.404553	0.292564	2.18375	9.1888e-14	+DESL	36.42	0.33
	5.73	2.19	5.81104e-16	5_14124201	5	14124201	Ath	transposon_fragment	pericentromeric	none	none	AT5TE50405	AT5G35970	P-loop containing nucleoside triphosphate hydrolases superfamily protein	ATHILA7	LTR/Gypsy	32.9906	33.5197	43.2458	0.301376	0.406505	0.293976	2.18886	9.33798e-14	+DESL	36.59	0.33
	7.68	1.99	5.81155e-16	4_934001	4	934001	Ath	none	non-pericentromeric	none	none	none	AT4G02110	transcription coactivator	none	none	28.4243	28.8801	37.26	0	0	0	1.99296	9.33798e-14	+DESL	31.52	0
	7.68	1.99	6.05188e-16	1_19432001	1	19432001	Ath	none	non-pericentromeric	none	none	none	AT1G52185		none	none	28.3755	28.8305	37.196	0	0	0	1.99122	9.71447e-14	+DESL	31.47	0
	5.73	2.18	6.09118e-16	4_6312401	4	6312401	Ath	gene	pericentromeric	AT4G10115	SCR-like 20	none	AT4G10120	Sucrose-phosphate synthase family protein	none	none	32.8666	33.3937	43.0832	0.299928	0.404552	0.292563	2.18	9.76784e-14	+DESL	36.45	0.33
	7.68	1.99	6.09744e-16	4_6030401	4	6030401	Ath	none	pericentromeric	none	none	none	AT4G09530	SAUR-like auxin-responsive protein family	none	none	28.4068	28.8624	37.2371	0	0	0	1.99027	9.76818e-14	+DESL	31.5	0
	4.63	2.43	6.14985e-16	1_16658201	1	16658201	Ath	transposon_fragment	pericentromeric	none	none	AT1TE54915	AT1G43910	P-loop containing nucleoside triphosphate hydrolases superfamily protein	ATLINE1_3A	LINE/L1	39.2276	39.8567	51.4216	0.903366	1.21849	0.881184	2.42552	9.84239e-14	+DESL	43.5	1
	2.76	3.69	6.19625e-16	4_11416201	4	11416201	Ath	none	non-pericentromeric	none	none	none	none	none	none	none	95.4007	96.9307	125.056	8.68539	11.7151	8.47212	3.69363	9.90683e-14	+DESL	105.8	9.62
	5.04	2.32	6.21653e-16	4_2531801	4	2531801	Ath	none	pericentromeric	none	none	none	AT4G04960	Concanavalin A-like lectin protein kinase family protein	none	none	36.3221	36.9047	47.6129	0.603984	0.814672	0.589153	2.32004	9.91901e-14	+DESL	40.28	0.67
	3.96	2.68	6.22135e-16	5_26464601	5	26464601	Ath	transposon_fragment	non-pericentromeric	none	none	AT5TE95310	AT5G66240	Transducin/WD40 repeat-like superfamily protein	RP1_AT	DNA	47.129	47.8848	61.7791	1.80774	2.43834	1.76335	2.68263	9.91901e-14	+DESL	52.26	2
	3.96	2.67	6.23819e-16	5_14655401	5	14655401	Ath	none	non-pericentromeric	none	none	none	none	none	none	none	46.803	47.5536	61.3518	1.79286	2.41826	1.74883	2.67119	9.93454e-14	+DESL	51.9	1.99
	7.68	1.99	6.35509e-16	1_11789001	1	11789001	Ath	gene	non-pericentromeric	AT1G32585	VQ motif-containing protein-like protein	none	AT1G32585	VQ motif-containing protein-like protein	none	none	28.3969	28.8523	37.2241	0	0	0	1.98787	1.01107e-13	+DESL	31.49	0
	5.73	2.19	6.39016e-16	1_23735401	1	23735401	Ath	gene	non-pericentromeric	AT1G63950	Heavy metal transport/detoxification superfamily protein	none	AT1G63960	Copper transport protein family	none	none	32.8815	33.4088	43.1027	0.301479	0.406645	0.294077	2.1855	1.01565e-13	+DESL	36.46	0.33
	-3.9	2.14	6.40367e-16	1_9084601	1	9084601	Ath	gene	non-pericentromeric	AT1G26255	hypothetical protein	none	none	none	none	none	2.42359	2.46246	3.17697	23.7668	32.0574	23.1832	2.14425	1.0168e-13	-DESL	2.69	26.34
	5.72	2.18	6.64403e-16	1_17634201	1	17634201	Ath	none	pericentromeric	none	none	none	AT1G47870	winged-helix DNA-binding transcription factor family protein	none	none	32.8215	33.3479	43.0241	0.301377	0.406506	0.293976	2.18346	1.05289e-13	+DESL	36.4	0.33
	5.04	2.31	6.7616e-16	5_15805801	5	15805801	Ath	gene	non-pericentromeric	AT5G39490	F-box family protein	none	none	none	none	none	36.0954	36.6743	47.3157	0.601192	0.810906	0.586429	2.31039	1.07047e-13	+DESL	40.03	0.67
	7.67	1.99	6.81709e-16	2_589001	2	589001	Ath	none	non-pericentromeric	none	none	none	AT2G02220	phytosulfokin receptor 1	none	none	28.2323	28.685	37.0083	0	0	0	1.98608	1.0782e-13	+DESL	31.31	0
	7.67	1.98	7.00493e-16	1_23907401	1	23907401	Ath	none	non-pericentromeric	none	none	none	none	none	none	none	28.2394	28.6923	37.0177	0	0	0	1.98429	1.10661e-13	+DESL	31.32	0
	4.12	2.61	7.01039e-16	3_9595801	3	9595801	Ath	gene	non-pericentromeric	AT3G26220	cytochrome P450, family 71, subfamily B, polypeptide 3	none	AT3G26210	cytochrome P450, family 71, subfamily B, polypeptide 23	none	none	44.5821	45.2971	58.4405	1.51139	2.0386	1.47427	2.60549	1.10661e-13	+DESL	49.44	1.67
	3.14	3.23	7.29592e-16	5_17446001	5	17446001	Ath	none	non-pericentromeric	none	none	none	none	none	none	none	68.999	70.1056	90.4474	4.80378	6.47949	4.68583	3.22707	1.15055e-13	+DESL	76.52	5.32
	4.62	2.42	7.40533e-16	5_17077201	5	17077201	Ath	none	non-pericentromeric	none	none	none	AT5G42630	Homeodomain-like superfamily protein	none	none	39.2029	39.8316	51.3891	0.907727	1.22437	0.885438	2.42443	1.16667e-13	+DESL	43.47	1.01
	4.62	2.41	7.46379e-16	5_18495601	5	18495601	Ath	transposable_element_gene	non-pericentromeric	none	none	none	none	none	none	none	38.854	39.4772	50.9319	0.899039	1.21265	0.876963	2.41124	1.17473e-13	+DESL	43.09	1
	7.67	1.98	7.5793e-16	3_10454401	3	10454401	Ath	transposon_fragment	non-pericentromeric	AT3G28080	nodulin MtN21 /EamA-like transporter family protein	AT3TE43430	AT3G28100	nodulin MtN21 /EamA-like transporter family protein	ATHPOGON3	DNA/Pogo	28.2258	28.6785	36.9998	0	0	0	1.97962	1.19175e-13	+DESL	31.3	0
	7.67	1.98	7.59721e-16	2_12075801	2	12075801	Ath	none	non-pericentromeric	none	none	none	none	none	none	none	28.1419	28.5932	36.8898	0	0	0	1.98078	1.1934e-13	+DESL	31.21	0
	2.14	5.49	7.74322e-16	4_1598201	4	1598201	Ath	gene	pericentromeric	AT4G03580	hypothetical protein	none	none	none	none	none	328.161	333.424	430.17	46.3152	62.4714	45.178	5.48663	1.21516e-13	+DESL	363.92	51.32
	4.33	2.51	7.80811e-16	4_15014801	4	15014801	Ath	transposon_fragment	non-pericentromeric	none	none	AT4TE71340	none	none	VANDAL3	DNA/MuDR	41.5337	42.1998	54.4445	1.20123	1.62025	1.17173	2.50796	1.22415e-13	+DESL	46.06	1.33
	7.67	1.98	7.86449e-16	1_13025201	1	13025201	Ath	none	pericentromeric	none	none	none	AT1G35420	alpha/beta-Hydrolases superfamily protein	none	none	28.1413	28.5926	36.889	0	0	0	1.97864	1.2318e-13	+DESL	31.21	0
	7.66	1.98	7.88054e-16	2_10815201	2	10815201	Ath	gene	non-pericentromeric	AT2G25409	hypothetical protein	none	AT2G25420	transducin family protein / WD-40 repeat family protein	none	none	28.0586	28.5085	36.7806	0	0	0	1.97981	1.23311e-13	+DESL	31.12	0
	5.72	2.17	8.12196e-16	2_10814201	2	10814201	Ath	gene	non-pericentromeric	AT2G25410	RING/U-box superfamily protein	AT2TE46445	AT2G25410	RING/U-box superfamily protein	ATCOPIA11	LTR/Copia	32.679	33.2031	42.8373	0.301378	0.406507	0.293977	2.17421	1.26843e-13	+DESL	36.24	0.33
	4.62	2.41	8.31397e-16	2_2455401	2	2455401	Ath	transposon_fragment	pericentromeric	none	none	AT2TE11175	AT2G06255	ELF4-like 3	HELITRONY1D	RC/Helitron	38.917	39.5412	51.0145	0.903657	1.21888	0.881468	2.41378	1.29716e-13	+DESL	43.16	1
	-2.03	6.09	8.3488e-16	4_6888801	4	6888801	Ath	gene	non-pericentromeric	AT4G11320	Papain family cysteine protease	none	none	none	none	none	124.014	126.003	162.564	315.686	425.807	307.935	6.09374	1.30134e-13	-DESL	137.53	349.81
	2.44	4.29	8.46503e-16	4_734801	4	734801	Ath	none	non-pericentromeric	none	none	none	AT4G01710	ARP2/3 complex 16 kDa subunit (p16-Arc)	none	none	143.86	146.167	188.579	16.384	22.0993	15.9817	4.28987	1.31818e-13	+DESL	159.54	18.16
	5.03	2.3	8.4777e-16	5_18223601	5	18223601	Ath	pseudogenic_exon	non-pericentromeric	none	none	none	none	none	none	none	35.8292	36.4038	46.9667	0.601191	0.810905	0.586429	2.30121	1.31889e-13	+DESL	39.73	0.67
	2.7	3.78	8.55007e-16	1_21691401	1	21691401	Ath	gene	non-pericentromeric	AT1G58390	Disease resistance protein (CC-NBS-LRR class) family	none	none	none	none	none	101.244	102.867	132.715	9.65439	13.0221	9.41733	3.78188	1.32886e-13	+DESL	112.28	10.7
	7.66	1.97	8.5931e-16	4_10010801	4	10010801	Ath	transposon_fragment	non-pericentromeric	none	none	AT4TE45470	AT4G06760		ATLINE1_5	LINE/L1	28.0348	28.4844	36.7494	0	0	0	1.97481	1.33427e-13	+DESL	31.09	0
	5.71	2.17	8.72671e-16	1_17229601	1	17229601	Ath	none	pericentromeric	none	none	none	none	none	none	none	32.414	32.9338	42.4899	0.299925	0.404548	0.29256	2.16546	1.35371e-13	+DESL	35.95	0.33
	5.02	2.29	8.78133e-16	1_10925001	1	10925001	Ath	gene	non-pericentromeric	AT1G30780	F-box associated ubiquitination effector family protein	none	none	none	none	none	35.5891	36.1598	46.652	0.598215	0.80689	0.583526	2.29354	1.36088e-13	+DESL	39.47	0.66
	-2.76	3.23	8.83482e-16	2_17946401	2	17946401	Ath	gene	non-pericentromeric	AT2G43150	Proline-rich extensin-like family protein	none	AT2G43160	ENTH/VHS family protein	none	none	11.092	11.2699	14.5399	47.2078	63.6753	46.0486	3.2262	1.36673e-13	-DESL	12.3	52.31
	2.61	3.92	8.83601e-16	2_6972601	2	6972601	Ath	gene	non-pericentromeric	AT2G16018	hypothetical protein	none	AT2G16020	hypothetical protein	none	none	111.642	113.433	146.346	11.3196	15.2682	11.0417	3.92147	1.36673e-13	+DESL	123.81	12.54
	5.71	2.17	8.92377e-16	3_17496001	3	17496001	Ath	gene	non-pericentromeric	AT3G47480	Calcium-binding EF-hand family protein	none	AT3G47490	HNH endonuclease	none	none	32.523	33.0446	42.6328	0.301378	0.406508	0.293978	2.17077	1.37773e-13	+DESL	36.07	0.33
	-2.71	3.29	8.92416e-16	3_18207801	3	18207801	Ath	gene	non-pericentromeric	AT3G49120	peroxidase CB	none	AT3G49120	peroxidase CB	none	none	11.9552	12.147	15.6715	49.353	66.5689	48.1412	3.29315	1.37773e-13	-DESL	13.26	54.69
	5.71	2.17	8.93288e-16	2_11494801	2	11494801	Ath	none	non-pericentromeric	none	none	none	AT2G26930	4-(cytidine 5'-phospho)-2-C-methyl-D-erithritol kinase	none	none	32.5322	33.0539	42.6449	0.301481	0.406647	0.294078	2.17121	1.37775e-13	+DESL	36.08	0.33
	5.71	2.17	9.29905e-16	1_12849801	1	12849801	Ath	transposable_element_gene	pericentromeric	none	none	none	AT1G35140	Phosphate-responsive 1 family protein	none	none	32.4815	33.0024	42.5784	0.301481	0.406647	0.294079	2.16958	1.43149e-13	+DESL	36.02	0.33
	2.09	5.76	9.3182e-16	3_11079001	3	11079001	Ath	transposon_fragment	pericentromeric	none	none	AT3TE46045	AT3G29100	vesicle transport V-snare 13	ATLINE1A	LINE/L1	396.319	402.675	519.516	57.7364	77.8766	56.3187	5.76111	1.43308e-13	+DESL	439.5	63.98
	5.71	2.17	9.38855e-16	5_15447801	5	15447801	Ath	none	non-pericentromeric	none	none	none	AT5G38565	F-box/FBD-like domains containing protein	none	none	32.4692	32.99	42.5623	0.301482	0.406647	0.294079	2.16919	1.44252e-13	+DESL	36.01	0.33
	7.66	1.97	9.63754e-16	4_377601	4	377601	Ath	pseudogenic_exon	non-pericentromeric	none	none	none	AT4G03765		none	none	27.8975	28.3449	36.5695	0	0	0	1.96983	1.47937e-13	+DESL	30.94	0
	2.6	3.92	9.66782e-16	2_139001	2	139001	Ath	transposon_fragment	non-pericentromeric	none	none	AT2TE00480	AT2G01270	quiescin-sulfhydryl oxidase 2	TSCL	LINE?	111.725	113.517	146.455	11.3682	15.3338	11.0891	3.92468	1.48261e-13	+DESL	123.9	12.6
	2.81	3.59	9.71078e-16	2_6731801	2	6731801	Ath	none	non-pericentromeric	none	none	none	AT2G15430	DNA-directed RNA polymerase family protein	none	none	88.9937	90.4209	116.657	7.83496	10.568	7.64257	3.59481	1.48779e-13	+DESL	98.69	8.68
	7.66	1.97	9.7295e-16	4_7284401	4	7284401	Ath	gene	non-pericentromeric	AT4G12230	alpha/beta-Hydrolases superfamily protein	none	AT4G12230	alpha/beta-Hydrolases superfamily protein	none	none	27.926	28.3739	36.6069	0	0	0	1.96878	1.48924e-13	+DESL	30.97	0
	7.66	1.97	1.00127e-15	2_10555001	2	10555001	Ath	none	non-pericentromeric	none	none	none	none	none	none	none	27.892	28.3393	36.5622	0	0	0	1.96753	1.53114e-13	+DESL	30.93	0
	5.7	2.17	1.01735e-15	1_27636801	1	27636801	Ath	none	non-pericentromeric	none	none	none	AT1G73490	RNA-binding (RRM/RBD/RNP motifs) family protein	none	none	32.368	32.8871	42.4296	0.301482	0.406648	0.294079	2.16593	1.55426e-13	+DESL	35.89	0.33
	5.7	2.16	1.04536e-15	4_6037001	4	6037001	Ath	none	pericentromeric	none	none	none	AT4G09550	AtGCP3 interacting protein 1	none	none	32.3236	32.842	42.3714	0.301379	0.406509	0.293978	2.16435	1.59554e-13	+DESL	35.85	0.33
	7.65	1.97	1.05284e-15	3_10834001	3	10834001	Ath	none	non-pericentromeric	none	none	none	none	none	none	none	27.7916	28.2373	36.4307	0	0	0	1.96599	1.60544e-13	+DESL	30.82	0
	7.65	1.96	1.058e-15	3_10682801	3	10682801	Ath	gene	non-pericentromeric	AT3G28500	60S acidic ribosomal protein family	none	AT3G05505		none	none	27.867	28.314	36.5295	0	0	0	1.96448	1.61179e-13	+DESL	30.9	0
	5.7	2.16	1.06209e-15	2_145401	2	145401	Ath	none	non-pericentromeric	none	none	none	AT2G01280	Cyclin/Brf1-like TBP-binding protein	none	none	32.266	32.7834	42.2959	0.301379	0.406509	0.293978	2.1641	1.61649e-13	+DESL	35.78	0.33
	3.41	2.96	1.08201e-15	1_19424601	1	19424601	Ath	tRNA	non-pericentromeric	AT1G52170		none	AT1G52170		none	none	57.041	57.9558	74.7723	3.26263	4.40074	3.18252	2.95502	1.64526e-13	+DESL	63.26	3.62
	3.94	2.66	1.08623e-15	5_10931801	5	10931801	Ath	gene	pericentromeric	AT5G28910	alpha-(1,6)-fucosyltransferase	none	none	none	none	none	46.4214	47.1659	60.8516	1.80829	2.43908	1.76389	2.66233	1.65012e-13	+DESL	51.48	2
	5.7	2.16	1.12148e-15	1_13170801	1	13170801	Ath	none	pericentromeric	none	none	none	none	none	none	none	32.2834	32.8012	42.3188	0.301483	0.406649	0.29408	2.16157	1.70206e-13	+DESL	35.8	0.33
	2.69	3.74	1.13424e-15	4_6624601	4	6624601	Ath	transposon_fragment	non-pericentromeric	none	none	AT4TE28360	AT4G10760	mRNAadenosine methylase	HELITRONY1E	RC/Helitron	98.6146	100.196	129.269	9.45453	12.7526	9.22238	3.74281	1.71981e-13	+DESL	109.36	10.48
	-2.29	4.35	1.14071e-15	1_22036601	1	22036601	Ath	gene	non-pericentromeric	AT1G59870	ABC-2 and Plant PDR ABC-type transporter family protein	none	none	none	none	none	32.0186	32.5321	41.9716	97.7247	131.814	95.3251	4.34899	1.72801e-13	-DESL	35.51	108.29
	5.7	2.16	1.14605e-15	5_15918601	5	15918601	Ath	transposon_fragment	non-pericentromeric	none	none	AT5TE57480	none	none	ATHPOGON3	DNA/Pogo	32.283	32.8008	42.3182	0.301379	0.40651	0.293979	2.15983	1.73447e-13	+DESL	35.8	0.33
	3.48	2.91	1.16831e-15	2_9592401	2	9592401	Ath	none	non-pericentromeric	none	none	none	AT2G22590	UDP-Glycosyltransferase superfamily protein	none	none	55.0738	55.957	72.1936	2.98519	4.02652	2.91189	2.90581	1.7665e-13	+DESL	61.07	3.31
	5.7	2.16	1.17622e-15	2_122401	2	122401	Ath	none	non-pericentromeric	none	none	none	AT2G01220	Nucleotidylyl transferase superfamily protein	none	none	32.1753	32.6913	42.177	0.301379	0.40651	0.293979	2.15956	1.7768e-13	+DESL	35.68	0.33
	2.52	4.09	1.17889e-15	5_10480601	5	10480601	Ath	gene	pericentromeric	AT5G28510	beta glucosidase 24	none	none	none	none	none	125.014	127.019	163.874	13.5219	18.2388	13.1899	4.08922	1.77917e-13	+DESL	138.64	14.98
	2.43	4.3	1.1861e-15	1_14155401	1	14155401	Ath	lnc_RNA	pericentromeric	AT1G07013		none	none	none	none	none	144.456	146.772	189.36	16.5977	22.3875	16.1901	4.29897	1.78838e-13	+DESL	160.2	18.39
	3.67	2.78	1.20188e-15	2_10709201	2	10709201	Ath	gene	non-pericentromeric	AT2G25160	cytochrome P450, family 82, subfamily F, polypeptide 1	none	none	none	none	none	50.3792	51.1872	66.0397	2.38018	3.21046	2.32173	2.77913	1.81048e-13	+DESL	55.87	2.64
	7.64	1.96	1.20679e-15	4_11754801	4	11754801	Ath	gene	non-pericentromeric	AT4G22214	Defensin-like (DEFL) family protein	none	AT4G22214	Defensin-like (DEFL) family protein	none	none	27.6692	28.113	36.2702	0	0	0	1.9594	1.81619e-13	+DESL	30.68	0
	3	3.33	1.20886e-15	2_2236401	2	2236401	Ath	transposon_fragment	pericentromeric	AT2G05840	20S proteasome subunit PAA2	AT2TE10355	none	none	ATCOPIA30	LTR/Copia	74.1637	75.3531	97.2176	5.70637	7.69692	5.56625	3.33464	1.8176e-13	+DESL	82.24	6.32
	7.65	1.96	1.21607e-15	3_18192401	3	18192401	Ath	gene	non-pericentromeric	AT3G49070	transmembrane protein, putative (DUF677)	none	AT3G49060	U-box domain-containing protein kinase family protein	none	none	27.7011	28.1454	36.3121	0	0	0	1.9584	1.82673e-13	+DESL	30.72	0
	3.34	3.02	1.22111e-15	1_10363201	1	10363201	Ath	transposon_fragment	non-pericentromeric	none	none	AT1TE33490	none	none	TA11	LINE/L1	59.5738	60.5292	78.0924	3.59527	4.84941	3.50699	3.01788	1.8326e-13	+DESL	66.07	3.98
	3.12	3.21	1.22257e-15	5_6925801	5	6925801	Ath	transposon_fragment	non-pericentromeric	AT5G20480	EF-TU receptor	AT5TE25110	AT5G03145		ATMU3N1	DNA/MuDR	67.9116	69.0007	89.0219	4.78845	6.45881	4.67087	3.20564	1.83309e-13	+DESL	75.31	5.31
	5.01	2.29	1.23246e-15	2_18268601	2	18268601	Ath	gene	non-pericentromeric	AT2G44175	Acyl-CoA N-acyltransferases (NAT) superfamily protein	none	AT2G44175	Acyl-CoA N-acyltransferases (NAT) superfamily protein	none	none	35.5141	36.0836	46.5536	0.603995	0.814687	0.589164	2.29223	1.84621e-13	+DESL	39.38	0.67
	5.7	2.15	1.23963e-15	3_10203801	3	10203801	Ath	none	non-pericentromeric	none	none	none	AT3G27540	beta-1,4-N-acetylglucosaminyltransferase family protein	none	none	32.0481	32.5621	42.0103	0.299922	0.404544	0.292558	2.15041	1.85522e-13	+DESL	35.54	0.33
	3.79	2.72	1.24316e-15	3_10840201	3	10840201	Ath	transposon_fragment	non-pericentromeric	none	none	AT3TE45055	none	none	RathE1_cons	RathE1_cons	48.3244	49.0995	63.3462	2.09581	2.82689	2.04435	2.71996	1.8588e-13	+DESL	53.59	2.32
	-2.8	3.13	1.24797e-15	2_16081001	2	16081001	Ath	gene	non-pericentromeric	AT2G38390	Peroxidase superfamily protein	none	none	none	none	none	10.0898	10.2516	13.2262	44.2398	59.672	43.1535	3.12585	1.86426e-13	-DESL	11.19	49.02
	7.64	1.96	1.2977e-15	5_13773601	5	13773601	Ath	transposon_fragment	pericentromeric	none	none	AT5TE49050	AT5G35600	histone deacetylase7	ATDNA12T3_2	DNA	27.6231	28.0661	36.2098	0	0	0	1.95558	1.93674e-13	+DESL	30.63	0
	5	2.29	1.31222e-15	2_2363201	2	2363201	Ath	none	pericentromeric	none	none	none	AT2G06050	oxophytodienoate-reductase 3	none	none	35.4199	35.9879	46.4302	0.603796	0.814418	0.58897	2.28927	1.95661e-13	+DESL	39.28	0.67
	-2.58	3.46	1.32077e-15	3_1285801	3	1285801	Ath	gene	non-pericentromeric	AT3G04720	pathogenesis-related 4	none	none	none	none	none	14.6036	14.8378	19.1432	54.9349	74.0979	53.586	3.46331	1.96754e-13	-DESL	16.19	60.87
	-2.63	3.4	1.38109e-15	4_9200401	4	9200401	Ath	gene	non-pericentromeric	AT4G16260	Glycosyl hydrolase superfamily protein	none	AT4G16250	phytochrome D	none	none	13.5391	13.7562	17.7478	52.7707	71.1787	51.4749	3.40138	2.05514e-13	-DESL	15.01	58.47
	3.93	2.65	1.38212e-15	3_17140601	3	17140601	Ath	none	non-pericentromeric	none	none	none	none	none	none	none	45.9227	46.6592	60.1978	1.80026	2.42825	1.75605	2.64722	2.05514e-13	+DESL	50.93	1.99
	3.57	2.84	1.39175e-15	5_1110401	5	1110401	Ath	gene	non-pericentromeric	AT5G04110	DNA GYRASE B3	none	none	none	none	none	52.6106	53.4544	68.9647	2.6815	3.61689	2.61566	2.83801	2.06756e-13	+DESL	58.34	2.97
	3.11	3.21	1.39544e-15	1_17713201	1	17713201	Ath	none	non-pericentromeric	none	none	none	AT1G48010	Plant invertase/pectin methylesterase inhibitor superfamily protein	none	none	67.8624	68.9507	88.9575	4.80501	6.48115	4.68702	3.2061	2.07113e-13	+DESL	75.26	5.32
	2.53	4.02	1.42684e-15	1_7710201	1	7710201	Ath	none	non-pericentromeric	none	none	none	none	none	none	none	119.456	121.372	156.59	12.7871	17.2476	12.4731	4.0236	2.11579e-13	+DESL	132.47	14.17
	7.63	1.95	1.44043e-15	5_3994801	5	3994801	Ath	transposon_fragment	non-pericentromeric	none	none	AT5TE14470	AT5G12350	Regulator of chromosome condensation (RCC1) family with FYVE zinc finger domain-containing protein	ATREP7	RC/Helitron	27.458	27.8984	35.9934	0	0	0	1.95168	2.13399e-13	+DESL	30.45	0
	4.09	2.58	1.44844e-15	1_20084801	1	20084801	Ath	none	non-pericentromeric	none	none	none	AT1G53801	Natural antisense transcript overlaps with AT1G53800	none	none	43.7325	44.4338	57.3268	1.51835	2.048	1.48107	2.58452	2.1427e-13	+DESL	48.5	1.68
	3.07	3.24	1.46735e-15	3_10374201	3	10374201	Ath	gene	non-pericentromeric	AT3G27940	LOB domain-containing protein 26	none	AT3G27930	beta-galactosidase	none	none	69.6666	70.7839	91.3226	5.09475	6.87196	4.96965	3.24431	2.1679e-13	+DESL	77.26	5.65
	7.63	1.95	1.52017e-15	5_13434801	5	13434801	Ath	transposon_fragment	pericentromeric	AT5G35190	proline-rich extensin-like family protein	AT5TE47605	none	none	ATHILA6A	LTR/Gypsy	27.4347	27.8747	35.9628	0	0	0	1.94866	2.24388e-13	+DESL	30.42	0
	7.63	1.95	1.54357e-15	4_5742801	4	5742801	Ath	transposable_element_gene	pericentromeric	none	none	AT4TE24090	none	none	ATCOPIA70	LTR/Copia	27.376	27.8151	35.8859	0	0	0	1.94865	2.27428e-13	+DESL	30.36	0
	3.66	2.78	1.60689e-15	1_25097601	1	25097601	Ath	none	non-pericentromeric	none	none	none	AT1G67120	midasin-like protein	none	none	50.2526	51.0586	65.8737	2.3984	3.23504	2.33951	2.7792	2.36541e-13	+DESL	55.73	2.66
	7.63	1.95	1.61026e-15	4_6785201	4	6785201	Ath	none	non-pericentromeric	none	none	none	AT4G05850		none	none	27.3659	27.8048	35.8726	0	0	0	1.94615	2.36822e-13	+DESL	30.35	0
	4.58	2.39	1.63348e-15	1_8591401	1	8591401	Ath	none	non-pericentromeric	none	none	none	AT1G24256	hypothetical protein	none	none	38.1083	38.7194	49.9543	0.907165	1.22361	0.88489	2.39265	2.40018e-13	+DESL	42.26	1.01
	2.86	3.46	1.63573e-15	2_8037401	2	8037401	Ath	transposon_fragment	non-pericentromeric	none	none	AT2TE33365	AT2G18520	Tetratricopeptide repeat (TPR)-like superfamily protein	ATCOPIA30	LTR/Copia	80.732	82.0267	105.828	6.83524	9.21959	6.66741	3.45737	2.40129e-13	+DESL	89.53	7.57
	4.09	2.55	1.64768e-15	4_2425001	4	2425001	Ath	gene	pericentromeric	AT4G04760	Major facilitator superfamily protein	none	none	none	none	none	42.8859	43.5737	56.2171	1.49086	2.01092	1.45425	2.55472	2.41664e-13	+DESL	47.56	1.65
	4.99	2.27	1.65558e-15	2_10684001	2	10684001	Ath	gene	non-pericentromeric	AT2G25110	stromal cell-derived factor 2-like protein precursor	none	AT2G25110	stromal cell-derived factor 2-like protein precursor	none	none	35.0485	35.6106	45.9433	0.601189	0.810902	0.586427	2.27382	2.42603e-13	+DESL	38.87	0.67
	5.68	2.14	1.6597e-15	5_15964801	5	15964801	Ath	pseudogenic_exon	non-pericentromeric	none	none	AT5TE57635	none	none	ATLINEIII	LINE/L1	31.7209	32.2296	41.5814	0.29992	0.404541	0.292556	2.13808	2.42986e-13	+DESL	35.18	0.33
	4.59	2.38	1.66959e-15	1_25185801	1	25185801	Ath	gene	non-pericentromeric	AT1G67270	Zinc-finger domain of monoamine-oxidase A repressor R1 protein	none	AT1G67270	Zinc-finger domain of monoamine-oxidase A repressor R1 protein	none	none	37.8722	38.4796	49.6448	0.899023	1.21263	0.876947	2.37918	2.44212e-13	+DESL	42	1
	4.99	2.27	1.68073e-15	1_17203201	1	17203201	Ath	none	pericentromeric	none	none	none	none	none	none	none	35.0639	35.6262	45.9636	0.601189	0.810902	0.586427	2.27293	2.45619e-13	+DESL	38.88	0.67
	4.58	2.39	1.68888e-15	4_8860401	4	8860401	Ath	gene	non-pericentromeric	AT4G15510	Photosystem II reaction center PsbP family protein	AT4TE39600	AT4G15510	Photosystem II reaction center PsbP family protein	AT9TSD1	DNA/MuDR	38.062	38.6725	49.8937	0.907166	1.22361	0.884891	2.39134	2.46587e-13	+DESL	42.21	1.01
	-2.74	3.19	1.72404e-15	2_14321401	2	14321401	Ath	gene	non-pericentromeric	AT2G33850	E6-like protein	none	AT2G33847	hypothetical protein	none	none	10.9873	11.1636	14.4028	46.1689	62.274	45.0352	3.19278	2.51494e-13	-DESL	12.18	51.16
	7.63	1.94	1.76266e-15	4_7374401	4	7374401	Ath	transposon_fragment	non-pericentromeric	none	none	AT4TE32115	AT4G12440	adenine phosphoribosyl transferase 4	ATREP15	RC/Helitron	27.2997	27.7375	35.7858	0	0	0	1.94151	2.56894e-13	+DESL	30.27	0
	-2.5	3.63	1.78575e-15	1_28895801	1	28895801	Ath	gene	non-pericentromeric	AT1G76930	extensin 4	none	none	none	none	none	17.2188	17.4949	22.5713	60.9285	82.1823	59.4324	3.63034	2.59936e-13	-DESL	19.09	67.51
	3.91	2.64	1.78675e-15	4_563201	4	563201	Ath	transposon_fragment	non-pericentromeric	none	none	AT4TE02945	AT4G01360	BPS1-like protein	ATREP4	RC/Helitron	45.711	46.4441	59.9203	1.8083	2.43909	1.7639	2.64385	2.59936e-13	+DESL	50.69	2
	4.3	2.47	1.84904e-15	3_2251001	3	2251001	Ath	transposon_fragment	non-pericentromeric	none	none	AT3TE09475	AT3G07110	Ribosomal protein L13 family protein	HELITRONY1E	RC/Helitron	40.4888	41.1382	53.0748	1.2016	1.62075	1.17209	2.47466	2.68756e-13	+DESL	44.9	1.33
	4.99	2.26	1.93498e-15	5_10383201	5	10383201	Ath	none	pericentromeric	none	none	none	none	none	none	none	34.7237	35.2806	45.5176	0.598195	0.806864	0.583507	2.26074	2.80995e-13	+DESL	38.51	0.66
	3.15	3.15	1.94382e-15	1_12446401	1	12446401	Ath	gene	non-pericentromeric	AT1G34170	AUXIN RESPONSE FACTOR 13	none	AT1G34180	NAC domain containing protein 16	none	none	65.0528	66.0961	85.2746	4.49733	6.06614	4.3869	3.14817	2.81895e-13	+DESL	72.14	4.98
	7.62	1.94	1.94467e-15	1_17234801	1	17234801	Ath	none	pericentromeric	none	none	none	AT1G46408	AGAMOUS-like 97	none	none	27.1836	27.6196	35.6337	0	0	0	1.93719	2.81895e-13	+DESL	30.15	0
	3.46	2.9	1.95258e-15	5_17107401	5	17107401	Ath	transposon_fragment	non-pericentromeric	none	none	AT5TE61795	AT5G42670	Agenet domain-containing protein	ATLINE1_6	LINE/L1	54.6355	55.5117	71.619	3.01058	4.06077	2.93666	2.89961	2.82788e-13	+DESL	60.59	3.34
	7.62	1.94	2.02559e-15	4_2756601	4	2756601	Ath	transposon_fragment	pericentromeric	none	none	AT4TE12875	AT4G05450	mitochondrial ferredoxin 1	ATHPOGO	DNA/Pogo	27.1353	27.5705	35.5703	0	0	0	1.93539	2.93099e-13	+DESL	30.09	0
	4.58	2.37	2.07111e-15	1_23094001	1	23094001	Ath	transposon_fragment	non-pericentromeric	none	none	AT1TE76110	none	none	ATLINE2	LINE/L1	37.586	38.1888	49.2696	0.899307	1.21301	0.877225	2.37123	2.99418e-13	+DESL	41.68	1
	2.36	4.41	2.11644e-15	1_11021201	1	11021201	Ath	none	non-pericentromeric	none	none	none	none	none	none	none	155.473	157.966	203.802	18.7309	25.2649	18.271	4.41003	3.05697e-13	+DESL	172.41	20.76
	4.57	2.38	2.14915e-15	1_25261201	1	25261201	Ath	none	non-pericentromeric	none	none	none	AT1G08937		none	none	37.7842	38.3902	49.5295	0.90776	1.22441	0.88547	2.38265	3.09883e-13	+DESL	41.9	1.01
	2.1	5.46	2.14926e-15	4_9005801	4	9005801	Ath	none	non-pericentromeric	none	none	none	none	none	none	none	319.716	324.843	419.1	46.2233	62.3474	45.0883	5.45542	3.09883e-13	+DESL	354.55	51.22
	5.67	2.13	2.15185e-15	2_1989801	2	1989801	Ath	transposable_element_gene	pericentromeric	none	none	AT2TE09180	none	none	ATLINE1_1	LINE/L1	31.435	31.9391	41.2066	0.299918	0.404539	0.292554	2.12701	3.09979e-13	+DESL	34.86	0.33
	3.9	2.64	2.16993e-15	5_16966401	5	16966401	Ath	transposon_fragment	non-pericentromeric	none	none	AT5TE61230	none	none	ATCOPIA95	LTR/Copia	45.4242	46.1527	59.5444	1.80885	2.43983	1.76443	2.63712	3.12306e-13	+DESL	50.37	2
	4.98	2.27	2.1855e-15	5_3902801	5	3902801	Ath	transposon_fragment	non-pericentromeric	none	none	AT5TE14150	AT5G12080	mechanosensitive channel of small conductance-like 10	ATREP10D	RC/Helitron	34.8262	35.3847	45.6519	0.604005	0.8147	0.589173	2.26884	3.14266e-13	+DESL	38.62	0.67
	4.98	2.27	2.20088e-15	1_12435601	1	12435601	Ath	none	non-pericentromeric	none	none	none	AT1G34150	Pseudouridine synthase family protein	none	none	34.8167	35.3751	45.6396	0.604005	0.8147	0.589173	2.26856	3.16196e-13	+DESL	38.61	0.67
	2.83	3.49	2.22071e-15	5_10942801	5	10942801	Ath	gene	pericentromeric	AT5G28920	hypothetical protein	none	AT5G04915		none	none	82.3955	83.7169	108.008	7.16742	9.66764	6.99143	3.48898	3.18762e-13	+DESL	91.37	7.94
	3.76	2.7	2.22627e-15	3_17495801	3	17495801	Ath	lnc_RNA	non-pericentromeric	AT3G07765		none	AT3G07765		none	none	47.6593	48.4236	62.4743	2.10432	2.83837	2.05265	2.70412	3.19276e-13	+DESL	52.85	2.33
	7.61	1.93	2.22954e-15	2_13805001	2	13805001	Ath	none	non-pericentromeric	none	none	none	none	none	none	none	27.0214	27.4547	35.421	0	0	0	1.93118	3.19462e-13	+DESL	29.97	0
	3.38	2.96	2.24133e-15	5_21814401	5	21814401	Ath	gene	non-pericentromeric	AT5G53740	hypothetical protein	none	none	none	none	none	56.8234	57.7347	74.487	3.3289	4.49013	3.24716	2.95784	3.20866e-13	+DESL	63.02	3.69
	5.66	2.13	2.28046e-15	1_12664001	1	12664001	Ath	none	pericentromeric	none	none	none	none	none	none	none	31.3251	31.8275	41.0626	0.299918	0.404538	0.292553	2.12505	3.26179e-13	+DESL	34.74	0.33
	4.98	2.26	2.29381e-15	2_2318401	2	2318401	Ath	transposon_fragment	pericentromeric	none	none	AT2TE10690	none	none	ATLINE1A	LINE/L1	34.6898	35.2461	45.4731	0.601188	0.8109	0.586426	2.2602	3.27798e-13	+DESL	38.47	0.67
	4.07	2.54	2.30189e-15	4_179601	4	179601	Ath	none	non-pericentromeric	none	none	none	none	none	none	none	42.5278	43.2098	55.7476	1.49129	2.0115	1.45468	2.54211	3.28661e-13	+DESL	47.16	1.65
	7.61	1.93	2.35722e-15	3_15217201	3	15217201	Ath	gene	pericentromeric	AT3G43250	coiled-coil protein (DUF572)	none	none	none	none	none	26.9968	27.4298	35.3888	0	0	0	1.92804	3.36264e-13	+DESL	29.94	0
	5.66	2.13	2.36791e-15	4_6290401	4	6290401	Ath	gene	pericentromeric	AT4G10060	Beta-glucosidase, GBA2 type family protein	none	none	none	none	none	31.4224	31.9263	41.19	0.301487	0.406655	0.294084	2.1302	3.37491e-13	+DESL	34.85	0.33
	3.9	2.63	2.39522e-15	1_11686601	1	11686601	Ath	lnc_RNA	non-pericentromeric	AT1G06557		none	none	none	none	none	45.2722	45.9983	59.3452	1.80885	2.43983	1.76444	2.63345	3.41082e-13	+DESL	50.21	2
	3.64	2.76	2.44891e-15	2_16953201	2	16953201	Ath	transposon_fragment	non-pericentromeric	none	none	AT2TE76330	none	none	ATLINE1_3A	LINE/L1	49.6466	50.4428	65.0793	2.39978	3.2369	2.34085	2.76479	3.48421e-13	+DESL	55.06	2.66
	2.41	4.26	2.45154e-15	5_8419601	5	8419601	Ath	none	non-pericentromeric	none	none	none	AT5G24590	TCV-interacting protein	none	none	140.135	142.382	183.696	16.3136	22.0043	15.913	4.26023	3.48488e-13	+DESL	155.4	18.08
	7.6	1.93	2.45377e-15	4_11379401	4	11379401	Ath	transposable_element_gene	non-pericentromeric	none	none	AT4TE52390	none	none	ATCOPIA37	LTR/Copia	26.9078	27.3393	35.2721	0	0	0	1.92697	3.48498e-13	+DESL	29.84	0
	4.07	2.55	2.50197e-15	3_9977801	3	9977801	Ath	none	non-pericentromeric	none	none	none	AT3G27040	MATH domain/coiled-coil protein	none	none	42.6693	43.3536	55.9331	1.50406	2.02872	1.46712	2.55072	3.54918e-13	+DESL	47.32	1.67
	7.61	1.93	2.50337e-15	3_8518401	3	8518401	Ath	none	non-pericentromeric	none	none	none	AT3G23670	phragmoplast-associated kinesin-related protein	none	none	26.9253	27.3571	35.295	0	0	0	1.92539	3.54918e-13	+DESL	29.86	0
	2.66	3.72	2.52599e-15	5_17327001	5	17327001	Ath	none	non-pericentromeric	none	none	none	AT5G43155	QWRF motif protein	none	none	96.7466	98.2982	126.82	9.47911	12.7857	9.24635	3.72158	3.57811e-13	+DESL	107.29	10.5
	4.97	2.26	2.54457e-15	2_9558201	2	9558201	Ath	transposon_fragment	non-pericentromeric	none	none	AT2TE40690	AT2G07605		ATHILA5	LTR/Gypsy	34.6722	35.2282	45.45	0.604208	0.814975	0.589372	2.26292	3.59955e-13	+DESL	38.45	0.67
	2.25	4.75	2.54558e-15	2_6976201	2	6976201	Ath	gene	non-pericentromeric	AT2G16040	hAT dimerization domain-containing protein / transposase-like protein	none	AT2G16040	hAT dimerization domain-containing protein / transposase-like protein	none	none	196.548	199.7	257.645	25.636	34.5786	25.0065	4.7508	3.59955e-13	+DESL	217.96	28.41
	4.56	2.38	2.57982e-15	1_11242201	1	11242201	Ath	none	non-pericentromeric	none	none	none	AT1G31380	TRAF-like family protein	none	none	37.5316	38.1335	49.1983	0.907765	1.22442	0.885475	2.3755	3.64477e-13	+DESL	41.62	1.01
	-2.68	3.24	2.59482e-15	4_9200801	4	9200801	Ath	gene	non-pericentromeric	AT4G16260	Glycosyl hydrolase superfamily protein	none	AT4G16250	phytochrome D	none	none	11.8141	12.0036	15.4865	47.552	64.1396	46.3844	3.24477	3.66275e-13	-DESL	13.1	52.69
	4.56	2.37	2.60284e-15	1_17335201	1	17335201	Ath	none	pericentromeric	none	none	none	AT1G47290	3beta-hydroxysteroid-dehydrogenase/decarboxylase isoform 1	none	none	37.5523	38.1546	49.2255	0.907766	1.22442	0.885476	2.37494	3.67087e-13	+DESL	41.64	1.01
	2.93	3.35	2.67053e-15	1_13119201	1	13119201	Ath	transposon_fragment	pericentromeric	none	none	AT1TE42850	AT1G35560	TCP family transcription factor	ATLINEIII	LINE/L1	74.6831	75.8809	97.8985	6.01881	8.11835	5.87102	3.35044	3.7616e-13	+DESL	82.82	6.67
	2.12	5.32	2.67183e-15	3_11227201	3	11227201	Ath	none	pericentromeric	none	none	none	none	none	none	none	291.616	296.293	382.265	41.6913	56.2344	40.6675	5.32356	3.7616e-13	+DESL	323.39	46.2
	7.6	1.92	2.68035e-15	1_17689201	1	17689201	Ath	none	non-pericentromeric	none	none	none	none	none	none	none	26.8043	27.2341	35.1364	0	0	0	1.92306	3.77031e-13	+DESL	29.72	0
	4.56	2.37	2.72191e-15	3_17661801	3	17661801	Ath	transposon_fragment	non-pericentromeric	none	none	AT3TE71540	AT3G47870	LOB domain-containing protein 27	ATREP3	RC/Helitron	37.3951	37.9948	49.0194	0.903374	1.2185	0.881192	2.36628	3.82544e-13	+DESL	41.47	1
	3.75	2.7	2.74163e-15	5_15192001	5	15192001	Ath	transposon_fragment	non-pericentromeric	AT5G38080	transmembrane protein	AT5TE54960	none	none	TNAT1A	DNA	47.4621	48.2233	62.2158	2.11229	2.84912	2.06042	2.70169	3.84873e-13	+DESL	52.63	2.34
	7.6	1.92	2.74564e-15	3_10679401	3	10679401	Ath	gene	non-pericentromeric	AT3G28490	Oxoglutarate/iron-dependent oxygenase	none	AT3G28480	Oxoglutarate/iron-dependent oxygenase	none	none	26.8579	27.2886	35.2067	0	0	0	1.92061	3.84873e-13	+DESL	29.78	0
	7.6	1.92	2.74564e-15	5_13284401	5	13284401	Ath	none	pericentromeric	none	none	none	none	none	none	none	26.8579	27.2886	35.2067	0	0	0	1.92061	3.84873e-13	+DESL	29.78	0
	2.53	3.96	2.82437e-15	5_15506601	5	15506601	Ath	none	non-pericentromeric	none	none	none	none	none	none	none	113.598	115.42	148.91	12.1821	16.4316	11.883	3.95525	3.95566e-13	+DESL	125.98	13.5
	5.65	2.12	2.84747e-15	4_5603801	4	5603801	Ath	none	pericentromeric	none	none	none	AT4G08780	Peroxidase superfamily protein	none	none	31.0871	31.5856	40.7505	0.299916	0.404536	0.292551	2.11549	3.98456e-13	+DESL	34.47	0.33
	5.65	2.12	2.88958e-15	5_56401	5	56401	Ath	none	non-pericentromeric	none	none	none	AT5G01170	hypothetical protein (DUF740)	none	none	31.2023	31.7027	40.9016	0.301384	0.406516	0.293983	2.1211	4.03998e-13	+DESL	34.6	0.33
	4.55	2.36	2.90757e-15	3_10653201	3	10653201	Ath	none	non-pericentromeric	none	none	none	AT3G28415	ABC transporter family protein	none	none	37.215	37.8118	48.7833	0.903666	1.21889	0.881477	2.36481	4.06162e-13	+DESL	41.27	1
	7.6	1.92	2.95115e-15	1_24871201	1	24871201	Ath	transposon_fragment	non-pericentromeric	none	none	AT1TE81685	AT1G66690	S-adenosyl-L-methionine-dependent methyltransferases superfamily protein	ATHPOGON3	DNA/Pogo	26.7729	27.2023	35.0953	0	0	0	1.91742	4.11778e-13	+DESL	29.69	0
	3.24	3.04	2.95291e-15	4_7143201	4	7143201	Ath	gene	non-pericentromeric	AT4G11880	AGAMOUS-like 14	none	none	none	none	none	60.2021	61.1676	78.916	3.90158	5.26257	3.80578	3.04053	4.11778e-13	+DESL	66.76	4.32
	4.96	2.25	2.95543e-15	4_11475201	4	11475201	Ath	none	non-pericentromeric	none	none	none	AT4G21580	oxidoreductase, zinc-binding dehydrogenase family protein	none	none	34.3216	34.872	44.9905	0.601187	0.810899	0.586425	2.25034	4.11778e-13	+DESL	38.06	0.67
	4.56	2.36	2.96403e-15	3_15746801	3	15746801	Ath	none	pericentromeric	none	none	none	none	none	none	none	37.0936	37.6885	48.6242	0.899301	1.213	0.877218	2.35716	4.12621e-13	+DESL	41.14	1
	7.59	1.92	3.0349e-15	5_9166601	5	9166601	Ath	transposon_fragment	pericentromeric	none	none	AT5TE33155	AT5G04215		ATIS112A	DNA/Harbinger	26.6578	27.0854	34.9445	0	0	0	1.91758	4.22123e-13	+DESL	29.56	0
	7.59	1.92	3.09868e-15	4_848201	4	848201	Ath	none	non-pericentromeric	none	none	none	AT4G01950	glycerol-3-phosphate acyltransferase 3	none	none	26.6743	27.1021	34.9661	0	0	0	1.91596	4.30624e-13	+DESL	29.58	0
	4.55	2.36	3.12465e-15	4_5197601	4	5197601	Ath	gene	pericentromeric	AT4G08250	GRAS family transcription factor	none	none	none	none	none	37.2171	37.8139	48.786	0.903667	1.21889	0.881478	2.36131	4.33859e-13	+DESL	41.27	1
	3.44	2.88	3.15041e-15	3_15407801	3	15407801	Ath	gene	pericentromeric	AT3G43520	Transmembrane proteins 14C	none	none	none	none	none	53.8558	54.7195	70.5969	3.00889	4.05849	2.93501	2.8818	4.3706e-13	+DESL	59.72	3.33
	7.59	1.91	3.17955e-15	5_16523401	5	16523401	Ath	none	non-pericentromeric	none	none	none	AT5G41310	P-loop nucleoside triphosphate hydrolases superfamily protein with CH (Calponin Homology) domain-containing protein	none	none	26.6852	27.1132	34.9804	0	0	0	1.91411	4.40724e-13	+DESL	29.59	0
	3.75	2.69	3.18614e-15	5_17446201	5	17446201	Ath	none	non-pericentromeric	none	none	none	none	none	none	none	47.1198	47.8754	61.767	2.10432	2.83837	2.05265	2.69092	4.41258e-13	+DESL	52.25	2.33
	3.18	3.09	3.21141e-15	1_8644001	1	8644001	Ath	transposable_element_gene	non-pericentromeric	none	none	none	AT1G24380	no-apical-meristem-associated carboxy-terminal domain protein	none	none	62.2156	63.2134	81.5554	4.20763	5.67538	4.10432	3.08813	4.44378e-13	+DESL	68.99	4.66
	4.27	2.45	3.23571e-15	5_1229801	5	1229801	Ath	lnc_RNA	non-pericentromeric	AT5G00955		none	AT5G04370	S-adenosyl-L-methionine-dependent methyltransferases superfamily protein	none	none	39.7254	40.3625	52.0741	1.20084	1.61972	1.17135	2.45187	4.47356e-13	+DESL	44.05	1.33
	3.75	2.69	3.24315e-15	3_5727801	3	5727801	Ath	none	non-pericentromeric	none	none	none	AT3G16810	pumilio 24	none	none	47.1068	47.8623	61.7501	2.1037	2.83753	2.05204	2.68976	4.48002e-13	+DESL	52.24	2.33
	5.64	2.12	3.25457e-15	5_8733601	5	8733601	Ath	none	non-pericentromeric	none	none	none	none	none	none	none	31.0167	31.5141	40.6583	0.301384	0.406516	0.293984	2.11662	4.48995e-13	+DESL	34.4	0.33
	4.27	2.45	3.25633e-15	1_24384401	1	24384401	Ath	pseudogenic_exon	non-pericentromeric	none	none	none	AT1G65590	beta-hexosaminidase 3	none	none	39.6248	40.2603	51.9422	1.19558	1.61264	1.16622	2.44539	4.48995e-13	+DESL	43.94	1.32
	7.59	1.91	3.25868e-15	5_17202601	5	17202601	Ath	transposon_fragment	non-pericentromeric	none	none	AT5TE62145	AT5G42910	Basic-leucine zipper (bZIP) transcription factor family protein	ARNOLD2	DNA/MuDR	26.6149	27.0417	34.8881	0	0	0	1.91373	4.48995e-13	+DESL	29.51	0
	4.27	2.46	3.26769e-15	1_12980601	1	12980601	Ath	gene	pericentromeric	AT1G35350	EXS (ERD1/XPR1/SYG1) family protein	none	none	none	none	none	39.9051	40.5451	52.3096	1.20727	1.6284	1.17762	2.45875	4.49851e-13	+DESL	44.25	1.34
	4.27	2.46	3.28995e-15	3_3839001	3	3839001	Ath	gene	non-pericentromeric	AT3G12050	Aha1 domain-containing protein	none	AT3G12050	Aha1 domain-containing protein	none	none	39.9037	40.5437	52.3078	1.2065	1.62737	1.17688	2.45741	4.5253e-13	+DESL	44.25	1.34
	4.96	2.24	3.31588e-15	5_139801	5	139801	Ath	transposon_fragment	non-pericentromeric	none	none	AT5TE00480	none	none	Unassigned	Unassigned	34.0902	34.6369	44.6872	0.598182	0.806846	0.583493	2.23852	4.55709e-13	+DESL	37.8	0.66
	3.53	2.81	3.32428e-15	5_15806401	5	15806401	Ath	gene	non-pericentromeric	AT5G39490	F-box family protein	none	none	none	none	none	51.3472	52.1707	67.3085	2.69265	3.63193	2.62653	2.81276	4.56475e-13	+DESL	56.94	2.98
	3.74	2.68	3.36544e-15	1_18010001	1	18010001	Ath	gene	non-pericentromeric	AT1G48690	Auxin-responsive GH3 family protein	none	AT1G48698	Natural antisense transcript overlaps with AT1G48700	none	none	46.8447	47.596	61.4065	2.09639	2.82767	2.04491	2.68386	4.61734e-13	+DESL	51.95	2.32
	7.59	1.91	3.55062e-15	1_12530601	1	12530601	Ath	none	pericentromeric	none	none	none	AT1G34340	alpha/beta-Hydrolases superfamily protein	none	none	26.5969	27.0234	34.8645	0	0	0	1.90851	4.86727e-13	+DESL	29.49	0
	7.59	1.91	3.56885e-15	5_8629401	5	8629401	Ath	transcript_region	non-pericentromeric	AT5G03855		none	AT5G25050	Major facilitator superfamily protein	none	none	26.5486	26.9744	34.8013	0	0	0	1.90901	4.88811e-13	+DESL	29.44	0
	4.27	2.45	3.60765e-15	3_10983001	3	10983001	Ath	gene	non-pericentromeric	AT3G28958	Cupredoxin superfamily protein	none	AT3G28956	RNA polymerase II, Rpb4, core protein	none	none	39.6028	40.2379	51.9134	1.20083	1.61972	1.17135	2.44749	4.93707e-13	+DESL	43.92	1.33
	4.96	2.23	3.81518e-15	1_16719001	1	16719001	Ath	none	pericentromeric	none	none	none	AT1G44020	Cysteine/Histidine-rich C1 domain family protein	none	none	33.9428	34.4872	44.494	0.598178	0.806841	0.58349	2.23255	5.21665e-13	+DESL	37.64	0.66
	3.03	3.21	3.82644e-15	3_9965401	3	9965401	Ath	none	non-pericentromeric	none	none	none	AT3G27020	YELLOW STRIPE like 6	none	none	67.5842	68.6681	88.5929	5.07738	6.84852	4.9527	3.20765	5.22762e-13	+DESL	74.95	5.63
	2.75	3.56	3.85962e-15	1_11871601	1	11871601	Ath	gene	non-pericentromeric	AT1G32780	GroES-like zinc-binding dehydrogenase family protein	none	AT1G06617		none	none	85.9351	87.3133	112.648	7.86795	10.6125	7.67475	3.55659	5.26849e-13	+DESL	95.3	8.72
	4.26	2.44	3.8975e-15	5_18545001	5	18545001	Ath	gene	non-pericentromeric	AT5G45720	AAA-type ATPase family protein	none	AT5G45715		none	none	39.5904	40.2253	51.8971	1.20083	1.61972	1.17135	2.44396	5.31571e-13	+DESL	43.9	1.33
	4.54	2.35	3.90653e-15	3_6432001	3	6432001	Ath	gene	non-pericentromeric	AT3G18700	transmembrane protein	none	AT3G18690	MAP kinase substrate 1	none	none	36.7497	37.3391	48.1734	0.899295	1.213	0.877213	2.34605	5.32353e-13	+DESL	40.75	1
	2.59	3.81	3.91313e-15	4_5668201	4	5668201	Ath	lnc_RNA	pericentromeric	AT4G05645		none	AT4G08868	hypothetical protein	none	none	102.677	104.324	134.595	10.5361	14.2114	10.2774	3.8136	5.32803e-13	+DESL	113.87	11.67
	3.43	2.86	3.92015e-15	1_13699201	1	13699201	Ath	none	pericentromeric	none	none	none	AT1G36380	transmembrane protein	none	none	52.983	53.8327	69.4528	2.97372	4.01104	2.9007	2.85764	5.33309e-13	+DESL	58.76	3.3
	4.95	2.24	4.04765e-15	5_22612801	5	22612801	Ath	gene	non-pericentromeric	AT5G55870	hypothetical protein	none	none	none	none	none	34.0067	34.5521	44.5777	0.600985	0.810627	0.586228	2.23627	5.5019e-13	+DESL	37.71	0.67
	7.58	1.9	4.06377e-15	5_22111001	5	22111001	Ath	none	non-pericentromeric	none	none	none	AT5G54460	wound-responsive protein-like protein	none	none	26.438	26.862	34.6563	0	0	0	1.90252	5.51917e-13	+DESL	29.32	0
	7.58	1.9	4.09266e-15	4_6811001	4	6811001	Ath	gene	non-pericentromeric	AT4G11170	Disease resistance protein (TIR-NBS-LRR class) family	none	AT4G11170	Disease resistance protein (TIR-NBS-LRR class) family	none	none	26.4304	26.8543	34.6463	0	0	0	1.90219	5.55374e-13	+DESL	29.31	0
	3.35	2.92	4.15123e-15	3_1674801	3	1674801	Ath	gene	non-pericentromeric	AT3G05685	Cystatin/monellin superfamily protein	none	AT3G05685	Cystatin/monellin superfamily protein	none	none	55.2565	56.1427	72.4331	3.2888	4.43604	3.20805	2.91923	5.6248e-13	+DESL	61.28	3.64
	4.95	2.24	4.15199e-15	1_499201	1	499201	Ath	transposon_fragment	non-pericentromeric	none	none	AT1TE01615	AT1G02450	NIM1-interacting 1	ATREP3	RC/Helitron	34.0431	34.589	44.6254	0.603814	0.814443	0.588987	2.24198	5.6248e-13	+DESL	37.75	0.67
	5.63	2.1	4.22011e-15	2_10085201	2	10085201	Ath	none	non-pericentromeric	none	none	none	none	none	none	none	30.6389	31.1303	40.1631	0.299913	0.404531	0.292548	2.09878	5.71229e-13	+DESL	33.98	0.33
	5.63	2.1	4.23479e-15	4_6487001	4	6487001	Ath	none	pericentromeric	none	none	none	AT4G05790		none	none	30.8144	31.3086	40.3931	0.30149	0.40666	0.294087	2.10489	5.72736e-13	+DESL	34.17	0.33
	4.54	2.34	4.27549e-15	3_10262001	3	10262001	Ath	none	non-pericentromeric	none	none	none	AT3G27700	zinc finger (CCCH-type) family protein / RNA recognition motif (RRM)-containing protein	none	none	36.7278	37.3168	48.1447	0.899293	1.21299	0.877211	2.34179	5.77756e-13	+DESL	40.73	1
	3.74	2.66	4.29576e-15	5_10040801	5	10040801	Ath	none	pericentromeric	none	none	none	AT5G28040	DNA-binding storekeeper protein-related transcriptional regulator	none	none	46.179	46.9196	60.5338	2.07818	2.80311	2.02715	2.66266	5.80011e-13	+DESL	51.21	2.3
	-2.69	3.18	4.34177e-15	3_160001	3	160001	Ath	gene	non-pericentromeric	AT3G01420	Peroxidase superfamily protein	none	none	none	none	none	11.2463	11.4267	14.7422	45.5337	61.4173	44.4156	3.1849	5.85733e-13	-DESL	12.47	50.46
	2.27	4.62	4.38714e-15	1_8591001	1	8591001	Ath	none	non-pericentromeric	none	none	none	AT1G24256	hypothetical protein	none	none	178.659	181.524	234.195	23.0409	31.0783	22.4752	4.61679	5.9136e-13	+DESL	198.13	25.53
	4.54	2.35	4.42425e-15	4_14531401	4	14531401	Ath	transposon_fragment	non-pericentromeric	none	none	AT4TE68770	none	none	ATREP15	RC/Helitron	36.8071	37.3974	48.2486	0.90367	1.2189	0.88148	2.34713	5.95864e-13	+DESL	40.82	1
	4.54	2.35	4.44539e-15	2_11461001	2	11461001	Ath	antisense_lncRNA	non-pericentromeric	AT2G26882	Natural antisense transcript overlaps with AT2G26880	none	AT2G26880	AGAMOUS-like 41	none	none	36.7898	37.3798	48.226	0.903377	1.2185	0.881195	2.34647	5.98212e-13	+DESL	40.8	1
	7.57	1.9	4.46036e-15	3_11296801	3	11296801	Ath	none	pericentromeric	none	none	none	none	none	none	none	26.2874	26.709	34.4589	0	0	0	1.8991	5.99367e-13	+DESL	29.15	0
	2.45	4.09	4.46272e-15	4_249001	4	249001	Ath	gene	non-pericentromeric	AT4G00580	COP1-interacting protein-like protein	none	AT4G03665		none	none	124.323	126.316	162.968	14.0929	19.0089	13.7468	4.08977	5.99367e-13	+DESL	137.87	15.62
	5.63	2.1	4.4681e-15	3_10532601	3	10532601	Ath	none	non-pericentromeric	none	none	none	AT3G28250	Carbohydrate-binding X8 domain superfamily protein	none	none	30.6723	31.1642	40.2068	0.301491	0.40666	0.294088	2.10355	5.99367e-13	+DESL	34.01	0.33
	-2.57	3.4	4.46882e-15	1_20529401	1	20529401	Ath	gene	non-pericentromeric	AT1G55020	lipoxygenase 1	none	none	none	none	none	14.0769	14.3027	18.4528	52.3649	70.6314	51.0791	3.40287	5.99367e-13	-DESL	15.61	58.03
	4.94	2.23	4.47628e-15	1_17417001	1	17417001	Ath	none	pericentromeric	none	none	none	AT1G47480	alpha/beta-Hydrolases superfamily protein	none	none	33.6994	34.2399	44.1749	0.598174	0.806835	0.583486	2.22641	5.9987e-13	+DESL	37.37	0.66
	3.87	2.62	4.4847e-15	5_14922401	5	14922401	Ath	gene	non-pericentromeric	AT5G37560	RING/U-box superfamily protein	none	none	none	none	none	44.5072	45.221	58.3423	1.81645	2.45009	1.77185	2.61566	6.00264e-13	+DESL	49.36	2.01
	4.25	2.45	4.48666e-15	2_7766401	2	7766401	Ath	none	non-pericentromeric	none	none	none	AT2G17870	cold shock domain protein 3	none	none	39.6399	40.2756	51.962	1.21261	1.63561	1.18284	2.4522	6.00264e-13	+DESL	43.96	1.34
	3.06	3.18	4.52513e-15	5_17210201	5	17210201	Ath	transposon_fragment	non-pericentromeric	none	none	AT5TE62175	AT5G42920	THO complex, subunit 5	ATGP1	LTR/Gypsy	66.0382	67.0973	86.5662	4.83972	6.52796	4.72088	3.17683	6.0491e-13	+DESL	73.23	5.36
	3.73	2.69	4.57851e-15	5_9664001	5	9664001	Ath	none	pericentromeric	none	none	none	none	none	none	none	47.0114	47.7653	61.6249	2.12904	2.87172	2.07677	2.69346	6.1154e-13	+DESL	52.13	2.36
	5.63	2.1	4.58897e-15	5_21422401	5	21422401	Ath	transposon_fragment	non-pericentromeric	none	none	AT5TE77145	AT5G52860	ABC-2 type transporter family protein	BRODYAGA1A	DNA/MuDR	30.6767	31.1687	40.2126	0.301491	0.40666	0.294088	2.102	6.1243e-13	+DESL	34.02	0.33
	3.42	2.87	4.60594e-15	5_13627401	5	13627401	Ath	transposon_fragment	pericentromeric	none	none	AT5TE48460	none	none	ATHILA5	LTR/Gypsy	53.3832	54.2393	69.9774	3.01877	4.07181	2.94465	2.87274	6.14188e-13	+DESL	59.2	3.35
	1.98	6.35	4.64643e-15	4_2865801	4	2865801	Ath	transposon_fragment	pericentromeric	none	none	AT4TE13435	none	none	VANDAL2	DNA/MuDR	590.768	600.243	774.409	93.1371	125.626	90.8501	6.34816	6.19075e-13	+DESL	655.14	103.2
	3.11	3.11	4.65683e-15	4_173201	4	173201	Ath	none	non-pericentromeric	none	none	none	AT4G00390	DNA-binding storekeeper protein-related transcriptional regulator	none	none	63.1445	64.1572	82.773	4.46581	6.02363	4.35616	3.10879	6.1995e-13	+DESL	70.02	4.95
	7.57	1.9	4.69448e-15	1_12645601	1	12645601	Ath	transposon_fragment	pericentromeric	none	none	AT1TE41290	AT1G06777		HELITRON2	RC/Helitron	26.2692	26.6905	34.4351	0	0	0	1.89609	6.24447e-13	+DESL	29.13	0
	4.94	2.22	4.71881e-15	3_19480801	3	19480801	Ath	none	non-pericentromeric	none	none	none	AT3G08270		none	none	33.6666	34.2065	44.1319	0.598172	0.806833	0.583484	2.22395	6.27166e-13	+DESL	37.33	0.66
	7.57	1.89	4.91391e-15	4_7573001	4	7573001	Ath	gene	non-pericentromeric	AT4G12930	hypothetical protein	AT4TE33075	AT4G12940	hypothetical protein	ATREP15	RC/Helitron	26.2157	26.6361	34.3648	0	0	0	1.89406	6.5256e-13	+DESL	29.07	0
	3.87	2.6	5.12821e-15	3_20746001	3	20746001	Ath	gene	non-pericentromeric	AT3G55930	pre-mRNA-splicing factor	none	AT3G55940	Phosphoinositide-specific phospholipase C family protein	none	none	44.0878	44.7948	57.7925	1.80132	2.42967	1.75709	2.59893	6.8031e-13	+DESL	48.89	2
	4.53	2.33	5.1313e-15	1_17034801	1	17034801	Ath	gene	pericentromeric	AT1G45063	copper ion binding / electron carrier protein	none	AT1G45063	copper ion binding / electron carrier protein	none	none	36.4789	37.0639	47.8184	0.899289	1.21299	0.877207	2.33456	6.8031e-13	+DESL	40.45	1
	3.87	2.59	5.21375e-15	1_11100801	1	11100801	Ath	none	non-pericentromeric	none	none	none	AT1G31095	lactate/malate dehydrogenase, NAD-binding domain protein	none	none	43.6646	44.3649	57.2378	1.78475	2.40733	1.74093	2.58577	6.90674e-13	+DESL	48.42	1.98
	4.03	2.52	5.23819e-15	4_5230201	4	5230201	Ath	gene	pericentromeric	AT4G08280	Thioredoxin superfamily protein	none	AT4G08280	Thioredoxin superfamily protein	none	none	41.6941	42.3628	54.6548	1.50499	2.02997	1.46803	2.52325	6.93343e-13	+DESL	46.24	1.67
	4.03	2.53	5.25795e-15	1_13453601	1	13453601	Ath	transposon_fragment	pericentromeric	AT1G36050	Endoplasmic reticulum vesicle transporter protein	AT1TE44005	none	none	ATHATN3	DNA/HAT	41.8494	42.5206	54.8584	1.51146	2.0387	1.47435	2.52887	6.95389e-13	+DESL	46.41	1.67
	7.56	1.89	5.41709e-15	4_5158401	4	5158401	Ath	none	pericentromeric	none	none	none	AT4G05385		none	none	26.1436	26.5629	34.2704	0	0	0	1.88897	7.15849e-13	+DESL	28.99	0
	4.53	2.34	5.58109e-15	1_9676201	1	9676201	Ath	gene	non-pericentromeric	AT1G27770	autoinhibited Ca2+-ATPase 1	none	AT1G27770	autoinhibited Ca2+-ATPase 1	none	none	36.5012	37.0866	47.8476	0.903085	1.21811	0.88091	2.33675	7.36316e-13	+DESL	40.48	1
	-3.25	2.48	5.6192e-15	4_17776801	4	17776801	Ath	gene	non-pericentromeric	AT4G37800	xyloglucan endotransglucosylase/hydrolase 7	none	none	none	none	none	4.84525	4.92296	6.3514	29.3629	39.6055	28.6419	2.48469	7.4074e-13	-DESL	5.37	32.54
	5.62	2.09	5.63005e-15	4_15201001	4	15201001	Ath	none	non-pericentromeric	none	none	none	AT4G31330	transmembrane protein, putative (Protein of unknown function, DUF599)	none	none	30.4625	30.951	39.9318	0.301492	0.406662	0.294089	2.09305	7.41564e-13	+DESL	33.78	0.33
	7.56	1.89	5.71603e-15	2_12950401	2	12950401	Ath	gene	non-pericentromeric	AT2G30385	F-box/LRR protein	none	none	none	none	none	26.0392	26.4568	34.1335	0	0	0	1.88731	7.52275e-13	+DESL	28.88	0
	2.72	3.55	5.77042e-15	2_4075201	2	4075201	Ath	transposon_fragment	non-pericentromeric	none	none	AT2TE17215	none	none	ATHAT1	DNA/HAT	85.2799	86.6475	111.789	8.00063	10.7915	7.80418	3.54547	7.58815e-13	+DESL	94.57	8.87
	-1.99	5.76	5.81815e-15	3_2843601	3	2843601	Ath	gene	non-pericentromeric	AT3G09260	Glycosyl hydrolase superfamily protein	none	AT3G09260	Glycosyl hydrolase superfamily protein	none	none	100.835	102.452	132.179	249.524	336.565	243.397	5.76217	7.64469e-13	-DESL	111.82	276.5
	-2	5.64	5.92573e-15	4_12333401	4	12333401	Ath	gene	non-pericentromeric	AT4G23670	Polyketide cyclase/dehydrase and lipid transport superfamily protein	none	AT4G23660	polyprenyltransferase 1	none	none	91.9445	93.4191	120.526	229.248	309.216	223.619	5.63737	7.77971e-13	-DESL	101.96	254.03
	7.56	1.88	5.96207e-15	3_9902001	3	9902001	Ath	gene	non-pericentromeric	AT3G26860	Plant self-incompatibility protein S1 family	none	AT3G26860	Plant self-incompatibility protein S1 family	none	none	26.0731	26.4912	34.1779	0	0	0	1.88394	7.82106e-13	+DESL	28.91	0
	3.5	2.79	6.11916e-15	3_17140401	3	17140401	Ath	none	non-pericentromeric	none	none	none	none	none	none	none	50.3131	51.12	65.953	2.68213	3.61773	2.61627	2.78514	8.02061e-13	+DESL	55.8	2.97
	3.34	2.92	6.1967e-15	4_650601	4	650601	Ath	none	non-pericentromeric	none	none	none	none	none	none	none	54.9956	55.8776	72.0911	3.31457	4.47079	3.23318	2.91591	8.11566e-13	+DESL	60.99	3.67
	5.62	2.08	6.25635e-15	5_25968801	5	25968801	Ath	none	non-pericentromeric	none	none	none	AT5G65010	asparagine synthetase 2	none	none	30.2695	30.7549	39.6788	0.299909	0.404526	0.292545	2.08101	8.18715e-13	+DESL	33.57	0.33
	-2.58	3.35	6.27125e-15	3_9722601	3	9722601	Ath	gene	non-pericentromeric	AT3G26520	tonoplast intrinsic protein 2	none	none	none	none	none	13.47	13.686	17.6572	50.6048	68.2573	49.3622	3.34962	8.2e-13	-DESL	14.94	56.07
	4.52	2.33	6.33033e-15	5_8728001	5	8728001	Ath	transposon_fragment	non-pericentromeric	none	none	AT5TE31570	AT5G03935		HELITRONY3	RC/Helitron	36.182	36.7623	47.4292	0.898994	1.21259	0.876919	2.32575	8.27055e-13	+DESL	40.12	1
	7.55	1.88	6.41159e-15	5_2263001	5	2263001	Ath	none	non-pericentromeric	none	none	none	none	none	none	none	25.9467	26.3629	34.0123	0	0	0	1.88143	8.36995e-13	+DESL	28.77	0
	2.36	4.28	6.4296e-15	4_1597201	4	1597201	Ath	gene	pericentromeric	AT4G03580	hypothetical protein	AT4TE08130	none	none	AT9TSD1	DNA/MuDR	141.53	143.8	185.525	17.1262	23.1004	16.7057	4.28072	8.38668e-13	+DESL	156.95	18.98
	7.55	1.88	6.44261e-15	4_15200401	4	15200401	Ath	none	non-pericentromeric	none	none	none	AT4G31330	transmembrane protein, putative (Protein of unknown function, DUF599)	none	none	25.941	26.357	34.0048	0	0	0	1.88122	8.39687e-13	+DESL	28.77	0
	7.55	1.88	6.47377e-15	3_15911801	3	15911801	Ath	gene	pericentromeric	AT3G44200	serine/threonine-protein kinase NEK5	none	none	none	none	none	25.9353	26.3512	33.9973	0	0	0	1.88101	8.43068e-13	+DESL	28.76	0
	4.24	2.42	6.48052e-15	5_12616201	5	12616201	Ath	transposon_fragment	pericentromeric	none	none	AT5TE44715	none	none	ATCOPIA88	LTR/Copia	38.6912	39.3117	50.7184	1.19593	1.61311	1.16656	2.41891	8.43267e-13	+DESL	42.91	1.33
	7.55	1.88	6.72732e-15	3_11159201	3	11159201	Ath	gene	pericentromeric	AT3G29190	Terpenoid cyclases/Protein prenyltransferases superfamily protein	none	AT3G29185	glutamate NMDA receptor subunit epsilon-1, putative (DUF3598)	none	none	25.9322	26.3481	33.9933	0	0	0	1.87854	8.74676e-13	+DESL	28.76	0
	4.92	2.22	6.7462e-15	4_15398801	4	15398801	Ath	transposon_fragment	non-pericentromeric	none	none	AT4TE73410	none	none	BRODYAGA1A	DNA/MuDR	33.5174	34.055	43.9364	0.603822	0.814454	0.588995	2.22134	8.76426e-13	+DESL	37.17	0.67
	3.85	2.59	6.79437e-15	5_18420401	5	18420401	Ath	transposon_fragment	non-pericentromeric	none	none	AT5TE66305	AT5G45469	transmembrane protein	ATHAT1	DNA/HAT	43.813	44.5157	57.4323	1.80832	2.43912	1.76392	2.59357	8.81974e-13	+DESL	48.59	2
	7.54	1.88	6.97359e-15	2_403201	2	403201	Ath	none	non-pericentromeric	none	none	none	none	none	none	none	25.8076	26.2215	33.8299	0	0	0	1.87842	9.04511e-13	+DESL	28.62	0
	7.54	1.88	6.99035e-15	2_2932001	2	2932001	Ath	none	pericentromeric	none	none	none	AT2G05075		none	none	25.8048	26.2186	33.8262	0	0	0	1.87831	9.05958e-13	+DESL	28.62	0
	4.23	2.43	7.11694e-15	3_5882001	3	5882001	Ath	gene	non-pericentromeric	AT3G17210	heat stable protein 1	none	AT3G17210	heat stable protein 1	none	none	38.8663	39.4896	50.9479	1.20652	1.62739	1.17689	2.42703	9.21624e-13	+DESL	43.1	1.34
	5.6	2.08	7.21543e-15	3_14842801	3	14842801	Ath	gene	pericentromeric	AT3G42725	Putative membrane lipoprotein	none	AT3G42723	ATP binding / aminoacyl-tRNA ligase/ nucleotide binding protein	none	none	30.1953	30.6796	39.5816	0.301494	0.406664	0.294091	2.08223	9.33629e-13	+DESL	33.49	0.33
	7.54	1.88	7.30034e-15	1_16305801	1	16305801	Ath	none	pericentromeric	none	none	none	none	none	none	none	25.7954	26.2091	33.8139	0	0	0	1.87562	9.4386e-13	+DESL	28.61	0
	3.09	3.09	7.36876e-15	4_1485001	4	1485001	Ath	gene	pericentromeric	AT4G03380	hypothetical protein	none	AT4G04615	U6	none	none	62.2898	63.2888	81.6526	4.46459	6.02198	4.35496	3.0927	9.51944e-13	+DESL	69.08	4.95
	-2.91	2.81	7.46984e-15	2_19369001	2	19369001	Ath	gene	non-pericentromeric	AT2G47180	galactinol synthase 1	none	AT2G09805	Natural antisense transcript overlaps with AT2G47170	none	none	7.53254	7.65334	9.87404	35.8718	48.385	34.991	2.81045	9.64231e-13	-DESL	8.35	39.75
	4.92	2.22	7.60095e-15	1_292601	1	292601	Ath	none	non-pericentromeric	none	none	none	AT1G01800	NAD(P)-binding Rossmann-fold superfamily protein	none	none	33.3719	33.9071	43.7456	0.604027	0.81473	0.589195	2.21696	9.80371e-13	+DESL	37.01	0.67
	4.51	2.33	7.66811e-15	5_8399201	5	8399201	Ath	none	non-pericentromeric	none	none	none	none	none	none	none	36.2373	36.8185	47.5017	0.907803	1.22447	0.885512	2.33104	9.88243e-13	+DESL	40.19	1.01
	4.51	2.32	7.69069e-15	4_7382201	4	7382201	Ath	transcript_region	non-pericentromeric	AT4G02895		none	none	none	none	none	36.075	36.6535	47.2889	0.90338	1.21851	0.881198	2.32445	9.89774e-13	+DESL	40.01	1
	-1.93	6.35	7.69253e-15	5_16775601	5	16775601	Ath	miRNA	non-pericentromeric	AT5G41905		none	AT5G41908	hypothetical protein	none	none	155.817	158.316	204.253	370.99	500.403	361.881	6.34751	9.89774e-13	-DESL	172.8	411.09
	4.51	2.32	7.69837e-15	1_16575601	1	16575601	Ath	gene	pericentromeric	AT1G43790	tracheary element differentiation-related 6	none	AT1G43800	Plant stearoyl-acyl-carrier-protein desaturase family protein	none	none	36.0623	36.6407	47.2723	0.903087	1.21811	0.880911	2.32395	9.89774e-13	+DESL	39.99	1
	2.89	3.33	7.85406e-15	2_6185001	2	6185001	Ath	none	non-pericentromeric	none	none	none	AT2G14520	CBS domain protein (DUF21)	none	none	73.1402	74.3132	95.8759	6.07689	8.1967	5.92768	3.32861	1.00899e-12	+DESL	81.11	6.73
	7.54	1.87	7.9828e-15	1_24083401	1	24083401	Ath	gene	non-pericentromeric	AT1G64790	ILITYHIA	none	AT1G64800	DNA binding / transcription factor	none	none	25.7338	26.1465	33.7331	0	0	0	1.87085	1.02471e-12	+DESL	28.54	0
	5.6	2.08	8.00163e-15	3_7408601	3	7408601	Ath	gene	non-pericentromeric	AT3G21130	F-box and associated interaction domains-containing protein	none	none	none	none	none	30.1355	30.6188	39.5032	0.301389	0.406523	0.293989	2.07648	1.02631e-12	+DESL	33.42	0.33
	1.89	9.17	8.02688e-15	3_1969601	3	1969601	Ath	transposon_fragment	non-pericentromeric	AT3G06435	Expressed protein	AT3TE08290	AT3G06436	hypothetical protein	RathE2_cons	RathE2_cons	4162.84	4229.6	5456.86	701.215	945.82	683.997	9.16773	1.02873e-12	+DESL	4616.44	777.01
	3.4	2.85	8.08823e-15	5_25487001	5	25487001	Ath	none	non-pericentromeric	none	none	none	AT5G63670	SPT4 homolog 2	none	none	52.5763	53.4195	68.9197	3.02221	4.07645	2.948	2.85418	1.03577e-12	+DESL	58.31	3.35
	3.32	2.91	8.18281e-15	1_25752001	1	25752001	Ath	none	non-pericentromeric	none	none	none	AT1G68580	Agenet and bromo-adjacent homology (BAH) domain-containing protein	none	none	54.5604	55.4355	71.5206	3.31642	4.47329	3.23499	2.90685	1.04706e-12	+DESL	60.51	3.67
	3.2	3	8.21702e-15	5_14200201	5	14200201	Ath	transposon_fragment	pericentromeric	none	none	AT5TE50750	AT5G36120	cofactor assembly, complex C (B6F)	ATMU6N1	DNA/MuDR	58.3355	59.2711	76.4692	3.88634	5.24201	3.79091	2.99955	1.0506e-12	+DESL	64.69	4.31
	4.91	2.21	8.54103e-15	5_6340801	5	6340801	Ath	gene	non-pericentromeric	AT5G18990	Pectin lyase-like superfamily protein	none	AT5G19000	BTB-POZ and MATH domain 1	none	none	33.0822	33.6127	43.3658	0.601183	0.810894	0.586421	2.20608	1.09116e-12	+DESL	36.69	0.67
	-2.58	3.32	8.57474e-15	1_22034801	1	22034801	Ath	gene	non-pericentromeric	AT1G59870	ABC-2 and Plant PDR ABC-type transporter family protein	none	AT1G59865	transmembrane protein	none	none	13.1793	13.3907	17.2761	49.5282	66.8051	48.312	3.31949	1.0946e-12	-DESL	14.62	54.88
	2.42	4.09	8.59078e-15	5_17439401	5	17439401	Ath	none	non-pericentromeric	none	none	none	none	none	none	none	124.077	126.067	162.647	14.3967	19.4187	14.0432	4.09186	1.09579e-12	+DESL	137.6	15.95
	2.46	4	8.71783e-15	2_12175001	2	12175001	Ath	none	non-pericentromeric	none	none	none	AT2G28470	beta-galactosidase 8	none	none	116.227	118.091	152.356	13.0558	17.6101	12.7352	3.99889	1.11111e-12	+DESL	128.89	14.47
	4.91	2.2	8.82023e-15	4_6178201	4	6178201	Ath	transposon_fragment	pericentromeric	none	none	AT4TE26150	AT4G09810	Nucleotide-sugar transporter family protein	ATREP15	RC/Helitron	33.1125	33.6436	43.4056	0.601183	0.810894	0.586421	2.20409	1.12328e-12	+DESL	36.72	0.67
	7.53	1.87	8.91746e-15	1_12639201	1	12639201	Ath	none	pericentromeric	none	none	none	none	none	none	none	25.6054	26.0161	33.5649	0	0	0	1.86586	1.13477e-12	+DESL	28.4	0
	2.47	3.95	9.00918e-15	1_7710401	1	7710401	Ath	gene	non-pericentromeric	AT1G21925	Plant thionin family protein	none	AT1G21925	Plant thionin family protein	none	none	112.806	114.615	147.872	12.5725	16.9582	12.2638	3.95428	1.14553e-12	+DESL	125.1	13.93
	5.59	2.07	9.08433e-15	3_9459001	3	9459001	Ath	none	non-pericentromeric	none	none	none	AT3G25860	2-oxoacid dehydrogenases acyltransferase family protein	none	none	29.9506	30.4309	39.2608	0.301495	0.406666	0.294092	2.07212	1.15394e-12	+DESL	33.21	0.33
	3.32	2.9	9.08959e-15	5_6072401	5	6072401	Ath	transposon_fragment	non-pericentromeric	none	none	AT5TE21970	AT5G18340	ARM repeat superfamily protein	ATREP10	RC/Helitron	54.1547	55.0232	70.9887	3.30025	4.45148	3.21922	2.89619	1.15394e-12	+DESL	60.06	3.66
	7.53	1.86	9.10166e-15	1_22206001	1	22206001	Ath	transposon_fragment	non-pericentromeric	none	none	AT1TE73340	AT1G60220	UB-like protease 1D	ATSINE2A	SINE	25.6232	26.0341	33.5882	0	0	0	1.86418	1.15457e-12	+DESL	28.42	0
	-2.15	4.58	9.11443e-15	4_1472801	4	1472801	Ath	lnc_RNA	pericentromeric	AT4G04565		none	none	none	none	none	40.6438	41.2956	53.278	112.425	151.643	109.665	4.57604	1.15528e-12	-DESL	45.07	124.58
	-2.29	4.01	9.18309e-15	1_28896601	1	28896601	Ath	gene	non-pericentromeric	AT1G76930	extensin 4	none	none	none	none	none	25.2097	25.614	33.0462	77.2857	104.245	75.3879	4.00638	1.16307e-12	-DESL	27.96	85.64
	-2.03	5.29	9.20181e-15	3_5593401	3	5593401	Ath	gene	non-pericentromeric	AT3G16460	Mannose-binding lectin superfamily protein	none	none	none	none	none	71.2772	72.4203	93.4338	180.959	244.083	176.515	5.29144	1.16453e-12	-DESL	79.04	200.52
	4.91	2.21	9.5167e-15	3_9142601	3	9142601	Ath	none	non-pericentromeric	none	none	none	AT3G25100	cell division cycle 45	none	none	33.1528	33.6845	43.4584	0.604031	0.814736	0.589199	2.2071	1.20343e-12	+DESL	36.77	0.67
	4.22	2.4	9.6734e-15	1_21691001	1	21691001	Ath	gene	non-pericentromeric	AT1G58390	Disease resistance protein (CC-NBS-LRR class) family	none	none	none	none	none	38.2124	38.8252	50.0907	1.19554	1.61257	1.16618	2.40218	1.22229e-12	+DESL	42.38	1.32
	7.53	1.86	9.7379e-15	5_6850601	5	6850601	Ath	none	non-pericentromeric	none	none	none	AT5G20280	sucrose phosphate synthase 1F	none	none	25.5451	25.9548	33.4858	0	0	0	1.86113	1.22948e-12	+DESL	28.33	0
	2.07	5.31	9.85669e-15	2_1464801	2	1464801	Ath	transposon_fragment	pericentromeric	none	none	AT2TE06785	AT2G04240	RING/U-box superfamily protein	ATHAT7	DNA/HAT	287.096	291.701	376.341	42.6146	57.4798	41.5682	5.30819	1.24351e-12	+DESL	318.38	47.22
	5.59	2.07	9.87163e-15	4_15860401	4	15860401	Ath	none	non-pericentromeric	none	none	none	AT4G32870	Polyketide cyclase/dehydrase and lipid transport superfamily protein	none	none	29.8487	30.3274	39.1272	0.301496	0.406667	0.294093	2.06863	1.24442e-12	+DESL	33.1	0.33
	3.39	2.84	9.9967e-15	5_5853401	5	5853401	Ath	gene	non-pericentromeric	AT5G17730	P-loop containing nucleoside triphosphate hydrolases superfamily protein	none	none	none	none	none	52.0918	52.9272	68.2846	3.00805	4.05734	2.93418	2.83987	1.2592e-12	+DESL	57.77	3.33
	4.5	2.31	1.01247e-14	5_10631601	5	10631601	Ath	none	pericentromeric	none	none	none	none	none	none	none	35.6478	36.2195	46.7289	0.898983	1.21258	0.876908	2.30624	1.27433e-12	+DESL	39.53	1
	3.13	3.04	1.03601e-14	4_7563001	4	7563001	Ath	ncRNA	non-pericentromeric	AT4G12917	other_RNA	AT4TE33010	none	none	ATDNA1T9A	DNA/MuDR	59.9912	60.9533	78.6395	4.19146	5.65356	4.08854	3.04239	1.30294e-12	+DESL	66.53	4.64
	5.59	2.07	1.04097e-14	5_9301801	5	9301801	Ath	gene	pericentromeric	AT5G26730	Fasciclin-like arabinogalactan family protein	none	AT5G26720	ubiquitin carboxyl-terminal hydrolase-like protein	none	none	29.8623	30.3412	39.1451	0.301496	0.406668	0.294093	2.06541	1.30817e-12	+DESL	33.12	0.33
	4.5	2.3	1.06541e-14	5_15078201	5	15078201	Ath	none	non-pericentromeric	none	none	none	none	none	none	none	35.5561	36.1263	46.6087	0.899274	1.21297	0.877193	2.30491	1.33783e-12	+DESL	39.43	1
	5.59	2.06	1.0819e-14	3_11095601	3	11095601	Ath	transposon_fragment	pericentromeric	none	none	AT3TE46160	none	none	RathE3_cons	RathE3_cons	29.8143	30.2924	39.0821	0.301497	0.406668	0.294093	2.0638	1.35749e-12	+DESL	33.06	0.33
	5.58	2.06	1.08854e-14	1_9001201	1	9001201	Ath	none	non-pericentromeric	none	none	none	AT1G25580	NAC (No Apical Meristem) domain transcriptional regulator superfamily protein	none	none	29.7684	30.2458	39.0219	0.301497	0.406668	0.294093	2.06402	1.36476e-12	+DESL	33.01	0.33
	4	2.49	1.11404e-14	2_6805201	2	6805201	Ath	transposable_element_gene	non-pericentromeric	none	none	AT2TE27765	AT2G15610	hypothetical protein (DUF1685)	ATLINE1_3A	LINE/L1	40.5895	41.2405	53.2069	1.4976	2.02001	1.46083	2.48671	1.39564e-12	+DESL	45.01	1.66
	7.52	1.85	1.12003e-14	2_9651601	2	9651601	Ath	transposable_element_gene	non-pericentromeric	none	none	none	AT2G22690	zinc ion binding protein	none	none	25.3827	25.7898	33.2729	0	0	0	1.85483	1.40206e-12	+DESL	28.15	0
	5.59	2.05	1.14954e-14	2_6255001	2	6255001	Ath	none	non-pericentromeric	none	none	none	AT2G14635	ARABIDILLO protein	none	none	29.6419	30.1173	38.8561	0.299903	0.404519	0.292539	2.05401	1.43759e-12	+DESL	32.87	0.33
	4.9	2.19	1.1502e-14	5_8551201	5	8551201	Ath	transposon_fragment	non-pericentromeric	none	none	AT5TE30940	AT5G24880	chromo domain cec-like protein	ATHILA6B	LTR/Gypsy	32.6228	33.146	42.7637	0.598148	0.8068	0.583461	2.18663	1.43759e-12	+DESL	36.18	0.66
	4.49	2.31	1.17136e-14	3_11551201	3	11551201	Ath	gene	pericentromeric	AT3G29720	HXXXD-type acyl-transferase family protein	none	AT3G29720	HXXXD-type acyl-transferase family protein	none	none	35.6072	36.1782	46.6757	0.903383	1.21851	0.8812	2.30685	1.46291e-12	+DESL	39.49	1
	7.52	1.85	1.1725e-14	4_10272201	4	10272201	Ath	none	non-pericentromeric	none	none	none	AT4G18660	delay of germination protein	none	none	25.3297	25.7359	33.2034	0	0	0	1.85276	1.4632e-12	+DESL	28.09	0
	-1.93	6.18	1.17768e-14	3_2841401	3	2841401	Ath	gene	non-pericentromeric	AT3G09260	Glycosyl hydrolase superfamily protein	none	AT3G02115	Natural antisense transcript overlaps with AT3G09250	none	none	138.596	140.818	181.678	330.225	445.418	322.116	6.17865	1.46854e-12	-DESL	153.7	365.92
	5.58	2.05	1.18578e-14	5_20234201	5	20234201	Ath	none	non-pericentromeric	none	none	none	none	none	none	none	29.6042	30.079	38.8068	0.299903	0.404519	0.292539	2.0527	1.47705e-12	+DESL	32.83	0.33
	5.58	2.06	1.18634e-14	1_13055001	1	13055001	Ath	gene	pericentromeric	AT1G35470	SPla/RYanodine receptor (SPRY) domain-containing protein	none	AT1G35470	SPla/RYanodine receptor (SPRY) domain-containing protein	none	none	29.6924	30.1686	38.9223	0.301392	0.406526	0.293991	2.05943	1.47705e-12	+DESL	32.93	0.33
	3.07	3.09	1.19514e-14	3_10641001	3	10641001	Ath	gene	non-pericentromeric	AT3G28410	F-box/RNI-like superfamily protein	none	none	none	none	none	61.9872	62.9813	81.256	4.51197	6.08588	4.40118	3.09089	1.48686e-12	+DESL	68.74	5
	2.84	3.34	1.20933e-14	2_1989601	2	1989601	Ath	transposable_element_gene	pericentromeric	none	none	AT2TE09180	none	none	ATLINE1_1	LINE/L1	73.4238	74.6013	96.2476	6.30558	8.50516	6.15075	3.33545	1.50335e-12	+DESL	81.42	6.99
	2.63	3.64	1.21087e-14	4_14532001	4	14532001	Ath	gene	non-pericentromeric	AT4G29654	Protein kinase superfamily protein	none	none	none	none	none	90.4453	91.8958	118.56	9.03553	12.1874	8.81367	3.63797	1.50411e-12	+DESL	100.3	10.01
	3.47	2.77	1.21847e-14	4_10959201	4	10959201	Ath	transposon_fragment	non-pericentromeric	AT4G20300	Serine/Threonine-kinase, putative (DUF1639)	AT4TE50260	none	none	AT9TSD1	DNA/MuDR	49.5267	50.321	64.9222	2.70161	3.64401	2.63527	2.76995	1.51239e-12	+DESL	54.92	2.99
	4.89	2.19	1.23115e-14	3_10373601	3	10373601	Ath	gene	non-pericentromeric	AT3G27940	LOB domain-containing protein 26	AT3TE43080	AT3G27930	beta-galactosidase	TAG2	DNA/HAT	32.6457	33.1693	42.7937	0.601182	0.810893	0.58642	2.19077	1.5258e-12	+DESL	36.2	0.67
	2.24	4.55	1.23116e-14	3_15538601	3	15538601	Ath	none	pericentromeric	none	none	none	AT3G43630	Vacuolar iron transporter (VIT) family protein	none	none	170.021	172.747	222.872	22.34	30.1329	21.7914	4.55164	1.5258e-12	+DESL	188.55	24.75
	2.63	3.64	1.2362e-14	5_23362201	5	23362201	Ath	gene	non-pericentromeric	AT5G57670	Protein kinase superfamily protein	none	none	none	none	none	90.3388	91.7877	118.421	9.02539	12.1737	8.80377	3.63566	1.53087e-12	+DESL	100.18	10
	5.58	2.05	1.2429e-14	2_17531201	2	17531201	Ath	gene	non-pericentromeric	AT2G42005	Transmembrane amino acid transporter family protein	none	AT2G42000	plant EC metallothionein family protein	none	none	29.5865	30.061	38.7836	0.299903	0.404518	0.292539	2.0502	1.53799e-12	+DESL	32.81	0.33
	3.02	3.14	1.24672e-14	2_1599601	2	1599601	Ath	transposable_element_gene	pericentromeric	none	none	AT2TE07380	AT2G04775		ATLINE1_4	LINE/L1	64.1654	65.1944	84.1113	4.84231	6.53145	4.72341	3.14316	1.54154e-12	+DESL	71.16	5.37
	4.89	2.19	1.25019e-14	2_1637801	2	1637801	Ath	gene	pericentromeric	AT2G04675	hypothetical protein	none	none	none	none	none	32.6628	33.1866	42.8161	0.601182	0.810893	0.58642	2.18978	1.54464e-12	+DESL	36.22	0.67
	4.49	2.3	1.2668e-14	1_29696401	1	29696401	Ath	gene	non-pericentromeric	AT1G78960	lupeol synthase 2	none	AT1G78960	lupeol synthase 2	none	none	35.4256	35.9937	46.4377	0.89927	1.21296	0.877189	2.29718	1.56397e-12	+DESL	39.29	1
	3.57	2.71	1.29049e-14	2_8567001	2	8567001	Ath	transposon_fragment	non-pericentromeric	none	none	AT2TE35840	AT2G19850	transcription repressor	ATCOPIA69	LTR/Copia	47.5497	48.3123	62.3306	2.41908	3.26292	2.35968	2.71449	1.59199e-12	+DESL	52.73	2.68
	4.89	2.19	1.29603e-14	1_26372001	1	26372001	Ath	none	non-pericentromeric	none	none	none	none	none	none	none	32.606	33.129	42.7417	0.600979	0.810619	0.586222	2.18783	1.5976e-12	+DESL	36.16	0.67
	5.58	2.05	1.29781e-14	4_10855201	4	10855201	Ath	gene	non-pericentromeric	AT4G20060	ARM repeat superfamily protein	none	AT4G20050	Pectin lyase-like superfamily protein	none	none	29.5338	30.0075	38.7144	0.299902	0.404517	0.292538	2.04837	1.59859e-12	+DESL	32.75	0.33
	7.51	1.85	1.30316e-14	2_13790201	2	13790201	Ath	none	non-pericentromeric	none	none	none	AT2G32487	hypothetical protein	none	none	25.1664	25.57	32.9894	0	0	0	1.84876	1.60395e-12	+DESL	27.91	0
	3.38	2.84	1.31738e-14	3_16158201	3	16158201	Ath	transposon_fragment	pericentromeric	none	none	AT3TE65460	AT3G44570	retrotransposon ORF-1 protein	VANDAL1N1	DNA/MuDR	51.8311	52.6624	67.9429	3.02138	4.07533	2.94719	2.83605	1.62022e-12	+DESL	57.48	3.35
	2.48	3.87	1.33081e-14	5_22366401	5	22366401	Ath	none	non-pericentromeric	none	none	none	AT5G55110	Stigma-specific Stig1 family protein	none	none	106.43	108.136	139.513	11.7813	15.891	11.492	3.87103	1.63549e-12	+DESL	118.03	13.05
	-2.35	3.77	1.33997e-14	3_5213001	3	5213001	Ath	gene	non-pericentromeric	AT3G15450	aluminum induced protein with YGL and LRDR motifs	none	AT3G15450	aluminum induced protein with YGL and LRDR motifs	none	none	20.701	21.033	27.136	66.221	89.3209	64.595	3.77425	1.64549e-12	-DESL	22.96	73.38
	4.49	2.3	1.34357e-14	1_25266601	1	25266601	Ath	gene	non-pericentromeric	AT1G67450	F-box and associated interaction domains-containing protein	none	AT1G67455	F-box and associated interaction domains-containing protein	none	none	35.4903	36.0595	46.5225	0.903384	1.21851	0.881201	2.30083	1.64866e-12	+DESL	39.36	1
	5.58	2.05	1.34617e-14	2_8795801	2	8795801	Ath	gene	non-pericentromeric	AT2G20380	Galactose oxidase/kelch repeat superfamily protein	none	AT2G20380	Galactose oxidase/kelch repeat superfamily protein	none	none	29.4496	29.9219	38.604	0.299902	0.404517	0.292538	2.04735	1.6506e-12	+DESL	32.66	0.33
	2.36	4.18	1.3518e-14	3_11227001	3	11227001	Ath	transposon_fragment	pericentromeric	none	none	AT3TE46775	none	none	SIMPLEGUY1	DNA/Harbinger	131.257	133.362	172.059	15.858	21.3897	15.4686	4.17645	1.65624e-12	+DESL	145.56	17.57
	3.99	2.47	1.37053e-14	3_8930801	3	8930801	Ath	none	non-pericentromeric	none	none	none	AT3G24510	Defensin-like (DEFL) family protein	none	none	40.1497	40.7936	52.6303	1.49071	2.01072	1.45411	2.47225	1.67792e-12	+DESL	44.52	1.65
	2.02	5.58	1.37874e-14	2_13540801	2	13540801	Ath	transposon_fragment	non-pericentromeric	none	none	AT2TE59525	AT2G31840	Thioredoxin superfamily protein	ATCOPIA65A	LTR/Copia	344.652	350.179	451.787	52.9723	71.4506	51.6715	5.57748	1.6867e-12	+DESL	382.21	58.7
	7.51	1.84	1.40091e-14	2_10138401	2	10138401	Ath	transposon_fragment	non-pericentromeric	none	none	AT2TE43370	AT2G23820	Metal-dependent phosphohydrolase	ATREP10D	RC/Helitron	25.1248	25.5277	32.9349	0	0	0	1.8447	1.71251e-12	+DESL	27.86	0
	3.38	2.82	1.40197e-14	2_7766801	2	7766801	Ath	gene	non-pericentromeric	AT2G17880	Chaperone DnaJ-domain superfamily protein	none	AT2G17870	cold shock domain protein 3	none	none	51.2222	52.0437	67.1447	2.98583	4.02738	2.91252	2.81735	1.71252e-12	+DESL	56.8	3.31
	7.51	1.84	1.41932e-14	1_29249601	1	29249601	Ath	none	non-pericentromeric	none	none	none	AT1G77780	Glycosyl hydrolase superfamily protein	none	none	25.1939	25.598	33.0255	0	0	0	1.84251	1.7324e-12	+DESL	27.94	0
	4.48	2.29	1.424e-14	3_15936201	3	15936201	Ath	transcript_region	pericentromeric	AT3G00710		none	AT3G00710		none	none	35.2338	35.7989	46.1863	0.899268	1.21296	0.877186	2.29272	1.73679e-12	+DESL	39.07	1
	-2.33	3.84	1.44266e-14	2_17946801	2	17946801	Ath	gene	non-pericentromeric	AT2G43150	Proline-rich extensin-like family protein	none	AT2G43160	ENTH/VHS family protein	none	none	21.9649	22.3172	28.7927	69.0526	93.1402	67.357	3.83886	1.75823e-12	-DESL	24.36	76.52
	7.5	1.84	1.49226e-14	4_6677201	4	6677201	Ath	none	non-pericentromeric	none	none	none	none	none	none	none	25.0944	25.4968	32.895	0	0	0	1.84103	1.8173e-12	+DESL	27.83	0
	3.99	2.47	1.51074e-14	2_10291601	2	10291601	Ath	gene	non-pericentromeric	AT2G24205	ECA1 gametogenesis related family protein	none	AT2G24200	Cytosol aminopeptidase family protein	none	none	40.176	40.8203	52.6647	1.49759	2.02	1.46082	2.47471	1.83842e-12	+DESL	44.55	1.66
	7.5	1.84	1.51284e-14	5_9988401	5	9988401	Ath	gene	pericentromeric	AT5G27950	P-loop containing nucleoside triphosphate hydrolases superfamily protein	none	none	none	none	none	25.0364	25.4379	32.819	0	0	0	1.84121	1.83959e-12	+DESL	27.76	0
	7.5	1.84	1.52505e-14	4_7245001	4	7245001	Ath	none	non-pericentromeric	none	none	none	AT4G12090	Cornichon family protein	none	none	25.0689	25.4709	32.8616	0	0	0	1.84005	1.85166e-12	+DESL	27.8	0
	4.88	2.19	1.57635e-14	5_16177601	5	16177601	Ath	gene	non-pericentromeric	AT5G40430	myb domain protein 22	none	AT5G06045		none	none	32.5263	33.0479	42.6371	0.603837	0.814474	0.58901	2.18554	1.9125e-12	+DESL	36.07	0.67
	7.5	1.84	1.57886e-14	2_6665601	2	6665601	Ath	none	non-pericentromeric	none	none	none	AT2G06405		none	none	25.0715	25.4736	32.865	0	0	0	1.83767	1.91411e-12	+DESL	27.8	0
	-2.63	3.18	1.59486e-14	4_1004201	4	1004201	Ath	gene	non-pericentromeric	AT4G02290	glycosyl hydrolase 9B13	none	none	none	none	none	11.6323	11.8188	15.2482	45.2977	61.0989	44.1854	3.18014	1.93163e-12	-DESL	12.9	50.19
	3.23	2.92	1.5957e-14	3_156401	3	156401	Ath	gene	non-pericentromeric	AT3G01415	tubulin-tyrosine ligase	none	AT3G01025		none	none	55.1087	55.9925	72.2393	3.58186	4.83132	3.4939	2.92276	1.93163e-12	+DESL	61.11	3.97
	5.56	2.05	1.6027e-14	3_8270601	3	8270601	Ath	lnc_RNA	non-pericentromeric	AT3G04405		none	AT3G04405		none	none	29.3348	29.8053	38.4536	0.301499	0.406671	0.294096	2.0472	1.93865e-12	+DESL	32.53	0.33
	-2.61	3.17	1.61008e-14	4_1528201	4	1528201	Ath	miRNA	pericentromeric	AT4G03445		none	AT4G03445		none	none	11.6555	11.8424	15.2786	44.6813	60.2675	43.5842	3.17097	1.94611e-12	-DESL	12.93	49.51
	7.5	1.84	1.62755e-14	5_14007601	5	14007601	Ath	none	pericentromeric	none	none	none	AT5G35840	phytochrome C	none	none	24.9944	25.3952	32.7639	0	0	0	1.83709	1.96576e-12	+DESL	27.72	0
	4.47	2.29	1.63171e-14	5_10611801	5	10611801	Ath	gene	pericentromeric	AT5G28615	RNA-directed DNA polymerase (reverse transcriptase)-related family protein	none	AT5G28615	RNA-directed DNA polymerase (reverse transcriptase)-related family protein	none	none	35.1929	35.7573	46.1327	0.903385	1.21851	0.881202	2.29324	1.96931e-12	+DESL	39.03	1
	7.5	1.84	1.64915e-14	2_9981801	2	9981801	Ath	transposon_fragment	non-pericentromeric	none	none	AT2TE42720	none	none	ATREP10D	RC/Helitron	25.0213	25.4225	32.7992	0	0	0	1.83569	1.98887e-12	+DESL	27.75	0
	3.56	2.69	1.67389e-14	1_16720401	1	16720401	Ath	transposon_fragment	pericentromeric	none	none	AT1TE55240	AT1G44020	Cysteine/Histidine-rich C1 domain family protein	ATREP10	RC/Helitron	46.6475	47.3956	61.1479	2.38873	3.222	2.33008	2.68737	2.0172e-12	+DESL	51.73	2.65
	4.47	2.29	1.68511e-14	1_23454801	1	23454801	Ath	transposon_fragment	non-pericentromeric	none	none	AT1TE77225	none	none	ATHPOGON3	DNA/Pogo	34.9958	35.5571	45.8743	0.898971	1.21256	0.876897	2.28546	2.0292e-12	+DESL	38.81	1
	4.88	2.18	1.68932e-14	3_17684001	3	17684001	Ath	none	non-pericentromeric	none	none	none	AT3G47930	L-galactono-1,4-lactone dehydrogenase	none	none	32.4573	32.9778	42.5466	0.604247	0.815026	0.589409	2.18363	2.03276e-12	+DESL	35.99	0.67
	4.88	2.18	1.69364e-14	3_19481401	3	19481401	Ath	none	non-pericentromeric	none	none	none	none	none	none	none	32.2622	32.7796	42.2909	0.600978	0.810618	0.586221	2.17681	2.03645e-12	+DESL	35.78	0.67
	-2.27	3.99	1.72955e-14	3_6476201	3	6476201	Ath	gene	non-pericentromeric	AT3G18780	actin 2	none	AT3G18790	pre-mRNA-splicing factor ISY1-like protein	none	none	25.2704	25.6757	33.1257	76.192	102.77	74.3211	3.99176	2.07807e-12	-DESL	28.02	84.43
	4.19	2.38	1.75943e-14	1_17022001	1	17022001	Ath	gene	pericentromeric	AT1G45015	MD-2-related lipid recognition domain-containing protein	none	none	none	none	none	37.4831	38.0843	49.1348	1.19589	1.61305	1.16652	2.37839	2.1124e-12	+DESL	41.57	1.33
	7.5	1.83	1.76891e-14	3_17249801	3	17249801	Ath	lnc_RNA	non-pericentromeric	AT3G07545		none	AT3G46840	Subtilase family protein	none	none	24.9409	25.3409	32.6938	0	0	0	1.83249	2.1222e-12	+DESL	27.66	0
	7.5	1.83	1.77749e-14	1_22732601	1	22732601	Ath	none	non-pericentromeric	none	none	none	AT1G61610	S-locus lectin protein kinase family protein	none	none	24.9352	25.3351	32.6864	0	0	0	1.83227	2.13092e-12	+DESL	27.65	0
	3.55	2.71	1.78038e-14	1_8492801	1	8492801	Ath	transposon_fragment	non-pericentromeric	none	none	AT1TE27405	none	none	ATLINEIII	LINE/L1	47.2579	48.0159	61.9481	2.43029	3.27805	2.37062	2.70884	2.1328e-12	+DESL	52.41	2.69
	2.77	3.39	1.80328e-14	2_8622401	2	8622401	Ath	gene	non-pericentromeric	AT2G19960	hAT family dimerization domain-containing protein	none	AT2G07255		none	none	76.1349	77.3559	99.8015	6.88295	9.28393	6.71394	3.38995	2.15862e-12	+DESL	84.43	7.63
	-2.27	4	1.80953e-14	1_2339201	1	2339201	Ath	gene	non-pericentromeric	AT1G07600	metallothionein 1A	none	AT1G04603		none	none	25.5017	25.9107	33.4289	76.7667	103.545	74.8817	4.00035	2.16451e-12	-DESL	28.28	85.06
	7.49	1.83	1.82534e-14	2_8666601	2	8666601	Ath	none	non-pericentromeric	none	none	none	AT2G20080	hypothetical protein	none	none	24.905	25.3044	32.6467	0	0	0	1.83106	2.1818e-12	+DESL	27.62	0
	3.67	2.62	1.83686e-14	1_19908601	1	19908601	Ath	none	non-pericentromeric	none	none	none	AT1G53370	F-box and associated interaction domains-containing protein	none	none	44.6342	45.35	58.5088	2.10431	2.83835	2.05264	2.62499	2.19395e-12	+DESL	49.5	2.33
	4.19	2.38	1.87026e-14	4_13887001	4	13887001	Ath	gene	non-pericentromeric	AT4G27890	HSP20-like chaperones superfamily protein	none	AT4G27885		none	none	37.3856	37.9852	49.0069	1.1955	1.61253	1.16615	2.37551	2.23219e-12	+DESL	41.46	1.32
	5.56	2.04	1.87569e-14	4_8925001	4	8925001	Ath	none	non-pericentromeric	none	none	none	AT4G15660	Thioredoxin superfamily protein	none	none	29.2214	29.6901	38.305	0.301501	0.406673	0.294097	2.03951	2.23701e-12	+DESL	32.41	0.33
	5.56	2.04	1.88289e-14	4_2379601	4	2379601	Ath	pseudogenic_exon	pericentromeric	none	none	none	none	none	none	none	29.1685	29.6362	38.2355	0.301394	0.40653	0.293994	2.03938	2.24395e-12	+DESL	32.35	0.33
	5.55	2.04	1.92514e-14	4_5422001	4	5422001	Ath	gene	pericentromeric	AT4G08530	non-specific lipid-transfer-like protein	none	AT4G08530	non-specific lipid-transfer-like protein	none	none	29.1506	29.6181	38.2121	0.301501	0.406673	0.294097	2.03892	2.2926e-12	+DESL	32.33	0.33
	-3.07	2.57	1.93801e-14	5_4827601	5	4827601	Ath	gene	non-pericentromeric	AT5G14920	Gibberellin-regulated family protein	none	AT5G14930	senescence-associated gene 101	none	none	5.76629	5.85876	7.55874	30.7934	41.535	30.0372	2.57133	2.30624e-12	-DESL	6.39	34.12
	5.56	2.04	1.95242e-14	1_22042401	1	22042401	Ath	gene	non-pericentromeric	AT1G59885	hypothetical protein	none	AT1G59890	SIN3-like 5	none	none	29.1631	29.6308	38.2285	0.301395	0.40653	0.293994	2.03733	2.32167e-12	+DESL	32.34	0.33
	3.45	2.77	1.96133e-14	4_566601	4	566601	Ath	none	non-pericentromeric	none	none	none	AT4G01370	MAP kinase 4	none	none	49.3087	50.0995	64.6363	2.73611	3.69055	2.66893	2.76998	2.33055e-12	+DESL	54.68	3.03
	7.49	1.83	1.96605e-14	1_23639401	1	23639401	Ath	none	non-pericentromeric	none	none	none	AT1G08623		none	none	24.8625	25.2613	32.5911	0	0	0	1.82684	2.33444e-12	+DESL	27.57	0
	4.46	2.28	1.99352e-14	4_6360001	4	6360001	Ath	gene	pericentromeric	AT4G10210	transmembrane protein, putative (DUF239)	none	AT4G10220	NEP-interacting protein, putative (DUF239)	none	none	34.7806	35.3384	45.5922	0.899261	1.21295	0.877179	2.27913	2.36532e-12	+DESL	38.57	1
	2.74	3.4	1.99877e-14	4_5230001	4	5230001	Ath	none	pericentromeric	none	none	none	AT4G08280	Thioredoxin superfamily protein	none	none	76.7381	77.9688	100.592	7.07888	9.54821	6.90506	3.40056	2.3698e-12	+DESL	85.1	7.84
	7.49	1.83	2.01048e-14	2_8275001	2	8275001	Ath	none	non-pericentromeric	none	none	none	none	none	none	none	24.7938	25.1914	32.5009	0	0	0	1.82666	2.38194e-12	+DESL	27.5	0
	5.55	2.04	2.02705e-14	4_5807401	4	5807401	Ath	gene	pericentromeric	AT4G09090	Carbohydrate-binding X8 domain superfamily protein	none	AT4G09090	Carbohydrate-binding X8 domain superfamily protein	none	none	29.079	29.5454	38.1183	0.301395	0.40653	0.293994	2.03625	2.39981e-12	+DESL	32.25	0.33
	4.46	2.28	2.03574e-14	1_12499201	1	12499201	Ath	none	pericentromeric	none	none	none	none	none	none	none	34.9295	35.4897	45.7874	0.903386	1.21852	0.881204	2.28402	2.40833e-12	+DESL	38.74	1
	3.67	2.6	2.07119e-14	3_16957201	3	16957201	Ath	none	non-pericentromeric	none	none	none	AT3G46180	UDP-galactose transporter 5	none	none	43.9723	44.6775	57.6412	2.07798	2.80284	2.02695	2.60318	2.44685e-12	+DESL	48.76	2.3
	5.55	2.04	2.07133e-14	1_25595001	1	25595001	Ath	transposable_element_gene	non-pericentromeric	none	none	AT1TE83950	AT1G68290	endonuclease 2	ATGP3	LTR/Gypsy	29.0523	29.5183	38.0833	0.301395	0.406531	0.293994	2.03533	2.44685e-12	+DESL	32.22	0.33
	-3.66	2.08	2.08111e-14	4_1111401	4	1111401	Ath	gene	non-pericentromeric	AT4G02520	glutathione S-transferase PHI 2	none	none	none	none	none	2.73026	2.77405	3.57897	22.4908	30.3363	21.9385	2.08265	2.4566e-12	-DESL	3.03	24.92
	2.88	3.26	2.08283e-14	2_9496201	2	9496201	Ath	transposable_element_gene	non-pericentromeric	none	none	AT2TE40405	AT2G22360	DNAJ heat shock family protein	ATLINE1_1	LINE/L1	69.2078	70.3177	90.7211	5.76804	7.78011	5.62641	3.25581	2.45685e-12	+DESL	76.75	6.39
	7.48	1.82	2.12e-14	3_19481601	3	19481601	Ath	none	non-pericentromeric	none	none	none	none	none	none	none	24.7335	25.1302	32.422	0	0	0	1.82423	2.49887e-12	+DESL	27.43	0
	2.96	3.16	2.12184e-14	3_10021001	3	10021001	Ath	none	non-pericentromeric	none	none	none	none	none	none	none	64.8532	65.8933	85.0129	5.11343	6.89716	4.98787	3.15981	2.49921e-12	+DESL	71.92	5.67
	3.8	2.54	2.13443e-14	2_4957201	2	4957201	Ath	transposon_fragment	non-pericentromeric	none	none	AT2TE20330	none	none	ATHILA5	LTR/Gypsy	41.9733	42.6464	55.0207	1.79319	2.41871	1.74916	2.53791	2.51221e-12	+DESL	46.55	1.99
	4.46	2.28	2.14162e-14	5_19364801	5	19364801	Ath	none	non-pericentromeric	none	none	none	AT5G47820	P-loop containing nucleoside triphosphate hydrolases superfamily protein	none	none	34.8958	35.4555	45.7432	0.903387	1.21852	0.881204	2.2817	2.51883e-12	+DESL	38.7	1
	3	3.13	2.16315e-14	1_14307201	1	14307201	Ath	transposon_fragment	pericentromeric	none	none	AT1TE46995	none	none	ATHAT1	DNA/HAT	63.5637	64.5831	83.3226	4.87377	6.57389	4.75409	3.13326	2.53968e-12	+DESL	70.49	5.4
	3	3.11	2.16407e-14	1_17840401	1	17840401	Ath	transposon_fragment	non-pericentromeric	none	none	AT1TE59230	AT1G07483		RP1_AT	DNA	62.7737	63.7805	82.287	4.80621	6.48276	4.68819	3.11369	2.53968e-12	+DESL	69.61	5.33
	5.55	2.03	2.17364e-14	2_2267401	2	2267401	Ath	none	pericentromeric	none	none	none	none	none	none	none	29.0033	29.4684	38.019	0.301501	0.406674	0.294098	2.03376	2.54906e-12	+DESL	32.16	0.33
	-1.99	5.35	2.18488e-14	1_7144801	1	7144801	Ath	gene	non-pericentromeric	AT1G20620	catalase 3	none	AT1G20630	catalase 1	none	none	75.7898	77.0052	99.3491	187.272	252.598	182.674	5.34892	2.56039e-12	-DESL	84.05	207.51
	3	3.11	2.19591e-14	5_10040401	5	10040401	Ath	none	pericentromeric	none	none	none	AT5G28040	DNA-binding storekeeper protein-related transcriptional regulator	none	none	62.4955	63.4978	81.9224	4.78579	6.45522	4.66828	3.10711	2.57144e-12	+DESL	69.31	5.3
	7.48	1.82	2.21405e-14	1_17540401	1	17540401	Ath	none	pericentromeric	none	none	none	AT1G47680	hypothetical protein	none	none	24.6837	25.0796	32.3567	0	0	0	1.82225	2.59081e-12	+DESL	27.37	0
	4.86	2.16	2.22638e-14	4_5159201	4	5159201	Ath	gene	pericentromeric	AT4G08160	glycosyl hydrolase family 10 protein / carbohydrate-binding domain-containing protein	none	AT4G05385		none	none	32.0207	32.5342	41.9744	0.600976	0.810615	0.58622	2.16441	2.60335e-12	+DESL	35.51	0.67
	3.97	2.47	2.25056e-14	2_13404601	2	13404601	Ath	gene	non-pericentromeric	AT2G31460	B3 domain protein, putative (DUF313)	none	AT2G31460	B3 domain protein, putative (DUF313)	none	none	39.7935	40.4317	52.1634	1.50452	2.02935	1.46758	2.46524	2.62972e-12	+DESL	44.13	1.67
	3.05	3.05	2.26007e-14	2_11329001	2	11329001	Ath	none	non-pericentromeric	none	none	none	AT2G26640	3-ketoacyl-CoA synthase 11	none	none	60.2934	61.2604	79.0357	4.46328	6.0202	4.35368	3.05355	2.63893e-12	+DESL	66.86	4.95
	5.55	2.02	2.31098e-14	3_16690801	3	16690801	Ath	gene	non-pericentromeric	AT3G45510	RING/U-box protein	none	AT3G45500	hypothetical protein	none	none	28.8336	29.296	37.7965	0.299897	0.40451	0.292533	2.0239	2.69641e-12	+DESL	31.98	0.33
	7.48	1.82	2.32366e-14	2_6395201	2	6395201	Ath	none	non-pericentromeric	none	none	none	AT2G14880	SWIB/MDM2 domain superfamily protein	none	none	24.6708	25.0665	32.3398	0	0	0	1.81921	2.70925e-12	+DESL	27.36	0
	2.91	3.21	2.34906e-14	1_21583401	1	21583401	Ath	none	non-pericentromeric	none	none	none	AT1G58242	Plant thionin family protein	none	none	67.0478	68.1231	87.8897	5.46367	7.36956	5.32951	3.2111	2.73689e-12	+DESL	74.35	6.05
	4.45	2.28	2.41252e-14	1_9340201	1	9340201	Ath	none	non-pericentromeric	none	none	none	none	none	none	none	34.8327	35.3913	45.6605	0.907249	1.22372	0.884971	2.28269	2.8088e-12	+DESL	38.63	1.01
	7.48	1.82	2.41535e-14	3_16529001	3	16529001	Ath	gene	non-pericentromeric	AT3G45140	lipoxygenase 2	none	AT3G45150	TCP domain protein 16	none	none	24.6266	25.0215	32.2818	0	0	0	1.81744	2.81007e-12	+DESL	27.31	0
	-2.37	3.65	2.42676e-14	1_20528601	1	20528601	Ath	gene	non-pericentromeric	AT1G55020	lipoxygenase 1	none	none	none	none	none	18.8571	19.1596	24.7189	61.0735	82.3778	59.5738	3.65433	2.82131e-12	-DESL	20.91	67.68
	2.91	3.19	2.44443e-14	1_17197401	1	17197401	Ath	transposon_fragment	pericentromeric	none	none	AT1TE56990	AT1G45976	S-ribonuclease binding protein 1	ATHAT1	DNA/HAT	66.3159	67.3795	86.9304	5.40297	7.28769	5.2703	3.19395	2.83815e-12	+DESL	73.54	5.99
	7.48	1.82	2.44475e-14	2_592601	2	592601	Ath	gene	non-pericentromeric	AT2G02240	F-box family protein	none	AT2G02230	phloem protein 2-B1	none	none	24.6124	25.0072	32.2633	0	0	0	1.81689	2.83815e-12	+DESL	27.29	0
	-2.33	3.72	2.44948e-14	2_10806801	2	10806801	Ath	transposon_fragment	non-pericentromeric	AT2G25370	RING/U-box superfamily protein	AT2TE46405	AT2G25370	RING/U-box superfamily protein	BRODYAGA1A	DNA/MuDR	20.1757	20.4993	26.4474	63.7141	85.9395	62.1496	3.71915	2.84159e-12	-DESL	22.37	70.6
	5.54	2.02	2.45345e-14	1_22796601	1	22796601	Ath	none	non-pericentromeric	none	none	none	AT1G61730	DNA-binding storekeeper protein-related transcriptional regulator	none	none	28.7609	29.2222	37.7013	0.299896	0.404509	0.292532	2.02136	2.84416e-12	+DESL	31.89	0.33
	3.35	2.82	2.47056e-14	3_9698801	3	9698801	Ath	transposon_fragment	non-pericentromeric	none	none	AT3TE40435	none	none	ATCOPIA6	LTR/Copia	50.9909	51.8087	66.8415	3.03141	4.08886	2.95697	2.81756	2.86194e-12	+DESL	56.55	3.36
	5.54	2.02	2.4883e-14	1_19388001	1	19388001	Ath	transposon_fragment	non-pericentromeric	AT1G52110	Mannose-binding lectin superfamily protein	AT1TE64205	none	none	VANDAL2N1	DNA/MuDR	28.7444	29.2054	37.6797	0.299896	0.404509	0.292532	2.02075	2.88041e-12	+DESL	31.88	0.33
	-2.38	3.64	2.51158e-14	1_20525801	1	20525801	Ath	gene	non-pericentromeric	AT1G55020	lipoxygenase 1	none	AT1G55020	lipoxygenase 1	none	none	18.546	18.8434	24.311	60.3187	81.3597	58.8376	3.63515	2.90529e-12	-DESL	20.57	66.84
	3.96	2.46	2.51385e-14	2_8066001	2	8066001	Ath	transposon_fragment	non-pericentromeric	none	none	AT2TE33485	none	none	TAG2	DNA/HAT	39.5889	40.2238	51.8952	1.50406	2.02872	1.46712	2.46059	2.90583e-12	+DESL	43.9	1.67
	3.04	3.05	2.52228e-14	3_6794001	3	6794001	Ath	gene	non-pericentromeric	AT3G19560	F-box family protein	none	AT3G19565	F-box/associated interaction domain protein	none	none	60.2421	61.2082	78.9684	4.47784	6.03985	4.36789	3.05425	2.91348e-12	+DESL	66.81	4.96
	5.54	2.02	2.53784e-14	4_4808401	4	4808401	Ath	none	pericentromeric	none	none	none	AT4G07965	hypothetical protein	none	none	28.8	29.2619	37.7525	0.299896	0.404509	0.292532	2.01881	2.92937e-12	+DESL	31.94	0.33
	3.54	2.68	2.5491e-14	4_7812601	4	7812601	Ath	pseudogenic_exon	non-pericentromeric	AT4G13440	Calcium-binding EF-hand family protein	none	AT4G13445		none	none	46.4251	47.1697	60.8564	2.40938	3.24985	2.35022	2.68333	2.94026e-12	+DESL	51.48	2.67
	4.17	2.36	2.55259e-14	3_15597801	3	15597801	Ath	none	pericentromeric	none	none	none	none	none	none	none	36.9954	37.5887	48.4954	1.19587	1.61303	1.16651	2.36336	2.94218e-12	+DESL	41.03	1.33
	3.28	2.85	2.57286e-14	3_17516401	3	17516401	Ath	none	non-pericentromeric	none	none	none	none	none	none	none	52.1713	53.008	68.3889	3.27446	4.4167	3.19406	2.84772	2.96343e-12	+DESL	57.86	3.63
	7.47	1.81	2.63325e-14	3_11511401	3	11511401	Ath	none	pericentromeric	none	none	none	AT3G05945		none	none	24.4852	24.8779	32.0965	0	0	0	1.81433	3.03083e-12	+DESL	27.15	0
	7.47	1.81	2.65413e-14	3_10983601	3	10983601	Ath	none	non-pericentromeric	none	none	none	AT3G28956	RNA polymerase II, Rpb4, core protein	none	none	24.5185	24.9117	32.1401	0	0	0	1.81313	3.05042e-12	+DESL	27.19	0
	3.43	2.74	2.65594e-14	3_10809401	3	10809401	Ath	transposon_fragment	non-pericentromeric	none	none	AT3TE44940	AT3G28780	transmembrane protein, putative (DUF1216)	BRODYAGA1A	DNA/MuDR	48.2696	49.0437	63.2743	2.70315	3.64609	2.63677	2.7421	3.05042e-12	+DESL	53.53	3
	1.85	8.93	2.67e-14	2_2604601	2	2604601	Ath	transposon_fragment	pericentromeric	AT2G06555	hypothetical protein	AT2TE11700	AT2G06555	hypothetical protein	ATIS112A	DNA/Harbinger	3516.14	3572.53	4609.14	608.641	820.953	593.696	8.93294	3.06439e-12	+DESL	3899.27	674.43
	4.45	2.27	2.68677e-14	5_13870201	5	13870201	Ath	lnc_RNA	pericentromeric	AT5G05255		none	AT5G35698	Plant thionin family protein	none	none	34.602	35.1569	45.3581	0.903685	1.21892	0.881495	2.27294	3.08144e-12	+DESL	38.37	1
	5.54	2.02	2.69734e-14	3_20030601	3	20030601	Ath	none	non-pericentromeric	none	none	none	none	none	none	none	28.6859	29.146	37.603	0.299895	0.404508	0.292531	2.01677	3.09137e-12	+DESL	31.81	0.33
	3.96	2.45	2.70347e-14	1_27859401	1	27859401	Ath	none	non-pericentromeric	none	none	none	AT1G74088	galacturonosyltransferase	none	none	39.3811	40.0127	51.6227	1.49711	2.01934	1.46034	2.45116	3.0962e-12	+DESL	43.67	1.66
	2.84	3.27	2.71928e-14	4_7149801	4	7149801	Ath	gene	non-pericentromeric	AT4G11900	S-locus lectin protein kinase family protein	none	none	none	none	none	70.0216	71.1446	91.7879	6.01882	8.11837	5.87103	3.27372	3.11211e-12	+DESL	77.65	6.67
	4.85	2.16	2.7626e-14	2_5507001	2	5507001	Ath	transposon_fragment	non-pericentromeric	none	none	AT2TE22285	AT2G05875		VANDAL21	DNA/MuDR	31.8786	32.3899	41.7882	0.603847	0.814488	0.58902	2.16157	3.15944e-12	+DESL	35.35	0.67
	3.43	2.76	2.76924e-14	4_5438801	4	5438801	Ath	transposon_fragment	pericentromeric	AT4G08545	LRR receptor-like protein	AT4TE22770	none	none	ATREP15	RC/Helitron	48.8312	49.6143	64.0104	2.73853	3.69381	2.67129	2.75844	3.16479e-12	+DESL	54.15	3.03
	7.47	1.81	2.84662e-14	1_24092601	1	24092601	Ath	transposon_fragment	non-pericentromeric	none	none	AT1TE79215	AT1G64840	LOW protein: F-box/kelch-repeat protein (DUF295)	ATREP3	RC/Helitron	24.4388	24.8307	32.0356	0	0	0	1.80992	3.25093e-12	+DESL	27.1	0
	4.17	2.36	2.85035e-14	5_15232601	5	15232601	Ath	transposon_fragment	non-pericentromeric	none	none	AT5TE55130	AT5G38190	myosin heavy chain-like protein	ATLINEIII	LINE/L1	36.9782	37.5712	48.4729	1.2008	1.61968	1.17132	2.3644	3.25288e-12	+DESL	41.01	1.33
	5.53	2.02	2.86601e-14	1_12138001	1	12138001	Ath	none	non-pericentromeric	none	none	none	none	none	none	none	28.6985	29.1588	37.6195	0.301397	0.406533	0.293996	2.02097	3.26844e-12	+DESL	31.83	0.33
	7.46	1.81	2.87133e-14	4_4852001	4	4852001	Ath	transposon_fragment	pericentromeric	none	none	AT4TE20195	none	none	ATHILA4	LTR/Gypsy	24.3864	24.7774	31.9669	0	0	0	1.81037	3.27221e-12	+DESL	27.04	0
	2.94	3.16	2.92082e-14	3_19392401	3	19392401	Ath	none	non-pericentromeric	none	none	none	AT3G52290	IQ-domain 3	none	none	64.7889	65.828	84.9287	5.16512	6.96688	5.0383	3.16288	3.32625e-12	+DESL	71.85	5.72
	5.53	2.02	2.9402e-14	3_15663401	3	15663401	Ath	transposon_fragment	pericentromeric	AT3G43810	calmodulin 7	AT3TE63345	none	none	HELITRONY1B	RC/Helitron	28.7067	29.1671	37.6302	0.301397	0.406534	0.293996	2.01934	3.34596e-12	+DESL	31.83	0.33
	2.49	3.8	2.9857e-14	1_20422801	1	20422801	Ath	transposon_fragment	non-pericentromeric	AT1G54720	early-responsive to dehydration protein-related / ERD protein-like protein	AT1TE67445	AT1G54730	Major facilitator superfamily protein	ATHILA7	LTR/Gypsy	101.016	102.636	132.416	11.1493	15.0385	10.8755	3.80379	3.39535e-12	+DESL	112.02	12.35
	7.46	1.81	2.9946e-14	2_7632401	2	7632401	Ath	transposon_fragment	non-pericentromeric	none	none	AT2TE31430	AT2G06995		ATCOPIA6	LTR/Copia	24.3807	24.7717	31.9595	0	0	0	1.8076	3.40307e-12	+DESL	27.04	0
	-2.35	3.7	3.00421e-14	4_1417001	4	1417001	Ath	gene	pericentromeric	AT4G03210	xyloglucan endotransglucosylase/hydrolase 9	none	AT4G03220	Protein with RNI-like/FBD-like domain	none	none	19.7067	20.0227	25.8325	62.8755	84.8084	61.3316	3.70066	3.41159e-12	-DESL	21.85	69.67
	7.46	1.81	3.02359e-14	1_19741201	1	19741201	Ath	gene	non-pericentromeric	AT1G52990	thioredoxin family protein	none	none	none	none	none	24.3704	24.7612	31.946	0	0	0	1.80714	3.43119e-12	+DESL	27.03	0
	3.53	2.68	3.06863e-14	1_17234601	1	17234601	Ath	none	pericentromeric	none	none	none	AT1G46408	AGAMOUS-like 97	none	none	46.1004	46.8397	60.4307	2.40939	3.24985	2.35022	2.67643	3.47985e-12	+DESL	51.12	2.67
	7.46	1.81	3.10145e-14	1_7432401	1	7432401	Ath	gene	non-pericentromeric	AT1G21230	wall associated kinase 5	none	AT1G21240	wall associated kinase 3	none	none	24.3837	24.7747	31.9634	0	0	0	1.80513	3.51263e-12	+DESL	27.04	0
	3.78	2.53	3.10188e-14	4_9800401	4	9800401	Ath	none	non-pericentromeric	none	none	none	AT4G06725		none	none	41.6031	42.2704	54.5355	1.80074	2.42889	1.75652	2.52908	3.51263e-12	+DESL	46.14	2
	2.54	3.7	3.11399e-14	1_25751001	1	25751001	Ath	none	non-pericentromeric	none	none	none	AT1G68580	Agenet and bromo-adjacent homology (BAH) domain-containing protein	none	none	94.1595	95.6696	123.429	9.99473	13.4812	9.74931	3.70255	3.52354e-12	+DESL	104.42	11.08
	2.7	3.44	3.11588e-14	4_6467201	4	6467201	Ath	gene	pericentromeric	AT4G10457	SCR-like 1	none	AT4G10457	SCR-like 1	none	none	78.6973	79.9594	103.16	7.49477	10.1092	7.31074	3.44282	3.52354e-12	+DESL	87.27	8.3
	2.16	4.7	3.12005e-14	3_15635201	3	15635201	Ath	transposon_fragment	pericentromeric	none	none	AT3TE63215	none	none	VANDAL8	DNA/MuDR	187.462	190.468	245.734	26.116	35.2261	25.4747	4.6998	3.52579e-12	+DESL	207.89	28.94
	7.46	1.81	3.12745e-14	4_2180001	4	2180001	Ath	transposon_fragment	pericentromeric	none	none	AT4TE10270	AT4G02825		HELITRONY2	RC/Helitron	24.3312	24.7214	31.8946	0	0	0	1.80561	3.53168e-12	+DESL	26.98	0
	2.87	3.23	3.13727e-14	1_19022601	1	19022601	Ath	none	non-pericentromeric	none	none	none	AT1G51310	tRNA (5-methylaminomethyl-2-thiouridylate)-methyltransferase	none	none	68.0561	69.1476	89.2115	5.73545	7.73615	5.59462	3.23408	3.54029e-12	+DESL	75.47	6.36
	4.85	2.14	3.15844e-14	2_9290401	2	9290401	Ath	none	non-pericentromeric	none	none	none	AT2G21780	hypothetical protein	none	none	31.4789	31.9838	41.2642	0.598118	0.80676	0.583432	2.14335	3.56169e-12	+DESL	34.91	0.66
	-2.25	3.95	3.16307e-14	1_20529801	1	20529801	Ath	gene	non-pericentromeric	AT1G55020	lipoxygenase 1	none	none	none	none	none	24.7803	25.1778	32.4833	73.8842	99.6573	72.07	3.94967	3.56442e-12	-DESL	27.48	81.87
	3.14	2.94	3.18712e-14	5_8769201	5	8769201	Ath	none	non-pericentromeric	none	none	none	none	none	none	none	55.6396	56.5319	72.9352	3.85698	5.20241	3.76227	2.94103	3.58902e-12	+DESL	61.7	4.27
	7.46	1.8	3.22395e-14	5_15601601	5	15601601	Ath	none	non-pericentromeric	none	none	none	none	none	none	none	24.3396	24.7299	31.9055	0	0	0	1.80335	3.62796e-12	+DESL	26.99	0
	2.5	3.78	3.28381e-14	5_6612601	5	6612601	Ath	none	non-pericentromeric	none	none	none	AT5G19590	DUF538 family protein (Protein of unknown function, DUF538)	none	none	99.1521	100.742	129.974	10.8781	14.6727	10.611	3.77871	3.69275e-12	+DESL	109.96	12.05
	7.46	1.8	3.30568e-14	5_10937401	5	10937401	Ath	pseudogenic_transcript	pericentromeric	none	none	none	none	none	none	none	24.2686	24.6578	31.8125	0	0	0	1.80305	3.71476e-12	+DESL	26.91	0
	2.33	4.13	3.31095e-14	5_17404401	5	17404401	Ath	none	non-pericentromeric	none	none	none	none	none	none	none	126.671	128.703	166.047	15.5748	21.0077	15.1923	4.1312	3.7173e-12	+DESL	140.47	17.26
	5.53	2.01	3.31254e-14	1_19497601	1	19497601	Ath	ncRNA	non-pericentromeric	AT1G52347		none	AT1G52360	Coatomer, beta' subunit	none	none	28.4783	28.9351	37.3309	0.299893	0.404505	0.292529	2.00743	3.7173e-12	+DESL	31.58	0.33
	7.46	1.8	3.31893e-14	2_14887201	2	14887201	Ath	none	non-pericentromeric	none	none	none	none	none	none	none	24.3067	24.6965	31.8625	0	0	0	1.80201	3.72188e-12	+DESL	26.96	0
	-1.98	5.26	3.34988e-14	1_7146001	1	7146001	Ath	gene	non-pericentromeric	AT1G20620	catalase 3	none	AT1G20630	catalase 1	none	none	71.4499	72.5958	93.6602	176.161	237.611	171.835	5.26044	3.75398e-12	-DESL	79.24	195.2
	-1.97	5.38	3.37399e-14	1_7145001	1	7145001	Ath	gene	non-pericentromeric	AT1G20620	catalase 3	none	AT1G20630	catalase 1	none	none	78.5948	79.8553	103.026	191.456	258.241	186.754	5.38461	3.77837e-12	-DESL	87.16	212.15
	7.45	1.8	3.45215e-14	3_3976001	3	3976001	Ath	gene	non-pericentromeric	AT3G12540	ternary complex factor MIP1 leucine-zipper protein (Protein of unknown function, DUF547)	none	AT3G12550	XH/XS domain-containing protein	none	none	24.2192	24.6076	31.7478	0	0	0	1.80106	3.86323e-12	+DESL	26.86	0
	2.98	3.09	3.47483e-14	4_6646801	4	6646801	Ath	transposon_fragment	non-pericentromeric	none	none	AT4TE28490	AT4G10810	hypothetical protein	ATLINE1_3A	LINE/L1	61.7612	62.7517	80.9598	4.78576	6.45518	4.66824	3.09128	3.88591e-12	+DESL	68.49	5.3
	2.72	3.39	3.49507e-14	1_9201801	1	9201801	Ath	none	non-pericentromeric	none	none	none	none	none	none	none	75.7003	76.9143	99.2318	7.09903	9.57539	6.92472	3.38617	3.90584e-12	+DESL	83.95	7.87
	7.45	1.8	3.56007e-14	1_19876401	1	19876401	Ath	transposon_fragment	non-pericentromeric	none	none	AT1TE65710	none	none	ATREP15	RC/Helitron	24.2271	24.6156	31.7581	0	0	0	1.79878	3.97301e-12	+DESL	26.87	0
	7.45	1.8	3.56009e-14	3_19534201	3	19534201	Ath	transposon_fragment	non-pericentromeric	AT3G52700	hypothetical protein	AT3TE79305	AT3G52710	hypothetical protein	ATCOPIA68	LTR/Copia	24.2262	24.6148	31.757	0	0	0	1.79879	3.97301e-12	+DESL	26.87	0
	5.52	2.01	3.57545e-14	1_17268201	1	17268201	Ath	none	pericentromeric	none	none	none	AT1G46840	F-box family protein	none	none	28.4708	28.9274	37.321	0.301398	0.406535	0.293997	2.01096	3.98739e-12	+DESL	31.57	0.33
	7.45	1.8	3.59467e-14	4_1485401	4	1485401	Ath	gene	pericentromeric	AT4G03380	hypothetical protein	none	none	none	none	none	24.2159	24.6042	31.7434	0	0	0	1.79834	4.00606e-12	+DESL	26.85	0
	5.52	2	3.6177e-14	2_852001	2	852001	Ath	gene	non-pericentromeric	AT2G02930	glutathione S-transferase F3	none	AT2G04465		none	none	28.3332	28.7876	37.1407	0.299893	0.404504	0.292529	2.00421	4.02688e-12	+DESL	31.42	0.33
	3.2	2.88	3.61922e-14	2_11267201	2	11267201	Ath	transposon_fragment	non-pericentromeric	none	none	AT2TE48710	AT2G26490	Transducin/WD40 repeat-like superfamily protein	BRODYAGA1	DNA/MuDR	53.2451	54.0991	69.7965	3.5393	4.77392	3.45239	2.87654	4.02688e-12	+DESL	59.05	3.92
	7.45	1.8	3.62083e-14	4_6577001	4	6577001	Ath	none	non-pericentromeric	none	none	none	AT4G10650	P-loop containing nucleoside triphosphate hydrolases superfamily protein	none	none	24.2075	24.5957	31.7324	0	0	0	1.798	4.02688e-12	+DESL	26.85	0
	5.52	2.01	3.62953e-14	5_9812601	5	9812601	Ath	none	pericentromeric	none	none	none	AT5G27710	T-box protein	none	none	28.5007	28.9578	37.3602	0.301505	0.40668	0.294102	2.01025	4.03378e-12	+DESL	31.61	0.33
	-2.37	3.59	3.64144e-14	C_28401	C	28401	Ath	none	non-pericentromeric	none	none	none	none	none	none	none	17.905	18.1922	23.4708	58.1454	78.4283	56.7177	3.58519	4.04422e-12	-DESL	19.86	64.43
	5.52	2.01	3.6531e-14	1_27516601	1	27516601	Ath	gene	non-pericentromeric	AT1G73177	bonsai	none	AT1G73180	Eukaryotic translation initiation factor eIF2A family protein	none	none	28.4843	28.9411	37.3386	0.301398	0.406535	0.293998	2.00949	4.05439e-12	+DESL	31.59	0.33
	4.83	2.15	3.71137e-14	5_6751601	5	6751601	Ath	gene	non-pericentromeric	AT5G19990	regulatory particle triple-A ATPase 6A	none	AT5G19990	regulatory particle triple-A ATPase 6A	none	none	31.5213	32.0268	41.3197	0.604264	0.81505	0.589426	2.1502	4.11623e-12	+DESL	34.96	0.67
	7.45	1.8	3.73639e-14	5_8241801	5	8241801	Ath	gene	non-pericentromeric	AT5G24270	Calcium-binding EF-hand family protein	none	none	none	none	none	24.1719	24.5596	31.6858	0	0	0	1.79655	4.13829e-12	+DESL	26.81	0
	7.45	1.8	3.84629e-14	5_8051401	5	8051401	Ath	none	non-pericentromeric	none	none	none	AT5G23880	cleavage and polyadenylation specificity factor 100	none	none	24.1384	24.5255	31.6418	0	0	0	1.79523	4.2571e-12	+DESL	26.77	0
	5.51	2	3.86527e-14	2_8308001	2	8308001	Ath	none	non-pericentromeric	none	none	none	AT2G19160	Core-2/I-branching beta-1,6-N-acetylglucosaminyltransferase family protein	none	none	28.2147	28.6672	36.9852	0.299892	0.404504	0.292528	2.00193	4.27517e-12	+DESL	31.29	0.33
	2.03	5.25	3.87301e-14	4_5497601	4	5497601	Ath	none	pericentromeric	none	none	none	none	none	none	none	272.533	276.903	357.25	41.3966	55.8369	40.3801	5.24524	4.2808e-12	+DESL	302.23	45.87
	2.14	4.74	3.99475e-14	4_2425201	4	2425201	Ath	gene	pericentromeric	AT4G04760	Major facilitator superfamily protein	none	none	none	none	none	192.754	195.845	252.671	27.1893	36.6737	26.5216	4.74378	4.41234e-12	+DESL	213.76	30.13
	7.44	1.79	4.06568e-14	5_14268201	5	14268201	Ath	none	pericentromeric	none	none	none	none	none	none	none	24.0334	24.4188	31.5042	0	0	0	1.79353	4.48567e-12	+DESL	26.65	0
	2.24	4.38	4.0667e-14	1_24593201	1	24593201	Ath	transposon_fragment	non-pericentromeric	none	none	AT1TE80770	none	none	ATREP13	RC/Helitron	150.021	152.427	196.655	19.76	26.6529	19.2748	4.37842	4.48567e-12	+DESL	166.37	21.9
	3.34	2.77	4.08853e-14	1_22084001	1	22084001	Ath	gene	non-pericentromeric	AT1G59980	ARG1-like 2	none	none	none	none	none	49.4469	50.2399	64.8175	2.97342	4.01064	2.90041	2.77215	4.50667e-12	+DESL	54.83	3.29
	4.83	2.14	4.10197e-14	3_18720601	3	18720601	Ath	transposable_element	non-pericentromeric	none	none	AT3TE75945	AT3G50450	homolog of RPW8 1	ATREP15	RC/Helitron	31.2788	31.7804	41.0019	0.600973	0.810611	0.586216	2.13855	4.51841e-12	+DESL	34.69	0.67
	-2.25	3.94	4.15447e-14	2_17946601	2	17946601	Ath	gene	non-pericentromeric	AT2G43150	Proline-rich extensin-like family protein	none	AT2G43160	ENTH/VHS family protein	none	none	24.6659	25.0615	32.3334	73.2827	98.8459	71.4832	3.9426	4.5714e-12	-DESL	27.35	81.2
	3.94	2.43	4.15574e-14	1_4209601	1	4209601	Ath	transposon_fragment	non-pericentromeric	none	none	AT1TE13690	AT1G12370	photolyase 1	ATMU3N1	DNA/MuDR	38.6714	39.2916	50.6925	1.49063	2.01061	1.45403	2.42805	4.5714e-12	+DESL	42.89	1.65
	7.44	1.79	4.22598e-14	2_7377001	2	7377001	Ath	gene	non-pericentromeric	AT2G16980	Major facilitator superfamily protein	none	none	none	none	none	24.0321	24.4175	31.5025	0	0	0	1.79088	4.6455e-12	+DESL	26.65	0
	2.42	3.9	4.25656e-14	5_3910801	5	3910801	Ath	gene	non-pericentromeric	AT5G12090	Protein kinase superfamily protein	none	AT5G12100	pentatricopeptide (PPR) repeat-containing protein	none	none	107.943	109.674	141.497	12.4559	16.8009	12.15	3.90377	4.67593e-12	+DESL	119.7	13.8
	3.33	2.78	4.26459e-14	2_2865801	2	2865801	Ath	none	pericentromeric	none	none	none	none	none	none	none	49.4553	50.2485	64.8286	2.98574	4.02726	2.91243	2.77648	4.68098e-12	+DESL	54.84	3.31
	7.44	1.79	4.26695e-14	1_16564801	1	16564801	Ath	gene	pericentromeric	AT1G43780	serine carboxypeptidase-like 44	none	none	none	none	none	24.0209	24.4062	31.4879	0	0	0	1.79044	4.68098e-12	+DESL	26.64	0
	-2.15	4.28	4.3063e-14	1_20530001	1	20530001	Ath	gene	non-pericentromeric	AT1G55020	lipoxygenase 1	none	none	none	none	none	33.0737	33.6041	43.3547	91.7382	123.739	89.4856	4.28324	4.72094e-12	-DESL	36.68	101.65
	2.07	5	4.37432e-14	4_5743001	4	5743001	Ath	transposable_element_gene	pericentromeric	none	none	AT4TE24090	none	none	ATCOPIA70	LTR/Copia	229.899	233.586	301.364	33.923	45.7564	33.0901	4.99926	4.79225e-12	+DESL	254.95	37.59
	7.44	1.79	4.49059e-14	2_10728601	2	10728601	Ath	none	non-pericentromeric	none	none	none	AT2G25180	response regulator 12	none	none	24.0057	24.3907	31.468	0	0	0	1.7872	4.91629e-12	+DESL	26.62	0
	5.51	2	4.49922e-14	5_20639001	5	20639001	Ath	transposon_fragment	non-pericentromeric	none	none	AT5TE74345	AT5G50750	reversibly glycosylated polypeptide 4	ARNOLDY1	DNA/MuDR	28.2428	28.6957	37.0221	0.301507	0.406682	0.294103	2.00102	4.92241e-12	+DESL	31.32	0.33
	-2.36	3.6	4.50407e-14	1_24655601	1	24655601	Ath	gene	non-pericentromeric	AT1G66200	hypothetical protein	none	AT1G66190	hypothetical protein	none	none	18.211	18.5031	23.8719	58.5934	79.0326	57.1546	3.59739	4.92438e-12	-DESL	20.2	64.93
	3.63	2.58	4.50739e-14	5_14896801	5	14896801	Ath	none	non-pericentromeric	none	none	none	AT5G37510	NADH-ubiquinone dehydrogenase	none	none	43.2315	43.9248	56.6701	2.09565	2.82667	2.04419	2.5848	4.92468e-12	+DESL	47.94	2.32
	-1.85	6.84	4.53136e-14	C_68401	C	68401	Ath	gene	non-pericentromeric	ATCG00660	ribosomal protein L20	none	ATCG00620		none	none	228.733	232.401	299.835	514.989	694.633	502.344	6.83773	4.94752e-12	-DESL	253.66	570.66
	4.42	2.26	4.54306e-14	5_18809401	5	18809401	Ath	gene	non-pericentromeric	AT5G46370	Ca2+ activated outward rectifying K+ channel 2	none	AT5G46360	Ca2+ activated outward rectifying K+ channel 3	none	none	34.0746	34.6211	44.6667	0.90787	1.22456	0.885577	2.25721	4.95694e-12	+DESL	37.79	1.01
	7.44	1.78	4.74771e-14	5_12621001	5	12621001	Ath	transposable_element_gene	pericentromeric	none	none	AT5TE44715	none	none	ATCOPIA88	LTR/Copia	23.9432	24.3271	31.3859	0	0	0	1.78461	5.17673e-12	+DESL	26.55	0
	4.42	2.25	4.79999e-14	3_9773401	3	9773401	Ath	transposon_fragment	non-pericentromeric	none	none	AT3TE40690	none	none	TAG2	DNA/HAT	33.9103	34.4541	44.4513	0.903095	1.21812	0.880919	2.24742	5.22668e-12	+DESL	37.61	1
	-1.84	7.12	4.81361e-14	4_6888601	4	6888601	Ath	gene	non-pericentromeric	AT4G11320	Papain family cysteine protease	none	AT4G05875		none	none	278.705	283.175	365.341	623.753	841.337	608.437	7.11709	5.23798e-12	-DESL	309.07	691.18
	4.82	2.14	4.84839e-14	1_30385001	1	30385001	Ath	gene	non-pericentromeric	AT1G80840	WRKY DNA-binding protein 40	none	AT1G09987	Natural antisense transcript overlaps with AT1G80850	none	none	31.2346	31.7355	40.9439	0.603858	0.814503	0.589031	2.13729	5.27227e-12	+DESL	34.64	0.67
	3.06	2.99	4.85801e-14	3_9406201	3	9406201	Ath	none	non-pericentromeric	none	none	none	AT3G25770	allene oxide cyclase 2	none	none	57.2269	58.1447	75.016	4.18801	5.64891	4.08517	2.9868	5.27918e-12	+DESL	63.46	4.64
	2.88	3.16	4.95276e-14	4_1974001	4	1974001	Ath	transposon_fragment	pericentromeric	AT4G04110	Toll-Interleukin-Resistance (TIR) domain family protein	AT4TE09470	none	none	ATENSPM5	DNA/En-Spm	64.7086	65.7464	84.8234	5.38198	7.25938	5.24983	3.16418	5.37853e-12	+DESL	71.76	5.96
	4.83	2.12	5.02232e-14	1_4682001	1	4682001	Ath	gene	non-pericentromeric	AT1G13650	hypothetical protein	none	AT1G13650	hypothetical protein	none	none	31.0026	31.4998	40.6398	0.598103	0.80674	0.583417	2.12272	5.45039e-12	+DESL	34.38	0.66
	7.43	1.78	5.03144e-14	2_1170001	2	1170001	Ath	none	pericentromeric	none	none	none	AT2G03830	root meristem growth factor	none	none	23.877	24.26	31.2993	0	0	0	1.78194	5.45663e-12	+DESL	26.48	0
	-2.45	3.41	5.04631e-14	4_9171601	4	9171601	Ath	gene	non-pericentromeric	AT4G16190	Papain family cysteine protease	none	AT4G16180	transmembrane protein	none	none	15.1198	15.3623	19.8198	51.7977	69.8663	50.5258	3.40607	5.46594e-12	-DESL	16.77	57.4
	4.82	2.13	5.0468e-14	3_16193601	3	16193601	Ath	gene	non-pericentromeric	AT3G44620	protein-tyrosine phosphatase	none	AT3G44620	protein-tyrosine phosphatase	none	none	31.0991	31.5978	40.7662	0.601176	0.810885	0.586415	2.12954	5.46594e-12	+DESL	34.49	0.67
	5.5	1.99	5.05536e-14	4_6359401	4	6359401	Ath	gene	pericentromeric	AT4G10210	transmembrane protein, putative (DUF239)	none	none	none	none	none	27.9686	28.4171	36.6626	0.299889	0.4045	0.292526	1.98915	5.47154e-12	+DESL	31.02	0.33
	3.62	2.58	5.07286e-14	1_21346001	1	21346001	Ath	transposon_fragment	non-pericentromeric	AT1G57630	Toll-Interleukin-Resistance (TIR) domain family protein	AT1TE70490	none	none	ATCOPIA22	LTR/Copia	42.9911	43.6806	56.3549	2.09564	2.82666	2.04418	2.58045	5.48681e-12	+DESL	47.68	2.32
	5.5	1.99	5.12292e-14	3_20285801	3	20285801	Ath	none	non-pericentromeric	none	none	none	AT3G54800	Pleckstrin homology (PH) and lipid-binding START domains-containing protein	none	none	28.1267	28.5778	36.8699	0.301508	0.406683	0.294105	1.99485	5.53724e-12	+DESL	31.19	0.33
	4.42	2.24	5.16954e-14	3_10030801	3	10030801	Ath	none	non-pericentromeric	none	none	none	AT3G27180	S-adenosyl-L-methionine-dependent methyltransferases superfamily protein	none	none	33.708	34.2486	44.1862	0.898942	1.21252	0.876869	2.23804	5.58159e-12	+DESL	37.38	1
	-3.38	2.23	5.17086e-14	5_4827401	5	4827401	Ath	gene	non-pericentromeric	AT5G14920	Gibberellin-regulated family protein	none	AT5G14930	senescence-associated gene 101	none	none	3.66492	3.7237	4.80416	24.542	33.103	23.9394	2.22767	5.58159e-12	-DESL	4.06	27.19
	-1.99	5.08	5.21892e-14	4_6887801	4	6887801	Ath	gene	non-pericentromeric	AT4G11320	Papain family cysteine protease	none	AT4G05875		none	none	62.5501	63.5533	81.9939	155.233	209.383	151.421	5.07527	5.62879e-12	-DESL	69.37	172.01
	3.76	2.52	5.22492e-14	1_16882201	1	16882201	Ath	transposon_fragment	pericentromeric	none	none	AT1TE55910	none	none	ATLINE1_3A	LINE/L1	41.0357	41.6938	53.7916	1.80947	2.44067	1.76504	2.51531	5.62879e-12	+DESL	45.51	2.01
	4.42	2.24	5.22504e-14	2_14701001	2	14701001	Ath	none	non-pericentromeric	none	none	none	AT2G34840	Coatomer epsilon subunit	none	none	33.8324	34.375	44.3492	0.903095	1.21812	0.88092	2.24363	5.62879e-12	+DESL	37.52	1
	7.43	1.78	5.22986e-14	5_8134001	5	8134001	Ath	gene	non-pericentromeric	AT5G24070	Peroxidase superfamily protein	none	AT5G24060	Pentatricopeptide repeat (PPR) superfamily protein	none	none	23.8333	24.2155	31.2419	0	0	0	1.78014	5.63022e-12	+DESL	26.43	0
	1.82	8.72	5.2593e-14	3_1967401	3	1967401	Ath	lnc_RNA	non-pericentromeric	AT3G01845		none	AT3G01835		none	none	3028.27	3076.83	3969.61	532.226	717.883	519.157	8.72267	5.65814e-12	+DESL	3358.24	589.76
	5.5	1.99	5.29135e-14	5_1746401	5	1746401	Ath	gene	non-pericentromeric	AT5G05810	RING/U-box superfamily protein	none	AT5G05810	RING/U-box superfamily protein	none	none	28.0481	28.4979	36.7669	0.301508	0.406683	0.294105	1.99403	5.68884e-12	+DESL	31.1	0.33
	2.31	4.13	5.34567e-14	4_2865201	4	2865201	Ath	transposable_element_gene	pericentromeric	none	none	AT4TE13435	none	none	VANDAL2	DNA/MuDR	126.518	128.547	165.847	15.8328	21.3558	15.4441	4.1328	5.74342e-12	+DESL	140.3	17.54
	2.96	3.1	5.3967e-14	4_179001	4	179001	Ath	gene	non-pericentromeric	AT4G00416	methyl-CPG-binding domain 3	none	AT4G00416	methyl-CPG-binding domain 3	none	none	61.8291	62.8207	81.0487	4.87391	6.57408	4.75424	3.10144	5.79438e-12	+DESL	68.57	5.4
	2.29	4.21	5.40678e-14	2_6380401	2	6380401	Ath	transposable_element_gene	non-pericentromeric	none	none	none	AT2G14846	Bifunctional inhibitor/lipid-transfer protein/seed storage 2S albumin superfamily protein	none	none	132.89	135.021	174.199	16.9107	22.8097	16.4955	4.20564	5.80135e-12	+DESL	147.37	18.74
	3.24	2.81	5.53512e-14	1_13699001	1	13699001	Ath	none	pericentromeric	none	none	none	AT1G36380	transmembrane protein	none	none	50.6338	51.4459	66.3734	3.25154	4.38577	3.1717	2.81001	5.93511e-12	+DESL	56.15	3.6
	3.32	2.78	5.57416e-14	5_17274401	5	17274401	Ath	transposon_fragment	non-pericentromeric	none	none	AT5TE62430	none	none	BRODYAGA1A	DNA/MuDR	49.3541	50.1456	64.6959	3.0089	4.0585	2.93502	2.77724	5.973e-12	+DESL	54.73	3.33
	7.43	1.78	5.58242e-14	3_3686801	3	3686801	Ath	gene	non-pericentromeric	AT3G11680	aluminum activated malate transporter family protein	AT3TE15500	AT3G11670	UDP-Glycosyltransferase superfamily protein	ATREP10D	RC/Helitron	23.7599	24.1409	31.1457	0	0	0	1.77712	5.97789e-12	+DESL	26.35	0
	3.92	2.43	5.64803e-14	3_12357401	3	12357401	Ath	gene	pericentromeric	AT3G30730	hypothetical protein	none	none	none	none	none	38.5658	39.1843	50.554	1.505	2.02999	1.46804	2.42885	6.04414e-12	+DESL	42.77	1.67
	3.01	3.04	5.67659e-14	4_489601	4	489601	Ath	none	non-pericentromeric	none	none	none	none	none	none	none	59.4125	60.3653	77.8809	4.53041	6.11075	4.41917	3.04222	6.07068e-12	+DESL	65.89	5.02
	5.5	1.99	5.7291e-14	5_8400001	5	8400001	Ath	transposon_fragment	non-pericentromeric	none	none	AT5TE30370	none	none	ATCOPIA70	LTR/Copia	27.9805	28.4292	36.6783	0.301401	0.406539	0.294	1.98944	6.12278e-12	+DESL	31.03	0.33
	7.42	1.78	5.80229e-14	3_15795601	3	15795601	Ath	pseudogenic_exon	pericentromeric	none	none	none	AT3G44006	hypothetical protein	none	none	23.7163	24.0966	31.0885	0	0	0	1.77532	6.1969e-12	+DESL	26.3	0
	7.42	1.78	5.82111e-14	5_9810201	5	9810201	Ath	none	pericentromeric	none	none	none	AT5G27700	Ribosomal protein S21e	none	none	23.6698	24.0494	31.0276	0	0	0	1.77607	6.21289e-12	+DESL	26.25	0
	7.43	1.77	5.82524e-14	3_11958201	3	11958201	Ath	gene	pericentromeric	AT3G30340	nodulin MtN21 /EamA-like transporter family protein	none	AT3G30345		none	none	23.755	24.136	31.1393	0	0	0	1.77423	6.21319e-12	+DESL	26.34	0
	4.41	2.25	5.84893e-14	1_18982801	1	18982801	Ath	transposon_fragment	non-pericentromeric	none	none	AT1TE62875	AT1G51200	A20/AN1-like zinc finger family protein	HELITRONY3	RC/Helitron	33.8172	34.3595	44.3293	0.90818	1.22498	0.88588	2.24671	6.23434e-12	+DESL	37.5	1.01
	4.81	2.13	5.85923e-14	5_13626201	5	13626201	Ath	transposon_fragment	pericentromeric	none	none	AT5TE48460	none	none	ATHILA5	LTR/Gypsy	31.0414	31.5392	40.6907	0.604069	0.814786	0.589236	2.1294	6.2412e-12	+DESL	34.42	0.67
	2.39	3.95	5.89834e-14	1_17234201	1	17234201	Ath	transcript_region	pericentromeric	AT1G09495		none	AT1G46408	AGAMOUS-like 97	none	none	111.314	113.099	145.916	13.1592	17.7496	12.8361	3.95117	6.27872e-12	+DESL	123.44	14.58
	7.42	1.77	5.98272e-14	3_9861201	3	9861201	Ath	none	non-pericentromeric	none	none	none	AT3G26800	transmembrane protein	none	none	23.7251	24.1056	31.1001	0	0	0	1.77299	6.36434e-12	+DESL	26.31	0
	2.58	3.57	5.99607e-14	1_9564601	1	9564601	Ath	gene	non-pericentromeric	AT1G27535	phosphatidylinositol 3/4-kinase	none	AT1G27535	phosphatidylinositol 3/4-kinase	none	none	85.3695	86.7387	111.907	8.80199	11.8724	8.58586	3.56682	6.37434e-12	+DESL	94.67	9.75
	7.42	1.77	6.01619e-14	2_10616401	2	10616401	Ath	none	non-pericentromeric	none	none	none	AT2G24960	Myb/SANT-like DNA-binding domain protein	none	none	23.6755	24.0552	31.035	0	0	0	1.77364	6.39153e-12	+DESL	26.26	0
	7.42	1.77	6.04095e-14	3_17163401	3	17163401	Ath	transposon_fragment	non-pericentromeric	none	none	AT3TE69540	AT3G46610	Pentatricopeptide repeat (PPR-like) superfamily protein	HELITRONY1D	RC/Helitron	23.714	24.0943	31.0855	0	0	0	1.77254	6.41361e-12	+DESL	26.3	0
	7.42	1.77	6.05559e-14	3_9198001	3	9198001	Ath	none	non-pericentromeric	none	none	none	AT3G25260	Major facilitator superfamily protein	none	none	23.7112	24.0915	31.0819	0	0	0	1.77243	6.42493e-12	+DESL	26.29	0
	4.13	2.32	6.08004e-14	2_10277801	2	10277801	Ath	none	non-pericentromeric	none	none	none	AT2G24170	Endomembrane protein 70 protein family	none	none	35.7712	36.3449	46.8907	1.19014	1.60529	1.16091	2.32118	6.44664e-12	+DESL	39.67	1.32
	7.42	1.77	6.27972e-14	5_20772601	5	20772601	Ath	gene	non-pericentromeric	AT5G51090	hypothetical protein	none	AT5G07715		none	none	23.6703	24.0499	31.0282	0	0	0	1.77074	6.65399e-12	+DESL	26.25	0
	-2.43	3.42	6.34392e-14	1_22038201	1	22038201	Ath	gene	non-pericentromeric	AT1G59870	ABC-2 and Plant PDR ABC-type transporter family protein	none	none	none	none	none	15.4425	15.6902	20.2429	52.135	70.3212	50.8548	3.42102	6.71761e-12	-DESL	17.13	57.77
	7.42	1.77	6.4027e-14	1_24083601	1	24083601	Ath	none	non-pericentromeric	none	none	none	AT1G64800	DNA binding / transcription factor	none	none	23.6488	24.0281	31.0001	0	0	0	1.76983	6.77541e-12	+DESL	26.23	0
	7.42	1.77	6.48061e-14	1_23430401	1	23430401	Ath	none	non-pericentromeric	none	none	none	AT1G63190	Cystatin/monellin superfamily protein	none	none	23.6349	24.014	30.9819	0	0	0	1.76927	6.85337e-12	+DESL	26.21	0
	3.75	2.51	6.49078e-14	1_10880601	1	10880601	Ath	none	non-pericentromeric	none	none	none	AT1G30680	toprim domain-containing protein	none	none	40.6768	41.3292	53.3212	1.80781	2.43843	1.76342	2.50551	6.85963e-12	+DESL	45.11	2
	3.4	2.7	6.52371e-14	4_6351201	4	6351201	Ath	gene	pericentromeric	AT4G10190	F-box and associated interaction domains-containing protein	none	AT4G10200	TTF-type zinc finger protein with HAT dimerization domain-containing protein	none	none	46.6963	47.4452	61.2119	2.68111	3.61637	2.61528	2.69688	6.88991e-12	+DESL	51.78	2.97
	2.88	3.15	6.66917e-14	2_10837001	2	10837001	Ath	none	non-pericentromeric	none	none	none	AT2G25470	receptor like protein 21	none	none	64.0757	65.1034	83.9938	5.36517	7.23671	5.23343	3.14966	7.03893e-12	+DESL	71.06	5.95
	2.87	3.15	6.71039e-14	3_10301201	3	10301201	Ath	none	non-pericentromeric	none	none	none	none	none	none	none	64.1285	65.157	84.0629	5.37922	7.25566	5.24714	3.15295	7.07782e-12	+DESL	71.12	5.96
	4.12	2.34	6.71509e-14	1_10723401	1	10723401	Ath	transposable_element_gene	non-pericentromeric	none	none	AT1TE34650	none	none	ATLINEIII	LINE/L1	36.0533	36.6316	47.2606	1.20695	1.62797	1.17731	2.33606	7.07815e-12	+DESL	39.98	1.34
	7.42	1.77	6.73655e-14	5_15941201	5	15941201	Ath	none	non-pericentromeric	none	none	none	AT5G39830	Trypsin family protein with PDZ domain-containing protein	none	none	23.5913	23.9696	30.9246	0	0	0	1.76747	7.09614e-12	+DESL	26.16	0
	4.4	2.23	6.84291e-14	5_15055001	5	15055001	Ath	none	non-pericentromeric	none	none	none	none	none	none	none	33.3724	33.9076	43.7463	0.898935	1.21251	0.876861	2.22616	7.20348e-12	+DESL	37.01	1
	-1.93	5.41	6.84866e-14	1_13067201	1	13067201	Ath	miRNA	pericentromeric	AT1G35501		none	AT1G35501		none	none	81.4815	82.7883	106.81	193.382	260.839	188.633	5.40598	7.20483e-12	-DESL	90.36	214.28
	7.42	1.77	6.91689e-14	4_421601	4	421601	Ath	gene	non-pericentromeric	AT4G00970	cysteine-rich RLK (RECEPTOR-like protein kinase) 41	none	AT4G00975	Natural antisense transcript overlaps with AT4G00980	none	none	23.6045	23.9831	30.9421	0	0	0	1.76532	7.27188e-12	+DESL	26.18	0
	-2.23	3.92	6.98118e-14	1_20527801	1	20527801	Ath	gene	non-pericentromeric	AT1G55020	lipoxygenase 1	none	none	none	none	none	24.6709	25.0665	32.3399	72.302	97.5232	70.5266	3.92414	7.33098e-12	-DESL	27.36	80.12
	4.4	2.23	6.98219e-14	4_8744601	4	8744601	Ath	gene	non-pericentromeric	AT4G15320	cellulose synthase-like B6	none	none	none	none	none	33.3462	33.881	43.7119	0.898934	1.21251	0.876861	2.22532	7.33098e-12	+DESL	36.98	1
	3.61	2.57	7.03909e-14	1_12908401	1	12908401	Ath	none	pericentromeric	none	none	none	AT1G35220	FAM91 carboxy-terminus protein	none	none	42.4943	43.1758	55.7037	2.09437	2.82495	2.04294	2.56687	7.38592e-12	+DESL	47.12	2.32
	3.05	2.97	7.06882e-14	2_1148001	2	1148001	Ath	gene	pericentromeric	AT2G03750	P-loop containing nucleoside triphosphate hydrolases superfamily protein	none	none	none	none	none	56.6294	57.5376	74.2327	4.18798	5.64888	4.08515	2.97342	7.4123e-12	+DESL	62.8	4.64
	4.8	2.11	7.07891e-14	5_9637401	5	9637401	Ath	none	pericentromeric	none	none	none	none	none	none	none	30.7087	31.2012	40.2546	0.601175	0.810883	0.586413	2.11487	7.41807e-12	+DESL	34.05	0.67
	2.74	3.31	7.08577e-14	1_20622201	1	20622201	Ath	transposon_fragment	non-pericentromeric	none	none	AT1TE68120	none	none	ATMU3N1	DNA/MuDR	71.5454	72.6928	93.7853	6.59454	8.89492	6.43261	3.31095	7.42044e-12	+DESL	79.34	7.31
	3.39	2.7	7.13448e-14	1_6426601	1	6426601	Ath	gene	non-pericentromeric	AT1G18670	Protein kinase superfamily protein	none	none	none	none	none	46.8593	47.6108	61.4256	2.70235	3.64501	2.63599	2.7044	7.46661e-12	+DESL	51.97	2.99
	7.41	1.76	7.17368e-14	3_18705001	3	18705001	Ath	gene	non-pericentromeric	AT3G50400	GDSL-like Lipase/Acylhydrolase superfamily protein	none	none	none	none	none	23.5199	23.8972	30.8312	0	0	0	1.76456	7.50277e-12	+DESL	26.08	0
	2.83	3.21	7.24354e-14	4_5396201	4	5396201	Ath	none	pericentromeric	none	none	none	AT4G08485	Defensin-like (DEFL) family protein	none	none	66.7471	67.8176	87.4956	5.76819	7.78031	5.62655	3.21337	7.57093e-12	+DESL	74.02	6.39
	3.39	2.69	7.2884e-14	4_553801	4	553801	Ath	gene	non-pericentromeric	AT4G01335	TATA box-binding protein associated factor RNA polymerase I subunit B-like protein	none	AT4G01340	CHP-rich zinc finger protein-like protein	none	none	46.5023	47.2481	60.9576	2.68187	3.61739	2.61602	2.69318	7.61289e-12	+DESL	51.57	2.97
	7.41	1.76	7.33165e-14	1_5709001	1	5709001	Ath	gene	non-pericentromeric	AT1G16690	Enhancer of polycomb-like transcription factor protein	none	AT1G16700	Alpha-helical ferredoxin	none	none	23.4958	23.8726	30.7995	0	0	0	1.76353	7.65312e-12	+DESL	26.06	0
	7.41	1.76	7.36593e-14	2_9485601	2	9485601	Ath	none	non-pericentromeric	none	none	none	none	none	none	none	23.4474	23.8235	30.7361	0	0	0	1.76424	7.68393e-12	+DESL	26	0
	3.74	2.5	7.41005e-14	4_7400201	4	7400201	Ath	none	non-pericentromeric	none	none	none	none	none	none	none	40.5286	41.1786	53.127	1.80726	2.43768	1.76288	2.49959	7.72496e-12	+DESL	44.94	2
	7.41	1.76	7.43979e-14	2_254601	2	254601	Ath	transposon_fragment	non-pericentromeric	none	none	AT2TE01035	none	none	ATREP10D	RC/Helitron	23.5226	23.8998	30.8346	0	0	0	1.76193	7.75097e-12	+DESL	26.09	0
	-3.13	2.41	7.5938e-14	5_25461201	5	25461201	Ath	gene	non-pericentromeric	AT5G63600	flavonol synthase 5	none	AT5G63595	flavonol synthase 4	none	none	4.87919	4.95744	6.39589	27.3659	36.9119	26.6939	2.40625	7.90631e-12	-DESL	5.41	30.32
	5.48	1.98	7.81338e-14	5_15340201	5	15340201	Ath	none	non-pericentromeric	none	none	none	none	none	none	none	27.6105	28.0533	36.1932	0.30151	0.406687	0.294107	1.97616	8.12969e-12	+DESL	30.62	0.33
	4.8	2.11	7.87299e-14	1_22751401	1	22751401	Ath	pseudogenic_exon	non-pericentromeric	none	none	none	none	none	none	none	30.5375	31.0272	40.0301	0.601175	0.810883	0.586413	2.11078	8.18644e-12	+DESL	33.86	0.67
	5.48	1.97	7.91827e-14	5_3647201	5	3647201	Ath	gene	non-pericentromeric	AT5G11420	transmembrane protein, putative (Protein of unknown function, DUF642)	none	AT5G11430	SPOC domain / Transcription elongation factor S-II protein	none	none	27.624	28.067	36.211	0.301403	0.406541	0.294002	1.97448	8.22614e-12	+DESL	30.63	0.33
	4.8	2.12	7.92347e-14	4_5314801	4	5314801	Ath	gene	pericentromeric	AT4G08390	stromal ascorbate peroxidase	none	AT4G08390	stromal ascorbate peroxidase	none	none	30.7057	31.1982	40.2507	0.604282	0.815074	0.589444	2.11672	8.22614e-12	+DESL	34.05	0.67
	5.48	1.97	7.92645e-14	3_16808801	3	16808801	Ath	none	non-pericentromeric	none	none	none	AT3G45770	Polyketide synthase, enoylreductase family protein	none	none	27.5377	27.9794	36.0978	0.299886	0.404495	0.292522	1.96741	8.22614e-12	+DESL	30.54	0.33
	4.11	2.33	7.93178e-14	5_10166001	5	10166001	Ath	none	pericentromeric	none	none	none	none	none	none	none	35.9558	36.5325	47.1327	1.21199	1.63477	1.18223	2.33477	8.22638e-12	+DESL	39.87	1.34
	4.11	2.34	7.9475e-14	1_20085001	1	20085001	Ath	transposon_fragment	non-pericentromeric	none	none	AT1TE66380	AT1G53801	Natural antisense transcript overlaps with AT1G53800	ATCOPIA48	LTR/Copia	35.9856	36.5627	47.1718	1.21317	1.63636	1.18338	2.33607	8.23739e-12	+DESL	39.91	1.34
	3.1	2.92	7.9548e-14	5_14007001	5	14007001	Ath	none	pericentromeric	none	none	none	AT5G35840	phytochrome C	none	none	54.4385	55.3115	71.3607	3.88722	5.24321	3.79177	2.91912	8.23968e-12	+DESL	60.37	4.31
	4.8	2.12	8.04912e-14	1_24643601	1	24643601	Ath	ncRNA	non-pericentromeric	AT1G66173	other_RNA	none	none	none	none	none	30.6756	31.1675	40.2111	0.604076	0.814796	0.589243	2.11559	8.33203e-12	+DESL	34.02	0.67
	2.9	3.11	8.10251e-14	5_9336801	5	9336801	Ath	transposon_fragment	pericentromeric	none	none	AT5TE33805	none	none	ATHATN10	DNA/HAT	62.3456	63.3454	81.7258	5.11211	6.89537	4.98659	3.11306	8.38192e-12	+DESL	69.14	5.66
	7.4	1.76	8.13402e-14	2_15110401	2	15110401	Ath	gene	non-pericentromeric	AT2G35980	Late embryogenesis abundant (LEA) hydroxyproline-rich glycoprotein family	none	AT2G35990	Putative lysine decarboxylase family protein	none	none	23.3785	23.7535	30.6458	0	0	0	1.7587	8.40654e-12	+DESL	25.93	0
	4.8	2.11	8.13672e-14	1_10535001	1	10535001	Ath	none	non-pericentromeric	none	none	none	none	none	none	none	30.5603	31.0504	40.06	0.600969	0.810605	0.586212	2.10809	8.40654e-12	+DESL	33.89	0.67
	3.23	2.8	8.19081e-14	4_9732401	4	9732401	Ath	transposon_fragment	non-pericentromeric	none	none	AT4TE44080	none	none	ATCOPIA1	LTR/Copia	50.2599	51.066	65.8833	3.26467	4.40349	3.18451	2.80114	8.45701e-12	+DESL	55.74	3.62
	4.79	2.12	8.20334e-14	2_11076201	2	11076201	Ath	none	non-pericentromeric	none	none	none	AT2G25970	KH domain-containing protein	none	none	30.6619	31.1537	40.1933	0.604283	0.815075	0.589445	2.11525	8.46453e-12	+DESL	34	0.67
	3.39	2.69	8.22026e-14	1_23880801	1	23880801	Ath	transposon_fragment	non-pericentromeric	AT1G64340	Serine/Threonine-kinase	AT1TE78585	AT1G64350	Transducin/WD40 repeat-like superfamily protein	HELITRONY1B	RC/Helitron	46.3498	47.0931	60.7576	2.68109	3.61633	2.61525	2.68811	8.47658e-12	+DESL	51.4	2.97
	7.4	1.76	8.27814e-14	1_13591401	1	13591401	Ath	none	pericentromeric	none	none	none	none	none	none	none	23.4027	23.778	30.6775	0	0	0	1.75694	8.53081e-12	+DESL	25.95	0
	7.4	1.76	8.33848e-14	4_2344401	4	2344401	Ath	transposon_fragment	pericentromeric	none	none	AT4TE10880	none	none	ATREP3	RC/Helitron	23.3944	23.7696	30.6666	0	0	0	1.7566	8.58752e-12	+DESL	25.94	0
	3.74	2.48	8.38905e-14	3_18340001	3	18340001	Ath	none	non-pericentromeric	none	none	none	AT3G49470	nascent polypeptide-associated complex subunit alpha-like protein 2	none	none	39.9233	40.5636	52.3336	1.78501	2.40767	1.74118	2.47783	8.63409e-12	+DESL	44.27	1.98
	4.39	2.22	8.5643e-14	1_18908201	1	18908201	Ath	none	non-pericentromeric	none	none	none	AT1G51000	hypothetical protein	none	none	33.258	33.7913	43.5963	0.903396	1.21853	0.881214	2.22305	8.80885e-12	+DESL	36.88	1
	7.4	1.75	8.66824e-14	2_7238201	2	7238201	Ath	none	non-pericentromeric	none	none	none	none	none	none	none	23.3509	23.7253	30.6095	0	0	0	1.75479	8.91008e-12	+DESL	25.9	0
	2.21	4.35	8.74739e-14	3_14329401	3	14329401	Ath	lnc_RNA	pericentromeric	AT3G06375		none	AT3G06375		none	none	146.46	148.808	191.987	19.67	26.5316	19.187	4.34903	8.98572e-12	+DESL	162.42	21.8
	4.39	2.21	8.81459e-14	1_25452601	1	25452601	Ath	none	non-pericentromeric	none	none	none	AT1G67870	glycine-rich protein	none	none	32.9021	33.4298	43.1298	0.894786	1.20691	0.872814	2.20964	9.04899e-12	+DESL	36.49	0.99
	-1.92	5.45	8.82766e-14	4_12332801	4	12332801	Ath	gene	non-pericentromeric	AT4G23670	Polyketide cyclase/dehydrase and lipid transport superfamily protein	none	AT4G23660	polyprenyltransferase 1	none	none	84.0655	85.4138	110.197	198.706	268.021	193.827	5.44679	9.05665e-12	-DESL	93.23	220.18
	5.47	1.96	8.88983e-14	5_6873601	5	6873601	Ath	none	non-pericentromeric	none	none	none	AT5G20340	beta-1,3-glucanase 5	none	none	27.3982	27.8376	35.915	0.299885	0.404494	0.292521	1.9623	9.11465e-12	+DESL	30.38	0.33
	3.59	2.57	9.13129e-14	3_849201	3	849201	Ath	none	non-pericentromeric	none	none	none	AT3G03540	non-specific phospholipase C5	none	none	42.6267	43.3103	55.8773	2.12182	2.86198	2.06972	2.5744	9.35627e-12	+DESL	47.27	2.35
	2.24	4.27	9.26516e-14	4_29801	4	29801	Ath	gene	non-pericentromeric	AT4G00070	RING/U-box superfamily protein	none	none	none	none	none	138.318	140.536	181.315	18.1907	24.5362	17.744	4.26854	9.48742e-12	+DESL	153.39	20.16
	1.87	6.45	9.28266e-14	3_11184001	3	11184001	Ath	transposon_fragment	pericentromeric	none	none	AT3TE46555	none	none	BRODYAGA1	DNA/MuDR	624.38	634.393	818.469	106.454	143.588	103.84	6.44991	9.49932e-12	+DESL	692.41	117.96
	-1.93	5.31	9.41156e-14	4_1318801	4	1318801	Ath	gene	non-pericentromeric	AT4G02970	7SL RNA1	none	none	none	none	none	76.0884	77.3087	99.7406	181.352	244.613	176.899	5.31134	9.62513e-12	-DESL	84.38	200.95
	4.79	2.11	9.46101e-14	3_9978001	3	9978001	Ath	gene	non-pericentromeric	AT3G27050	plant/protein	none	AT3G27040	MATH domain/coiled-coil protein	none	none	30.4999	30.989	39.9808	0.603872	0.814521	0.589044	2.10783	9.66422e-12	+DESL	33.82	0.67
	2.73	3.29	9.46176e-14	1_20433801	1	20433801	Ath	gene	non-pericentromeric	AT1G54760	AGAMOUS-like 85	none	AT1G54770	Fcf2 pre-rRNA processing protein	none	none	70.5232	71.6542	92.4454	6.54771	8.83175	6.38693	3.29106	9.66422e-12	+DESL	78.21	7.26
	4.79	2.1	9.48559e-14	1_12915801	1	12915801	Ath	none	pericentromeric	none	none	none	AT1G35230	arabinogalactan protein 5	none	none	30.3672	30.8543	39.8069	0.600968	0.810604	0.586211	2.10158	9.68244e-12	+DESL	33.68	0.67
	7.39	1.75	9.52668e-14	2_12076401	2	12076401	Ath	none	non-pericentromeric	none	none	none	none	none	none	none	23.2446	23.6173	30.4702	0	0	0	1.75038	9.71824e-12	+DESL	25.78	0
	2.55	3.55	9.76471e-14	5_13864201	5	13864201	Ath	gene	pericentromeric	AT5G35688	zinc metalloproteinase-like protein	none	none	none	none	none	84.4239	85.7779	110.667	8.91925	12.0306	8.70024	3.55125	9.95476e-12	+DESL	93.62	9.88
	7.4	1.75	9.77321e-14	5_7797201	5	7797201	Ath	none	non-pericentromeric	none	none	none	AT5G23160	transmembrane protein	none	none	23.2601	23.6331	30.4905	0	0	0	1.74822	9.95715e-12	+DESL	25.79	0
	4.38	2.21	9.79042e-14	2_8041601	2	8041601	Ath	none	non-pericentromeric	none	none	none	none	none	none	none	32.8741	33.4014	43.0931	0.899223	1.2129	0.877142	2.21208	9.96839e-12	+DESL	36.46	1
	4.11	2.31	9.82419e-14	3_13483001	3	13483001	Ath	transposon_fragment	pericentromeric	none	none	AT3TE54890	none	none	HELITRONY3	RC/Helitron	35.4298	35.998	46.4432	1.20078	1.61965	1.1713	2.31326	9.99647e-12	+DESL	39.29	1.33
	7.39	1.75	9.8313e-14	2_2057401	2	2057401	Ath	transposon_fragment	pericentromeric	none	none	AT2TE09385	none	none	HELITRON2	RC/Helitron	23.2095	23.5817	30.4241	0	0	0	1.74891	9.9974e-12	+DESL	25.74	0
	5.46	1.96	1.00393e-13	4_7140001	4	7140001	Ath	none	non-pericentromeric	none	none	none	AT4G11860	FAM63A-like protein (DUF544)	none	none	27.2505	27.6875	35.7214	0.299884	0.404492	0.29252	1.95688	1.01961e-11	+DESL	30.22	0.33
	4.79	2.1	1.00504e-13	2_2322001	2	2322001	Ath	transposon_fragment	pericentromeric	none	none	AT2TE10690	AT2G05990	NAD(P)-binding Rossmann-fold superfamily protein	ATLINE1A	LINE/L1	30.295	30.7808	39.7122	0.600968	0.810603	0.586211	2.09912	1.02009e-11	+DESL	33.6	0.67
	-2.69	2.91	1.02156e-13	5_25449801	5	25449801	Ath	gene	non-pericentromeric	AT5G63560	HXXXD-type acyl-transferase family protein	none	AT5G63570	glutamate-1-semialdehyde-2,1-aminomutase	none	none	9.18241	9.32968	12.0368	37.4083	50.4574	36.4897	2.90543	1.0362e-11	-DESL	10.18	41.45
	2.93	3.06	1.0403e-13	3_8511201	3	8511201	Ath	lnc_RNA	non-pericentromeric	AT3G04585		none	AT3G23650	kinase-like protein	none	none	60.0944	61.0582	78.7749	4.81923	6.50033	4.7009	3.06254	1.05456e-11	+DESL	66.64	5.34
	2.67	3.38	1.04992e-13	4_8882001	4	8882001	Ath	none	non-pericentromeric	none	none	none	AT4G15560	Deoxyxylulose-5-phosphate synthase	none	none	74.7378	75.9364	97.9702	7.23449	9.7581	7.05685	3.37673	1.06364e-11	+DESL	82.88	8.02
	4.1	2.32	1.06297e-13	4_10756801	4	10756801	Ath	transposon_fragment	non-pericentromeric	none	none	AT4TE49280	none	none	ATCOPIA85	LTR/Copia	35.4406	36.009	46.4574	1.20657	1.62746	1.17695	2.31666	1.07619e-11	+DESL	39.3	1.34
	3.08	2.92	1.08623e-13	3_4454001	3	4454001	Ath	none	non-pericentromeric	none	none	none	AT3G13620	Amino acid permease family protein	none	none	54.4859	55.3597	71.4229	3.9292	5.29983	3.83272	2.92275	1.09905e-11	+DESL	60.42	4.35
	4.38	2.21	1.09241e-13	2_10360201	2	10360201	Ath	transposon_fragment	non-pericentromeric	none	none	AT2TE44400	AT2G24350	RNA binding (RRM/RBD/RNP motifs) family protein	ATREP8	RC/Helitron	32.7905	33.3164	42.9835	0.898922	1.21249	0.876849	2.20642	1.1046e-11	+DESL	36.36	1
	4.78	2.09	1.1071e-13	3_10374001	3	10374001	Ath	transposon_fragment	non-pericentromeric	AT3G27940	LOB domain-containing protein 26	AT3TE43080	AT3G27930	beta-galactosidase	TAG2	DNA/HAT	30.2108	30.6954	39.6019	0.600967	0.810602	0.58621	2.09457	1.11876e-11	+DESL	33.5	0.67
	3.89	2.39	1.10876e-13	2_592401	2	592401	Ath	gene	non-pericentromeric	AT2G02240	F-box family protein	none	AT2G02230	phloem protein 2-B1	none	none	37.5865	38.1893	49.2703	1.49752	2.0199	1.46075	2.39424	1.11974e-11	+DESL	41.68	1.66
	3.89	2.39	1.11154e-13	2_13041801	2	13041801	Ath	antisense_lncRNA	non-pericentromeric	AT2G08405	Natural antisense transcript overlaps with AT2G30615	none	AT2G08405	Natural antisense transcript overlaps with AT2G30615	none	none	37.604	38.2071	49.2933	1.49705	2.01926	1.46029	2.39351	1.12184e-11	+DESL	41.7	1.66
	-2.57	3.09	1.12057e-13	5_25451001	5	25451001	Ath	gene	non-pericentromeric	AT5G63560	HXXXD-type acyl-transferase family protein	none	AT5G63570	glutamate-1-semialdehyde-2,1-aminomutase	none	none	11.2673	11.448	14.7697	41.968	56.6077	40.9375	3.08758	1.13025e-11	-DESL	12.5	46.5
	3.21	2.8	1.13016e-13	5_21456401	5	21456401	Ath	none	non-pericentromeric	none	none	none	none	none	none	none	49.9786	50.7801	65.5145	3.28765	4.43448	3.20692	2.79894	1.13921e-11	+DESL	55.42	3.64
	2.89	3.1	1.13921e-13	3_12349201	3	12349201	Ath	gene	pericentromeric	AT3G30720	qua-quine starch	AT3TE51150	AT3G30720	qua-quine starch	ATENSPM11	DNA/En-Spm	61.4757	62.4617	80.5856	5.09455	6.87169	4.96945	3.09621	1.14762e-11	+DESL	68.17	5.65
	-2.73	2.85	1.14003e-13	1_22037001	1	22037001	Ath	gene	non-pericentromeric	AT1G59870	ABC-2 and Plant PDR ABC-type transporter family protein	none	none	none	none	none	8.63621	8.77472	11.3208	36.221	48.856	35.3316	2.85136	1.14773e-11	-DESL	9.58	40.14
	4.78	2.09	1.14154e-13	4_417201	4	417201	Ath	transposon_fragment	non-pericentromeric	none	none	AT4TE02160	AT4G00970	cysteine-rich RLK (RECEPTOR-like protein kinase) 41	HELITRONY1B	RC/Helitron	30.0827	30.5652	39.434	0.598076	0.806704	0.583391	2.08668	1.14853e-11	+DESL	33.36	0.66
	-1.94	5.19	1.14488e-13	4_17592201	4	17592201	Ath	gene	non-pericentromeric	AT4G37410	cytochrome P450, family 81, subfamily F, polypeptide 4	none	AT4G37420	glycosyltransferase family protein (DUF23)	none	none	69.6702	70.7875	91.3272	167.305	225.666	163.197	5.19369	1.15118e-11	-DESL	77.26	185.39
	5.46	1.95	1.15707e-13	5_21934601	5	21934601	Ath	gene	non-pericentromeric	AT5G54050	Cysteine/Histidine-rich C1 domain family protein	none	none	none	none	none	27.1181	27.553	35.5478	0.299882	0.404491	0.292519	1.9499	1.16271e-11	+DESL	30.07	0.33
	2.31	4.03	1.15875e-13	2_8622601	2	8622601	Ath	gene	non-pericentromeric	AT2G19960	hAT family dimerization domain-containing protein	none	AT2G07255		none	none	117.559	119.444	154.102	14.6878	19.8113	14.3271	4.03244	1.16367e-11	+DESL	130.37	16.28
	2.98	3.02	1.16714e-13	1_24291401	1	24291401	Ath	none	non-pericentromeric	none	none	none	AT1G65390	phloem protein 2 A5	none	none	58.1453	59.0778	76.2198	4.52924	6.10918	4.41803	3.01621	1.17137e-11	+DESL	64.48	5.02
	5.46	1.96	1.1711e-13	3_23203201	3	23203201	Ath	none	non-pericentromeric	none	none	none	none	none	none	none	27.2757	27.7131	35.7543	0.301513	0.40669	0.29411	1.95564	1.17462e-11	+DESL	30.25	0.33
	4.37	2.2	1.18193e-13	4_2596801	4	2596801	Ath	transposon_fragment	pericentromeric	none	none	AT4TE12170	none	none	ATLINE1_3A	LINE/L1	32.6617	33.1855	42.8146	0.899218	1.21289	0.877138	2.20392	1.18474e-11	+DESL	36.22	1
	7.38	1.74	1.18996e-13	4_425601	4	425601	Ath	none	non-pericentromeric	none	none	none	AT4G00990	Transcription factor jumonji (jmjC) domain-containing protein	none	none	22.996	23.3648	30.1443	0	0	0	1.73996	1.19205e-11	+DESL	25.5	0
	7.38	1.74	1.1957e-13	1_29313601	1	29313601	Ath	transposon_fragment	non-pericentromeric	none	none	AT1TE95900	AT1G77960	repressor ROX1-like protein	HELITRONY1C	RC/Helitron	22.9905	23.3592	30.1371	0	0	0	1.73973	1.19636e-11	+DESL	25.5	0
	4.78	2.08	1.19575e-13	4_13210201	4	13210201	Ath	gene	non-pericentromeric	AT4G26050	plant intracellular ras group-related LRR 8	none	AT4G26050	plant intracellular ras group-related LRR 8	none	none	30.0629	30.545	39.4079	0.598074	0.806701	0.583389	2.08425	1.19636e-11	+DESL	33.34	0.66
	2.15	4.48	1.20245e-13	4_7013601	4	7013601	Ath	gene	non-pericentromeric	AT4G11610	C2 calcium/lipid-binding plant phosphoribosyltransferase family protein	none	none	none	none	none	160.109	162.677	209.879	22.3951	30.2072	21.8452	4.47986	1.20232e-11	+DESL	177.55	24.82
	7.38	1.74	1.21297e-13	1_25660601	1	25660601	Ath	none	non-pericentromeric	none	none	none	none	none	none	none	23.0178	23.387	30.1729	0	0	0	1.73809	1.21209e-11	+DESL	25.53	0
	3.72	2.46	1.27973e-13	5_14610001	5	14610001	Ath	none	non-pericentromeric	none	none	none	none	none	none	none	39.4253	40.0576	51.6808	1.78496	2.40761	1.74113	2.46052	1.27802e-11	+DESL	43.72	1.98
	2.42	3.77	1.28178e-13	1_21429401	1	21429401	Ath	none	non-pericentromeric	none	none	none	none	none	none	none	98.0987	99.672	128.593	11.3615	15.3248	11.0826	3.77183	1.27927e-11	+DESL	108.79	12.59
	4.77	2.09	1.29748e-13	1_17441001	1	17441001	Ath	none	pericentromeric	none	none	none	none	none	none	none	30.0215	30.5029	39.3537	0.601172	0.81088	0.586411	2.08828	1.29341e-11	+DESL	33.29	0.67
	3.72	2.46	1.29755e-13	2_7457001	2	7457001	Ath	none	non-pericentromeric	none	none	none	AT2G17120	lysm domain GPI-anchored protein 2 precursor	none	none	39.3617	39.9929	51.5973	1.78441	2.40687	1.7406	2.45968	1.29341e-11	+DESL	43.65	1.98
	3.72	2.47	1.30155e-13	2_9922401	2	9922401	Ath	none	non-pericentromeric	none	none	none	none	none	none	none	39.5084	40.142	51.7896	1.79198	2.41708	1.74798	2.46528	1.29659e-11	+DESL	43.81	1.99
	5.45	1.94	1.31282e-13	1_12639001	1	12639001	Ath	none	pericentromeric	none	none	none	none	none	none	none	27.0056	27.4387	35.4003	0.299881	0.404489	0.292518	1.9436	1.30702e-11	+DESL	29.95	0.33
	3.36	2.69	1.32216e-13	4_7563201	4	7563201	Ath	ncRNA	non-pericentromeric	AT4G12917	other_RNA	AT4TE33010	none	none	ATDNA1T9A	DNA/MuDR	46.1337	46.8736	60.4745	2.71465	3.66161	2.648	2.68718	1.3155e-11	+DESL	51.16	3.01
	2.57	3.49	1.35514e-13	3_16787401	3	16787401	Ath	transposon_fragment	non-pericentromeric	none	none	AT3TE68000	AT3G00800		TAG2	DNA/HAT	80.5496	81.8414	105.589	8.36242	11.2795	8.15708	3.48614	1.34749e-11	+DESL	89.33	9.27
	2.22	4.24	1.35649e-13	3_10749001	3	10749001	Ath	gene	non-pericentromeric	AT3G28680	Serine carboxypeptidase S28 family protein	none	AT3G05555		none	none	135.338	137.508	177.408	18.0056	24.2864	17.5634	4.23632	1.348e-11	+DESL	150.08	19.95
	2.97	3.01	1.37394e-13	1_20024601	1	20024601	Ath	gene	non-pericentromeric	AT1G53640	transmembrane protein	none	none	none	none	none	57.8835	58.8118	75.8766	4.52925	6.10919	4.41804	3.01039	1.3645e-11	+DESL	64.19	5.02
	4.09	2.3	1.38978e-13	5_9712801	5	9712801	Ath	none	pericentromeric	none	none	none	AT5G27510	Protein kinase superfamily protein	none	none	35.0204	35.582	45.9065	1.20078	1.61965	1.17129	2.29857	1.37938e-11	+DESL	38.84	1.33
	2.84	3.12	1.39575e-13	2_10815001	2	10815001	Ath	gene	non-pericentromeric	AT2G25410	RING/U-box superfamily protein	none	AT2G25420	transducin family protein / WD-40 repeat family protein	none	none	62.4866	63.4887	81.9106	5.34697	7.21216	5.21568	3.11915	1.38445e-11	+DESL	69.3	5.92
	1.9	5.82	1.41487e-13	4_6831601	4	6831601	Ath	transposon_fragment	non-pericentromeric	none	none	AT4TE29400	AT4G11210	Disease resistance-responsive (dirigent-like protein) family protein	BRODYAGA2	DNA/MuDR	404.362	410.847	530.058	67.4973	91.0424	65.8399	5.82478	1.40256e-11	+DESL	448.42	74.79
	4.08	2.3	1.41647e-13	5_13860601	5	13860601	Ath	none	pericentromeric	none	none	none	AT5G35680	Nucleic acid-binding, OB-fold-like protein	none	none	34.9271	35.4873	45.7843	1.20078	1.61965	1.17129	2.29827	1.40329e-11	+DESL	38.73	1.33
	-2.62	2.98	1.43252e-13	4_1416801	4	1416801	Ath	gene	pericentromeric	AT4G03210	xyloglucan endotransglucosylase/hydrolase 9	none	AT4G03220	Protein with RNI-like/FBD-like domain	none	none	10.0649	10.2263	13.1936	39.0968	52.735	38.1368	2.97535	1.41832e-11	-DESL	11.16	43.32
	4.09	2.3	1.44547e-13	2_11545001	2	11545001	Ath	none	non-pericentromeric	none	none	none	AT2G27050	ETHYLENE-INSENSITIVE3-like 1	none	none	34.9764	35.5373	45.8488	1.20117	1.62017	1.17167	2.29742	1.43027e-11	+DESL	38.79	1.33
	-2.15	4.11	1.46046e-13	5_8501601	5	8501601	Ath	gene	non-pericentromeric	AT5G24770	vegetative storage protein 2	none	none	none	none	none	29.3156	29.7858	38.4284	81.1691	109.483	79.176	4.10713	1.4442e-11	-DESL	32.51	89.94
	7.37	1.73	1.47223e-13	1_21601801	1	21601801	Ath	transposon_fragment	non-pericentromeric	none	none	AT1TE71275	AT1G58250	HYPERSENSITIVE TO PI STARVATION 4	ATREP1	RC/Helitron	22.8018	23.1675	29.8897	0	0	0	1.72898	1.45495e-11	+DESL	25.29	0
	5.44	1.94	1.48311e-13	1_20432401	1	20432401	Ath	none	non-pericentromeric	none	none	none	AT1G54770	Fcf2 pre-rRNA processing protein	none	none	26.8581	27.2889	35.207	0.29988	0.404488	0.292517	1.93812	1.46482e-11	+DESL	29.78	0.33
	3.87	2.38	1.50731e-13	4_6194601	4	6194601	Ath	gene	pericentromeric	AT4G09860	hypothetical protein	none	none	none	none	none	36.9922	37.5855	48.4913	1.49053	2.01048	1.45393	2.37556	1.4869e-11	+DESL	41.02	1.65
	7.36	1.73	1.53399e-13	5_21969801	5	21969801	Ath	transposon_fragment	non-pericentromeric	none	none	AT5TE79110	none	none	TAG3N1	DNA/HAT	22.756	23.1209	29.8297	0	0	0	1.72705	1.51229e-11	+DESL	25.24	0
	4.76	2.09	1.53582e-13	4_334001	4	334001	Ath	transposon_fragment	non-pericentromeric	none	none	AT4TE01750	AT4G00780	TRAF-like family protein	ATHATN3A	DNA/HAT	29.9375	30.4177	39.2437	0.604091	0.814816	0.589257	2.08722	1.51317e-11	+DESL	33.2	0.67
	7.36	1.73	1.5414e-13	2_15400401	2	15400401	Ath	none	non-pericentromeric	none	none	none	AT2G36724	transmembrane protein	none	none	22.7505	23.1154	29.8226	0	0	0	1.72682	1.51775e-11	+DESL	25.23	0
	3.57	2.55	1.55926e-13	2_7238001	2	7238001	Ath	none	non-pericentromeric	none	none	none	none	none	none	none	41.9368	42.6094	54.9729	2.12251	2.8629	2.07039	2.55362	1.5344e-11	+DESL	46.51	2.35
	2.3	3.99	1.57506e-13	1_11592801	1	11592801	Ath	gene	non-pericentromeric	AT1G32190	alpha/beta-Hydrolases superfamily protein	none	none	none	none	none	114.166	115.996	149.654	14.3664	19.3778	14.0136	3.99064	1.549e-11	+DESL	126.61	15.92
	-2.4	3.39	1.58394e-13	1_22036001	1	22036001	Ath	gene	non-pericentromeric	AT1G59870	ABC-2 and Plant PDR ABC-type transporter family protein	none	none	none	none	none	15.3637	15.6101	20.1395	50.8403	68.5749	49.5919	3.38618	1.55679e-11	-DESL	17.04	56.34
	2.26	4.13	1.60746e-13	3_17775401	3	17775401	Ath	pseudogenic_exon	non-pericentromeric	AT3G48131	transmembrane protein	none	AT3G48131	transmembrane protein	none	none	125.36	127.37	164.328	16.2625	21.9354	15.8632	4.13006	1.57798e-11	+DESL	139.02	18.02
	2.73	3.26	1.62246e-13	4_1016201	4	1016201	Ath	transposon_fragment	non-pericentromeric	none	none	AT4TE05185	AT4G02310	Galactose oxidase/kelch repeat superfamily protein	TNAT1A	DNA	68.5849	69.6848	89.9046	6.34827	8.56274	6.19239	3.2576	1.59173e-11	+DESL	76.06	7.03
	4.35	2.2	1.63675e-13	4_3668001	4	3668001	Ath	pseudogenic_exon	pericentromeric	none	none	none	AT4G06599	ubiquitin family protein	none	none	32.5377	33.0595	42.6521	0.907621	1.22423	0.885334	2.20206	1.60478e-11	+DESL	36.08	1.01
	2.56	3.48	1.64342e-13	5_8447201	5	8447201	Ath	gene	non-pericentromeric	AT5G24670	Cytidine/deoxycytidylate deaminase family protein	AT5TE30560	AT5G24670	Cytidine/deoxycytidylate deaminase family protein	SIMPLEGUY1	DNA/Harbinger	80.0152	81.2985	104.888	8.35476	11.2692	8.14961	3.47832	1.61034e-11	+DESL	88.73	9.26
	5.44	1.94	1.64491e-13	2_5845801	2	5845801	Ath	none	non-pericentromeric	none	none	none	none	none	none	none	26.8639	27.2948	35.2146	0.301515	0.406693	0.294112	1.94036	1.61083e-11	+DESL	29.79	0.33
	-1.8	7.24	1.65907e-13	4_369801	4	369801	Ath	miRNA	non-pericentromeric	AT4G00885		none	AT4G00885		none	none	311.72	316.719	408.619	675	910.461	658.426	7.24101	1.62371e-11	-DESL	345.69	747.96
	2.19	4.3	1.672e-13	1_26757001	1	26757001	Ath	gene	non-pericentromeric	AT1G70960	F-box and associated interaction domains-containing protein	none	none	none	none	none	140.973	143.234	184.795	19.1745	25.8631	18.7037	4.29792	1.63537e-11	+DESL	156.33	21.25
	3.45	2.6	1.67881e-13	3_7232201	3	7232201	Ath	gene	non-pericentromeric	AT3G20690	F-box and associated interaction domains-containing protein	none	AT3G20680	plant/protein (DUF1995)	none	none	43.4985	44.1961	57.02	2.39753	3.23386	2.33866	2.60412	1.64034e-11	+DESL	48.24	2.66
	2.87	3.09	1.67911e-13	1_7665201	1	7665201	Ath	none	non-pericentromeric	none	none	none	AT1G21840	urease accessory protein F	none	none	60.9905	61.9687	79.9495	5.11343	6.89715	4.98787	3.08779	1.64034e-11	+DESL	67.64	5.67
	3.7	2.45	1.68114e-13	3_8528001	3	8528001	Ath	gene	non-pericentromeric	AT3G23685	F-box associated ubiquitination effector family protein	none	AT3G23680	F-box associated ubiquitination effector family protein	none	none	39.0236	39.6495	51.1542	1.78493	2.40757	1.7411	2.44965	1.64132e-11	+DESL	43.28	1.98
	3.27	2.71	1.70391e-13	5_9417801	5	9417801	Ath	none	pericentromeric	none	none	none	AT5G26780	serine hydroxymethyltransferase 2	none	none	47.0466	47.8011	61.6711	2.96174	3.99489	2.88902	2.71326	1.66255e-11	+DESL	52.17	3.28
	4.35	2.2	1.71926e-13	1_11812801	1	11812801	Ath	none	non-pericentromeric	none	none	none	none	none	none	none	32.4735	32.9943	42.568	0.907623	1.22423	0.885336	2.19999	1.67652e-11	+DESL	36.01	1.01
	5.44	1.93	1.72477e-13	2_1787201	2	1787201	Ath	transposon_fragment	pericentromeric	none	none	AT2TE08235	none	none	ATCOPIA57	LTR/Copia	26.716	27.1445	35.0208	0.299879	0.404486	0.292515	1.93067	1.68087e-11	+DESL	29.63	0.33
	5.43	1.94	1.73185e-13	1_17391401	1	17391401	Ath	transcript_region	pericentromeric	AT1G09505		none	none	none	none	none	26.8014	27.2312	35.1327	0.301516	0.406693	0.294112	1.93805	1.68675e-11	+DESL	29.72	0.33
	4.35	2.19	1.73827e-13	3_8623401	3	8623401	Ath	none	non-pericentromeric	none	none	none	AT3G23890	topoisomerase II	none	none	32.2267	32.7435	42.2444	0.899208	1.21288	0.877128	2.18712	1.69199e-11	+DESL	35.74	1
	5.44	1.94	1.74209e-13	2_2325001	2	2325001	Ath	gene	pericentromeric	AT2G05990	NAD(P)-binding Rossmann-fold superfamily protein	none	AT2G05995	other_RNA	none	none	26.8749	27.3059	35.229	0.301516	0.406694	0.294112	1.93648	1.69469e-11	+DESL	29.8	0.33
	4.75	2.08	1.76952e-13	1_11421801	1	11421801	Ath	transposon_fragment	non-pericentromeric	none	none	AT1TE36940	AT1G31840	Tetratricopeptide repeat (TPR)-like superfamily protein	ARNOLD1	DNA/MuDR	29.7973	30.2752	39.0598	0.604094	0.81482	0.589261	2.08071	1.72033e-11	+DESL	33.04	0.67
	2.87	3.07	1.77887e-13	2_10435601	2	10435601	Ath	transcript_region	non-pericentromeric	AT2G00790		none	none	none	none	none	60.2295	61.1954	78.9519	5.05701	6.82105	4.93284	3.06999	1.72839e-11	+DESL	66.79	5.6
	4.35	2.19	1.78189e-13	5_1731801	5	1731801	Ath	lnc_RNA	non-pericentromeric	AT5G01105		none	AT5G01105		none	none	32.3275	32.846	42.3766	0.903402	1.21854	0.881219	2.19212	1.73028e-11	+DESL	35.85	1
	7.36	1.72	1.8004e-13	1_20510401	1	20510401	Ath	transposon_fragment	non-pericentromeric	none	none	AT1TE67765	AT1G54990	alpha/beta-Hydrolases superfamily protein	ATDNA12T3_2	DNA	22.6661	23.0296	29.7119	0	0	0	1.71747	1.74659e-11	+DESL	25.14	0
	7.36	1.72	1.80193e-13	2_6405401	2	6405401	Ath	none	non-pericentromeric	none	none	none	none	none	none	none	22.6208	22.9836	29.6525	0	0	0	1.71845	1.74659e-11	+DESL	25.09	0
	7.36	1.72	1.80193e-13	3_18357801	3	18357801	Ath	transposon_fragment	non-pericentromeric	none	none	AT3TE74485	AT3G49520	F-box and associated interaction domains-containing protein	ATREP10B	RC/Helitron	22.6208	22.9836	29.6525	0	0	0	1.71845	1.74659e-11	+DESL	25.09	0
	4.35	2.18	1.80558e-13	2_16029801	2	16029801	Ath	none	non-pericentromeric	none	none	none	none	none	none	none	32.2026	32.7191	42.2128	0.898908	1.21247	0.876835	2.18473	1.74907e-11	+DESL	35.71	1
	4.75	2.08	1.81567e-13	4_12385801	4	12385801	Ath	gene	non-pericentromeric	AT4G23780	hypothetical protein	none	AT4G23790	TRICHOME BIREFRINGENCE-LIKE 24	none	none	29.7373	30.2142	38.9811	0.604303	0.815102	0.589464	2.08052	1.75779e-11	+DESL	32.98	0.67
	3.57	2.52	1.81703e-13	2_8822401	2	8822401	Ath	none	non-pericentromeric	none	none	none	none	none	none	none	41.0135	41.6713	53.7626	2.07705	2.80159	2.02605	2.51779	1.75805e-11	+DESL	45.48	2.3
	2.68	3.31	1.81943e-13	2_14907401	2	14907401	Ath	lnc_RNA	non-pericentromeric	AT2G08735		none	AT2G08735		none	none	71.2971	72.4405	93.4598	6.87782	9.27701	6.70894	3.31178	1.75932e-11	+DESL	79.07	7.62
	-1.78	8.74	1.83124e-13	4_15075001	4	15075001	Ath	ncRNA	non-pericentromeric	AT4G30972		none	AT4G30972		none	none	887.693	901.93	1163.63	1896.06	2557.47	1849.51	8.73672	1.76968e-11	-DESL	984.42	2101.01
	2.56	3.5	1.84141e-13	2_12810801	2	12810801	Ath	none	non-pericentromeric	none	none	none	none	none	none	none	80.9963	82.2953	106.174	8.5053	11.4722	8.29645	3.49979	1.77845e-11	+DESL	89.82	9.42
	2.46	3.65	1.84811e-13	1_12425201	1	12425201	Ath	none	non-pericentromeric	none	none	none	AT1G34120	inositol polyphosphate 5-phosphatase I	none	none	90.2154	91.6622	118.259	10.163	13.7082	9.91346	3.65345	1.78385e-11	+DESL	100.05	11.26
	4.75	2.07	1.8503e-13	2_12477001	2	12477001	Ath	gene	non-pericentromeric	AT2G29045	low-molecular-weight cysteine-rich 62	none	AT2G29050	RHOMBOID-like 1	none	none	29.6058	30.0806	38.8088	0.600964	0.810598	0.586207	2.07217	1.7849e-11	+DESL	32.83	0.67
	5.43	1.93	1.85315e-13	2_288601	2	288601	Ath	transposon_fragment	non-pericentromeric	none	none	AT2TE01180	AT2G04085		HELITRONY1B	RC/Helitron	26.7199	27.1484	35.0258	0.301516	0.406694	0.294112	1.93499	1.78658e-11	+DESL	29.63	0.33
	2.56	3.48	1.85678e-13	1_22795801	1	22795801	Ath	none	non-pericentromeric	none	none	none	AT1G61732		none	none	80.2035	81.4898	105.135	8.40647	11.3389	8.20005	3.48315	1.78901e-11	+DESL	88.94	9.32
	5.43	1.93	1.86539e-13	2_15410401	2	15410401	Ath	gene	non-pericentromeric	AT2G36750	UDP-glucosyl transferase 73C1	none	AT2G36740	DNA binding protein SWC2	none	none	26.7026	27.1308	35.0031	0.301407	0.406547	0.294006	1.93421	1.79623e-11	+DESL	29.61	0.33
	3.44	2.61	1.87818e-13	2_12155201	2	12155201	Ath	none	non-pericentromeric	none	none	none	AT2G28410	transmembrane protein	none	none	43.4904	44.1879	57.0094	2.40941	3.24989	2.35025	2.60668	1.80747e-11	+DESL	48.23	2.67
	2.95	3.01	1.90967e-13	2_7299801	2	7299801	Ath	transposon_fragment	non-pericentromeric	none	none	AT2TE29765	AT2G16850	plasma membrane intrinsic protein 2;8	HELITRONY1D	RC/Helitron	57.5979	58.5217	75.5023	4.56415	6.15627	4.45208	3.00923	1.83669e-11	+DESL	63.87	5.06
	2.95	2.99	1.92492e-13	2_16172801	2	16172801	Ath	none	non-pericentromeric	none	none	none	none	none	none	none	56.8665	57.7785	74.5435	4.49476	6.06267	4.38439	2.98747	1.85025e-11	+DESL	63.06	4.98
	7.35	1.71	1.94246e-13	3_14316401	3	14316401	Ath	none	pericentromeric	none	none	none	none	none	none	none	22.5375	22.8989	29.5433	0	0	0	1.71489	1.866e-11	+DESL	24.99	0
	7.35	1.72	1.94796e-13	5_3051001	5	3051001	Ath	none	non-pericentromeric	none	none	none	AT5G09810	actin 7	none	none	22.4906	22.8513	29.4818	0	0	0	1.71577	1.86999e-11	+DESL	24.94	0
	3.44	2.61	1.94893e-13	2_6017001	2	6017001	Ath	none	non-pericentromeric	none	none	none	AT2G14210	AGAMOUS-like 44	none	none	43.5525	44.251	57.0909	2.41851	3.26216	2.35913	2.61041	1.86999e-11	+DESL	48.3	2.68
	3.12	2.85	1.95677e-13	3_16113001	3	16113001	Ath	pseudogenic_exon	pericentromeric	none	none	none	AT3G44510	alpha/beta-Hydrolases superfamily protein	none	none	51.4754	52.3009	67.4765	3.62006	4.88285	3.53117	2.84621	1.87639e-11	+DESL	57.08	4.01
	3.86	2.36	1.96622e-13	5_8051601	5	8051601	Ath	none	non-pericentromeric	none	none	none	AT5G23880	cleavage and polyadenylation specificity factor 100	none	none	36.6804	37.2687	48.0825	1.49051	2.01044	1.45391	2.36439	1.88434e-11	+DESL	40.68	1.65
	2.7	3.27	1.97257e-13	2_9537401	2	9537401	Ath	transposon_fragment	non-pericentromeric	none	none	AT2TE40590	none	none	TSCL	LINE?	69.0875	70.1955	90.5634	6.55238	8.83804	6.39148	3.26716	1.8893e-11	+DESL	76.62	7.26
	4.75	2.07	2.00411e-13	3_14736201	3	14736201	Ath	none	pericentromeric	none	none	none	none	none	none	none	29.5442	30.018	38.7281	0.600963	0.810597	0.586206	2.06828	1.91837e-11	+DESL	32.76	0.67
	5.42	1.93	2.00623e-13	4_7822201	4	7822201	Ath	none	non-pericentromeric	none	none	none	none	none	none	none	26.6241	27.0511	34.9002	0.301516	0.406695	0.294113	1.9314	1.91927e-11	+DESL	29.53	0.33
	3.44	2.61	2.01754e-13	5_8701401	5	8701401	Ath	transposon_fragment	non-pericentromeric	none	none	AT5TE31465	none	none	ATENSPM2	DNA/En-Spm	43.5382	44.2364	57.0721	2.41923	3.26314	2.35983	2.60943	1.92874e-11	+DESL	48.28	2.68
	7.35	1.71	2.01852e-13	4_17601	4	17601	Ath	gene	non-pericentromeric	AT4G00050	basic helix-loop-helix (bHLH) DNA-binding superfamily protein	AT4TE00090	AT4G00050	basic helix-loop-helix (bHLH) DNA-binding superfamily protein	HELITRONY1D	RC/Helitron	22.5392	22.9007	29.5455	0	0	0	1.71205	1.92874e-11	+DESL	25	0
	2.83	3.11	2.02585e-13	4_2496801	4	2496801	Ath	transposon_fragment	pericentromeric	none	none	AT4TE11655	AT4G04920	sensitive to freezing 6	AT9NMU1	DNA/MuDR	61.991	62.9852	81.2609	5.36367	7.23468	5.23196	3.11049	1.9346e-11	+DESL	68.75	5.94
	2.4	3.78	2.03047e-13	4_6560001	4	6560001	Ath	none	non-pericentromeric	none	none	none	AT4G10613	RNA-directed DNA polymerase (reverse transcriptase)-related family protein	none	none	98.5926	100.174	129.24	11.5793	15.6185	11.2949	3.78449	1.93786e-11	+DESL	109.34	12.83
	4.07	2.29	2.03995e-13	2_11409401	2	11409401	Ath	none	non-pericentromeric	none	none	none	AT2G26780	ARM repeat superfamily protein	none	none	34.6662	35.2222	45.4423	1.20737	1.62854	1.17772	2.29007	1.94576e-11	+DESL	38.44	1.34
	-2.59	2.98	2.05425e-13	2_19369601	2	19369601	Ath	gene	non-pericentromeric	AT2G47180	galactinol synthase 1	none	none	none	none	none	10.3063	10.4716	13.51	39.1384	52.7911	38.1774	2.98282	1.95824e-11	-DESL	11.43	43.37
	5.42	1.93	2.06503e-13	2_1605601	2	1605601	Ath	none	pericentromeric	none	none	none	none	none	none	none	26.6199	27.0469	34.8948	0.301408	0.406548	0.294007	1.92896	1.96736e-11	+DESL	29.52	0.33
	3.56	2.53	2.06805e-13	2_2932201	2	2932201	Ath	transposon_fragment	pericentromeric	none	none	AT2TE12810	AT2G05075		ATLINE1_6	LINE/L1	41.3034	41.9658	54.1426	2.10429	2.83833	2.05262	2.53044	1.96907e-11	+DESL	45.8	2.33
	2.76	3.2	2.08272e-13	3_20330401	3	20330401	Ath	none	non-pericentromeric	none	none	none	AT3G54870	Armadillo/beta-catenin repeat family protein / kinesin motor family protein	none	none	65.8202	66.8758	86.2805	5.99303	8.08358	5.84587	3.19813	1.98187e-11	+DESL	72.99	6.64
	5.42	1.93	2.09802e-13	3_9135001	3	9135001	Ath	none	non-pericentromeric	none	none	none	AT3G25080	hypothetical protein	none	none	26.5216	26.947	34.7659	0.301408	0.406548	0.294007	1.92954	1.99526e-11	+DESL	29.41	0.33
	5.42	1.93	2.12465e-13	3_20205401	3	20205401	Ath	none	non-pericentromeric	none	none	none	AT3G54590	hydroxyproline-rich glycoprotein	none	none	26.595	27.0216	34.8621	0.301517	0.406695	0.294113	1.92816	2.0194e-11	+DESL	29.49	0.33
	5.42	1.93	2.1309e-13	1_13358801	1	13358801	Ath	none	pericentromeric	none	none	none	none	none	none	none	26.5418	26.9675	34.7924	0.301408	0.406548	0.294007	1.9282	2.02414e-11	+DESL	29.43	0.33
	7.34	1.71	2.13457e-13	2_780001	2	780001	Ath	none	non-pericentromeric	none	none	none	AT2G04315		none	none	22.4326	22.7924	29.4058	0	0	0	1.71044	2.02643e-11	+DESL	24.88	0
	3.69	2.44	2.15591e-13	5_8181801	5	8181801	Ath	none	non-pericentromeric	none	none	none	AT5G24155	FAD/NAD(P)-binding oxidoreductase family protein	none	none	38.8294	39.4521	50.8996	1.79195	2.41703	1.74795	2.44482	2.04549e-11	+DESL	43.06	1.99
	3.55	2.54	2.1579e-13	5_17944601	5	17944601	Ath	none	non-pericentromeric	none	none	none	AT5G44560	SNF7 family protein	none	none	41.2966	41.9589	54.1338	2.11434	2.85189	2.06243	2.53569	2.04618e-11	+DESL	45.8	2.34
	5.42	1.93	2.19123e-13	1_26139801	1	26139801	Ath	transposon_fragment	non-pericentromeric	none	none	AT1TE85640	AT1G69530	expansin A1	HELITRONY1B	RC/Helitron	26.5084	26.9336	34.7486	0.301408	0.406549	0.294007	1.92693	2.07656e-11	+DESL	29.4	0.33
	3.86	2.35	2.23492e-13	5_17520201	5	17520201	Ath	gene	non-pericentromeric	AT5G43610	sucrose-proton symporter 6	none	none	none	none	none	36.4555	37.0402	47.7878	1.48402	2.00169	1.44758	2.35274	2.11672e-11	+DESL	40.43	1.64
	5.42	1.92	2.2687e-13	5_1560601	5	1560601	Ath	gene	non-pericentromeric	AT5G05260	phenylalanine N-monooxygenase-like protein	none	none	none	none	none	26.4265	26.8503	34.6412	0.299876	0.404483	0.292513	1.91761	2.14746e-11	+DESL	29.31	0.33
	2.46	3.62	2.28004e-13	1_16667601	1	16667601	Ath	transposon_fragment	pericentromeric	none	none	AT1TE54940	none	none	ATCOPIA26	LTR/Copia	88.0477	89.4598	115.417	9.88275	13.3302	9.64008	3.62117	2.15693e-11	+DESL	97.64	10.95
	4.34	2.19	2.284e-13	1_17305401	1	17305401	Ath	none	pericentromeric	none	none	none	AT1G47230	CYCLIN A3;4	none	none	32.1905	32.7067	42.1969	0.908242	1.22506	0.88594	2.18832	2.15941e-11	+DESL	35.7	1.01
	4.06	2.28	2.33409e-13	1_25676201	1	25676201	Ath	gene	non-pericentromeric	AT1G68470	Exostosin family protein	none	none	none	none	none	34.4144	34.9664	45.1122	1.20077	1.61963	1.17128	2.27641	2.20548e-11	+DESL	38.16	1.33
	1.77	9.17	2.34679e-13	3_1965201	3	1965201	Ath	none	non-pericentromeric	none	none	none	AT3G00220		none	none	4094.7	4160.37	5367.54	746.412	1006.78	728.084	9.16866	2.21617e-11	+DESL	4540.87	827.09
	5.42	1.92	2.34855e-13	5_17075801	5	17075801	Ath	gene	non-pericentromeric	AT5G42630	Homeodomain-like superfamily protein	none	AT5G42635	glycine-rich protein	none	none	26.5138	26.939	34.7557	0.301518	0.406696	0.294114	1.92297	2.21655e-11	+DESL	29.4	0.33
	7.34	1.7	2.40403e-13	1_18649201	1	18649201	Ath	gene	non-pericentromeric	AT1G50350	E3 ubiquitin-protein ligase RING1-like protein	none	AT1G50360	P-loop containing nucleoside triphosphate hydrolases superfamily protein	none	none	22.3451	22.7035	29.2912	0	0	0	1.70376	2.26758e-11	+DESL	24.78	0
	5.41	1.92	2.41725e-13	1_11212001	1	11212001	Ath	none	non-pericentromeric	none	none	none	AT1G31320	LOB domain-containing protein 4	none	none	26.3099	26.7318	34.4883	0.299876	0.404482	0.292513	1.91542	2.27872e-11	+DESL	29.18	0.33
	-2.43	3.27	2.44276e-13	1_22038001	1	22038001	Ath	gene	non-pericentromeric	AT1G59870	ABC-2 and Plant PDR ABC-type transporter family protein	none	none	none	none	none	13.8518	14.074	18.1577	46.9487	63.3258	45.7959	3.26885	2.30008e-11	-DESL	15.36	52.02
	7.34	1.7	2.44629e-13	5_8564001	5	8564001	Ath	gene	non-pericentromeric	AT5G24900	cytochrome P450, family 714, subfamily A, polypeptide 2	none	none	none	none	none	22.3701	22.7289	29.3239	0	0	0	1.70189	2.30206e-11	+DESL	24.81	0
	3.33	2.66	2.45744e-13	5_15506201	5	15506201	Ath	none	non-pericentromeric	none	none	none	none	none	none	none	45.0108	45.7327	59.0025	2.70311	3.64603	2.63673	2.65749	2.31121e-11	+DESL	49.92	3
	1.99	5.07	2.46616e-13	3_20234001	3	20234001	Ath	transposon_fragment	non-pericentromeric	none	none	AT3TE82240	AT3G54670	Structural maintenance of chromosomes (SMC) family protein	BOMZH1	DNA/MuDR	238.656	242.484	312.843	37.3811	50.4208	36.4632	5.06658	2.31806e-11	+DESL	264.66	41.42
	3.43	2.59	2.49551e-13	5_23545601	5	23545601	Ath	gene	non-pericentromeric	AT5G58180	Synaptobrevin family protein	none	AT5G58190	evolutionarily conserved C-terminal region 10	none	none	42.932	43.6206	56.2775	2.39893	3.23575	2.34002	2.58952	2.34428e-11	+DESL	47.61	2.66
	-2.27	3.62	2.52396e-13	4_10942001	4	10942001	Ath	gene	non-pericentromeric	AT4G20260	plasma-membrane associated cation-binding protein 1	none	AT4G20250	hypothetical protein	none	none	19.4731	19.7854	25.5263	58.8386	79.3633	57.3938	3.61974	2.36826e-11	-DESL	21.59	65.2
	3.68	2.45	2.52397e-13	3_17978201	3	17978201	Ath	none	non-pericentromeric	none	none	none	AT3G48520	cytochrome P450, family 94, subfamily B, polypeptide 3	none	none	38.7808	39.4028	50.8359	1.80125	2.42958	1.75702	2.44557	2.36826e-11	+DESL	43.01	2
	3.25	2.73	2.54374e-13	3_7949201	3	7949201	Ath	gene	non-pericentromeric	AT3G22421	F-box/associated interaction domain protein	none	AT3G22425	imidazoleglycerol-phosphate dehydratase	none	none	47.2452	48.0029	61.9315	3.02153	4.07553	2.94734	2.72568	2.38543e-11	+DESL	52.39	3.35
	4.74	2.06	2.54689e-13	5_16310401	5	16310401	Ath	none	non-pericentromeric	none	none	none	AT5G40760	glucose-6-phosphate dehydrogenase 6	none	none	29.2926	29.7624	38.3983	0.601169	0.810876	0.586408	2.05796	2.387e-11	+DESL	32.48	0.67
	2.69	3.26	2.55494e-13	3_14729201	3	14729201	Ath	none	pericentromeric	none	none	none	none	none	none	none	68.601	69.7012	89.9257	6.54915	8.8337	6.38834	3.25768	2.39315e-11	+DESL	76.08	7.26
	7.33	1.7	2.59171e-13	1_12055401	1	12055401	Ath	none	non-pericentromeric	none	none	none	AT1G33240	GT-2-like 1	none	none	22.2621	22.6191	29.1823	0	0	0	1.70019	2.42619e-11	+DESL	24.69	0
	7.33	1.7	2.59798e-13	3_19764601	3	19764601	Ath	gene	non-pericentromeric	AT3G53305	cytochrome P450, family 71, subfamily B, polypeptide 32	none	none	none	none	none	22.2594	22.6164	29.1787	0	0	0	1.70008	2.43064e-11	+DESL	24.68	0
	4.33	2.18	2.60997e-13	1_3073001	1	3073001	Ath	none	non-pericentromeric	none	none	none	AT1G09520	hypothetical protein	none	none	31.9094	32.4212	41.8285	0.903707	1.21895	0.881516	2.17582	2.44045e-11	+DESL	35.39	1
	3.04	2.89	2.66637e-13	2_11694401	2	11694401	Ath	gene	non-pericentromeric	AT2G27320	NEP-interacting protein, putative (DUF239)	none	AT2G27340	N-acetylglucosaminylphosphatidylinositol de-N-acetylase family protein	none	none	52.975	53.8246	69.4424	3.92603	5.29555	3.82963	2.88858	2.49174e-11	+DESL	58.75	4.35
	3.85	2.36	2.68252e-13	5_9934001	5	9934001	Ath	none	pericentromeric	none	none	none	none	none	none	none	36.4397	37.0241	47.767	1.49796	2.02049	1.46117	2.35827	2.50394e-11	+DESL	40.41	1.66
	7.33	1.7	2.68493e-13	3_8379401	3	8379401	Ath	none	non-pericentromeric	none	none	none	AT3G23400	Plastid-lipid associated protein PAP / fibrillin family protein	none	none	22.1792	22.5349	29.0736	0	0	0	1.69955	2.50474e-11	+DESL	24.6	0
	5.41	1.91	2.77733e-13	4_12751201	4	12751201	Ath	none	non-pericentromeric	none	none	none	AT4G24715	high-affinity nitrate transporter-like protein	none	none	26.225	26.6456	34.377	0.299875	0.40448	0.292511	1.90774	2.58944e-11	+DESL	29.08	0.33
	3.67	2.45	2.79207e-13	3_8496801	3	8496801	Ath	gene	non-pericentromeric	AT3G23633	F-box associated ubiquitination effector family protein	none	none	none	none	none	38.8669	39.4902	50.9487	1.81502	2.44815	1.77045	2.4518	2.60169e-11	+DESL	43.1	2.01
	3.54	2.51	2.85175e-13	1_4708401	1	4708401	Ath	transposon_fragment	non-pericentromeric	none	none	AT1TE15245	AT1G13730	Nuclear transport factor 2 (NTF2) family protein with RNA binding (RRM-RBD-RNP motifs) domain-containing protein	ATREP15	RC/Helitron	40.6633	41.3155	53.3036	2.09555	2.82654	2.04409	2.51213	2.65576e-11	+DESL	45.09	2.32
	7.33	1.7	2.85557e-13	3_8080801	3	8080801	Ath	gene	non-pericentromeric	AT3G22830	heat shock transcription factor A6B	none	none	none	none	none	22.1555	22.5108	29.0426	0	0	0	1.69557	2.65778e-11	+DESL	24.57	0
	7.33	1.69	2.85866e-13	4_5309201	4	5309201	Ath	none	pericentromeric	none	none	none	none	none	none	none	22.1979	22.5539	29.0982	0	0	0	1.69447	2.65913e-11	+DESL	24.62	0
	5.41	1.91	2.86183e-13	4_6341601	4	6341601	Ath	none	pericentromeric	none	none	none	none	none	none	none	26.1482	26.5676	34.2764	0.299874	0.40448	0.292511	1.90707	2.66055e-11	+DESL	29	0.33
	4.33	2.17	2.86885e-13	5_8788801	5	8788801	Ath	gene	non-pericentromeric	AT5G25320	ACT-like superfamily protein	none	none	none	none	none	31.7754	32.285	41.6528	0.903406	1.21854	0.881223	2.17136	2.66554e-11	+DESL	35.24	1
	5.4	1.91	2.87942e-13	1_9812601	1	9812601	Ath	none	non-pericentromeric	none	none	none	none	none	none	none	26.2695	26.6908	34.4354	0.301519	0.406698	0.294115	1.9137	2.67382e-11	+DESL	29.13	0.33
	2.45	3.62	2.88556e-13	2_10240801	2	10240801	Ath	transposon_fragment	non-pericentromeric	none	none	AT2TE43810	AT2G24090	Ribosomal protein L35	HELITRONY1B	RC/Helitron	87.7248	89.1317	114.994	9.90626	13.3619	9.66302	3.61697	2.67799e-11	+DESL	97.28	10.98
	7.32	1.69	2.9323e-13	4_1591401	4	1591401	Ath	gene	pericentromeric	AT4G03570	Cystatin/monellin superfamily protein	none	none	none	none	none	22.1257	22.4806	29.0035	0	0	0	1.69432	2.71979e-11	+DESL	24.54	0
	7.33	1.69	2.93629e-13	1_11101001	1	11101001	Ath	none	non-pericentromeric	none	none	none	AT1G31095	lactate/malate dehydrogenase, NAD-binding domain protein	none	none	22.1686	22.5242	29.0598	0	0	0	1.69319	2.72193e-11	+DESL	24.58	0
	-2.17	3.93	2.96088e-13	2_16077801	2	16077801	Ath	gene	non-pericentromeric	AT2G38380	Peroxidase superfamily protein	none	AT2G38390	Peroxidase superfamily protein	none	none	25.5013	25.9103	33.4284	71.7374	96.7617	69.9759	3.92628	2.74315e-11	-DESL	28.28	79.49
	3.54	2.52	2.99611e-13	5_20440401	5	20440401	Ath	transposon_fragment	non-pericentromeric	none	none	AT5TE73645	none	none	ATREP3	RC/Helitron	40.7411	41.3945	53.4056	2.10429	2.83833	2.05262	2.5158	2.7742e-11	+DESL	45.18	2.33
	3.68	2.44	2.99815e-13	1_21393001	1	21393001	Ath	gene	non-pericentromeric	AT1G57765	transmembrane protein	none	AT1G57770	FAD/NAD(P)-binding oxidoreductase family protein	none	none	38.5799	39.1986	50.5725	1.80069	2.42882	1.75647	2.43789	2.7745e-11	+DESL	42.78	2
	2.65	3.3	3.02733e-13	1_22457601	1	22457601	Ath	none	non-pericentromeric	none	none	none	AT1G60986	SCR-like 4	none	none	70.493	71.6236	92.4059	6.90626	9.31537	6.73667	3.30034	2.7999e-11	+DESL	78.17	7.65
	5.4	1.9	3.04845e-13	1_13219001	1	13219001	Ath	transcript_region	pericentromeric	AT1G09225		none	AT1G35710	kinase family with leucine-rich repeat domain-containing protein	none	none	26.073	26.4912	34.1778	0.299874	0.404479	0.292511	1.90419	2.81782e-11	+DESL	28.91	0.33
	2.46	3.59	3.0524e-13	2_275001	2	275001	Ath	gene	non-pericentromeric	AT2G01610	Plant invertase/pectin methylesterase inhibitor superfamily protein	none	AT2G01610	Plant invertase/pectin methylesterase inhibitor superfamily protein	none	none	86.2317	87.6146	113.037	9.65663	13.0252	9.41951	3.594	2.81986e-11	+DESL	95.63	10.7
	7.32	1.69	3.15302e-13	4_1488801	4	1488801	Ath	gene	pericentromeric	AT4G03380	hypothetical protein	none	none	none	none	none	22.0459	22.3994	28.8989	0	0	0	1.69085	2.91114e-11	+DESL	24.45	0
	4.32	2.17	3.18284e-13	2_11559401	2	11559401	Ath	transposon_fragment	non-pericentromeric	AT2G27070	response regulator 13	AT2TE50135	none	none	HELITRONY1E	RC/Helitron	31.6401	32.1476	41.4755	0.903407	1.21854	0.881223	2.16695	2.937e-11	+DESL	35.09	1
	2.84	3.07	3.23281e-13	2_10814601	2	10814601	Ath	gene	non-pericentromeric	AT2G25410	RING/U-box superfamily protein	none	AT2G25420	transducin family protein / WD-40 repeat family protein	none	none	60.1033	61.0672	78.7864	5.14624	6.94141	5.01988	3.07337	2.9814e-11	+DESL	66.65	5.7
	3.83	2.36	3.2355e-13	1_22108001	1	22108001	Ath	none	non-pericentromeric	none	none	none	none	none	none	none	36.2962	36.8783	47.5789	1.50358	2.02807	1.46666	2.35552	2.98218e-11	+DESL	40.25	1.67
	5.4	1.91	3.2431e-13	4_8086801	4	8086801	Ath	none	non-pericentromeric	none	none	none	AT4G13992	Cysteine/Histidine-rich C1 domain family protein	none	none	26.1178	26.5367	34.2365	0.301411	0.406552	0.294009	1.90779	2.98748e-11	+DESL	28.96	0.33
	4.32	2.17	3.24995e-13	2_537801	2	537801	Ath	none	non-pericentromeric	none	none	none	AT2G02130	low-molecular-weight cysteine-rich 68	none	none	31.7344	32.2433	41.599	0.907346	1.22386	0.885067	2.17165	2.99208e-11	+DESL	35.19	1.01
	3.67	2.43	3.26416e-13	4_14582001	4	14582001	Ath	transposon_fragment	non-pericentromeric	AT4G29780	nuclease	AT4TE69050	AT4G29790	serine/arginine repetitive matrix protein	ATCOPIA95	LTR/Copia	38.264	38.8777	50.1585	1.79247	2.41774	1.74846	2.42841	3.00346e-11	+DESL	42.43	1.99
	3.42	2.57	3.27945e-13	3_16051601	3	16051601	Ath	none	pericentromeric	none	none	none	AT3G06805		none	none	42.2702	42.9482	55.41	2.37882	3.20862	2.32041	2.56711	3.0158e-11	+DESL	46.88	2.64
	7.32	1.69	3.30106e-13	1_12663801	1	12663801	Ath	gene	pericentromeric	AT1G34580	Major facilitator superfamily protein	none	none	none	none	none	21.9952	22.348	28.8325	0	0	0	1.68867	3.03395e-11	+DESL	24.39	0
	7.32	1.69	3.3074e-13	3_7214801	3	7214801	Ath	none	non-pericentromeric	none	none	none	AT3G20640	basic helix-loop-helix (bHLH) DNA-binding superfamily protein	none	none	22.0374	22.3908	28.8878	0	0	0	1.68751	3.03805e-11	+DESL	24.44	0
	4.04	2.27	3.33984e-13	1_8495001	1	8495001	Ath	none	non-pericentromeric	none	none	none	none	none	none	none	34.0843	34.6309	44.6794	1.20699	1.62803	1.17735	2.26838	3.0661e-11	+DESL	37.8	1.34
	-2.26	3.6	3.35637e-13	1_26716401	1	26716401	Ath	gene	non-pericentromeric	AT1G70850	MLP-like protein 34	none	none	none	none	none	19.3068	19.6164	25.3083	58.043	78.2901	56.6177	3.60397	3.07952e-11	-DESL	21.41	64.32
	2.88	3.02	3.39701e-13	3_5983601	3	5983601	Ath	gene	non-pericentromeric	AT3G17480	F-box/associated interaction domain protein	none	AT3G17490	F-box and associated interaction domains-containing protein	none	none	57.8475	58.7752	75.8294	4.81799	6.49865	4.69968	3.01974	3.11505e-11	+DESL	64.15	5.34
	5.39	1.91	3.43041e-13	4_6793601	4	6793601	Ath	none	non-pericentromeric	none	none	none	none	none	none	none	26.0502	26.468	34.148	0.301411	0.406552	0.29401	1.90524	3.14389e-11	+DESL	28.89	0.33
	2.39	3.74	3.43548e-13	2_7146601	2	7146601	Ath	gene	non-pericentromeric	AT2G16490	XH domain-containing protein	none	AT2G16485	GW repeat- and PHD finger-containing protein NERD	none	none	95.0132	96.537	124.548	11.2338	15.1525	10.9579	3.73615	3.14675e-11	+DESL	105.37	12.45
	4.72	2.05	3.43809e-13	2_10872801	2	10872801	Ath	transposon_fragment	non-pericentromeric	none	none	AT2TE46725	AT2G25540	cellulose synthase A catalytic subunit 3 UDP-forming-like protein	HELITRON2	RC/Helitron	29.0441	29.5099	38.0724	0.60411	0.814843	0.589277	2.05114	3.14735e-11	+DESL	32.21	0.67
	4.32	2.17	3.452e-13	1_42801	1	42801	Ath	none	non-pericentromeric	none	none	none	AT1G01070	nodulin MtN21 /EamA-like transporter family protein	none	none	31.7212	32.23	41.5818	0.908263	1.22509	0.88596	2.17015	3.15829e-11	+DESL	35.18	1.01
	7.31	1.69	3.46335e-13	1_17831601	1	17831601	Ath	none	non-pericentromeric	none	none	none	AT1G48270	G-protein-coupled receptor 1	none	none	21.9865	22.3392	28.8211	0	0	0	1.68531	3.16689e-11	+DESL	24.38	0
	5.4	1.9	3.48001e-13	3_18647401	3	18647401	Ath	none	non-pericentromeric	none	none	none	none	none	none	none	25.9556	26.3718	34.0239	0.299873	0.404477	0.292509	1.89746	3.18032e-11	+DESL	28.78	0.33
	7.31	1.68	3.48854e-13	1_12248801	1	12248801	Ath	none	non-pericentromeric	none	none	none	none	none	none	none	21.9784	22.3309	28.8104	0	0	0	1.68497	3.18631e-11	+DESL	24.37	0
	3.42	2.58	3.5501e-13	3_875201	3	875201	Ath	gene	non-pericentromeric	AT3G03620	MATE efflux family protein	none	AT3G01295		none	none	42.64	43.3239	55.8947	2.40942	3.2499	2.35026	2.58147	3.2407e-11	+DESL	47.29	2.67
	7.31	1.68	3.55718e-13	4_553601	4	553601	Ath	gene	non-pericentromeric	AT4G01335	TATA box-binding protein associated factor RNA polymerase I subunit B-like protein	none	AT4G01340	CHP-rich zinc finger protein-like protein	none	none	21.9574	22.3096	28.7829	0	0	0	1.68403	3.24533e-11	+DESL	24.35	0
	2.51	3.49	3.59738e-13	1_13028801	1	13028801	Ath	none	pericentromeric	none	none	none	none	none	none	none	80.0038	81.2869	104.873	8.66558	11.6884	8.4528	3.48518	3.28016e-11	+DESL	88.72	9.6
	5.39	1.9	3.64088e-13	2_15389401	2	15389401	Ath	gene	non-pericentromeric	AT2G36710	Pectin lyase-like superfamily protein	none	none	none	none	none	26.0194	26.4367	34.1076	0.301411	0.406553	0.29401	1.90183	3.31795e-11	+DESL	28.85	0.33
	5.39	1.9	3.64946e-13	3_11263001	3	11263001	Ath	none	pericentromeric	none	none	none	AT3G29340	zinc finger (C2H2 type) family protein	none	none	26.0165	26.4338	34.1038	0.301411	0.406553	0.29401	1.90173	3.32389e-11	+DESL	28.85	0.33
	3.66	2.44	3.66791e-13	3_14989801	3	14989801	Ath	transposable_element_gene	pericentromeric	none	none	AT3TE61120	none	none	VANDAL1	DNA/MuDR	38.3809	38.9964	50.3116	1.80896	2.43997	1.76454	2.43623	3.33882e-11	+DESL	42.56	2
	3.41	2.57	3.69188e-13	3_17865201	3	17865201	Ath	transposon_fragment	non-pericentromeric	none	none	AT3TE72370	AT3G48240	Octicosapeptide/Phox/Bem1p family protein	Unassigned	Unassigned	42.3523	43.0315	55.5176	2.39892	3.23573	2.34001	2.57413	3.35874e-11	+DESL	46.97	2.66
	7.31	1.68	3.69787e-13	4_14197401	4	14197401	Ath	none	non-pericentromeric	none	none	none	AT4G28730	Glutaredoxin family protein	none	none	21.9148	22.2662	28.727	0	0	0	1.68217	3.3623e-11	+DESL	24.3	0
	7.31	1.68	3.70661e-13	3_9768801	3	9768801	Ath	none	non-pericentromeric	none	none	none	AT3G26600	armadillo repeat only 4	none	none	21.8679	22.2186	28.6656	0	0	0	1.68314	3.36835e-11	+DESL	24.25	0
	5.39	1.9	3.72823e-13	5_22535201	5	22535201	Ath	none	non-pericentromeric	none	none	none	AT5G55650	transmembrane protein	none	none	26.0004	26.4174	34.0826	0.301521	0.4067	0.294117	1.90123	3.38609e-11	+DESL	28.83	0.33
	5.39	1.9	3.76845e-13	5_10282801	5	10282801	Ath	transposon_fragment	pericentromeric	AT5G28290	NIMA-related kinase 3	AT5TE37560	AT5G28290	NIMA-related kinase 3	BRODYAGA1A	DNA/MuDR	26.0277	26.4451	34.1185	0.301521	0.406701	0.294117	1.90006	3.42049e-11	+DESL	28.86	0.33
	4.32	2.15	3.77035e-13	1_22699401	1	22699401	Ath	none	non-pericentromeric	none	none	none	AT1G61520	PSI type III chlorophyll a/b-binding protein	none	none	31.3971	31.9007	41.157	0.899186	1.21285	0.877106	2.15264	3.42049e-11	+DESL	34.82	1
	5.39	1.9	3.7901e-13	4_16783401	4	16783401	Ath	transposon_fragment	non-pericentromeric	none	none	AT4TE80710	AT4G35270	Plant regulator RWP-RK family protein	ATREP10A	RC/Helitron	25.9803	26.397	34.0564	0.301521	0.406701	0.294117	1.90049	3.43648e-11	+DESL	28.81	0.33
	4.71	2.03	3.80214e-13	2_10643001	2	10643001	Ath	lnc_RNA	non-pericentromeric	AT2G08090		none	AT2G08090		none	none	28.702	29.1623	37.6241	0.598033	0.806646	0.583349	2.03349	3.44546e-11	+DESL	31.83	0.66
	2.14	4.34	3.81095e-13	1_18552401	1	18552401	Ath	gene	non-pericentromeric	AT1G50060	CAP (Cysteine-rich secretory proteins, Antigen 5, and Pathogenesis-related 1 protein) superfamily protein	none	AT1G50070		none	none	144.919	147.243	189.967	20.4405	27.5708	19.9386	4.34497	3.45151e-11	+DESL	160.71	22.65
	3.53	2.5	3.83608e-13	4_2773201	4	2773201	Ath	transposon_fragment	pericentromeric	none	none	AT4TE12955	AT4G05490	RNI-like superfamily protein	TNAT2A	DNA	40.2341	40.8793	52.7409	2.0949	2.82567	2.04346	2.49978	3.47231e-11	+DESL	44.62	2.32
	7.31	1.68	3.87268e-13	1_19203201	1	19203201	Ath	gene	non-pericentromeric	AT1G51770	Core-2/I-branching beta-1,6-N-acetylglucosaminyltransferase family protein	none	AT1G51780	IAA-amino acid hydrolase ILR1-like 5	none	none	21.9086	22.26	28.719	0	0	0	1.67887	3.50348e-11	+DESL	24.3	0
	7.31	1.68	3.89069e-13	1_8599801	1	8599801	Ath	none	non-pericentromeric	none	none	none	AT1G24265	bZIP transcription factor, putative (DUF1664)	none	none	21.8587	22.2092	28.6535	0	0	0	1.67975	3.51781e-11	+DESL	24.24	0
	7.31	1.68	3.90093e-13	1_21340201	1	21340201	Ath	gene	non-pericentromeric	AT1G57613	hypothetical protein	none	AT1G57613	hypothetical protein	none	none	21.9005	22.2517	28.7083	0	0	0	1.67853	3.52417e-11	+DESL	24.29	0
	5.39	1.89	3.90209e-13	1_23860801	1	23860801	Ath	none	non-pericentromeric	none	none	none	AT1G64295	F-box associated ubiquitination effector family protein	none	none	25.8596	26.2743	33.8981	0.299871	0.404476	0.292508	1.89153	3.52417e-11	+DESL	28.68	0.33
	2.73	3.17	3.91037e-13	1_16565401	1	16565401	Ath	gene	pericentromeric	AT1G43780	serine carboxypeptidase-like 44	none	none	none	none	none	64.207	65.2368	84.1659	5.95805	8.0364	5.81175	3.16787	3.52967e-11	+DESL	71.2	6.6
	4.31	2.15	3.91255e-13	4_9320001	4	9320001	Ath	none	non-pericentromeric	none	none	none	AT4G16545	heat shock protein HSP20/alpha crystallin family protein	none	none	31.2673	31.7687	40.9868	0.898885	1.21244	0.876813	2.15132	3.52967e-11	+DESL	34.67	1
	7.31	1.68	3.91988e-13	3_9974601	3	9974601	Ath	gene	non-pericentromeric	AT3G27040	MATH domain/coiled-coil protein	none	AT3G27030	transmembrane protein	none	none	21.8951	22.2462	28.7012	0	0	0	1.6783	3.5343e-11	+DESL	24.28	0
	7.31	1.68	3.92839e-13	3_9011201	3	9011201	Ath	transposable_element_gene	non-pericentromeric	none	none	AT3TE37690	none	none	TA11	LINE/L1	21.8479	22.1983	28.6393	0	0	0	1.67929	3.54e-11	+DESL	24.23	0
	4.71	2.04	3.9643e-13	1_9903401	1	9903401	Ath	transposon_fragment	non-pericentromeric	none	none	AT1TE31920	none	none	ATREP15	RC/Helitron	28.9435	29.4077	37.9407	0.604115	0.814848	0.589281	2.04399	3.57037e-11	+DESL	32.1	0.67
	2.97	2.93	4.04674e-13	3_17656601	3	17656601	Ath	gene	non-pericentromeric	AT3G47860	chloroplastic lipocalin	none	AT3G47850	tRNA (Ile)-lysidine synthase	none	none	54.219	55.0886	71.0731	4.23595	5.71358	4.13194	2.92598	3.64258e-11	+DESL	60.13	4.69
	4.31	2.15	4.06602e-13	1_11180401	1	11180401	Ath	pseudogenic_exon	non-pericentromeric	none	none	none	AT1G31280	Argonaute family protein	none	none	31.2174	31.7181	40.9214	0.898883	1.21244	0.876811	2.14968	3.6579e-11	+DESL	34.62	1
	2.09	4.53	4.07977e-13	2_6976001	2	6976001	Ath	gene	non-pericentromeric	AT2G16040	hAT dimerization domain-containing protein / transposase-like protein	none	AT2G16040	hAT dimerization domain-containing protein / transposase-like protein	none	none	164.434	167.071	215.549	24.0388	32.4243	23.4485	4.52999	3.66823e-11	+DESL	182.35	26.64
[truncated: 50,360 more rows]

## Sheet: b
	Table S2b. Classification of differentially accumulated sRNAs in 14 dpi galls versus control root segments. sRNAs are grouped by sRNA species and for each sRNA, length (nt) and mature sequence are shown. Differential accumulation is expressed as log₂ fold change (adjusted P value < 0.05).
[truncated: 51,837 more rows]
