# Supplementary material for: Integrative sRNA, DNA Methylation, and Transcriptomics Reveals Dynamic Epigenetic Reprogramming of Meloidogyne javanica-Induced Galls in Arabidopsis
Source: Int J Mol Sci. 2026 May 14;27(10):4365. doi: 10.3390/ijms27104365 (PMC13207400; doi:10.3390/ijms27104365)
Supplement: Supplementary file 1 [file ijms-27-04365-s001.zip › ijms-4246158-supplementary/Table_S3.xlsx]

## Sheet: a
	Table S3a. Classification and chromosomal distribution of rasiRNAs according to transposable element type and superfamily. rasiRNAs are grouped based on overlapping transposable elements (Class I and Class II) and TE superfamilies. Chromosomal distribution is provided separately for gall-specific (dGall-rasiRNAs), control root-specific (dRC-rasiRNAs), and common rasiRNAs, indicating the proportio…
											Class I TEs (Retrotransposons)								Class II TEs (DNA Transposons)
											superfamily								superfamily
		Class I		Class II		ambi		Other			COPIA		GYPSY		LINE		SINE		Tc1/MARINER		hAT		MUTATOR		Other DNA		PIF-HARBINGER		EnSpm/CACTA		HELITRON		Unassigned		ambi		Total
	dRC-rasiRNAs	27	0.369863	31	0.424658	14	0.191781	1	0.0136986		3	0.0410959	24	0.328767	0	0	0	0	0	0	1	0.0136986	17	0.232877	0	0	1	0.0136986	5	0.0684932	7	0.0958904	1	0.0136986	14	0.191781	73
	dGall-rasiRNA	705	0.242351	2180	0.749398	7	0.00240633	17	0.00584393		272	0.0935029	226	0.0776899	183	0.0629082	24	0.00825026	13	0.00446889	70	0.0240633	348	0.119629	81	0.0278446	40	0.0137504	40	0.0137504	1588	0.545892	17	0.00584393	7	0.00240633	2909
	common-rasiRNA	2947	0.278439	6825	0.644841	699	0.0660431	113	0.0106765		855	0.0807823	1073	0.101379	854	0.0806878	165	0.0155896	32	0.00302343	507	0.0479025	1612	0.152305	306	0.0289116	319	0.0301398	272	0.0256992	3777	0.356859	113	0.0106765	699	0.0660431	10584
	dRC-rasiRNA	R1	PC1	CEN	PC2	R2	Total
	chr1	0	6	0	2	0	8
	chr2	0	3	0	8	3	14
	chr3	4	4	0	4	0	12
	chr4	0	8	3	2	0	13
	chr5	3	3	1	5	0	12
	Total	7	24	4	21	3	59
	dGall-rasiRNA	R1	PC1	CEN	PC2	R2	Total
	chr1	207	107	0	81	276	671
	chr2	21	110	2	91	325	549
	chr3	191	124	3	119	157	594
	chr4	46	71	2	107	193	419
	chr5	133	113	1	96	326	669
	Total	598	525	8	494	1277	2902
	common-rasiRNA	R1	PC1	CEN	PC2	R2	Total
	chr1	525	417	0	521	681	2144
	chr2	106	627	13	444	862	2052
	chr3	493	525	13	523	429	1983
	chr4	113	414	9	567	499	1602
	chr5	317	529	9	409	890	2154
	Total	1554	2512	44	2464	3361	9935

## Sheet: b
	Table S3b. Chromosomal distribution of rasiRNAs in galls and control root segments. Each rasiRNA is listed with its differential accumulation in 14 dpi galls versus control roots expressed as log2 fold change (adjusted P value < 0.05) and genomic annotation. Each chromosome was classified as follows: Chromosome 1 (Chr1): total length: 1-30,427,671; CEN1: 14,986,546-15,186,545; PC1:12,486,546-14,9…
	logFC	logCPM	PValue	ID	chromosome	start	type	Chromosome_region	Gene.overlap	Gene.overlap.description	TEs.overlap	Promoter.overlap	Promoter.overlap.description	TEs.Family	TEs.Super.Family	G1	G2	G3	RC1	RC2	RC3	AveLogCPM	FDR	ambiguous TE
	0.9	2.68	0.0113308	1_10007401	1	10007401	transposon_fragment	non-pericentromeric	none	none	AT1TE32270	none	none	ATLINE1_5	LINE/L1	34.5319	35.0857	45.2662	11.4654	15.4649	11.1839	2.67657	0.0367823	No
	1.65	2.22	0.000101358	1_10007601	1	10007601	transposon_fragment	non-pericentromeric	none	none	AT1TE32270	none	none	ATLINE1_5	LINE/L1	27.618	28.061	36.2031	5.41735	7.30709	5.28433	2.22493	0.000836061	No
	1.48	2.03	0.000759208	1_10007801	1	10007801	transposon_fragment	non-pericentromeric	none	none	AT1TE32270	none	none	ATLINE1_5	LINE/L1	23.1235	23.4943	30.3114	5.09201	6.86826	4.96698	2.03203	0.0041282	No
	1.21	1.63	0.0129881	1_10008001	1	10008001	transposon_fragment	non-pericentromeric	none	none	AT1TE32275	AT1G28470	NAC domain containing protein 10	ATHPOGON3	DNA/Pogo	15.9293	16.1847	20.8809	4.24256	5.72249	4.13838	1.63235	0.0411997	No
	6.87	1.32	2.06334e-10	1_10021201	1	10021201	transposon_fragment	non-pericentromeric	none	none	AT1TE32325	none	none	ATREP2	RC/Helitron	16.085	16.343	21.085	0	0	0	1.32494	9.71129e-09	No
	2.17	2.67	5.34816e-08	1_10050601	1	10050601	transposon_fragment	non-pericentromeric	none	none	AT1TE32420	AT1G28590	GDSL-like Lipase/Acylhydrolase superfamily protein	ATTIRTA1	DNA/Tc1	41.5847	42.2517	54.5114	5.70736	7.69827	5.56722	2.66886	1.34272e-06	No
	4.78	-0.06	0.00123517	1_10065401	1	10065401	transposon_fragment	non-pericentromeric	none	none	AT1TE32465	AT1G28630	transcriptional regulator EFH1-like protein	ATREP11	RC/Helitron	3.67658	3.73554	4.81945	0	0	0	-0.0641921	0.00603033	No
	1.83	0.65	0.0126918	1_10158801	1	10158801	transposon_fragment	non-pericentromeric	AT1G29080	Papain family cysteine protease	AT1TE32780	AT1G29080	Papain family cysteine protease	ATREP11	RC/Helitron	7.17031	7.2853	9.39921	1.19078	1.60616	1.16154	0.649836	0.0404611	No
	-1.23	2.23	0.00136086	1_10159201	1	10159201	transposon_fragment	non-pericentromeric	none	none	AT1TE32785	AT1G29080	Papain family cysteine protease	ATREP11A	RC/Helitron	12.107	12.3011	15.8704	17.8524	24.0799	17.414	2.22984	0.0063812	No
	5.04	0.08	0.000407092	1_10160401	1	10160401	transposon_fragment	non-pericentromeric	none	none	AT1TE32790	AT1G29080	Papain family cysteine protease	ATREP11	RC/Helitron	4.42658	4.49757	5.80258	0	0	0	0.0830567	0.00250413	No
	3.87	0.74	2.71581e-05	1_10160601	1	10160601	transposon_fragment	non-pericentromeric	none	none	AT1TE32790	AT1G29080	Papain family cysteine protease	ATREP11	RC/Helitron	8.97701	9.12098	11.7675	0.301847	0.40714	0.294435	0.742925	0.000281867	No
	3.05	0.24	0.003112	1_10161201	1	10161201	transposon_fragment	non-pericentromeric	none	none	AT1TE32795	none	none	HELITRONY1C	RC/Helitron	5.04824	5.1292	6.61749	0.30192	0.407239	0.294506	0.238561	0.0120614	No
	2.35	0.99	0.000629194	1_10196601	1	10196601	transposon_fragment	non-pericentromeric	none	none	AT1TE32905	AT1G29179	cysteine/histidine-rich C1 domain protein	HELITRONY1D	RC/Helitron	10.445	10.6125	13.6918	1.20797	1.62935	1.17831	0.988964	0.00351134	No
	6.01	0.69	1.18238e-06	1_10205801	1	10205801	transposon_fragment	non-pericentromeric	none	none	AT1TE32935	AT1G29200	O-fucosyltransferase family protein	ATREP10B	RC/Helitron	8.8041	8.9453	11.5409	0	0	0	0.69167	1.96476e-05	No
	1.27	4.05	1.08084e-05	1_10207001	1	10207001	transposon_fragment	non-pericentromeric	none	none	AT1TE32945	AT1G29200	O-fucosyltransferase family protein	SIMPLEHAT2	DNA/HAT	102.222	103.862	133.998	26.3381	35.5257	25.6914	4.0463	0.000129546	No
	-0.66	6.46	0.00625056	1_10221001	1	10221001	transposon_fragment	non-pericentromeric	none	none	AT1TE32990	AT1G29240	transcription initiation factor TFIID subunit, putative (DUF688)	ATSINE2A	SINE	313.745	318.776	411.273	308.079	415.546	300.514	6.45852	0.0222076	No
	2.53	0.46	0.00366122	1_10221601	1	10221601	transposon_fragment	non-pericentromeric	none	none	AT1TE32995	AT1G29240	transcription initiation factor TFIID subunit, putative (DUF688)	ATREP3	RC/Helitron	6.29275	6.39367	8.24886	0.605455	0.816656	0.590588	0.463392	0.0139207	No
	2.62	0.88	0.000406494	1_10222401	1	10222401	transposon_fragment	non-pericentromeric	none	none	AT1TE33000	none	none	ATREP1	RC/Helitron	9.62529	9.77965	12.6173	0.903834	1.21912	0.88164	0.877234	0.00250413	No
	2.71	0.94	0.000214058	1_10222601	1	10222601	transposon_fragment	non-pericentromeric	none	none	AT1TE33000	none	none	ATREP1	RC/Helitron	10.2705	10.4352	13.4631	0.904242	1.21967	0.882038	0.938032	0.00152457	No
	5.69	0.46	1.26531e-05	1_10239001	1	10239001	transposon_fragment	non-pericentromeric	none	none	AT1TE33070	none	none	HELITRONY1E	RC/Helitron	7.01382	7.12631	9.19408	0	0	0	0.463601	0.0001488	No
	2.23	2.25	6.2324e-07	1_10315601	1	10315601	transposon_fragment	non-pericentromeric	none	none	AT1TE33345	AT1G29470	S-adenosyl-L-methionine-dependent methyltransferases superfamily protein	ATCOPIA54	LTR/Copia	30.0905	30.5731	39.4442	3.91627	5.28239	3.82011	2.24528	1.12639e-05	No
	5.67	0.46	1.36478e-05	1_10315801	1	10315801	transposable_element_gene	non-pericentromeric	none	none	AT1TE33350	AT1G29480	hypothetical protein	ATCOPIA65	LTR/Copia	6.94565	7.05704	9.10472	0	0	0	0.457571	0.000158575	No
	5.3	0.23	0.000117213	1_10316801	1	10316801	transposable_element_gene	non-pericentromeric	none	none	AT1TE33350	AT1G29480	hypothetical protein	ATCOPIA65	LTR/Copia	5.32916	5.41463	6.98574	0	0	0	0.231374	0.000929435	No
	5.65	0.45	1.55919e-05	1_10317001	1	10317001	transposable_element_gene	non-pericentromeric	none	none	AT1TE33350	AT1G29480	hypothetical protein	ATCOPIA65	LTR/Copia	6.82357	6.933	8.94469	0	0	0	0.446642	0.000176516	No
	5.23	0.19	0.000169352	1_10317201	1	10317201	transposable_element_gene	non-pericentromeric	none	none	AT1TE33350	AT1G29480	hypothetical protein	ATCOPIA65	LTR/Copia	5.07243	5.15378	6.6492	0	0	0	0.188368	0.00125344	No
	4.66	-0.13	0.00195918	1_10317401	1	10317401	transposable_element_gene	non-pericentromeric	none	none	AT1TE33350	AT1G29480	hypothetical protein	ATCOPIA65	LTR/Copia	3.36408	3.41804	4.40981	0	0	0	-0.125164	0.00852464	No
	2.97	0.73	0.000286072	1_10317601	1	10317601	transposon_fragment	non-pericentromeric	none	none	AT1TE33350	AT1G29490	SAUR-like auxin-responsive protein family	ATCOPIA65	LTR/Copia	8.53488	8.67176	11.188	0.600936	0.810561	0.58618	0.734286	0.00189895	No
	1.51	3.71	7.67877e-07	1_10363001	1	10363001	transposable_element_gene	non-pericentromeric	none	none	AT1TE33490	none	none	TA11	LINE/L1	83.7877	85.1314	109.833	18.2027	24.5524	17.7558	3.71438	1.35268e-05	No
	3.34	3.02	1.22111e-15	1_10363201	1	10363201	transposon_fragment	non-pericentromeric	none	none	AT1TE33490	none	none	TA11	LINE/L1	59.5738	60.5292	78.0924	3.59527	4.84941	3.50699	3.01788	1.8326e-13	No
	6.98	1.41	4.74497e-11	1_10442801	1	10442801	transposon_fragment	non-pericentromeric	AT1G29830	Magnesium transporter CorA-like family protein	AT1TE33745	none	none	BRODYAGA2	DNA/MuDR	17.4469	17.7267	22.8703	0	0	0	1.41441	2.61067e-09	No
	1.76	1.33	0.00190256	1_10443401	1	10443401	transposon_fragment	non-pericentromeric	AT1G29830	Magnesium transporter CorA-like family protein	AT1TE33745	none	none	BRODYAGA2	DNA/MuDR	13.3509	13.565	17.5011	2.39582	3.23155	2.33699	1.32539	0.00834111	No
	2.95	2.35	4.64654e-10	1_10443801	1	10443801	transposon_fragment	non-pericentromeric	AT1G29830	Magnesium transporter CorA-like family protein	AT1TE33750	none	none	RathE1_cons	RathE1_cons	34.507	35.0604	45.2335	2.71498	3.66204	2.64831	2.347	2.0084e-08	No
	3.22	0.33	0.0014485	1_10491201	1	10491201	transposon_fragment	non-pericentromeric	none	none	AT1TE33910	AT1G29950	basic helix-loop-helix (bHLH) DNA-binding superfamily protein	HELITRONY3	RC/Helitron	5.66629	5.75717	7.42767	0.302052	0.407417	0.294635	0.33084	0.00659715	No
	1.06	2.53	0.00433899	1_10497401	1	10497401	transposon_fragment	non-pericentromeric	none	none	AT1TE33920	none	none	ATREP16	DNA/MuDR	31.8731	32.3843	41.7809	9.44836	12.7442	9.21635	2.52958	0.0161576	No
	1.84	0.68	0.0117378	1_10524401	1	10524401	transposon_fragment	non-pericentromeric	none	none	AT1TE34005	none	none	ATREP15	RC/Helitron	7.32937	7.44692	9.60772	1.20851	1.63007	1.17883	0.676744	0.0379278	No
	-1.06	1.88	0.0113357	1_10528401	1	10528401	transposon_fragment	non-pericentromeric	none	none	AT1TE34015	none	none	HELITRONY3	RC/Helitron	9.95192	10.1115	13.0455	13.0308	17.5764	12.7109	1.87836	0.0367965	No
	-1.07	2.59	0.00233892	1_10529201	1	10529201	transposon_fragment	non-pericentromeric	none	none	AT1TE34015	none	none	HELITRONY3	RC/Helitron	17.064	17.3377	22.3684	22.4687	30.3065	21.917	2.58989	0.00940117	No
	4.6	-0.14	0.00227628	1_10530001	1	10530001	transposon_fragment	non-pericentromeric	none	none	AT1TE34030	none	none	ATREP15	RC/Helitron	3.24232	3.29432	4.2502	0	0	0	-0.140839	0.00919848	No
	6.27	0.88	1.26915e-07	1_10531401	1	10531401	transposon_fragment	non-pericentromeric	none	none	AT1TE34035	none	none	ATLINE1_3A	LINE/L1	10.6071	10.7772	13.9044	0	0	0	0.878447	2.83114e-06	No
	5.6	0.41	2.11148e-05	1_10531601	1	10531601	transposon_fragment	non-pericentromeric	none	none	AT1TE34035	none	none	ATLINE1_3A	LINE/L1	6.60543	6.71137	8.65874	0	0	0	0.413622	0.000228256	No
	1.26	1.55	0.011661	1_10531801	1	10531801	transposon_fragment	non-pericentromeric	none	none	AT1TE34040	none	none	ATLINE1_5	LINE/L1	15.0639	15.3054	19.7465	3.86275	5.21019	3.7679	1.54984	0.0377229	No
	1.8	2.11	5.14823e-05	1_10555001	1	10555001	transposon_fragment	non-pericentromeric	none	none	AT1TE34130	AT1G30080	Glycosyl hydrolase superfamily protein	ATREP7	RC/Helitron	25.6291	26.0401	33.5959	4.51326	6.08763	4.40244	2.10621	0.000476802	No
	2.98	0.19	0.00438376	1_10555201	1	10555201	transposon_fragment	non-pericentromeric	none	none	AT1TE34130	AT1G30080	Glycosyl hydrolase superfamily protein	ATREP7	RC/Helitron	4.73737	4.81335	6.20999	0.299013	0.403317	0.29167	0.187393	0.0162908	No
	5.52	0.37	3.40147e-05	1_10567801	1	10567801	transposon_fragment	non-pericentromeric	none	none	AT1TE34170	none	none	ATREP6	RC/Helitron	6.23426	6.33424	8.17219	0	0	0	0.36532	0.000338873	No
	-0.63	4.9	0.0134286	1_10570201	1	10570201	transposon_fragment	non-pericentromeric	none	none	AT1TE34180	AT1G30100	nine-cis-epoxycarotenoid dioxygenase 5	ATLINE1_5	LINE/L1	106.696	108.407	139.863	103.132	139.108	100.6	4.89682	0.0422517	Yes
	1.92	2.19	1.29884e-05	1_10570401	1	10570401	transposon_fragment	non-pericentromeric	none	none	AT1TE34180	AT1G30100	nine-cis-epoxycarotenoid dioxygenase 5	ATLINE1_5	LINE/L1	27.8062	28.2521	36.4498	4.51721	6.09295	4.40629	2.19062	0.000152306	Yes
	2.89	0.14	0.00625984	1_10579201	1	10579201	transposon_fragment	non-pericentromeric	none	none	AT1TE34215	none	none	ATREP1	RC/Helitron	4.45016	4.52153	5.8335	0.29898	0.403273	0.291639	0.139556	0.0222347	No
	6.62	1.13	3.88232e-09	1_10580201	1	10580201	transposon_fragment	non-pericentromeric	none	none	AT1TE34215	AT1G30110	nudix hydrolase homolog 25	ATREP1	RC/Helitron	13.493	13.7094	17.6874	0	0	0	1.13475	1.32124e-07	No
	5.14	0.14	0.000258435	1_10591001	1	10591001	transposon_fragment	non-pericentromeric	none	none	AT1TE34250	AT1G06307		ATREP2A	RC/Helitron	4.75968	4.83602	6.23924	0	0	0	0.137835	0.00175054	No
	3.05	0.24	0.00321234	1_10595401	1	10595401	transposon_fragment	non-pericentromeric	none	none	AT1TE34275	AT1G30135	jasmonate-zim-domain protein 8	ATREP7	RC/Helitron	5.01855	5.09904	6.57858	0.301922	0.407242	0.294509	0.23541	0.012402	No
	4.2	0.97	1.8175e-06	1_10597401	1	10597401	transposon_fragment	non-pericentromeric	none	none	AT1TE34295	AT1G30140	Myb/SANT-like DNA-binding domain protein	HELITRONY3	RC/Helitron	11.2464	11.4268	14.7424	0.299544	0.404035	0.292189	0.967915	2.85335e-05	No
	6.01	0.68	1.26375e-06	1_10604201	1	10604201	transposon_fragment	non-pericentromeric	none	none	AT1TE34315	AT1G30160	hypothetical protein (DUF295)	ATENSPM10	DNA/En-Spm	8.79661	8.93768	11.531	0	0	0	0.680988	2.0858e-05	No
	2.19	1.89	9.42649e-06	1_10605001	1	10605001	transposon_fragment	non-pericentromeric	none	none	AT1TE34320	AT1G30160	hypothetical protein (DUF295)	ATENSPM10	DNA/En-Spm	22.4252	22.7848	29.3961	2.99672	4.04206	2.92313	1.88608	0.000116067	No
	2.01	0.5	0.0122245	1_10623601	1	10623601	transposon_fragment	non-pericentromeric	none	none	AT1TE34365	AT1G30200	F-box family protein	HELITRONY3	RC/Helitron	6.2651	6.36558	8.21262	0.903537	1.21872	0.881351	0.502694	0.0392375	Yes
	-2.57	-0.1	0.00755267	1_10624401	1	10624401	transposon_fragment	non-pericentromeric	none	none	AT1TE34365	AT1G30200	F-box family protein	HELITRONY3	RC/Helitron	0.599789	0.609408	0.786234	2.65174	3.57675	2.58663	-0.0968728	0.0260889	Yes
	1.54	1.66	0.00194163	1_10646401	1	10646401	transposon_fragment	non-pericentromeric	none	none	AT1TE34435	AT1G30240	proline-, glutamic acid/leucine-rich protein	ATREP15	RC/Helitron	17.189	17.4646	22.5322	3.62212	4.88562	3.53318	1.65896	0.00848714	No
	4.6	-0.14	0.00227246	1_10652001	1	10652001	transposon_fragment	non-pericentromeric	none	none	AT1TE34445	none	none	ATREP11	RC/Helitron	3.24369	3.29571	4.25199	0	0	0	-0.140666	0.00919848	No
	6.61	1.12	4.48386e-09	1_10652201	1	10652201	transposon_fragment	non-pericentromeric	none	none	AT1TE34445	none	none	ATREP11	RC/Helitron	13.4014	13.6163	17.5672	0	0	0	1.12323	1.50596e-07	No
	1.4	1.37	0.00978673	1_10652401	1	10652401	transposon_fragment	non-pericentromeric	none	none	AT1TE34445	none	none	ATREP11	RC/Helitron	13.0919	13.3019	17.1616	3.03953	4.09981	2.9649	1.36549	0.0324156	No
	3.41	0.45	0.000510467	1_10653001	1	10653001	transposon_fragment	non-pericentromeric	none	none	AT1TE34445	AT1G30270	CBL-interacting protein kinase 23	ATREP11	RC/Helitron	6.51459	6.61907	8.53966	0.301987	0.407329	0.294572	0.451066	0.00303873	No
	6.28	0.88	1.20958e-07	1_10654001	1	10654001	transposon_fragment	non-pericentromeric	none	none	AT1TE34450	AT1G30270	CBL-interacting protein kinase 23	ATREP11	RC/Helitron	10.6543	10.8251	13.9661	0	0	0	0.88171	2.71815e-06	No
	1.17	2.87	0.00076966	1_10660201	1	10660201	transposon_fragment	non-pericentromeric	none	none	AT1TE34465	none	none	ATENSPM1A	DNA/En-Spm	42.1362	42.812	55.2344	11.5887	15.6312	11.3041	2.86974	0.00417743	No
	-1.08	3.85	0.00014456	1_10697001	1	10697001	transposable_element_gene	non-pericentromeric	none	none	AT1TE34580	none	none	ATCOPIA73	LTR/Copia	42.154	42.83	55.2576	55.6177	75.0189	54.2521	3.85031	0.00111299	Yes
	1.07	1.95	0.0143719	1_10697801	1	10697801	transposable_element_gene	non-pericentromeric	none	none	AT1TE34580	none	none	ATCOPIA73	LTR/Copia	20.2267	20.5511	26.5142	5.97205	8.05528	5.8254	1.95206	0.0446729	Yes
	4.07	1.52	8.50503e-09	1_10701601	1	10701601	transposon_fragment	non-pericentromeric	none	none	AT1TE34585	none	none	ATCOPIA15	LTR/Copia	18.425	18.7205	24.1524	0.601101	0.810783	0.586341	1.51954	2.64678e-07	No
	0.94	2.42	0.0137571	1_10702601	1	10702601	transposon_fragment	non-pericentromeric	none	none	AT1TE34590	none	none	ATLINE1_6	LINE/L1	28.4586	28.915	37.305	9.21731	12.4326	8.99098	2.41689	0.0430938	No
	2.13	4.02	3.42749e-12	1_10702801	1	10702801	transposon_fragment	non-pericentromeric	none	none	AT1TE34590	none	none	ATLINE1_6	LINE/L1	114.734	116.574	150.399	16.2335	21.8962	15.8349	4.02418	2.47642e-10	No
	4.12	2.34	6.71509e-14	1_10723401	1	10723401	transposable_element_gene	non-pericentromeric	none	none	AT1TE34650	none	none	ATLINEIII	LINE/L1	36.0533	36.6316	47.2606	1.20695	1.62797	1.17731	2.33606	7.07815e-12	No
	1.5	4.14	2.26954e-07	1_10723601	1	10723601	transposable_element_gene	non-pericentromeric	none	none	AT1TE34650	none	none	ATLINEIII	LINE/L1	113.796	115.621	149.17	25.0179	33.7449	24.4036	4.1392	4.6878e-06	No
	1.74	1.42	0.00136973	1_10724201	1	10724201	transposable_element_gene	non-pericentromeric	none	none	AT1TE34650	none	none	ATLINEIII	LINE/L1	14.5061	14.7387	19.0153	2.64659	3.5698	2.58161	1.42358	0.00641547	No
	8.08	2.33	1.75641e-19	1_10725201	1	10725201	transposon_fragment	non-pericentromeric	none	none	AT1TE34650	AT1G30400	multidrug resistance-associated protein 1	ATLINEIII	LINE/L1	37.3593	37.9585	48.9726	0	0	0	2.32729	5.74149e-17	No
	1.44	1.69	0.00314517	1_10778201	1	10778201	transposon_fragment	non-pericentromeric	none	none	AT1TE34820	AT1G30470	SIT4 phosphatase-associated family protein	HELITRONY1A	RC/Helitron	17.2806	17.5577	22.6523	3.9156	5.28148	3.81945	1.68565	0.0121726	No
	3.28	2.62	7.51915e-13	1_10801001	1	10801001	transposon_fragment	non-pericentromeric	AT1G30490	Homeobox-leucine zipper family protein / lipid-binding START domain-containing protein	AT1TE34890	AT1G30490	Homeobox-leucine zipper family protein / lipid-binding START domain-containing protein	LIMPET1	DNA/MuDR	43.5241	44.2222	57.0537	2.71233	3.65847	2.64573	2.61828	6.33724e-11	No
	3.07	0.24	0.00298026	1_10851401	1	10851401	transposon_fragment	non-pericentromeric	none	none	AT1TE35050	none	none	ATTIRTA1	DNA/Tc1	5.04499	5.1259	6.61323	0.299068	0.403392	0.291725	0.235725	0.0116118	No
	5.46	0.33	4.84147e-05	1_10852201	1	10852201	transposon_fragment	non-pericentromeric	none	none	AT1TE35055	none	none	ATREP3	RC/Helitron	5.97951	6.07541	7.83825	0	0	0	0.326656	0.000454226	No
	3.43	0.46	0.000464806	1_10852401	1	10852401	transposon_fragment	non-pericentromeric	none	none	AT1TE35055	AT1G30620	NAD(P)-binding Rossmann-fold superfamily protein	ATREP3	RC/Helitron	6.60552	6.71145	8.65885	0.301983	0.407323	0.294567	0.459471	0.00280351	No
	5.76	0.52	7.34731e-06	1_10867801	1	10867801	transposon_fragment	non-pericentromeric	none	none	AT1TE35100	AT1G30650	WRKY DNA-binding protein 14	ATREP10D	RC/Helitron	7.38617	7.50463	9.68217	0	0	0	0.521009	9.38585e-05	No
	5.67	0.46	1.40252e-05	1_10887001	1	10887001	transposon_fragment	non-pericentromeric	none	none	AT1TE35160	AT1G30690	Sec14p-like phosphatidylinositol transfer family protein	VANDAL8	DNA/MuDR	6.9209	7.03189	9.07227	0	0	0	0.455348	0.000162447	No
	4.77	-0.07	0.00127202	1_10911401	1	10911401	transposon_fragment	non-pericentromeric	none	none	AT1TE35230	AT1G30755	elongation factor G, putative (DUF668)	ATREP1	RC/Helitron	3.6522	3.71077	4.78749	0	0	0	-0.0671998	0.00617054	No
	2.77	0.97	0.000142038	1_10914801	1	10914801	transposon_fragment	non-pericentromeric	none	none	AT1TE35250	none	none	SIMPLEHAT1	DNA/HAT	10.625	10.7954	13.9279	0.897868	1.21107	0.875821	0.967101	0.00109651	No
	0.83	4.41	0.00231016	1_10916001	1	10916001	transposon_fragment	non-pericentromeric	none	none	AT1TE35255	none	none	ATCOPIA15	LTR/Copia	121.094	123.036	158.736	42.4376	57.2412	41.3956	4.41098	0.00930138	No
	3.77	2.88	1.18094e-16	1_10916401	1	10916401	transposon_fragment	non-pericentromeric	none	none	AT1TE35260	AT1G30760	FAD-binding Berberine family protein	ATREP15	RC/Helitron	54.5061	55.3802	71.4494	2.41002	3.2507	2.35084	2.87839	2.21232e-14	No
	0.84	2.75	0.0163295	1_10921001	1	10921001	transposon_fragment	non-pericentromeric	none	none	AT1TE35275	none	none	HELITRONY1B	RC/Helitron	35.9567	36.5334	47.134	12.465	16.8132	12.1589	2.7488	0.0499523	No
	1.16	2.8	0.00107003	1_10921201	1	10921201	transposon_fragment	non-pericentromeric	none	none	AT1TE35275	none	none	HELITRONY1B	RC/Helitron	39.8925	40.5322	52.2931	11.097	14.968	10.8246	2.80363	0.0053054	No
	3.96	0.8	1.38967e-05	1_10921401	1	10921401	transposon_fragment	non-pericentromeric	none	none	AT1TE35275	none	none	HELITRONY1B	RC/Helitron	9.53796	9.69093	12.5028	0.301665	0.406894	0.294257	0.802842	0.000161178	No
	1.55	1.92	0.00069708	1_10931801	1	10931801	transposon_fragment	non-pericentromeric	none	none	AT1TE35310	AT1G30790	F-box and associated interaction domains-containing protein	BRODYAGA1A	DNA/MuDR	21.4102	21.7535	28.0656	4.49218	6.05919	4.38188	1.92404	0.00382411	No
	1.25	1.45	0.0152422	1_10932001	1	10932001	transposon_fragment	non-pericentromeric	none	none	AT1TE35320	AT1G30790	F-box and associated interaction domains-containing protein	TNAT1A	DNA	13.8585	14.0808	18.1665	3.5716	4.81748	3.4839	1.45343	0.0470182	No
	4.95	0.03	0.000608754	1_10970201	1	10970201	transposon_fragment	non-pericentromeric	none	none	AT1TE35420	none	none	HELITRONY3	RC/Helitron	4.14378	4.21024	5.43188	0	0	0	0.0319333	0.00342795	No
	3.98	0.81	1.21156e-05	1_10978401	1	10978401	transposon_fragment	non-pericentromeric	none	none	AT1TE35450	AT1G30845	cell growth defect protein	RathE2_cons	RathE2_cons	9.61246	9.76662	12.6005	0.299475	0.403941	0.292121	0.806027	0.000143246	No
	1.71	1.56	0.00106317	1_10982001	1	10982001	transposon_fragment	non-pericentromeric	none	none	AT1TE35460	none	none	ATGP1	LTR/Gypsy	16.0824	16.3403	21.0816	3.00801	4.05729	2.93414	1.55567	0.00527497	No
	0.79	3.4	0.0101192	1_10982401	1	10982401	transposon_fragment	non-pericentromeric	none	none	AT1TE35460	none	none	ATGP1	LTR/Gypsy	57.6273	58.5515	75.5408	20.6751	27.8871	20.1674	3.39566	0.033335	No
	1.66	3.24	7.97204e-07	1_10982601	1	10982601	transposon_fragment	non-pericentromeric	none	none	AT1TE35460	none	none	ATGP1	LTR/Gypsy	60.273	61.2396	79.0089	11.8182	15.9408	11.528	3.24262	1.39808e-05	No
	2.29	3.14	2.70318e-10	1_10982801	1	10982801	transposon_fragment	non-pericentromeric	none	none	AT1TE35465	none	none	ATGP1	LTR/Gypsy	60.1827	61.1479	78.8906	7.56878	10.209	7.38293	3.13724	1.22963e-08	No
	1.79	2.01	9.08891e-05	1_10983601	1	10983601	transposon_fragment	non-pericentromeric	none	none	AT1TE35465	AT1G30850	root hair specific 4	ATGP1	LTR/Gypsy	23.659	24.0385	31.0135	4.20453	5.6712	4.10129	2.00918	0.000760863	No
	1.6	2.6	2.94259e-05	1_11005401	1	11005401	transposon_fragment	non-pericentromeric	AT1G30920	F-box family protein	AT1TE35525	AT1G30920	F-box family protein	ATREP4	RC/Helitron	36.8671	37.4584	48.3273	7.50065	10.1171	7.31647	2.60328	0.000302161	No
	3.08	0.24	0.00288173	1_11005601	1	11005601	transposon_fragment	non-pericentromeric	none	none	AT1TE35525	AT1G30920	F-box family protein	ATREP4	RC/Helitron	5.07643	5.15784	6.65445	0.299072	0.403398	0.291729	0.23904	0.0112815	No
	1.45	2.69	9.73568e-05	1_11006201	1	11006201	transposon_fragment	non-pericentromeric	none	none	AT1TE35530	AT1G30920	F-box family protein	ATTIR16T3A	DNA	38.3941	39.0099	50.329	8.72473	11.7682	8.51049	2.68885	0.000807969	No
	4.77	-0.07	0.0012742	1_11019201	1	11019201	transposon_fragment	non-pericentromeric	none	none	AT1TE35585	none	none	ATREP10D	RC/Helitron	3.65076	3.70931	4.7856	0	0	0	-0.0673725	0.00617198	No
	2.66	2.56	6.50774e-10	1_11020201	1	11020201	transposon_fragment	non-pericentromeric	none	none	AT1TE35595	none	none	ATREP10B	RC/Helitron	39.9382	40.5787	52.353	3.86944	5.21922	3.77443	2.55732	2.70988e-08	No
	0.96	3.94	0.000862687	1_11020401	1	11020401	transposon_fragment	non-pericentromeric	none	none	AT1TE35600	none	none	ATREP10D	RC/Helitron	88.9725	90.3994	116.63	28.4518	38.3767	27.7532	3.94173	0.0045404	No
	3.11	2	6.33287e-09	1_11021001	1	11021001	transposon_fragment	non-pericentromeric	none	none	AT1TE35605	none	none	HELITRON1	RC/Helitron	26.1994	26.6195	34.3435	1.8177	2.45177	1.77306	1.99605	2.03594e-07	No
	2.25	1.17	0.000404943	1_11023601	1	11023601	transposon_fragment	non-pericentromeric	none	none	AT1TE35610	none	none	ATDNA2T9C	DNA/MuDR	12.1452	12.3399	15.9205	1.52237	2.05342	1.48499	1.16684	0.00250063	No
	1.84	0.87	0.0064399	1_11028001	1	11028001	transposon_fragment	non-pericentromeric	none	none	AT1TE35625	none	none	ATREP3	RC/Helitron	8.91537	9.05835	11.6867	1.49366	2.01469	1.45698	0.873809	0.0227622	No
	2.33	0.35	0.00920417	1_11029001	1	11029001	transposon_fragment	non-pericentromeric	none	none	AT1TE35630	none	none	ATREP11	RC/Helitron	5.47099	5.55873	7.17165	0.606029	0.817431	0.591148	0.346949	0.0308243	No
	5.06	0.09	0.000370136	1_11029401	1	11029401	transposon_fragment	non-pericentromeric	none	none	AT1TE35630	none	none	ATREP11	RC/Helitron	4.5087	4.58101	5.91023	0	0	0	0.0922742	0.00235225	No
	1.9	1.57	0.000333579	1_11032001	1	11032001	transposon_fragment	non-pericentromeric	none	none	AT1TE35635	AT1G09095		ATREP12	RC/Helitron	16.6005	16.8667	21.7608	2.70314	3.64608	2.63676	1.56542	0.00217558	No
	3.31	0.38	0.000926504	1_11045001	1	11045001	transposon_fragment	non-pericentromeric	AT1G30972	Plant thionin family protein	AT1TE35670	AT1G30974	Plant thionin family protein	ATREP11	RC/Helitron	6.04168	6.13858	7.91975	0.302022	0.407376	0.294606	0.38111	0.0047203	No
	1.13	2.06	0.00784795	1_11045201	1	11045201	transposon_fragment	non-pericentromeric	AT1G30972	Plant thionin family protein	AT1TE35670	AT1G30974	Plant thionin family protein	ATREP11	RC/Helitron	22.3346	22.6928	29.2773	6.30576	8.5054	6.15092	2.06142	0.0269911	No
	2.56	1.13	0.000119939	1_11045601	1	11045601	transposon_fragment	non-pericentromeric	none	none	AT1TE35670	AT1G30974	Plant thionin family protein	ATREP11	RC/Helitron	12.0741	12.2677	15.8273	1.20046	1.61921	1.17098	1.12908	0.000946312	No
	4.01	1.47	1.85081e-08	1_11048001	1	11048001	transposon_fragment	non-pericentromeric	none	none	AT1TE35675	none	none	ATLINE1_3A	LINE/L1	17.547	17.8284	23.0015	0.597456	0.805867	0.582785	1.46643	5.26835e-07	No
	1.6	1.95	0.000442249	1_11048201	1	11048201	transposable_element_gene	non-pericentromeric	none	none	AT1TE35675	none	none	ATLINE1_3A	LINE/L1	22.113	22.4677	28.9869	4.47821	6.04035	4.36825	1.9528	0.00268349	No
	1.44	1.25	0.0102437	1_11048401	1	11048401	transposable_element_gene	non-pericentromeric	none	none	AT1TE35675	none	none	ATLINE1_3A	LINE/L1	11.9809	12.173	15.7051	2.68869	3.62659	2.62267	1.25216	0.0337067	No
	1.47	1.3	0.00825757	1_11065001	1	11065001	transposable_element_gene	non-pericentromeric	none	none	AT1TE35720	none	none	ATLINEIII	LINE/L1	12.5035	12.704	16.3902	2.74749	3.7059	2.68003	1.30057	0.0282207	No
	1.03	3.05	0.00199004	1_11067001	1	11067001	transposon_fragment	non-pericentromeric	none	none	AT1TE35725	none	none	ATREP15	RC/Helitron	46.925	47.6776	61.5117	14.2381	19.2048	13.8885	3.05245	0.00862799	No
	2.79	0.6	0.000940318	1_11067401	1	11067401	transposon_fragment	non-pericentromeric	none	none	AT1TE35725	none	none	ATREP15	RC/Helitron	7.41334	7.53223	9.71778	0.596	0.803903	0.581365	0.601998	0.00478283	No
	5.25	0.19	0.000158374	1_11068801	1	11068801	transposon_fragment	non-pericentromeric	none	none	AT1TE35735	none	none	ATREP4	RC/Helitron	5.13223	5.21454	6.72759	0	0	0	0.194567	0.00119785	No
	3.44	1.04	8.08638e-06	1_11088601	1	11088601	transposon_fragment	non-pericentromeric	none	none	AT1TE35810	none	none	ATREP10D	RC/Helitron	11.7782	11.9671	15.4395	0.596844	0.805041	0.582188	1.0389	0.000102168	No
	1.47	2.25	0.000428548	1_11090601	1	11090601	transposon_fragment	non-pericentromeric	none	none	AT1TE35835	AT1G31080	F-box family protein	ATLINE1_3A	LINE/L1	27.2545	27.6916	35.7266	6.08671	8.20994	5.93725	2.2455	0.00261132	No
	2.16	1.59	6.3641e-05	1_11093601	1	11093601	transposon_fragment	non-pericentromeric	none	none	AT1TE35845	AT1G31090	F-box family protein	ATHPOGON2	DNA/Pogo	17.5459	17.8273	23	2.38576	3.21799	2.32718	1.59411	0.000571576	No
	1.75	1.46	0.00120226	1_11097401	1	11097401	transposable_element_gene	non-pericentromeric	none	none	AT1TE35855	none	none	ATLINE2	LINE/L1	14.9505	15.1902	19.5978	2.70102	3.64321	2.63469	1.45971	0.00589266	No
	1.56	1.05	0.010621	1_11097601	1	11097601	transposable_element_gene	non-pericentromeric	none	none	AT1TE35855	none	none	ATLINE2	LINE/L1	10.1345	10.2971	13.2849	2.07852	2.80357	2.02748	1.04633	0.0347646	No
	1.43	2.38	0.000332845	1_11098001	1	11098001	transposable_element_gene	non-pericentromeric	none	none	AT1TE35855	none	none	ATLINE2	LINE/L1	30.1845	30.6686	39.5674	6.90524	9.314	6.73569	2.37932	0.00217132	No
	1.33	1.96	0.00297832	1_11098801	1	11098801	transposable_element_gene	non-pericentromeric	none	none	AT1TE35855	none	none	ATLINE2	LINE/L1	21.1354	21.4744	27.7054	5.1967	7.00946	5.06909	1.95568	0.0116066	No
	1.65	1.74	0.000760303	1_11099001	1	11099001	transposable_element_gene	non-pericentromeric	none	none	AT1TE35855	none	none	ATLINE2	LINE/L1	18.5692	18.867	24.3415	3.62789	4.8934	3.5388	1.73663	0.00413318	No
	2.97	0.73	0.000294694	1_11099401	1	11099401	transposon_fragment	non-pericentromeric	none	none	AT1TE35860	none	none	ATLINEIII	LINE/L1	8.49965	8.63597	11.1418	0.600621	0.810135	0.585872	0.731302	0.00194953	No
	1.13	4.75	2.17783e-05	1_11111601	1	11111601	transposon_fragment	non-pericentromeric	none	none	AT1TE35900	none	none	ATLINE1_3A	LINE/L1	165.49	168.144	216.933	46.9724	63.3578	45.819	4.75476	0.000233941	Yes
	-1.14	4.64	1.60072e-05	1_11112001	1	11112001	transposon_fragment	non-pericentromeric	none	none	AT1TE35900	none	none	ATLINE1_3A	LINE/L1	71.6144	72.7629	93.8758	98.275	132.556	95.8619	4.64327	0.000180559	Yes
	5.06	0.09	0.000380764	1_11125201	1	11125201	transposon_fragment	non-pericentromeric	none	none	AT1TE35950	AT1G31160	HISTIDINE TRIAD NUCLEOTIDE-BINDING 2	HELITRONY3	RC/Helitron	4.48425	4.55617	5.87819	0	0	0	0.0895341	0.00239884	No
	2.58	0.84	0.000526179	1_11126401	1	11126401	transposon_fragment	non-pericentromeric	none	none	AT1TE35955	none	none	ATHPOGON2	DNA/Pogo	9.25557	9.40401	12.1327	0.89116	1.20202	0.869277	0.837418	0.00311436	No
	1.5	2.88	2.4193e-05	1_11126801	1	11126801	transposon_fragment	non-pericentromeric	none	none	AT1TE35970	none	none	VANDAL20	DNA/MuDR	45.0695	45.7923	59.0794	9.89333	13.3444	9.6504	2.88112	0.000254694	No
	2.23	2.9	3.80563e-09	1_11127001	1	11127001	transposon_fragment	non-pericentromeric	none	none	AT1TE35970	none	none	VANDAL20	DNA/MuDR	49.9632	50.7645	65.4944	6.54899	8.83348	6.38818	2.89656	1.3009e-07	No
	5.04	0.08	0.000407092	1_11130601	1	11130601	transposable_element_gene	non-pericentromeric	none	none	AT1TE35980	AT1G31163	F-box associated ubiquitination effector family protein	TAG2	DNA/HAT	4.42658	4.49757	5.80258	0	0	0	0.0830567	0.00250413	No
	2.86	0.14	0.00686834	1_11130801	1	11130801	transposable_element_gene	non-pericentromeric	none	none	AT1TE35980	AT1G31163	F-box associated ubiquitination effector family protein	TAG2	DNA/HAT	4.40439	4.47503	5.7735	0.301979	0.407319	0.294564	0.136833	0.0240538	No
	3.68	5.79	5.22169e-37	1_11132801	1	11132801	transposon_fragment	non-pericentromeric	none	none	AT1TE35985	AT1G31170	sulfiredoxin	RathE3_cons	RathE3_cons	462.005	469.415	605.62	22.4445	30.2738	21.8934	5.79092	1.59097e-33	No
	2.07	2.37	1.14931e-06	1_11155201	1	11155201	transposon_fragment	non-pericentromeric	none	none	AT1TE36060	AT1G31220	Formyl transferase	HELITRONY1C	RC/Helitron	32.5989	33.1217	42.7323	4.7837	6.4524	4.66624	2.36851	1.91512e-05	No
	2.91	0.15	0.00588579	1_11156001	1	11156001	transposon_fragment	non-pericentromeric	none	none	AT1TE36060	AT1G31220	Formyl transferase	HELITRONY1C	RC/Helitron	4.50869	4.581	5.91023	0.298985	0.40328	0.291643	0.14615	0.0211316	No
	3.13	0.27	0.00219924	1_11173401	1	11173401	transposon_fragment	non-pericentromeric	none	none	AT1TE36115	none	none	ATREP10D	RC/Helitron	5.27551	5.36012	6.91541	0.299113	0.403453	0.291768	0.274404	0.0090362	No
	1.8	0.64	0.0146537	1_11173801	1	11173801	transposon_fragment	non-pericentromeric	none	none	AT1TE36115	none	none	ATREP10D	RC/Helitron	7.04802	7.16105	9.2389	1.19991	1.61847	1.17045	0.64148	0.0454259	No
	1.83	2.66	2.18334e-06	1_11174001	1	11174001	transposon_fragment	non-pericentromeric	none	none	AT1TE36115	none	none	ATREP10D	RC/Helitron	39.6768	40.3131	52.0104	6.89861	9.30505	6.72921	2.65907	3.33276e-05	No
	-1.73	1.77	9.00806e-05	1_11174201	1	11174201	transposon_fragment	non-pericentromeric	none	none	AT1TE36115	none	none	ATREP10D	RC/Helitron	6.64648	6.75307	8.71255	13.9602	18.8299	13.6174	1.77145	0.000755479	No
	-1.57	1.47	0.00107056	1_11174601	1	11174601	transposon_fragment	non-pericentromeric	none	none	AT1TE36120	none	none	ATREP2A	RC/Helitron	5.65762	5.74835	7.41629	10.6531	14.3693	10.3915	1.46841	0.00530703	Yes
	3.43	1.05	8.64135e-06	1_11174801	1	11174801	transposon_fragment	non-pericentromeric	none	none	AT1TE36120	none	none	ATREP2A	RC/Helitron	11.8007	11.9899	15.4689	0.604934	0.815953	0.59008	1.05125	0.000108232	Yes
	6.88	1.34	1.6586e-10	1_11204201	1	11204201	transposon_fragment	non-pericentromeric	none	none	AT1TE36210	none	none	META1	LTR/Copia	16.2647	16.5256	21.3207	0	0	0	1.33931	8.00999e-09	No
	5.53	0.37	3.28712e-05	1_11241401	1	11241401	transposon_fragment	non-pericentromeric	AT1G06437		AT1TE36345	AT1G06437		BRODYAGA2	DNA/MuDR	6.26495	6.36543	8.21242	0	0	0	0.36822	0.000330026	No
	-0.61	5.87	0.0129925	1_11241801	1	11241801	transposon_fragment	non-pericentromeric	none	none	AT1TE36350	AT1G31380	TRAF-like family protein	ATDNAI27T9A	DNA/MuDR	212.769	216.181	278.908	201.681	272.034	196.729	5.86973	0.041205	No
	2.6	1.39	2.00622e-05	1_11280001	1	11280001	transposon_fragment	non-pericentromeric	none	none	AT1TE36480	AT1G31520	hypothetical protein	HELITRONY3	RC/Helitron	15.3728	15.6193	20.1515	1.50523	2.03031	1.46827	1.39448	0.000219121	No
	1.28	1.97	0.00362359	1_11280201	1	11280201	transposon_fragment	non-pericentromeric	none	none	AT1TE36485	AT1G31520	hypothetical protein	ATREP10D	RC/Helitron	21.3088	21.6505	27.9326	5.40123	7.28534	5.2686	1.97036	0.0138007	No
	5.12	0.13	0.000282363	1_11285001	1	11285001	transposon_fragment	non-pericentromeric	none	none	AT1TE36485	none	none	ATREP10D	RC/Helitron	4.68245	4.75755	6.138	0	0	0	0.129388	0.00187827	No
	1.28	3.2	9.99772e-05	1_11298401	1	11298401	transposon_fragment	non-pericentromeric	AT1G31555	hypothetical protein	AT1TE36550	AT1G31555	hypothetical protein	ATREP7	RC/Helitron	54.7895	55.6682	71.8209	13.9573	18.826	13.6145	3.19642	0.000825939	No
	5.05	0.09	0.00039512	1_11302401	1	11302401	transposon_fragment	non-pericentromeric	none	none	AT1TE36570	AT1G06443		ATENSPM3	DNA/En-Spm	4.45225	4.52365	5.83624	0	0	0	0.0859583	0.00244821	No
	2.19	0.61	0.00520582	1_11302601	1	11302601	transposable_element_gene	non-pericentromeric	none	none	AT1TE36570	AT1G06443		ATENSPM3	DNA/En-Spm	7.10623	7.2202	9.31521	0.904462	1.21997	0.882254	0.609081	0.0189763	No
	1.17	1.74	0.0118335	1_11303401	1	11303401	transposable_element_gene	non-pericentromeric	none	none	AT1TE36570	none	none	ATENSPM3	DNA/En-Spm	17.3499	17.6282	22.7431	4.74257	6.39692	4.62612	1.73893	0.0381809	No
	1.53	1.31	0.00598137	1_11307801	1	11307801	transposon_fragment	non-pericentromeric	none	none	AT1TE36570	none	none	ATENSPM3	DNA/En-Spm	12.791	12.9961	16.7671	2.7008	3.64292	2.63448	1.31115	0.0214285	No
	6.98	1.42	4.36144e-11	1_11310601	1	11310601	transposon_fragment	non-pericentromeric	none	none	AT1TE36575	AT1G31580	ECS1	ENDOVIR1	LTR/Copia	17.4429	17.7226	22.865	0	0	0	1.4227	2.4211e-09	No
	3.36	0.41	0.000679119	1_11312601	1	11312601	transposon_fragment	non-pericentromeric	none	none	AT1TE36590	none	none	HELITRONY1B	RC/Helitron	6.23522	6.33522	8.17345	0.299227	0.403607	0.29188	0.409838	0.00373851	No
	4.34	1.08	4.79704e-07	1_11319601	1	11319601	transposon_fragment	non-pericentromeric	none	none	AT1TE36615	AT1G31630	AGAMOUS-like 86	ATREP15	RC/Helitron	12.4623	12.6621	16.3362	0.30172	0.406969	0.294311	1.0761	8.9928e-06	No
	2.73	0.57	0.00130956	1_11320801	1	11320801	transposon_fragment	non-pericentromeric	none	none	AT1TE36615	AT1G31630	AGAMOUS-like 86	ATREP15	RC/Helitron	7.17128	7.28629	9.40048	0.600893	0.810502	0.586138	0.57348	0.00628351	No
	6.6	1.12	4.81953e-09	1_11324201	1	11324201	transposon_fragment	non-pericentromeric	none	none	AT1TE36625	AT1G31640	AGAMOUS-like 92	HELITRONY1E	RC/Helitron	13.3299	13.5437	17.4735	0	0	0	1.11888	1.60568e-07	No
	1.57	1.65	0.00159801	1_11325401	1	11325401	transposon_fragment	non-pericentromeric	none	none	AT1TE36630	AT1G31640	AGAMOUS-like 92	HELITRONY3	RC/Helitron	17.1837	17.4593	22.5253	3.55645	4.79704	3.46912	1.65213	0.00714549	No
	1.4	1.24	0.0129973	1_11325601	1	11325601	transposon_fragment	non-pericentromeric	none	none	AT1TE36630	AT1G31640	AGAMOUS-like 92	HELITRONY3	RC/Helitron	11.734	11.9222	15.3815	2.71705	3.66484	2.65034	1.24055	0.0412176	No
	5.47	0.33	4.69678e-05	1_11325801	1	11325801	transposon_fragment	non-pericentromeric	none	none	AT1TE36635	AT1G31640	AGAMOUS-like 92	ATCOPIA21	LTR/Copia	6.00644	6.10277	7.87354	0	0	0	0.329264	0.000443928	No
	2.71	0.05	0.0126407	1_11326001	1	11326001	transposon_fragment	non-pericentromeric	none	none	AT1TE36635	AT1G31640	AGAMOUS-like 92	ATCOPIA21	LTR/Copia	3.93339	3.99647	5.15609	0.30203	0.407387	0.294613	0.048174	0.0403307	No
	-0.79	3.55	0.0070659	1_11352201	1	11352201	transposon_fragment	non-pericentromeric	AT1G31710	Copper amine oxidase family protein	AT1TE36715	none	none	ATREP10	RC/Helitron	38.5616	39.18	50.5485	41.6538	56.184	40.631	3.54931	0.0246207	No
	3.2	1.6	1.89363e-07	1_11352401	1	11352401	transposon_fragment	non-pericentromeric	AT1G31710	Copper amine oxidase family protein	AT1TE36715	none	none	ATREP10	RC/Helitron	18.9481	19.252	24.8382	1.20804	1.62945	1.17838	1.59858	4.01245e-06	No
	6.13	0.77	4.70163e-07	1_11352601	1	11352601	transposon_fragment	non-pericentromeric	AT1G31710	Copper amine oxidase family protein	AT1TE36725	none	none	ATREP4	RC/Helitron	9.56455	9.71794	12.5377	0	0	0	0.768732	8.82624e-06	No
	1.73	1.16	0.00392166	1_11368201	1	11368201	transposon_fragment	non-pericentromeric	AT1G31740	beta-galactosidase 15	AT1TE36770	none	none	HELITRONY3	RC/Helitron	11.4966	11.681	15.0703	2.10293	2.8365	2.05129	1.16179	0.014804	No
	2.77	1.27	2.11354e-05	1_11368401	1	11368401	transposon_fragment	non-pericentromeric	AT1G31740	beta-galactosidase 15	AT1TE36775	none	none	ATREP10D	RC/Helitron	13.9122	14.1353	18.2369	1.20008	1.61871	1.17061	1.2655	0.000228439	No
	5.2	0.18	0.000191973	1_11384801	1	11384801	transposon_fragment	non-pericentromeric	none	none	AT1TE36820	none	none	ATREP3	RC/Helitron	4.96135	5.04092	6.50359	0	0	0	0.176665	0.0013829	No
	4.62	-0.14	0.00220421	1_11407201	1	11407201	transposon_fragment	non-pericentromeric	none	none	AT1TE36890	AT1G31810	Formin Homology 14	ATREP5	RC/Helitron	3.26832	3.32074	4.28428	0	0	0	-0.137469	0.0090362	No
	4.72	-0.08	0.00147875	1_11407401	1	11407401	transposon_fragment	non-pericentromeric	none	none	AT1TE36890	AT1G31810	Formin Homology 14	ATREP5	RC/Helitron	3.52813	3.58471	4.62485	0	0	0	-0.0827032	0.00670525	No
	4.75	2.08	1.76952e-13	1_11421801	1	11421801	transposon_fragment	non-pericentromeric	none	none	AT1TE36940	AT1G31840	Tetratricopeptide repeat (TPR)-like superfamily protein	ARNOLD1	DNA/MuDR	29.7973	30.2752	39.0598	0.604094	0.81482	0.589261	2.08071	1.72033e-11	No
	1.99	0.75	0.00569313	1_11422401	1	11422401	transposon_fragment	non-pericentromeric	none	none	AT1TE36945	AT1G31840	Tetratricopeptide repeat (TPR)-like superfamily protein	ATTIRX1C	DNA	8.07387	8.20336	10.5836	1.20004	1.61865	1.17057	0.752944	0.020528	No
	2.39	1.01	0.000482088	1_11428401	1	11428401	transposon_fragment	non-pericentromeric	none	none	AT1TE36960	AT1G31850	S-adenosyl-L-methionine-dependent methyltransferases superfamily protein	HELITRONY3	RC/Helitron	10.6542	10.8251	13.9661	1.20031	1.61902	1.17084	1.00719	0.00289181	No
	-1.87	0.24	0.0160819	1_11454401	1	11454401	transposon_fragment	non-pericentromeric	none	none	AT1TE37060	none	none	ATLANTYS3	LTR/Gypsy	1.48124	1.505	1.94169	3.58631	4.83732	3.49825	0.238526	0.0492828	No
	-1.61	0.56	0.0159029	1_11454601	1	11454601	transposon_fragment	non-pericentromeric	none	none	AT1TE37065	none	none	TAT1_ATH	LTR/Gypsy	2.42173	2.46057	3.17453	4.77502	6.44069	4.65777	0.563425	0.0488102	No
	-2.03	0.14	0.0133254	1_11454801	1	11454801	transposon_fragment	non-pericentromeric	none	none	AT1TE37065	AT1G31910	GHMP kinase family protein	TAT1_ATH	LTR/Gypsy	1.18924	1.20831	1.55891	3.29543	4.44498	3.21451	0.137419	0.0420025	No
	0.88	4.54	0.00101067	1_11493201	1	11493201	transposon_fragment	non-pericentromeric	none	none	AT1TE37180	none	none	ATDNA12T3_2	DNA	134.931	137.095	176.874	45.4677	61.3282	44.3513	4.54493	0.00504717	Yes
	-0.71	5.43	0.00407014	1_11493401	1	11493401	transposon_fragment	non-pericentromeric	none	none	AT1TE37180	none	none	ATDNA12T3_2	DNA	149.455	151.852	195.914	152.774	206.066	149.023	5.42809	0.0152851	Yes
	6.2	0.83	2.40257e-07	1_11493601	1	11493601	transposon_fragment	non-pericentromeric	none	none	AT1TE37185	none	none	HELITRONY1D	RC/Helitron	10.0965	10.2584	13.235	0	0	0	0.825488	4.92979e-06	No
	-1.59	1.36	0.00142026	1_11496801	1	11496801	transposon_fragment	non-pericentromeric	none	none	AT1TE37195	AT1G06513		ATTIR16T3A	DNA	5.10279	5.18463	6.689	9.74614	13.1459	9.50682	1.35778	0.00654027	Yes
	2.79	0.61	0.000904269	1_11497001	1	11497001	transposon_fragment	non-pericentromeric	none	none	AT1TE37195	AT1G06513		ATTIR16T3A	DNA	7.50723	7.62763	9.84086	0.600576	0.810075	0.585829	0.612519	0.00466441	Yes
	5.45	0.32	5.00934e-05	1_11513201	1	11513201	transposon_fragment	non-pericentromeric	none	none	AT1TE37230	AT1G32030	plant-specific B3-DNA-binding domain protein (DUF313)	HELITRONY1E	RC/Helitron	5.94926	6.04467	7.79859	0	0	0	0.323727	0.000466158	No
	4.65	-0.13	0.00202061	1_11517001	1	11517001	transposon_fragment	non-pericentromeric	none	none	AT1TE37255	none	none	BRODYAGA2	DNA/MuDR	3.33889	3.39243	4.37678	0	0	0	-0.128376	0.00867824	No
	-1.21	2.3	0.00136016	1_11518601	1	11518601	transposable_element_gene	non-pericentromeric	none	none	AT1TE37265	none	none	ATLANTYS2	LTR/Gypsy	12.9308	13.1382	16.9504	18.7141	25.2422	18.2546	2.30142	0.00637816	No
	2.81	0.1	0.00858048	1_11522801	1	11522801	transposon_fragment	non-pericentromeric	none	none	AT1TE37275	none	none	ATREP11	RC/Helitron	4.24868	4.31682	5.56939	0.302216	0.407639	0.294795	0.102756	0.029143	No
	3.94	0.78	1.58594e-05	1_11523001	1	11523001	transposon_fragment	non-pericentromeric	none	none	AT1TE37275	none	none	ATREP11	RC/Helitron	9.39467	9.54534	12.315	0.299462	0.403923	0.292109	0.781134	0.000179017	No
	-0.69	4.68	0.00787156	1_11536601	1	11536601	transposon_fragment	non-pericentromeric	none	none	AT1TE37340	AT1G32070	nuclear shuttle interacting	ATHATN3	DNA/HAT	89.2602	90.6917	117.007	89.8925	121.25	87.6852	4.67738	0.027063	Yes
	1.15	4.5	2.54441e-05	1_11536801	1	11536801	transposon_fragment	non-pericentromeric	none	none	AT1TE37340	AT1G32070	nuclear shuttle interacting	ATHATN3	DNA/HAT	138.747	140.972	181.876	38.8936	52.4608	37.9385	4.50342	0.000265924	Yes
	5.88	0.6	3.07595e-06	1_11537201	1	11537201	transposon_fragment	non-pericentromeric	AT1G32080	membrane protein	AT1TE37345	AT1G32070	nuclear shuttle interacting	ATCOPIA47	LTR/Copia	8.07241	8.20187	10.5817	0	0	0	0.601709	4.48459e-05	No
	5.13	0.14	0.000264945	1_11550001	1	11550001	transposon_fragment	non-pericentromeric	none	none	AT1TE37385	AT1G32100	pinoresinol reductase 1	ATREP10B	RC/Helitron	4.738	4.81399	6.21082	0	0	0	0.13546	0.00178701	No
	2.65	0.89	0.000333015	1_11550201	1	11550201	transposon_fragment	non-pericentromeric	none	none	AT1TE37390	none	none	HELITRONY2	RC/Helitron	9.74633	9.90264	12.776	0.897767	1.21093	0.875722	0.890838	0.00217225	Yes
	-0.72	4.27	0.00776454	1_11550801	1	11550801	transposon_fragment	non-pericentromeric	none	none	AT1TE37390	AT1G32120	serine/threonine-protein phosphatase 7 long form-like protein	HELITRONY2	RC/Helitron	66.4211	67.4863	87.0682	68.154	91.9283	66.4805	4.27279	0.0267332	Yes
	5.24	0.19	0.000158954	1_11551201	1	11551201	transposon_fragment	non-pericentromeric	none	none	AT1TE37395	AT1G32120	serine/threonine-protein phosphatase 7 long form-like protein	HELITRONY3	RC/Helitron	5.12892	5.21118	6.72325	0	0	0	0.194236	0.00119951	No
	4.42	1.14	2.06126e-07	1_1160001	1	1160001	transposon_fragment	non-pericentromeric	none	none	AT1TE03785	none	none	ATREP11A	RC/Helitron	13.176	13.3874	17.2718	0.30156	0.406753	0.294155	1.13811	4.31947e-06	No
	-1.68	2.33	1.02359e-05	1_1160201	1	1160201	transposon_fragment	non-pericentromeric	none	none	AT1TE03785	none	none	ATREP11A	RC/Helitron	10.6016	10.7716	13.8971	21.2796	28.7025	20.7571	2.33108	0.000124075	No
	4.62	-0.13	0.00214503	1_11611201	1	11611201	transposon_fragment	non-pericentromeric	none	none	AT1TE37590	AT1G32230	WWE protein-protein interaction domain protein family	ATREP15	RC/Helitron	3.29032	3.34309	4.31313	0	0	0	-0.134615	0.00891201	No
	1.57	1.34	0.00449793	1_11611601	1	11611601	transposon_fragment	non-pericentromeric	none	none	AT1TE37590	AT1G32230	WWE protein-protein interaction domain protein family	ATREP15	RC/Helitron	13.1618	13.3729	17.2532	2.70085	3.64298	2.63453	1.33971	0.0166546	No
	2.4	2.04	6.44811e-07	1_11617401	1	11617401	transposon_fragment	non-pericentromeric	AT1G32230	WWE protein-protein interaction domain protein family	AT1TE37605	none	none	ATREP15	RC/Helitron	25.9893	26.4061	34.0682	2.99515	4.03995	2.9216	2.04424	1.16031e-05	No
	1.38	2.52	0.000354794	1_11617601	1	11617601	transposon_fragment	non-pericentromeric	none	none	AT1TE37605	none	none	ATREP15	RC/Helitron	33.3331	33.8677	43.6948	7.93937	10.7089	7.74442	2.52192	0.00228734	No
	3.35	1.39	6.08643e-07	1_11619001	1	11619001	transposon_fragment	non-pericentromeric	none	none	AT1TE37615	none	none	ATREP3	RC/Helitron	16.0381	16.2953	21.0235	0.903609	1.21881	0.881421	1.39484	1.10495e-05	No
	4.86	-0.02	0.000886386	1_11624001	1	11624001	transposon_fragment	non-pericentromeric	none	none	AT1TE37630	none	none	ATHILA7	LTR/Gypsy	3.889	3.95137	5.0979	0	0	0	-0.0177913	0.0046127	No
	4.8	1.43	2.63378e-09	1_11632401	1	11632401	transposon_fragment	non-pericentromeric	none	none	AT1TE37645	AT1G32240	Homeodomain-like superfamily protein	ATREP4	RC/Helitron	17.2736	17.5506	22.6431	0.301622	0.406837	0.294216	1.4255	9.37841e-08	No
	1.66	1.12	0.00572503	1_11643001	1	11643001	transposon_fragment	non-pericentromeric	AT1G32270	syntaxin	AT1TE37680	AT1G32260	envelope glycoprotein	ATHATN3	DNA/HAT	11.0027	11.1792	14.4229	2.10202	2.83527	2.0504	1.12432	0.0206264	No
	3.47	0.49	0.000370868	1_11645601	1	11645601	transposon_fragment	non-pericentromeric	none	none	AT1TE37690	AT1G32280	Bifunctional inhibitor/lipid-transfer protein/seed storage 2S albumin superfamily protein	HELITRONY1B	RC/Helitron	6.76442	6.87291	8.86716	0.301786	0.407058	0.294376	0.485675	0.00235263	No
	2.83	0.1	0.00819249	1_11647601	1	11647601	transposon_fragment	non-pericentromeric	none	none	AT1TE37705	none	none	ATREP7	RC/Helitron	4.24872	4.31685	5.56943	0.298948	0.40323	0.291607	0.100008	0.0280262	No
	3.34	0.41	0.000743185	1_11650001	1	11650001	transposon_fragment	non-pericentromeric	none	none	AT1TE37715	AT1G32300	D-arabinono-1,4-lactone oxidase family protein	HELITRONY1E	RC/Helitron	6.20171	6.30117	8.12952	0.302007	0.407356	0.294591	0.409287	0.00404962	No
	3.23	0.91	4.71795e-05	1_11660801	1	11660801	transposon_fragment	non-pericentromeric	none	none	AT1TE37755	AT1G32337	hypothetical protein	ATREP1	RC/Helitron	10.2687	10.4334	13.4607	0.604831	0.815814	0.589979	0.906529	0.000445459	No
	3.6	0.56	0.000165781	1_11668801	1	11668801	transposon_fragment	non-pericentromeric	none	none	AT1TE37780	AT1G32350	alternative oxidase 1D	ATREP15	RC/Helitron	7.38396	7.50239	9.67928	0.299338	0.403757	0.291988	0.560638	0.00123562	No
	3.07	0.24	0.00298026	1_11669001	1	11669001	transposon_fragment	non-pericentromeric	none	none	AT1TE37780	AT1G32350	alternative oxidase 1D	ATREP15	RC/Helitron	5.04499	5.1259	6.61323	0.299068	0.403392	0.291725	0.235725	0.0116118	No
	-1.5	2	0.000281353	1_11670001	1	11670001	transposon_fragment	non-pericentromeric	none	none	AT1TE37790	AT1G32350	alternative oxidase 1D	ATREP1	RC/Helitron	8.96206	9.10579	11.7479	15.9035	21.4512	15.513	1.99563	0.00187358	No
	-0.96	2.17	0.013292	1_11670201	1	11670201	transposon_fragment	non-pericentromeric	none	none	AT1TE37795	AT1G32350	alternative oxidase 1D	ATREP10B	RC/Helitron	13.0443	13.2535	17.0992	15.8635	21.3971	15.4739	2.16629	0.0419332	No
	-1.05	2.29	0.00515198	1_11670601	1	11670601	transposon_fragment	non-pericentromeric	none	none	AT1TE37795	AT1G32360	Zinc finger (CCCH-type) family protein	ATREP10B	RC/Helitron	13.7338	13.9541	18.003	17.8625	24.0935	17.4239	2.28881	0.0188004	No
	4.6	-0.14	0.00227246	1_11688201	1	11688201	transposon_fragment	non-pericentromeric	none	none	AT1TE37850	none	none	ATLINEIII	LINE/L1	3.24369	3.29571	4.25199	0	0	0	-0.140666	0.00919848	No
	4.73	-0.08	0.00143662	1_11688401	1	11688401	transposon_fragment	non-pericentromeric	none	none	AT1TE37850	none	none	ATLINEIII	LINE/L1	3.55181	3.60877	4.6559	0	0	0	-0.0797128	0.00657005	No
	4.06	1.52	9.39057e-09	1_11693401	1	11693401	transposon_fragment	non-pericentromeric	none	none	AT1TE37875	AT1G32415	pentatricopeptide (PPR) repeat-containing protein	ATGP3	LTR/Gypsy	18.3526	18.6469	24.0575	0.60423	0.815004	0.589393	1.52147	2.88567e-07	No
	3.05	0.24	0.00320162	1_11701601	1	11701601	transposon_fragment	non-pericentromeric	none	none	AT1TE37890	AT1G32420	F-box and associated interaction domains-containing protein	ATREP3	RC/Helitron	5.02172	5.10225	6.58272	0.301922	0.407242	0.294508	0.235738	0.0123683	No
	5.36	0.27	8.17132e-05	1_11706201	1	11706201	transposon_fragment	non-pericentromeric	AT1G32430	F-box and associated interaction domains-containing protein	AT1TE37920	AT1G32430	F-box and associated interaction domains-containing protein	HELITRONY1A	RC/Helitron	5.57999	5.66948	7.31454	0	0	0	0.2724	0.000693358	No
	-1.41	2.44	0.000115511	1_11707001	1	11707001	transposon_fragment	non-pericentromeric	none	none	AT1TE37925	AT1G32430	F-box and associated interaction domains-containing protein	ATREP5	RC/Helitron	13.0869	13.2968	17.1549	21.8452	29.4655	21.3088	2.443	0.00091887	No
	5.04	0.08	0.000407805	1_11720201	1	11720201	transposon_fragment	non-pericentromeric	none	none	AT1TE37970	AT1G32450	nitrate transporter 1.5	BRODYAGA2	DNA/MuDR	4.42505	4.49602	5.80058	0	0	0	0.0828893	0.00250546	No
	3.44	0.45	0.000455055	1_11734801	1	11734801	transposon_fragment	non-pericentromeric	none	none	AT1TE38030	none	none	ATREP10D	RC/Helitron	6.57094	6.67632	8.61352	0.299255	0.403644	0.291907	0.453664	0.00275209	No
	5.39	0.28	7.36737e-05	1_11735201	1	11735201	transposon_fragment	non-pericentromeric	none	none	AT1TE38035	none	none	ATREP3	RC/Helitron	5.67054	5.76148	7.43323	0	0	0	0.28142	0.000641463	No
	3.36	1.73	2.40687e-08	1_11735401	1	11735401	transposon_fragment	non-pericentromeric	none	none	AT1TE38035	none	none	ATREP3	RC/Helitron	21.2792	21.6204	27.8938	1.21403	1.63752	1.18422	1.7261	6.64846e-07	No
	4.64	-0.13	0.00208023	1_11737601	1	11737601	transposon_fragment	non-pericentromeric	none	none	AT1TE38040	AT1G32460	hypothetical protein	ATREP3	RC/Helitron	3.31523	3.3684	4.34578	0	0	0	-0.131411	0.00880513	No
	0.89	3.77	0.00241969	1_11752201	1	11752201	transposon_fragment	non-pericentromeric	none	none	AT1TE38090	AT1G32500	non-intrinsic ABC protein 6	VANDAL2N1	DNA/MuDR	77.1994	78.4375	101.197	25.8561	34.8755	25.2212	3.76839	0.00965359	No
	5.32	0.24	0.000105846	1_11764401	1	11764401	transposon_fragment	non-pericentromeric	none	none	AT1TE38125	AT1G32530	RING/U-box superfamily protein	ATREP4	RC/Helitron	5.41737	5.50426	7.10137	0	0	0	0.240329	0.000864473	No
	5.26	0.2	0.00014885	1_11782401	1	11782401	transposon_fragment	non-pericentromeric	none	none	AT1TE38190	AT1G32580	plastid developmental protein DAG	ATREP14	RC/Helitron	5.18773	5.27093	6.80034	0	0	0	0.200281	0.00114162	No
	-0.62	5.41	0.0125994	1_11789401	1	11789401	transposon_fragment	non-pericentromeric	none	none	AT1TE38210	AT1G32585	VQ motif-containing protein-like protein	ATCOPIA31	LTR/Copia	153.758	156.224	201.553	147.206	198.556	143.591	5.41182	0.0402323	No
	4.99	0.05	0.000522072	1_11803001	1	11803001	transposon_fragment	non-pericentromeric	none	none	AT1TE38240	AT1G32640	Basic helix-loop-helix (bHLH) DNA-binding family protein	ATREP2A	RC/Helitron	4.27519	4.34375	5.60413	0	0	0	0.0471363	0.0030958	No
	5.1	0.1	0.000327838	1_11803201	1	11803201	transposon_fragment	non-pericentromeric	none	none	AT1TE38240	AT1G32640	Basic helix-loop-helix (bHLH) DNA-binding family protein	ATREP2A	RC/Helitron	4.61412	4.68812	6.04843	0	0	0	0.103935	0.00214324	No
	4.16	0.93	2.73307e-06	1_11803401	1	11803401	transposon_fragment	non-pericentromeric	none	none	AT1TE38240	AT1G32640	Basic helix-loop-helix (bHLH) DNA-binding family protein	ATREP2A	RC/Helitron	10.9237	11.0989	14.3194	0.299531	0.404016	0.292176	0.93144	4.05461e-05	No
	2.87	0.68	0.000545811	1_11804201	1	11804201	transposon_fragment	non-pericentromeric	none	none	AT1TE38250	none	none	HELITRONY3	RC/Helitron	8.00388	8.13224	10.4919	0.605441	0.816637	0.590574	0.675861	0.00320273	No
	5.41	0.29	6.72726e-05	1_11805401	1	11805401	transposon_fragment	non-pericentromeric	none	none	AT1TE38255	none	none	ATREP3	RC/Helitron	5.75027	5.84249	7.53775	0	0	0	0.289325	0.000598138	No
	-1.46	1.8	0.000780797	1_11805801	1	11805801	transposon_fragment	non-pericentromeric	none	none	AT1TE38260	none	none	ATREP3	RC/Helitron	7.79315	7.91814	10.2157	13.4604	18.1558	13.1299	1.7964	0.00423148	No
	-1.31	2.65	0.000177161	1_11818601	1	11818601	transposon_fragment	non-pericentromeric	none	none	AT1TE38300	none	none	SIMPLEHAT1	DNA/HAT	15.9311	16.1866	20.8833	24.7792	33.423	24.1708	2.64597	0.00129568	No
	4.75	-0.07	0.00135555	1_11823401	1	11823401	transposon_fragment	non-pericentromeric	none	none	AT1TE38315	AT1G32690	DUF740 family protein	HELITRONY3	RC/Helitron	3.59958	3.6573	4.71851	0	0	0	-0.073722	0.0063738	No
	5.53	0.37	3.20704e-05	1_11825001	1	11825001	transposon_fragment	non-pericentromeric	none	none	AT1TE38315	none	none	HELITRONY3	RC/Helitron	6.28699	6.38782	8.24131	0	0	0	0.370323	0.00032305	No
	-1	2.17	0.0102463	1_11834801	1	11834801	transposon_fragment	non-pericentromeric	AT1G32720	Cytochrome C oxidase polypeptide VIB family protein	AT1TE38345	AT1G32720	Cytochrome C oxidase polypeptide VIB family protein	VANDAL5	DNA/MuDR	12.881	13.0876	16.8851	16.0895	21.702	15.6944	2.17185	0.0337133	No
	-0.64	5.4	0.0100008	1_1184801	1	1184801	transposon_fragment	non-pericentromeric	none	none	AT1TE03860	AT1G04390	BTB/POZ domain-containing protein	ATHPOGON1	DNA/Pogo	151.503	153.933	198.598	147.08	198.386	143.469	5.40277	0.0330029	No
	3.56	2.98	1.82828e-16	1_11860001	1	11860001	transposon_fragment	non-pericentromeric	none	none	AT1TE38440	none	none	ATHATN1	DNA/HAT	58.4211	59.3581	76.5814	3.00805	4.05735	2.93419	2.98056	3.25868e-14	No
	3.1	3.62	5.48801e-18	1_11861801	1	11861801	transposon_fragment	non-pericentromeric	none	none	AT1TE38445	AT1G32763	Cysteine-rich protein	ATCOPIA95	LTR/Copia	92.5299	94.0139	121.293	6.63986	8.95605	6.47682	3.62162	1.33668e-15	No
	5.15	0.14	0.000250271	1_11879201	1	11879201	transposon_fragment	non-pericentromeric	none	none	AT1TE38505	AT1G32810	RING/FYVE/PHD zinc finger superfamily protein	ATREP15	RC/Helitron	4.78783	4.86462	6.27614	0	0	0	0.140879	0.00171509	No
	3.33	0.39	0.000843244	1_11888201	1	11888201	transposable_element_gene	non-pericentromeric	none	none	AT1TE38530	none	none	ARNOLD2	DNA/MuDR	6.12922	6.22752	8.03449	0.30183	0.407117	0.294418	0.389354	0.00447882	No
	-2.32	0.29	0.00296231	1_11891401	1	11891401	transposable_element_gene	non-pericentromeric	none	none	AT1TE38530	none	none	ARNOLD2	DNA/MuDR	1.20714	1.2265	1.58238	4.09165	5.51894	3.99118	0.293199	0.0115546	No
	2.14	0.58	0.00672994	1_11894601	1	11894601	transposable_element_gene	non-pericentromeric	none	none	AT1TE38530	none	none	ARNOLD2	DNA/MuDR	6.85925	6.96926	8.99146	0.904488	1.22	0.882278	0.5777	0.0236214	No
	2.92	0.15	0.00573791	1_11894801	1	11894801	transposable_element_gene	non-pericentromeric	none	none	AT1TE38530	none	none	ARNOLD2	DNA/MuDR	4.53288	4.60558	5.94193	0.298987	0.403283	0.291645	0.148868	0.0206645	No
	4.8	1.43	2.53137e-09	1_11910401	1	11910401	transposon_fragment	non-pericentromeric	none	none	AT1TE38565	AT1G32870	NAC domain protein 13	ATREP10D	RC/Helitron	17.2719	17.5489	22.6409	0.301621	0.406836	0.294215	1.4295	9.04566e-08	No
	3.7	0.63	8.67163e-05	1_11910601	1	11910601	transposon_fragment	non-pericentromeric	none	none	AT1TE38565	AT1G32870	NAC domain protein 13	ATREP10D	RC/Helitron	7.97572	8.10363	10.455	0.30189	0.407198	0.294477	0.634171	0.000730171	No
	0.94	4.02	0.00091476	1_11935601	1	11935601	transposon_fragment	non-pericentromeric	none	none	AT1TE38630	AT1G32940	Subtilase family protein	ATREP5	RC/Helitron	93.7638	95.2676	122.91	30.3037	40.8745	29.5596	4.01789	0.00468859	No
	-0.73	4.73	0.00478828	1_11958001	1	11958001	transposable_element_gene	non-pericentromeric	none	none	AT1TE38700	AT1G33010	F-box and associated interaction domains-containing protein	ATLINE1_2	LINE/L1	90.6784	92.1327	118.866	93.9954	126.784	91.6874	4.72556	0.0176013	No
	1.25	1.66	0.00996325	1_11958401	1	11958401	transposon_fragment	non-pericentromeric	none	none	AT1TE38705	AT1G33010	F-box and associated interaction domains-containing protein	TNAT2A	DNA	16.4054	16.6685	21.505	4.24796	5.72977	4.14365	1.65902	0.0329031	No
	1.72	2.4	2.57427e-05	1_11961001	1	11961001	transposon_fragment	non-pericentromeric	none	none	AT1TE38710	AT1G33020	F-box and associated interaction domains-containing protein	RathE3_cons	RathE3_cons	31.9325	32.4447	41.8588	5.99608	8.08769	5.84884	2.39786	0.000268836	No
	5.25	0.2	0.000153266	1_11961801	1	11961801	transposon_fragment	non-pericentromeric	none	none	AT1TE38715	AT1G33020	F-box and associated interaction domains-containing protein	HELITRONY1A	RC/Helitron	5.16157	5.24435	6.76605	0	0	0	0.197588	0.00116982	No
	4.65	-0.13	0.00202061	1_1197001	1	1197001	transposon_fragment	non-pericentromeric	none	none	AT1TE03905	AT1G04430	S-adenosyl-L-methionine-dependent methyltransferases superfamily protein	VANDALNX2	DNA/MuDR	3.33889	3.39243	4.37678	0	0	0	-0.128376	0.00867824	No
	4.66	-0.13	0.00195918	1_1197201	1	1197201	transposon_fragment	non-pericentromeric	none	none	AT1TE03905	AT1G04430	S-adenosyl-L-methionine-dependent methyltransferases superfamily protein	VANDALNX2	DNA/MuDR	3.36408	3.41804	4.40981	0	0	0	-0.125164	0.00852464	No
	5.03	0.08	0.000419383	1_11972601	1	11972601	transposon_fragment	non-pericentromeric	none	none	AT1TE38740	AT1G33055	hypothetical protein	ATREP15	RC/Helitron	4.40104	4.47163	5.76911	0	0	0	0.080158	0.00256372	No
	2.78	0.09	0.0095754	1_11973001	1	11973001	transposon_fragment	non-pericentromeric	none	none	AT1TE38740	AT1G33055	hypothetical protein	ATREP15	RC/Helitron	4.14507	4.21155	5.43358	0.302225	0.40765	0.294803	0.0905916	0.0318181	No
	4.82	-0.03	0.0010023	1_11973401	1	11973401	transposon_fragment	non-pericentromeric	none	none	AT1TE38740	AT1G33055	hypothetical protein	ATREP15	RC/Helitron	3.78614	3.84687	4.96307	0	0	0	-0.0303118	0.00501081	No
	5.53	0.37	3.28712e-05	1_11979401	1	11979401	transposon_fragment	non-pericentromeric	none	none	AT1TE38770	AT1G33060	NAC 014	HELITRONY3	RC/Helitron	6.26495	6.36543	8.21242	0	0	0	0.36822	0.000330026	No
	0.84	2.94	0.0128847	1_11979801	1	11979801	transposon_fragment	non-pericentromeric	none	none	AT1TE38775	AT1G33060	NAC 014	ATREP4	RC/Helitron	41.4969	42.1624	54.3962	14.4169	19.446	14.0629	2.94164	0.0409497	No
	2.21	0.26	0.0157272	1_11988401	1	11988401	transposon_fragment	non-pericentromeric	AT1G33080	MATE efflux family protein	AT1TE38820	none	none	ATREP13	RC/Helitron	4.92168	5.00062	6.45159	0.594991	0.802542	0.580381	0.257742	0.0483324	No
	2.73	0.58	0.00127499	1_11998001	1	11998001	transposon_fragment	non-pericentromeric	AT1G33100	MATE efflux family protein	AT1TE38860	none	none	ATREP10D	RC/Helitron	7.19918	7.31464	9.43705	0.600893	0.810503	0.586139	0.575954	0.00617512	No
	5.13	0.14	0.000265416	1_12001601	1	12001601	transposon_fragment	non-pericentromeric	none	none	AT1TE38870	AT1G09135		ATCOPIA34	LTR/Copia	4.73643	4.81239	6.20875	0	0	0	0.135294	0.00178701	No
	1.18	1.69	0.0132549	1_12012401	1	12012401	transposon_fragment	non-pericentromeric	AT1G33120	Ribosomal protein L6 family	AT1TE38915	AT1G06643		ATTIR16T3A	DNA	16.6021	16.8683	21.7628	4.5148	6.08969	4.40394	1.68645	0.0418634	No
	1.66	2.3	6.94475e-05	1_12013601	1	12013601	transposon_fragment	non-pericentromeric	none	none	AT1TE38925	none	none	ATHAT7	DNA/HAT	29.2194	29.688	38.3023	5.70858	7.6999	5.5684	2.2953	0.00061312	No
	2.93	3.98	7.82023e-19	1_12013801	1	12013801	transposon_fragment	non-pericentromeric	none	none	AT1TE38925	none	none	ATHAT7	DNA/HAT	120.112	122.038	157.449	9.73779	13.1346	9.49868	3.98452	2.2591e-16	No
	1.54	1.54	0.00281015	1_12016401	1	12016401	transposon_fragment	non-pericentromeric	none	none	AT1TE38940	none	none	ATENSPM1A	DNA/En-Spm	15.5815	15.8314	20.4251	3.28371	4.42917	3.20308	1.54067	0.011035	No
	3.85	2.09	1.29826e-11	1_12020201	1	12020201	transposon_fragment	non-pericentromeric	none	none	AT1TE38940	none	none	ATENSPM1A	DNA/En-Spm	29.493	29.966	38.6609	1.19511	1.612	1.16576	2.09247	8.16061e-10	No
	3.61	1.9	6.25865e-10	1_12020401	1	12020401	transposon_fragment	non-pericentromeric	none	none	AT1TE38945	none	none	ATREP10D	RC/Helitron	25.0315	25.4329	32.8125	1.1952	1.61212	1.16585	1.90428	2.61492e-08	No
	-0.97	3.76	0.000713696	1_12021801	1	12021801	transposon_fragment	non-pericentromeric	none	none	AT1TE38950	AT1G33140	Ribosomal protein L6 family	ATREP3	RC/Helitron	41.4055	42.0695	54.2764	50.6366	68.3002	49.3932	3.75697	0.00390598	No
	5.98	0.67	1.45823e-06	1_12031401	1	12031401	transposon_fragment	non-pericentromeric	none	none	AT1TE38985	none	none	ATHILA5	LTR/Gypsy	8.66046	8.79935	11.3526	0	0	0	0.670314	2.35549e-05	No
	2.79	0.98	0.000118599	1_12031601	1	12031601	transposon_fragment	non-pericentromeric	none	none	AT1TE38985	none	none	ATHILA5	LTR/Gypsy	10.7124	10.8842	14.0423	0.89164	1.20267	0.869746	0.977234	0.000937107	No
	1.72	1.82	0.000302232	1_12031801	1	12031801	transposon_fragment	non-pericentromeric	none	none	AT1TE38985	none	none	ATHILA5	LTR/Gypsy	20.2594	20.5843	26.5571	3.78025	5.09891	3.68742	1.82144	0.00199531	No
	2.23	3.31	1.35743e-10	1_12032001	1	12032001	transposon_fragment	non-pericentromeric	none	none	AT1TE38985	none	none	ATHILA5	LTR/Gypsy	68.0984	69.1905	89.2669	8.94213	12.0614	8.72256	3.3056	6.72603e-09	No
	2.22	1.32	0.000193649	1_12032201	1	12032201	transposon_fragment	non-pericentromeric	none	none	AT1TE38985	none	none	ATHILA5	LTR/Gypsy	13.9906	14.2149	18.3395	1.79953	2.42727	1.75535	1.3245	0.00139329	No
	1.31	2.15	0.00172571	1_12032401	1	12032401	transposon_fragment	non-pericentromeric	none	none	AT1TE38985	none	none	ATHILA5	LTR/Gypsy	24.84	25.2383	32.5615	6.19155	8.35135	6.03952	2.15341	0.00765711	No
	3.49	1.49	1.23138e-07	1_12032601	1	12032601	transposon_fragment	non-pericentromeric	none	none	AT1TE38985	none	none	ATHILA5	LTR/Gypsy	17.6148	17.8973	23.0903	0.898603	1.21206	0.876538	1.49298	2.76023e-06	No
	1.98	2.98	5.07215e-08	1_12032801	1	12032801	transposon_fragment	non-pericentromeric	none	none	AT1TE38985	none	none	ATHILA5	LTR/Gypsy	51.6109	52.4386	67.6542	8.06902	10.8837	7.87088	2.97712	1.28219e-06	No
	2.47	1.06	0.000261652	1_12033001	1	12033001	transposon_fragment	non-pericentromeric	none	none	AT1TE38985	AT1G06653		ATHILA5	LTR/Gypsy	11.2847	11.4657	14.7926	1.20038	1.61911	1.1709	1.06149	0.00177018	No
	2.51	0.46	0.00401953	1_12033201	1	12033201	transposon_fragment	non-pericentromeric	none	none	AT1TE38990	AT1G06653		ATHILA5	LTR/Gypsy	6.20298	6.30246	8.13118	0.606192	0.81765	0.591307	0.455184	0.015121	No
	1.21	1.69	0.0108423	1_12038401	1	12038401	transposon_fragment	non-pericentromeric	none	none	AT1TE39005	AT1G06663		HELITRONY3	RC/Helitron	16.8067	17.0763	22.0311	4.47366	6.03421	4.36381	1.69362	0.0353911	No
	1.68	1.93	0.000277314	1_12038601	1	12038601	transposon_fragment	non-pericentromeric	none	none	AT1TE39005	AT1G06663		HELITRONY3	RC/Helitron	21.9463	22.2983	28.7684	4.20445	5.67109	4.10121	1.93332	0.0018491	No
	1.41	2.32	0.000501995	1_12038801	1	12038801	transposon_fragment	non-pericentromeric	none	none	AT1TE39005	AT1G06663		HELITRONY3	RC/Helitron	28.6919	29.1521	37.6108	6.66199	8.9859	6.49841	2.32068	0.00299637	No
	5.9	0.61	2.78354e-06	1_12040601	1	12040601	transposon_fragment	non-pericentromeric	none	none	AT1TE39010	none	none	ATREP3	RC/Helitron	8.16559	8.29655	10.7039	0	0	0	0.609356	4.11814e-05	No
	2.23	1.92	5.77929e-06	1_12040801	1	12040801	transposon_fragment	non-pericentromeric	none	none	AT1TE39025	none	none	ATDNA12T3_2	DNA	23.1391	23.5102	30.3319	3.00802	4.05731	2.93416	1.92158	7.70459e-05	Yes
	-0.72	6.06	0.00316281	1_12041001	1	12041001	transposon_fragment	non-pericentromeric	none	none	AT1TE39025	none	none	ATDNA12T3_2	DNA	232.072	235.794	304.212	237.527	320.383	231.694	6.06103	0.0122345	Yes
	-0.81	5.88	0.000889647	1_12041201	1	12041201	transposon_fragment	non-pericentromeric	none	none	AT1TE39025	none	none	ATDNA12T3_2	DNA	196.243	199.391	257.246	214.68	289.566	209.408	5.87941	0.0046127	Yes
	1	2.23	0.0126468	1_12041601	1	12041601	transposon_fragment	non-pericentromeric	none	none	AT1TE39030	none	none	ATLINE2	LINE/L1	24.944	25.344	32.6979	7.7297	10.4261	7.5399	2.23149	0.0403423	No
	1.5	2.42	0.000166909	1_12042001	1	12042001	transposon_fragment	non-pericentromeric	none	none	AT1TE39030	none	none	ATLINE2	LINE/L1	31.5212	32.0267	41.3196	6.89989	9.30678	6.73046	2.4214	0.00124351	No
	1.44	1.69	0.0030684	1_12042201	1	12042201	transposon_fragment	non-pericentromeric	none	none	AT1TE39030	none	none	ATLINE2	LINE/L1	17.388	17.6669	22.7931	3.93158	5.30304	3.83504	1.69282	0.0119109	No
	1.22	1.79	0.00857523	1_12063401	1	12063401	transposon_fragment	non-pericentromeric	none	none	AT1TE39105	AT1G33260	Protein kinase superfamily protein	ATREP3	RC/Helitron	18.2096	18.5016	23.87	4.82631	6.50988	4.70781	1.79078	0.0291331	No
	2.2	0.61	0.00495594	1_12063801	1	12063801	transposon_fragment	non-pericentromeric	none	none	AT1TE39105	AT1G33260	Protein kinase superfamily protein	ATREP3	RC/Helitron	7.1044	7.21834	9.31281	0.896782	1.20961	0.874762	0.606155	0.0181593	No
	3.79	1.31	2.32224e-07	1_12076601	1	12076601	transposon_fragment	non-pericentromeric	none	none	AT1TE39140	none	none	ATGP9B	LTR/Gypsy	15.2179	15.4619	19.9484	0.604382	0.815208	0.589541	1.3145	4.78197e-06	No
	1.1	2.47	0.00373692	1_12079801	1	12079801	transposon_fragment	non-pericentromeric	none	none	AT1TE39145	AT1G33320	Pyridoxal phosphate (PLP)-dependent transferases superfamily protein	ATREP5	RC/Helitron	30.7515	31.2447	40.3106	8.8897	11.9907	8.67141	2.47482	0.0141814	Yes
	-0.67	4.28	0.0126165	1_12080601	1	12080601	transposon_fragment	non-pericentromeric	none	none	AT1TE39145	AT1G33320	Pyridoxal phosphate (PLP)-dependent transferases superfamily protein	ATREP5	RC/Helitron	68.1427	69.2355	89.3249	67.7202	91.3431	66.0574	4.28209	0.0402751	Yes
	3.9	0.77	2.13889e-05	1_12096601	1	12096601	transposon_fragment	non-pericentromeric	none	none	AT1TE39210	none	none	HELITRONY1D	RC/Helitron	9.16271	9.30966	12.011	0.301836	0.407126	0.294425	0.766075	0.000230217	No
	2.77	0.98	0.000132385	1_12096801	1	12096801	transposon_fragment	non-pericentromeric	none	none	AT1TE39210	none	none	HELITRONY1D	RC/Helitron	10.7251	10.8971	14.059	0.904214	1.21963	0.882011	0.983	0.00102952	No
	1.96	0.96	0.00304832	1_12131001	1	12131001	transposon_fragment	non-pericentromeric	none	none	AT1TE39335	AT1G33440	Major facilitator superfamily protein	ATREP1	RC/Helitron	9.82321	9.98075	12.8768	1.50473	2.02962	1.46778	0.962697	0.011845	Yes
	-0.95	5.13	0.000187142	1_12131401	1	12131401	transposon_fragment	non-pericentromeric	none	none	AT1TE39335	AT1G33440	Major facilitator superfamily protein	ATREP1	RC/Helitron	109.275	111.028	143.244	131.462	177.32	128.234	5.12607	0.00135248	Yes
	1.23	1.63	0.0116566	1_12136401	1	12136401	transposon_fragment	non-pericentromeric	none	none	AT1TE39350	none	none	ATREP9	RC/Helitron	16.0106	16.2674	20.9875	4.204	5.67048	4.10077	1.63084	0.0377111	No
	-2.38	0.09	0.00574626	1_12137401	1	12137401	transposon_fragment	non-pericentromeric	none	none	AT1TE39360	none	none	ATREP14	RC/Helitron	0.903109	0.917592	1.18384	3.29904	4.44984	3.21803	0.0901422	0.0206899	No
	7.11	1.52	7.57493e-12	1_12137801	1	12137801	transposon_fragment	non-pericentromeric	none	none	AT1TE39365	none	none	ATREP11	RC/Helitron	19.1216	19.4283	25.0656	0	0	0	1.52126	5.05255e-10	No
	0.87	3.12	0.00737114	1_12143201	1	12143201	transposon_fragment	non-pericentromeric	none	none	AT1TE39405	AT1G33470	RNA-binding (RRM/RBD/RNP motifs) family protein	ATREP10D	RC/Helitron	47.7579	48.5238	62.6035	16.1931	21.8418	15.7955	3.11917	0.0255471	No
	2.78	1.52	3.20635e-06	1_12143401	1	12143401	transposon_fragment	non-pericentromeric	none	none	AT1TE39405	AT1G33470	RNA-binding (RRM/RBD/RNP motifs) family protein	ATREP10D	RC/Helitron	17.3083	17.5859	22.6886	1.49671	2.01881	1.45996	1.51762	4.63973e-05	No
	3.32	1.36	8.82982e-07	1_12155401	1	12155401	transposon_fragment	non-pericentromeric	none	none	AT1TE39460	none	none	ATHILA7	LTR/Gypsy	15.6451	15.896	20.5084	0.898107	1.21139	0.876054	1.35914	1.52826e-05	No
	5.64	0.44	1.60764e-05	1_12155601	1	12155601	transposon_fragment	non-pericentromeric	none	none	AT1TE39460	none	none	ATHILA7	LTR/Gypsy	6.7956	6.90459	8.90802	0	0	0	0.444111	0.000181176	No
	1.29	2.2	0.0017797	1_12166401	1	12166401	transposable_element_gene	non-pericentromeric	none	none	AT1TE39490	AT1G33540	serine carboxypeptidase-like 18	ATLINE1_3A	LINE/L1	25.7472	26.1602	33.7508	6.51535	8.78811	6.35537	2.20354	0.00787181	No
	1.23	3.53	6.72995e-05	1_12166601	1	12166601	transposable_element_gene	non-pericentromeric	none	none	AT1TE39490	AT1G33560	Disease resistance protein (CC-NBS-LRR class) family	ATLINE1_3A	LINE/L1	69.8271	70.947	91.533	18.5107	24.9678	18.0561	3.53243	0.000598344	No
	0.9	2.56	0.0138549	1_12167001	1	12167001	transposon_fragment	non-pericentromeric	none	none	AT1TE39495	AT1G33560	Disease resistance protein (CC-NBS-LRR class) family	ATGP8	LTR/Gypsy	31.5884	32.095	41.4076	10.4985	14.1606	10.2407	2.55885	0.0433215	No
	6.53	1.07	1.05517e-08	1_12167201	1	12167201	transposon_fragment	non-pericentromeric	none	none	AT1TE39500	AT1G33560	Disease resistance protein (CC-NBS-LRR class) family	ATENSPM7	DNA/En-Spm	12.6631	12.8661	16.5994	0	0	0	1.06513	3.20226e-07	No
	0.92	3.02	0.0056132	1_12172401	1	12172401	transposon_fragment	non-pericentromeric	none	none	AT1TE39510	none	none	ATENSPM10	DNA/En-Spm	44.97	45.6912	58.949	14.7316	19.8705	14.3699	3.02476	0.0202757	No
	6.62	1.13	3.81807e-09	1_12177201	1	12177201	transposon_fragment	non-pericentromeric	none	none	AT1TE39515	AT1G33590	Leucine-rich repeat (LRR) family protein	ATENSPM10	DNA/En-Spm	13.5614	13.7789	17.777	0	0	0	1.1329	1.30432e-07	No
	4.62	1.29	2.34257e-08	1_12183201	1	12183201	transposon_fragment	non-pericentromeric	AT1G33600	Leucine-rich repeat (LRR) family protein	AT1TE39530	none	none	ATREP2A	RC/Helitron	15.1721	15.4154	19.8884	0.301523	0.406704	0.294119	1.28615	6.48414e-07	No
	1.38	1.83	0.00308125	1_12185001	1	12185001	transposon_fragment	non-pericentromeric	none	none	AT1TE39545	AT1G06677		ATREP5	RC/Helitron	19.2329	19.5413	25.2114	4.5596	6.15013	4.44764	1.82808	0.0119545	Yes
	-0.98	2.59	0.00546643	1_12185201	1	12185201	transposon_fragment	non-pericentromeric	none	none	AT1TE39545	AT1G06677		ATREP5	RC/Helitron	17.755	18.0398	23.2742	21.8345	29.451	21.2984	2.5851	0.0198171	Yes
	5.57	0.4	2.42257e-05	1_12186601	1	12186601	transposon_fragment	non-pericentromeric	none	none	AT1TE39560	AT1G33610	Leucine-rich repeat (LRR) family protein	ATREP6	RC/Helitron	6.48071	6.58464	8.49525	0	0	0	0.402129	0.000254873	No
	4.59	-0.14	0.00234652	1_12215601	1	12215601	transposon_fragment	non-pericentromeric	none	none	AT1TE39660	AT1G33700	Beta-glucosidase, GBA2 type family protein	ATREP10D	RC/Helitron	3.21784	3.26945	4.21811	0	0	0	-0.144032	0.00940117	No
	4.92	0.02	0.000665702	1_12216001	1	12216001	transposon_fragment	non-pericentromeric	none	none	AT1TE39660	AT1G33700	Beta-glucosidase, GBA2 type family protein	ATREP10D	RC/Helitron	4.06799	4.13323	5.33253	0	0	0	0.0229854	0.00367582	No
	1.09	5.34	1.92067e-05	1_12249001	1	12249001	transposon_fragment	non-pericentromeric	none	none	AT1TE39790	none	none	ATDNA12T3_2	DNA	248.771	252.761	326.102	72.9193	98.3557	71.1287	5.33937	0.000211263	No
	2.05	2.83	5.90756e-08	1_12249401	1	12249401	transposon_fragment	non-pericentromeric	none	none	AT1TE39790	none	none	ATDNA12T3_2	DNA	46.6258	47.3735	61.1195	6.92505	9.34071	6.755	2.83411	1.46202e-06	No
	2.99	2.22	1.08451e-09	1_12251801	1	12251801	transposon_fragment	non-pericentromeric	none	none	AT1TE39795	none	none	HELITRONY1D	RC/Helitron	31.4131	31.9169	41.178	2.38757	3.22043	2.32895	2.2225	4.26721e-08	No
	1.56	1.46	0.00334732	1_12252801	1	12252801	transposon_fragment	non-pericentromeric	none	none	AT1TE39805	none	none	ATCOPIA36	LTR/Copia	14.5115	14.7442	19.0224	3.008	4.05728	2.93414	1.45644	0.0128598	No
	1.34	2	0.00220907	1_12253001	1	12253001	transposon_fragment	non-pericentromeric	none	none	AT1TE39810	none	none	ATDNA12T3_2	DNA	22.0463	22.3999	28.8994	5.35664	7.2252	5.22511	1.9982	0.0090362	No
	4.11	1.55	5.01977e-09	1_12253401	1	12253401	transposon_fragment	non-pericentromeric	none	none	AT1TE39810	none	none	ATDNA12T3_2	DNA	18.927	19.2305	24.8104	0.601107	0.810791	0.586347	1.55079	1.66248e-07	No
	1.09	4.62	5.27257e-05	1_12255401	1	12255401	transposon_fragment	non-pericentromeric	none	none	AT1TE39815	AT1G33790	jacalin lectin family protein	TNAT1A	DNA	149.184	151.576	195.558	43.6932	58.9347	42.6203	4.62099	0.000485008	No
	3.84	1.33	1.40545e-07	1_12257401	1	12257401	transposon_fragment	non-pericentromeric	AT1G33790	jacalin lectin family protein	AT1TE39820	none	none	ATREP11	RC/Helitron	15.5681	15.8178	20.4075	0.597317	0.805679	0.58265	1.33399	3.10092e-06	No
	2.44	1.28	8.68302e-05	1_12257801	1	12257801	transposon_fragment	non-pericentromeric	AT1G33790	jacalin lectin family protein	AT1TE39820	none	none	ATREP11	RC/Helitron	13.72	13.94	17.9849	1.50343	2.02787	1.46651	1.28064	0.000730977	No
	3.54	3.3	1.2958e-18	1_12263601	1	12263601	transposon_fragment	non-pericentromeric	none	none	AT1TE39830	AT1G33810	zinc finger/BTB domain protein	HARBINGER	DNA/Harbinger	74.3855	75.5785	97.5084	3.91569	5.2816	3.81954	3.29823	3.60774e-16	No
	2.73	1.47	5.82505e-06	1_12263801	1	12263801	transposon_fragment	non-pericentromeric	none	none	AT1TE39830	AT1G33810	zinc finger/BTB domain protein	HARBINGER	DNA/Harbinger	16.5959	16.8621	21.7548	1.4875	2.00638	1.45097	1.46896	7.75791e-05	No
	1.86	0.89	0.00578783	1_12270401	1	12270401	transposon_fragment	non-pericentromeric	none	none	AT1TE39855	none	none	ATHATN3A	DNA/HAT	9.11866	9.26491	11.9532	1.50545	2.03059	1.46848	0.892347	0.0208252	No
	4.61	-0.14	0.00220792	1_12271801	1	12271801	transposon_fragment	non-pericentromeric	none	none	AT1TE39865	none	none	HELITRONY1E	RC/Helitron	3.26694	3.31934	4.28248	0	0	0	-0.137642	0.0090362	No
	-0.75	3.18	0.0160728	1_12272001	1	12272001	transposon_fragment	non-pericentromeric	none	none	AT1TE39865	none	none	HELITRONY1E	RC/Helitron	30.1225	30.6056	39.4861	31.6366	42.6724	30.8598	3.18206	0.0492587	No
	1.73	1.58	0.00091139	1_12273001	1	12273001	transposon_fragment	non-pericentromeric	none	none	AT1TE39875	none	none	ATREP3	RC/Helitron	16.4728	16.737	21.5934	3.04001	4.10046	2.96536	1.5806	0.00468859	No
	2.6	0.5	0.00260662	1_12273201	1	12273201	transposon_fragment	non-pericentromeric	none	none	AT1TE39880	none	none	ATCOPIA35	LTR/Copia	6.60388	6.70979	8.65671	0.606073	0.817489	0.591191	0.503947	0.0103236	No
	5.94	0.64	2.0042e-06	1_12273401	1	12273401	transposon_fragment	non-pericentromeric	none	none	AT1TE39880	none	none	ATCOPIA35	LTR/Copia	8.4165	8.55148	11.0328	0	0	0	0.640466	3.1039e-05	No
	1.9	1.43	0.000608496	1_12273601	1	12273601	transposon_fragment	non-pericentromeric	none	none	AT1TE39880	none	none	ATCOPIA35	LTR/Copia	14.8553	15.0936	19.4732	2.40926	3.24968	2.3501	1.43301	0.00342795	No
	1.9	1.99	4.48305e-05	1_12273801	1	12273801	transposon_fragment	non-pericentromeric	none	none	AT1TE39880	none	none	ATCOPIA35	LTR/Copia	23.6717	24.0514	31.0301	3.9003	5.26084	3.80453	1.99211	0.000428745	No
	3.22	0.33	0.00140473	1_12275201	1	12275201	transposable_element_gene	non-pericentromeric	none	none	AT1TE39880	none	none	ATCOPIA35	LTR/Copia	5.6956	5.78695	7.46609	0.30205	0.407414	0.294633	0.333776	0.00647927	No
	1.49	2.36	0.000227546	1_12276001	1	12276001	transposable_element_gene	non-pericentromeric	none	none	AT1TE39880	none	none	ATCOPIA35	LTR/Copia	29.9252	30.4051	39.2274	6.59251	8.89218	6.43063	2.35716	0.00160423	No
	1.84	1.86	0.000131234	1_12276201	1	12276201	transposon_fragment	non-pericentromeric	none	none	AT1TE39880	none	none	ATCOPIA35	LTR/Copia	21.0698	21.4077	27.6193	3.60717	4.86546	3.51859	1.85726	0.00102126	No
	4.73	-0.08	0.00143662	1_12282001	1	12282001	transposable_element_gene	non-pericentromeric	none	none	AT1TE39900	AT1G33830	P-loop containing nucleoside triphosphate hydrolases superfamily protein	ATCOPIA12	LTR/Copia	3.55181	3.60877	4.6559	0	0	0	-0.0797128	0.00657005	No
	1.53	1.2	0.00819756	1_12286401	1	12286401	transposon_fragment	non-pericentromeric	none	none	AT1TE39915	AT1G33840	LURP-one-like protein (DUF567)	VANDAL18NA	DNA/MuDR	11.5267	11.7116	15.1098	2.42257	3.26764	2.36309	1.19824	0.0280422	No
	2.02	2.42	1.29518e-06	1_12291201	1	12291201	transposon_fragment	non-pericentromeric	none	none	AT1TE39950	none	none	Unassigned	Unassigned	33.7471	34.2884	44.2375	5.11341	6.89712	4.98785	2.42139	2.132e-05	No
	5.9	0.61	2.87406e-06	1_12291401	1	12291401	transposon_fragment	non-pericentromeric	none	none	AT1TE39950	none	none	Unassigned	Unassigned	8.13572	8.2662	10.6647	0	0	0	0.606907	4.22765e-05	No
	4.85	-0.02	0.000917322	1_12291601	1	12291601	transposon_fragment	non-pericentromeric	none	none	AT1TE39950	none	none	Unassigned	Unassigned	3.86014	3.92205	5.06008	0	0	0	-0.0212678	0.00468859	No
	2.5	0.8	0.000880563	1_12292001	1	12292001	transposon_fragment	non-pericentromeric	none	none	AT1TE39950	none	none	Unassigned	Unassigned	8.78561	8.92651	11.5166	0.897614	1.21073	0.875573	0.796216	0.00460598	No
	4.87	-0.01	0.00084019	1_12296601	1	12296601	transposon_fragment	non-pericentromeric	none	none	AT1TE39960	none	none	ATHILA7	LTR/Gypsy	3.93401	3.9971	5.1569	0	0	0	-0.0123651	0.00446568	No
	5.05	0.09	0.000383461	1_12296801	1	12296801	transposon_fragment	non-pericentromeric	none	none	AT1TE39960	none	none	ATHILA7	LTR/Gypsy	4.47807	4.54989	5.87008	0	0	0	0.0888628	0.00239944	No
	5.32	0.24	0.000106452	1_12297001	1	12297001	transposon_fragment	non-pericentromeric	none	none	AT1TE39960	none	none	ATHILA7	LTR/Gypsy	5.41235	5.49915	7.09478	0	0	0	0.239837	0.000866094	No
	1.45	1.14	0.0137772	1_12297801	1	12297801	transposon_fragment	non-pericentromeric	none	none	AT1TE39970	AT1G06713		ATDNA12T3_2	DNA	10.8564	11.0305	14.2311	2.42386	3.26937	2.36434	1.14233	0.0431401	No
	3.09	1.2	9.07978e-06	1_12299401	1	12299401	transposon_fragment	non-pericentromeric	none	none	AT1TE39990	AT1G06713		ATDNA12T3_2	DNA	13.3559	13.5701	17.5076	0.903287	1.21838	0.881107	1.19786	0.00011264	No
	1.63	1.1	0.00705579	1_12299601	1	12299601	transposon_fragment	non-pericentromeric	none	none	AT1TE39990	none	none	ATDNA12T3_2	DNA	10.6888	10.8602	14.0114	2.09001	2.81908	2.03869	1.09627	0.0245897	No
	4.64	-0.13	0.00207319	1_12301001	1	12301001	transposon_fragment	non-pericentromeric	none	none	AT1TE40005	none	none	HELITRONY1A	RC/Helitron	3.31802	3.37124	4.34944	0	0	0	-0.131063	0.00880513	No
	1.14	2.14	0.00637114	1_12303201	1	12303201	transposon_fragment	non-pericentromeric	AT1G33870	P-loop containing nucleoside triphosphate hydrolases superfamily protein	AT1TE40010	AT1G33870	P-loop containing nucleoside triphosphate hydrolases superfamily protein	RP1_AT	DNA	23.7352	24.1159	31.1134	6.67232	8.99982	6.50848	2.13905	0.022573	No
	4.62	-0.14	0.00220051	1_12309801	1	12309801	transposon_fragment	non-pericentromeric	AT1G33890	Avirulence induced gene (AIG1) family protein	AT1TE40030	AT1G33890	Avirulence induced gene (AIG1) family protein	BRODYAGA1	DNA/MuDR	3.2697	3.32214	4.28609	0	0	0	-0.137295	0.0090362	No
	2.87	0.14	0.00670987	1_12324601	1	12324601	transposon_fragment	non-pericentromeric	AT1G33930	P-loop containing nucleoside triphosphate hydrolases superfamily protein	AT1TE40070	none	none	ATHPOGON1	DNA/Pogo	4.42649	4.49748	5.80247	0.301978	0.407317	0.294563	0.139377	0.0235616	No
	4.65	-0.13	0.00202404	1_12327601	1	12327601	transposon_fragment	non-pericentromeric	none	none	AT1TE40090	none	none	ATREP3	RC/Helitron	3.33748	3.39101	4.37494	0	0	0	-0.12855	0.00867824	No
	-0.91	2.3	0.0142172	1_12336601	1	12336601	transposon_fragment	non-pericentromeric	AT1G33950	Avirulence induced gene (AIG1) family protein	AT1TE40120	none	none	HELITRONY3	RC/Helitron	14.7142	14.9502	19.2882	17.3424	23.392	16.9166	2.29982	0.0442648	No
	-1.81	0.38	0.0122466	1_12337801	1	12337801	transposon_fragment	non-pericentromeric	AT1G33950	Avirulence induced gene (AIG1) family protein	AT1TE40120	none	none	HELITRONY3	RC/Helitron	1.79628	1.82509	2.35466	4.15071	5.59861	4.04879	0.384613	0.0392946	No
	1.83	2.61	2.75278e-06	1_12338601	1	12338601	transposon_fragment	non-pericentromeric	AT1G33950	Avirulence induced gene (AIG1) family protein	AT1TE40130	none	none	ATHPOGON1	DNA/Pogo	38.1687	38.7809	50.0335	6.61214	8.91865	6.44978	2.60908	4.08235e-05	No
	2.16	2.28	8.94648e-07	1_12339001	1	12339001	transposon_fragment	non-pericentromeric	AT1G33950	Avirulence induced gene (AIG1) family protein	AT1TE40135	none	none	HELITRONY3	RC/Helitron	30.685	31.1771	40.2234	4.2073	5.67493	4.10399	2.28063	1.54431e-05	No
	2.54	1.11	0.000144186	1_12343401	1	12343401	transposon_fragment	non-pericentromeric	none	none	AT1TE40160	none	none	ATCOPIA95	LTR/Copia	11.8295	12.0192	15.5067	1.19268	1.60872	1.16339	1.10575	0.0011107	No
	2.3	1.83	6.1167e-06	1_12347001	1	12347001	transposon_fragment	non-pericentromeric	AT1G33960	P-loop containing nucleoside triphosphate hydrolases superfamily protein	AT1TE40180	none	none	ATMU7	DNA/MuDR	21.7475	22.0963	28.5077	2.68941	3.62756	2.62337	1.83388	8.0883e-05	No
	1.6	0.91	0.0137694	1_12362601	1	12362601	transposon_fragment	non-pericentromeric	AT1G34015	S-locus glycoprotein family protein	AT1TE40230	AT1G34010	hypothetical protein	ATREP13	RC/Helitron	8.94527	9.08873	11.7259	1.78592	2.4089	1.74206	0.907758	0.0431184	No
	1.1	2.15	0.00751795	1_12363601	1	12363601	transposon_fragment	non-pericentromeric	none	none	AT1TE40240	none	none	ATREP3	RC/Helitron	23.8962	24.2795	31.3244	6.87678	9.27561	6.70792	2.15236	0.0259856	No
	2.4	0.38	0.00679453	1_12366401	1	12366401	transposon_fragment	non-pericentromeric	none	none	AT1TE40240	AT1G34020	Nucleotide-sugar transporter family protein	ATREP3	RC/Helitron	5.69583	5.78718	7.46638	0.600824	0.81041	0.586071	0.379545	0.0238206	No
	4.74	-0.08	0.00139556	1_12371801	1	12371801	transposon_fragment	non-pericentromeric	none	none	AT1TE40255	AT1G34030	Ribosomal protein S13/S18 family	ATDNA12T3_2	DNA	3.57563	3.63297	4.68712	0	0	0	-0.0767191	0.00645975	No
	4.87	-0.02	0.000863757	1_12372401	1	12372401	transposon_fragment	non-pericentromeric	none	none	AT1TE40255	AT1G34040	Pyridoxal phosphate (PLP)-dependent transferases superfamily protein	ATDNA12T3_2	DNA	3.91071	3.97343	5.12636	0	0	0	-0.015165	0.0045404	No
	2.69	0.04	0.0133475	1_12373601	1	12373601	transposon_fragment	non-pericentromeric	none	none	AT1TE40265	AT1G34040	Pyridoxal phosphate (PLP)-dependent transferases superfamily protein	ATHATN2	DNA/HAT	3.88233	3.94459	5.08916	0.302034	0.407392	0.294617	0.0419431	0.0420425	Yes
	-1.73	2.4	4.33318e-06	1_12373801	1	12373801	transposon_fragment	non-pericentromeric	none	none	AT1TE40265	AT1G34040	Pyridoxal phosphate (PLP)-dependent transferases superfamily protein	ATHATN2	DNA/HAT	10.8535	11.0276	14.2273	22.6493	30.5501	22.0932	2.40317	6.03688e-05	Yes
	2.31	1.18	0.000263947	1_12388001	1	12388001	transposon_fragment	non-pericentromeric	none	none	AT1TE40295	AT1G34046	Ankyrin-repeat containing protein	ARNOLD4	DNA/MuDR	12.4308	12.6301	16.2949	1.49476	2.01618	1.45806	1.18253	0.0017845	No
	6.56	1.08	7.98352e-09	1_12388201	1	12388201	transposon_fragment	non-pericentromeric	none	none	AT1TE40300	AT1G34046	Ankyrin-repeat containing protein	HELITRONY1B	RC/Helitron	12.9367	13.1442	16.9581	0	0	0	1.08218	2.50477e-07	No
	1.32	3.57	1.9674e-05	1_12389601	1	12389601	transposon_fragment	non-pericentromeric	none	none	AT1TE40305	AT1G34049	hypothetical protein	ATLINE2	LINE/L1	72.716	73.8822	95.3199	18.0577	24.3567	17.6143	3.56771	0.000215742	No
	1.8	2.09	5.22172e-05	1_12390001	1	12390001	transposon_fragment	non-pericentromeric	none	none	AT1TE40305	AT1G34049	hypothetical protein	ATLINE2	LINE/L1	25.4298	25.8376	33.3347	4.47507	6.03612	4.36519	2.09392	0.000480905	No
	1.37	1.32	0.0117137	1_12407401	1	12407401	transposable_element_gene	non-pericentromeric	none	none	AT1TE40355	none	none	ATCOPIA60	LTR/Copia	12.6096	12.8118	16.5292	2.97779	4.01654	2.90467	1.32176	0.0378654	No
	5.92	0.63	2.39889e-06	1_12410201	1	12410201	transposon_fragment	non-pericentromeric	none	none	AT1TE40360	none	none	ATCOPIA57	LTR/Copia	8.24765	8.37992	10.8114	0	0	0	0.626843	3.61227e-05	No
	5.08	0.1	0.000349042	1_12410401	1	12410401	transposon_fragment	non-pericentromeric	none	none	AT1TE40360	none	none	ATCOPIA57	LTR/Copia	4.55954	4.63267	5.97688	0	0	0	0.0979304	0.0022552	No
	7.01	1.44	3.17346e-11	1_12411001	1	12411001	transposable_element	non-pericentromeric	none	none	AT1TE40360	none	none	ATCOPIA57	LTR/Copia	17.8311	18.117	23.3739	0	0	0	1.43813	1.82826e-09	No
	5.56	0.38	2.77774e-05	1_12411801	1	12411801	transposon_fragment	non-pericentromeric	AT1G34095	hypothetical protein	AT1TE40360	none	none	ATCOPIA57	LTR/Copia	6.41681	6.51972	8.41148	0	0	0	0.382438	0.00028739	No
	3.99	0.83	1.03586e-05	1_12423201	1	12423201	transposon_fragment	non-pericentromeric	none	none	AT1TE40400	AT1G34110	Leucine-rich receptor-like protein kinase family protein	ATREP10D	RC/Helitron	9.78759	9.94456	12.8301	0.301811	0.407092	0.2944	0.829809	0.000125177	No
	2.39	3.63	6.21783e-13	1_12425401	1	12425401	transposon_fragment	non-pericentromeric	none	none	AT1TE40405	AT1G34120	inositol polyphosphate 5-phosphatase I	HELITRONY1E	RC/Helitron	88.5515	89.9716	116.078	10.416	14.0494	10.1602	3.63468	5.35506e-11	No
	2.58	2.31	1.69219e-08	1_12425601	1	12425601	transposon_fragment	non-pericentromeric	none	none	AT1TE40410	AT1G34120	inositol polyphosphate 5-phosphatase I	ATREP19	DNA	32.5464	33.0684	42.6635	3.313	4.46867	3.23165	2.30641	4.87441e-07	No
	3.25	0.34	0.00125673	1_12439201	1	12439201	transposon_fragment	non-pericentromeric	AT1G34150	Pseudouridine synthase family protein	AT1TE40465	AT1G34160	Tetratricopeptide repeat (TPR)-like superfamily protein	HELITRONY1B	RC/Helitron	5.7513	5.84354	7.5391	0.299172	0.403533	0.291826	0.336651	0.00611579	No
	0.83	3.61	0.00533115	1_12440401	1	12440401	transposon_fragment	non-pericentromeric	none	none	AT1TE40470	AT1G34160	Tetratricopeptide repeat (TPR)-like superfamily protein	ATREP10A	RC/Helitron	67.7492	68.8358	88.8092	23.6283	31.8706	23.0482	3.60525	0.0193732	No
	2.71	0.05	0.0126407	1_12440801	1	12440801	transposon_fragment	non-pericentromeric	none	none	AT1TE40470	AT1G34160	Tetratricopeptide repeat (TPR)-like superfamily protein	ATREP10A	RC/Helitron	3.93339	3.99647	5.15609	0.30203	0.407387	0.294613	0.048174	0.0403307	No
	2.99	0.2	0.00420348	1_12457401	1	12457401	transposon_fragment	non-pericentromeric	AT1G34200	Glyceraldehyde-3-phosphate dehydrogenase-like family protein	AT1TE40520	AT1G34210	somatic embryogenesis receptor-like kinase 2	ATREP1	RC/Helitron	4.82239	4.89973	6.32143	0.301953	0.407283	0.294538	0.19914	0.0157185	No
	-0.8	3.19	0.0103031	1_12458001	1	12458001	transposon_fragment	non-pericentromeric	none	none	AT1TE40525	AT1G34210	somatic embryogenesis receptor-like kinase 2	ATREP2A	RC/Helitron	29.8013	30.2792	39.0651	32.3373	43.6176	31.5433	3.19268	0.0338708	No
	3.42	2.24	3.78844e-11	1_12467201	1	12467201	transposon_fragment	non-pericentromeric	none	none	AT1TE40560	AT1G34220	Regulator of Vps4 activity in the MVB pathway protein	Unassigned	Unassigned	32.4187	32.9387	42.4961	1.80793	2.43859	1.76353	2.23506	2.14205e-09	No
	1.81	2.18	3.10195e-05	1_12467401	1	12467401	transposon_fragment	non-pericentromeric	none	none	AT1TE40560	AT1G34220	Regulator of Vps4 activity in the MVB pathway protein	Unassigned	Unassigned	27.2165	27.653	35.6768	4.76184	6.42292	4.64491	2.17785	0.00031498	No
	2.53	2.16	1.06488e-07	1_12468201	1	12468201	transposon_fragment	non-pericentromeric	none	none	AT1TE40570	none	none	ATDNA12T3_2	DNA	28.7686	29.23	37.7114	3.03635	4.09552	2.96179	2.15917	2.43466e-06	No
	1.88	1.76	0.000141582	1_12468601	1	12468601	transposon_fragment	non-pericentromeric	none	none	AT1TE40575	none	none	ATCOPIA13	LTR/Copia	19.5763	19.8903	25.6617	3.24064	4.37108	3.16107	1.75608	0.00109347	No
	1.29	1.99	0.00335983	1_12468801	1	12468801	transposon_fragment	non-pericentromeric	none	none	AT1TE40580	none	none	ATREP10B	RC/Helitron	21.7072	22.0553	28.4549	5.46776	7.37508	5.3335	1.99283	0.0129002	No
	1.26	1.83	0.00626706	1_12469001	1	12469001	transposon_fragment	non-pericentromeric	none	none	AT1TE40590	none	none	ATREP10C	RC/Helitron	18.8857	19.1886	24.7563	4.86751	6.56545	4.74799	1.82949	0.0222584	No
	2.51	2.26	5.14404e-08	1_12470201	1	12470201	transposon_fragment	non-pericentromeric	none	none	AT1TE40600	none	none	ATREP10B	RC/Helitron	31.0312	31.5289	40.6773	3.3276	4.48837	3.24589	2.25755	1.29813e-06	No
	3.12	2.34	1.00446e-10	1_12470401	1	12470401	transposable_element_gene	non-pericentromeric	none	none	AT1TE40605	none	none	TAG2	DNA/HAT	34.7733	35.331	45.5826	2.40803	3.24803	2.3489	2.34342	5.13951e-09	No
	1.88	2.06	3.43938e-05	1_12470601	1	12470601	transposable_element_gene	non-pericentromeric	none	none	AT1TE40605	none	none	TAG2	DNA/HAT	25.0243	25.4257	32.8032	4.18518	5.6451	4.08241	2.06477	0.000341072	No
	2.28	1.84	6.99916e-06	1_12470801	1	12470801	transposon_fragment	non-pericentromeric	none	none	AT1TE40605	AT1G34245	Putative membrane lipoprotein	TAG2	DNA/HAT	21.7342	22.0827	28.4903	2.71389	3.66058	2.64725	1.83725	9.03464e-05	No
	2.14	1.97	8.35827e-06	1_12471001	1	12471001	transposon_fragment	non-pericentromeric	none	none	AT1TE40605	AT1G34245	Putative membrane lipoprotein	TAG2	DNA/HAT	23.8758	24.2588	31.2977	3.3164	4.47326	3.23496	1.97278	0.000105151	No
	2.22	1.13	0.000515362	1_12471201	1	12471201	transposon_fragment	non-pericentromeric	none	none	AT1TE40605	AT1G34245	Putative membrane lipoprotein	TAG2	DNA/HAT	11.6934	11.8809	15.3282	1.49585	2.01765	1.45912	1.12619	0.00306381	No
	2.22	1.78	1.49281e-05	1_12475801	1	12475801	transposon_fragment	non-pericentromeric	none	none	AT1TE40615	none	none	ATREP10B	RC/Helitron	20.5733	20.9033	26.9686	2.69011	3.6285	2.62405	1.77765	0.000170725	No
	5.02	0.08	0.000432001	1_12476201	1	12476201	transposon_fragment	non-pericentromeric	none	none	AT1TE40615	none	none	ATREP10B	RC/Helitron	4.37565	4.44583	5.73583	0	0	0	0.0772622	0.00262921	No
	3.08	0.25	0.0028519	1_12481401	1	12481401	transposon_fragment	non-pericentromeric	none	none	AT1TE40630	none	none	DT1	DNA/Mariner	5.13007	5.21235	6.72476	0.301913	0.40723	0.2945	0.247211	0.0111795	No
	3.48	0.49	0.00034898	1_12494801	1	12494801	transposon_fragment	pericentromeric	none	none	AT1TE40675	AT1G34270	Exostosin family protein	ATDNA2T9C	DNA/MuDR	6.82663	6.93611	8.9487	0.301962	0.407295	0.294547	0.491505	0.0022552	No
	6	0.68	1.34797e-06	1_12506601	1	12506601	transposon_fragment	pericentromeric	none	none	AT1TE40700	none	none	ATREP11	RC/Helitron	8.73527	8.87536	11.4506	0	0	0	0.676175	2.2072e-05	No
	6.07	0.73	7.11489e-07	1_12506801	1	12506801	transposon_fragment	pericentromeric	none	none	AT1TE40700	none	none	ATREP11	RC/Helitron	9.22914	9.37716	12.098	0	0	0	0.734102	1.26549e-05	No
	5.05	0.09	0.000394426	1_12507401	1	12507401	transposon_fragment	pericentromeric	none	none	AT1TE40705	none	none	ATREP10B	RC/Helitron	4.45379	4.52522	5.83825	0	0	0	0.0861259	0.00244821	No
	2.45	1.26	8.30752e-05	1_12507601	1	12507601	transposon_fragment	pericentromeric	none	none	AT1TE40705	none	none	ATREP10B	RC/Helitron	13.5636	13.7812	17.7799	1.47838	1.99409	1.44208	1.26483	0.000703768	No
	2.61	1.39	1.86052e-05	1_12508001	1	12508001	transposon_fragment	pericentromeric	none	none	AT1TE40700	none	none	ATREP11	RC/Helitron	15.3728	15.6194	20.1515	1.49529	2.0169	1.45858	1.39184	0.000205557	No
	1.99	1.62	0.00015213	1_12513001	1	12513001	transposon_fragment	pericentromeric	none	none	AT1TE40720	AT1G34310	auxin response factor 12	ATHILA4B_LTR	LTR/Gypsy	17.6193	17.9019	23.0963	2.70131	3.64361	2.63498	1.6232	0.00116335	No
	2.16	2.91	9.32075e-09	1_12513601	1	12513601	transposon_fragment	pericentromeric	none	none	AT1TE40725	none	none	ATHILA4A	LTR/Gypsy	50.1568	50.9612	65.7481	6.92501	9.34066	6.75496	2.91401	2.86639e-07	No
	-0.84	4.26	0.00206135	1_12517201	1	12517201	transposon_fragment	pericentromeric	none	none	AT1TE40735	AT1G34315	transmembrane protein	ATREP12	RC/Helitron	62.6412	63.6459	82.1134	69.6948	94.0065	67.9834	4.25942	0.00880513	No
	4.25	1.01	1.17588e-06	1_12524801	1	12524801	transposon_fragment	pericentromeric	none	none	AT1TE40760	none	none	ATLINE1_5	LINE/L1	11.7051	11.8929	15.3437	0.301749	0.407008	0.29434	1.00778	1.95495e-05	No
	2.92	4.12	2.57343e-19	1_12525401	1	12525401	transposon_fragment	pericentromeric	none	none	AT1TE40770	none	none	ATREP11A	RC/Helitron	132.308	134.43	173.436	10.8235	14.599	10.5577	4.12098	8.11649e-17	No
	1.54	1.56	0.002627	1_12527601	1	12527601	transposon_fragment	pericentromeric	none	none	AT1TE40795	none	none	ATREP11A	RC/Helitron	15.7857	16.0389	20.6927	3.31246	4.46795	3.23113	1.55747	0.0103947	No
	6.43	0.99	2.92507e-08	1_12529601	1	12529601	transposon_fragment	pericentromeric	none	none	AT1TE40800	AT1G34340	alpha/beta-Hydrolases superfamily protein	ATREP19	DNA	11.8351	12.0249	15.514	0	0	0	0.991769	7.87118e-07	No
	6.64	1.15	3.20932e-09	1_12529801	1	12529801	transposon_fragment	pericentromeric	none	none	AT1TE40800	AT1G34340	alpha/beta-Hydrolases superfamily protein	ATREP19	DNA	13.6826	13.902	17.9358	0	0	0	1.14616	1.12006e-07	No
	2.33	0.35	0.00926075	1_12542201	1	12542201	transposon_fragment	pericentromeric	none	none	AT1TE40850	AT1G34360	translation initiation factor 3 (IF-3) family protein	RathE2_cons	RathE2_cons	5.46451	5.55214	7.16316	0.606031	0.817433	0.59115	0.3463	0.0309842	No
	4.76	-0.07	0.00131207	1_12547801	1	12547801	transposon_fragment	pericentromeric	none	none	AT1TE40865	none	none	HELITRONY1D	RC/Helitron	3.62652	3.68468	4.75383	0	0	0	-0.0703766	0.00628351	No
	-0.84	4.29	0.00193652	1_12548001	1	12548001	transposon_fragment	pericentromeric	none	none	AT1TE40870	none	none	ATHATN7	DNA/HAT	64.0059	65.0325	83.9023	71.3177	96.1955	69.5665	4.28997	0.008468	No
	5.14	0.14	0.000257975	1_12555001	1	12555001	transposon_fragment	pericentromeric	none	none	AT1TE40900	AT1G34390	auxin response factor 22	HELITRONY3	RC/Helitron	4.76127	4.83763	6.24132	0	0	0	0.138002	0.00174874	No
	4.64	-0.13	0.00202748	1_12561801	1	12561801	transposon_fragment	pericentromeric	none	none	AT1TE40920	AT1G34392	other_RNA	HELITRONY1E	RC/Helitron	3.33608	3.38958	4.37311	0	0	0	-0.128725	0.00868469	No
	1.06	2.03	0.0130548	1_12564201	1	12564201	transposon_fragment	pericentromeric	none	none	AT1TE40925	none	none	ATREP3	RC/Helitron	21.4352	21.779	28.0983	6.35257	8.56854	6.19658	2.02785	0.0413707	No
	-1.14	1.87	0.00691764	1_12567001	1	12567001	transposon_fragment	pericentromeric	none	none	AT1TE40940	AT1G34400	hypothetical protein	ATGP2N	LTR/Gypsy	9.57848	9.73209	12.556	13.2306	17.8458	12.9057	1.86925	0.0241955	No
	2.23	0.91	0.0013758	1_12570601	1	12570601	transposon_fragment	pericentromeric	none	none	AT1TE40955	none	none	ATGP2	LTR/Gypsy	9.62725	9.78165	12.6199	1.20752	1.62874	1.17787	0.911169	0.00644042	No
	2.28	1.7	1.67901e-05	1_12571401	1	12571401	transposable_element_gene	pericentromeric	none	none	AT1TE40955	none	none	ATGP2	LTR/Gypsy	19.3486	19.659	25.3632	2.4099	3.25055	2.35073	1.69863	0.000187907	No
	1.71	1.53	0.00111896	1_12571601	1	12571601	transposable_element_gene	pericentromeric	none	none	AT1TE40955	none	none	ATGP2	LTR/Gypsy	15.8439	16.098	20.769	2.96298	3.99656	2.89023	1.532	0.00552325	No
	2.62	0.88	0.00041247	1_12573201	1	12573201	transposon_fragment	pericentromeric	none	none	AT1TE40965	none	none	ATDNAI26T9	DNA/MuDR	9.6045	9.75854	12.5901	0.903394	1.21853	0.881211	0.875489	0.00252945	No
	2.89	1.37	6.15923e-06	1_12573401	1	12573401	transposon_fragment	pericentromeric	none	none	AT1TE40965	none	none	ATDNAI26T9	DNA/MuDR	15.2253	15.4695	19.9581	1.20739	1.62857	1.17775	1.36729	8.13321e-05	No
	1.54	1.62	0.00207248	1_12581801	1	12581801	transposon_fragment	pericentromeric	none	none	AT1TE41000	AT1G34418	other_RNA	HELITRON1	RC/Helitron	16.6803	16.9478	21.8654	3.5242	4.75355	3.43766	1.61913	0.00880513	No
	2.14	0.58	0.00672994	1_12593201	1	12593201	transposon_fragment	pericentromeric	AT1G34440	transmembrane protein	AT1TE41030	AT1G34460	CYCLIN B1;5	LIMPET1	DNA/MuDR	6.85925	6.96926	8.99146	0.904488	1.22	0.882278	0.5777	0.0236214	No
	1.85	2.36	8.53001e-06	1_12593801	1	12593801	transposon_fragment	pericentromeric	none	none	AT1TE41045	AT1G34460	CYCLIN B1;5	BRODYAGA1A	DNA/MuDR	31.5909	32.0975	41.4109	5.37788	7.25385	5.24583	2.36028	0.000106978	No
	2.59	0.5	0.00267517	1_12603401	1	12603401	transposon_fragment	pericentromeric	AT1G06763		AT1TE41080	AT1G34470	magnesium transporter, putative (DUF803)	ATMUN1	DNA/MuDR	6.57334	6.67876	8.61668	0.605729	0.817025	0.590855	0.500928	0.0105702	No
	3.07	0.24	0.00293466	1_12604201	1	12604201	transposon_fragment	pericentromeric	AT1G34470	magnesium transporter, putative (DUF803)	AT1TE41095	AT1G34470	magnesium transporter, putative (DUF803)	ATREP6	RC/Helitron	5.10322	5.18506	6.68956	0.301915	0.407232	0.294502	0.24438	0.0114665	No
	2.16	0.59	0.00603299	1_12618201	1	12618201	transposon_fragment	pericentromeric	none	none	AT1TE41150	AT1G34510	Peroxidase superfamily protein	HELITRONY3	RC/Helitron	6.97886	7.09079	9.14825	0.903988	1.21933	0.88179	0.588365	0.0215762	No
	0.86	2.75	0.0144714	1_12618401	1	12618401	transposon_fragment	pericentromeric	none	none	AT1TE41170	AT1G34510	Peroxidase superfamily protein	ATREP1	RC/Helitron	36.2462	36.8275	47.5133	12.4341	16.7716	12.1288	2.7547	0.0449288	No
	4.75	-0.07	0.00135555	1_12622001	1	12622001	transposon_fragment	pericentromeric	none	none	AT1TE41190	AT1G34520	MBOAT (membrane bound O-acyl transferase) family protein	ATREP4	RC/Helitron	3.59958	3.6573	4.71851	0	0	0	-0.073722	0.0063738	No
	3.24	0.33	0.00132775	1_12625001	1	12625001	transposon_fragment	pericentromeric	none	none	AT1TE41210	none	none	ATREP10D	RC/Helitron	5.69892	5.79032	7.47044	0.299168	0.403527	0.291822	0.331424	0.0063214	No
	-2.04	1.78	5.85865e-06	1_12627401	1	12627401	transposon_fragment	pericentromeric	none	none	AT1TE41230	none	none	ATENSPM1A	DNA/En-Spm	5.73879	5.83083	7.5227	14.964	20.1839	14.5966	1.78313	7.79622e-05	Yes
	2.7	0.04	0.0128294	1_12629801	1	12629801	transposable_element_gene	pericentromeric	none	none	AT1TE41230	none	none	ATENSPM1A	DNA/En-Spm	3.88089	3.94313	5.08727	0.29889	0.403153	0.291551	0.0392113	0.0407996	Yes
	2.65	0.89	0.000322888	1_12631001	1	12631001	transposon_fragment	pericentromeric	none	none	AT1TE41235	none	none	ATIS112A	DNA/Harbinger	9.78115	9.93802	12.8216	0.89777	1.21094	0.875726	0.893393	0.00211611	No
	6.13	0.77	4.6422e-07	1_12641001	1	12641001	transposable_element_gene	pericentromeric	none	none	AT1TE41280	none	none	ATCOPIA15	LTR/Copia	9.57685	9.73044	12.5538	0	0	0	0.769615	8.74518e-06	No
	5.28	3.33	7.39708e-27	1_12645401	1	12645401	transposon_fragment	pericentromeric	none	none	AT1TE41290	AT1G06777		HELITRON2	RC/Helitron	80.1347	81.4199	105.045	1.19661	1.61402	1.16723	3.32945	7.70646e-24	No
	7.57	1.9	4.69448e-15	1_12645601	1	12645601	transposon_fragment	pericentromeric	none	none	AT1TE41290	AT1G06777		HELITRON2	RC/Helitron	26.2692	26.6905	34.4351	0	0	0	1.89609	6.24447e-13	No
	6.12	0.77	4.81864e-07	1_12645801	1	12645801	transposon_fragment	pericentromeric	none	none	AT1TE41290	AT1G06777		HELITRON2	RC/Helitron	9.54139	9.69441	12.5073	0	0	0	0.76698	9.02178e-06	No
	3.54	2.33	4.51735e-12	1_12646201	1	12646201	transposon_fragment	pericentromeric	none	none	AT1TE41300	none	none	HELITRON5	RC/Helitron	35.1332	35.6967	46.0544	1.80788	2.43853	1.76349	2.32911	3.16887e-10	No
	3.09	0.25	0.00276659	1_12646401	1	12646401	transposon_fragment	pericentromeric	none	none	AT1TE41300	none	none	HELITRON5	RC/Helitron	5.15866	5.24139	6.76224	0.301911	0.407227	0.294497	0.250209	0.0108885	No
	0.73	4.6	0.00628425	1_12651401	1	12651401	transposon_fragment	pericentromeric	AT1G34550	transmembrane protein (DUF616)	AT1TE41310	none	none	ATHATN3A	DNA/HAT	135.154	137.322	177.167	50.7609	68.4679	49.5145	4.60021	0.0223131	No
	1.7	3.11	9.13109e-07	1_12651601	1	12651601	transposon_fragment	pericentromeric	AT1G34550	transmembrane protein (DUF616)	AT1TE41310	none	none	ATHATN3A	DNA/HAT	54.9308	55.8118	72.0061	10.4314	14.0702	10.1753	3.1127	1.57181e-05	No
	1.01	3.53	0.000990713	1_12653001	1	12653001	transposon_fragment	pericentromeric	none	none	AT1TE41315	AT1G34560	hypothetical protein (DUF1184)	TSCL	LINE?	66.7291	67.7993	87.4719	20.6584	27.8647	20.1511	3.53365	0.00496149	No
	-1.53	1.1	0.00469276	1_12664801	1	12664801	transposon_fragment	pericentromeric	none	none	AT1TE41345	none	none	ATLANTYS2	LTR/Gypsy	4.2182	4.28585	5.52943	7.76773	10.4773	7.57699	1.10423	0.0172919	No
	1.98	0.48	0.0144234	1_12684801	1	12684801	transposon_fragment	pericentromeric	none	none	AT1TE41350	AT1G34630	transmembrane protein	VANDAL16	DNA/MuDR	6.12112	6.21929	8.02387	0.90355	1.21874	0.881364	0.478746	0.0448031	No
	1.64	1.1	0.00659653	1_12688601	1	12688601	transposon_fragment	pericentromeric	none	none	AT1TE41360	AT1G34640	peptidase	ATLINE1A	LINE/L1	10.786	10.959	14.1389	2.09093	2.82031	2.03958	1.10318	0.0232273	No
	4.61	-0.14	0.00221164	1_12690001	1	12690001	transposon_fragment	pericentromeric	none	none	AT1TE41365	AT1G34640	peptidase	ATDNA12T3_2	DNA	3.26556	3.31794	4.28067	0	0	0	-0.137816	0.0090362	No
	-0.69	3.79	0.014749	1_12691401	1	12691401	transposon_fragment	pericentromeric	none	none	AT1TE41380	AT1G34650	homeodomain GLABROUS 10	BRODYAGA1A	DNA/MuDR	47.7664	48.5324	62.6146	48.196	65.0082	47.0125	3.79188	0.0456922	No
	-1.17	2.3	0.00200618	1_12692401	1	12692401	transposon_fragment	pericentromeric	none	none	AT1TE41390	AT1G34650	homeodomain GLABROUS 10	VANDAL13	DNA/MuDR	13.1755	13.3868	17.2711	18.5221	24.9831	18.0673	2.29905	0.00867824	No
	4.59	-0.14	0.0023426	1_12694401	1	12694401	transposon_fragment	pericentromeric	AT1G34650	homeodomain GLABROUS 10	AT1TE41395	none	none	ATREP4	RC/Helitron	3.2192	3.27083	4.21989	0	0	0	-0.143859	0.00940117	No
	1.68	1.15	0.00501847	1_12700001	1	12700001	transposable_element_gene	pericentromeric	none	none	AT1TE41415	none	none	ATENSPM2	DNA/En-Spm	11.2875	11.4686	14.7963	2.1294	2.8722	2.07711	1.15283	0.0183697	No
	2.55	1.58	7.777e-06	1_12701801	1	12701801	transposon_fragment	pericentromeric	none	none	AT1TE41420	none	none	ATREP1	RC/Helitron	17.8346	18.1206	23.3785	1.81833	2.45262	1.77368	1.57603	9.86918e-05	No
	2.71	0.05	0.0126025	1_12702001	1	12702001	transposon_fragment	pericentromeric	none	none	AT1TE41420	none	none	ATREP1	RC/Helitron	3.93627	3.99939	5.15986	0.302029	0.407386	0.294613	0.0485141	0.0402359	No
	2.74	1.51	4.41344e-06	1_12728801	1	12728801	transposon_fragment	pericentromeric	none	none	AT1TE41465	none	none	HELITRONY3	RC/Helitron	17.0706	17.3443	22.377	1.51205	2.0395	1.47492	1.50957	6.13125e-05	No
	4.08	4.2	1.79133e-29	1_12735201	1	12735201	transposon_fragment	pericentromeric	none	none	AT1TE41510	none	none	ATREP19	DNA	148.499	150.881	194.661	5.39676	7.27932	5.26424	4.19574	2.78143e-26	No
	5.99	0.67	1.40351e-06	1_12735401	1	12735401	transposon_fragment	pericentromeric	none	none	AT1TE41510	none	none	ATREP19	DNA	8.6968	8.83628	11.4002	0	0	0	0.673168	2.28012e-05	No
	1.85	2.66	1.74122e-06	1_12738201	1	12738201	transposon_fragment	pericentromeric	none	none	AT1TE41520	AT1G34750	Protein phosphatase 2C family protein	BRODYAGA1	DNA/MuDR	39.9044	40.5443	52.3087	6.85294	9.24345	6.68467	2.66122	2.74829e-05	No
	0.97	2.86	0.00489034	1_12740001	1	12740001	transposon_fragment	pericentromeric	none	none	AT1TE41525	AT1G34750	Protein phosphatase 2C family protein	BRODYAGA1A	DNA/MuDR	40.1185	40.7619	52.5894	12.71	17.1436	12.3979	2.85675	0.0179405	No
	4.96	0.04	0.000570886	1_12743401	1	12743401	transposon_fragment	pericentromeric	none	none	AT1TE41545	none	none	ATREP3	RC/Helitron	4.19858	4.26592	5.50371	0	0	0	0.0383095	0.00329647	No
	2.7	1.99	1.02625e-07	1_12753401	1	12753401	transposon_fragment	pericentromeric	none	none	AT1TE41575	none	none	ATCOPIA93	LTR/Copia	25.5685	25.9785	33.5165	2.38594	3.21823	2.32735	1.99266	2.35869e-06	No
	2.86	0.13	0.00697097	1_12753601	1	12753601	transposon_fragment	pericentromeric	none	none	AT1TE41575	none	none	ATCOPIA93	LTR/Copia	4.34866	4.4184	5.70044	0.298971	0.403261	0.29163	0.127904	0.0243388	No
	4.88	-0.01	0.00081015	1_12754001	1	12754001	transposon_fragment	pericentromeric	none	none	AT1TE41575	none	none	ATCOPIA93	LTR/Copia	3.96486	4.02845	5.19734	0	0	0	-0.00870595	0.0043626	No
	2.97	1.67	3.18788e-07	1_12756001	1	12756001	transposable_element_gene	pericentromeric	none	none	AT1TE41580	none	none	ATCOPIA93	LTR/Copia	19.8979	20.217	26.0831	1.5035	2.02797	1.46658	1.66951	6.29249e-06	No
	3.71	0.64	8.38436e-05	1_12756401	1	12756401	transposable_element_gene	pericentromeric	none	none	AT1TE41580	none	none	ATCOPIA93	LTR/Copia	8.00482	8.1332	10.4931	0.301722	0.406971	0.294313	0.636414	0.000709683	No
	2.14	0.85	0.00242686	1_12760801	1	12760801	transposon_fragment	pericentromeric	none	none	AT1TE41585	none	none	ATDNAI27T9C	DNA/MuDR	8.97797	9.12195	11.7688	1.20073	1.61958	1.17124	0.846731	0.00967986	No
	2.03	1.2	0.000862475	1_12761601	1	12761601	transposon_fragment	pericentromeric	none	none	AT1TE41590	none	none	ATREP10B	RC/Helitron	12.3329	12.5306	16.1665	1.80951	2.44073	1.76508	1.20247	0.0045404	No
	4.85	-0.02	0.000914201	1_12765001	1	12765001	transposon_fragment	pericentromeric	AT1G34790	C2H2 and C2HC zinc fingers superfamily protein	AT1TE41605	none	none	BRODYAGA1	DNA/MuDR	3.86304	3.925	5.06387	0	0	0	-0.0209268	0.00468859	No
	-0.98	4.19	0.000347736	1_12839401	1	12839401	transposon_fragment	pericentromeric	none	none	AT1TE41745	none	none	VANDAL5	DNA/MuDR	56.2639	57.1663	73.7537	69.0681	93.1612	67.3722	4.19414	0.00225203	No
	4.83	-0.03	0.000972139	1_12845601	1	12845601	transposon_fragment	pericentromeric	none	none	AT1TE41800	none	none	ATCOPIA36	LTR/Copia	3.81162	3.87275	4.99646	0	0	0	-0.0271871	0.00488803	No
	1.26	3.42	6.96682e-05	1_12847801	1	12847801	transposon_fragment	pericentromeric	none	none	AT1TE41820	none	none	ATHILA4C	LTR/Gypsy	64.5507	65.586	84.6164	16.7916	22.649	16.3793	3.42232	0.000614598	No
	2.05	0.54	0.00988414	1_12851001	1	12851001	transposon_fragment	pericentromeric	none	none	AT1TE41825	AT1G35140	Phosphate-responsive 1 family protein	ATHATN6	DNA/HAT	6.51229	6.61673	8.53664	0.911024	1.22882	0.888654	0.538469	0.0326786	No
	1.92	0.95	0.00396803	1_12856401	1	12856401	transposon_fragment	pericentromeric	none	none	AT1TE41860	none	none	TA11	LINE/L1	9.64309	9.79774	12.6407	1.52473	2.0566	1.48729	0.948479	0.0149582	No
	1.44	1.38	0.00771408	1_12857001	1	12857001	transposon_fragment	pericentromeric	none	none	AT1TE41860	none	none	TA11	LINE/L1	13.3714	13.5859	17.5279	3.02195	4.0761	2.94775	1.38235	0.0265833	No
	1.52	1.83	0.00125048	1_12860201	1	12860201	transposon_fragment	pericentromeric	none	none	AT1TE41860	none	none	TA11	LINE/L1	19.7167	20.0329	25.8456	4.22607	5.70025	4.1223	1.82857	0.00608722	No
	1.4	1.36	0.0098537	1_12861201	1	12861201	transposon_fragment	pericentromeric	none	none	AT1TE41860	none	none	TA11	LINE/L1	13.1034	13.3135	17.1766	3.03841	4.09829	2.9638	1.36341	0.0325933	No
	1.94	2.26	6.94033e-06	1_12861601	1	12861601	transposon_fragment	pericentromeric	none	none	AT1TE41860	none	none	TA11	LINE/L1	29.4297	29.9017	38.578	4.72928	6.37899	4.61315	2.25544	8.96452e-05	No
	2.97	0.73	0.000295226	1_12862601	1	12862601	transposon_fragment	pericentromeric	none	none	AT1TE41865	none	none	ATREP15	RC/Helitron	8.49774	8.63403	11.1393	0.600621	0.810135	0.585872	0.731154	0.00195281	No
	1.33	1.6	0.00715873	1_12863201	1	12863201	transposon_fragment	pericentromeric	none	none	AT1TE41865	none	none	ATREP15	RC/Helitron	15.856	16.1103	20.7849	3.87681	5.22916	3.78162	1.60058	0.0249028	No
	6.08	0.74	6.70261e-07	1_1286401	1	1286401	transposon_fragment	non-pericentromeric	AT1G04620	coenzyme F420 hydrogenase family / dehydrogenase, beta subunit family	AT1TE04200	AT1G04620	coenzyme F420 hydrogenase family / dehydrogenase, beta subunit family	ATENSPM1A	DNA/En-Spm	9.28518	9.4341	12.1715	0	0	0	0.738379	1.2001e-05	No
	4.05	3.74	2.4123e-25	1_1286601	1	1286601	transposon_fragment	non-pericentromeric	AT1G04620	coenzyme F420 hydrogenase family / dehydrogenase, beta subunit family	AT1TE04205	AT1G04620	coenzyme F420 hydrogenase family / dehydrogenase, beta subunit family	ATREP5	RC/Helitron	106.251	107.955	139.28	3.90092	5.26168	3.80513	3.74478	2.01837e-22	No
	2.9	0.15	0.00601121	1_12866201	1	12866201	transposon_fragment	pericentromeric	AT1G35150	General transcription factor 2-related zinc finger protein	AT1TE41875	AT1G35160	GF14 protein phi chain	ATDNA2T9C	DNA/MuDR	4.5344	4.60712	5.94392	0.302187	0.407599	0.294767	0.151767	0.0215101	No
	4.58	1.94	3.7349e-12	1_1287001	1	1287001	transposon_fragment	non-pericentromeric	none	none	AT1TE04205	AT1G04620	coenzyme F420 hydrogenase family / dehydrogenase, beta subunit family	ATREP5	RC/Helitron	26.4374	26.8614	34.6555	0.60417	0.814923	0.589335	1.93939	2.67698e-10	No
	3.36	0.42	0.000697053	1_12872601	1	12872601	transposon_fragment	pericentromeric	none	none	AT1TE41895	AT1G35170	TRAM, LAG1 and CLN8 (TLC) lipid-sensing domain containing protein	ATREP4	RC/Helitron	6.26384	6.36429	8.21096	0.302004	0.407352	0.294588	0.415202	0.0038241	No
	2.66	0.53	0.00189704	1_12875001	1	12875001	transposon_fragment	pericentromeric	none	none	AT1TE41905	none	none	ATREP3	RC/Helitron	6.82949	6.93902	8.95245	0.600539	0.810025	0.585793	0.532419	0.00832559	No
	1.51	1.3	0.00676353	1_12886201	1	12886201	transposon_fragment	pericentromeric	none	none	AT1TE41945	AT1G06817		ATLINE1_4	LINE/L1	12.6095	12.8117	16.5292	2.70182	3.64429	2.63547	1.3001	0.0237248	No
	2.18	1.48	0.00011464	1_12886401	1	12886401	transposon_fragment	pericentromeric	none	none	AT1TE41945	AT1G06817		ATLINE1_4	LINE/L1	15.9356	16.1912	20.8892	2.12661	2.86844	2.07439	1.48432	0.000912794	No
	2.45	1.5	2.29135e-05	1_12886601	1	12886601	transposon_fragment	pericentromeric	none	none	AT1TE41945	AT1G06817		ATLINE1_4	LINE/L1	16.525	16.79	21.6618	1.80986	2.4412	1.76542	1.49623	0.000243078	No
	2.14	1.08	0.000950086	1_12886801	1	12886801	transposon_fragment	pericentromeric	none	none	AT1TE41945	AT1G06817		ATLINE1_4	LINE/L1	11.1813	11.3606	14.657	1.51444	2.04272	1.47725	1.0821	0.00479806	No
	1.87	3.49	1.03901e-08	1_12889801	1	12889801	transposon_fragment	pericentromeric	none	none	AT1TE41965	AT1G35190	2-oxoglutarate (2OG) and Fe(II)-dependent oxygenase superfamily protein	ATHATN2	DNA/HAT	74.5222	75.7173	97.6875	12.6427	17.0528	12.3322	3.48697	3.15915e-07	No
	4.88	1.48	1.03132e-09	1_12890201	1	12890201	transposon_fragment	pericentromeric	none	none	AT1TE41965	AT1G35190	2-oxoglutarate (2OG) and Fe(II)-dependent oxygenase superfamily protein	ATHATN2	DNA/HAT	18.0787	18.3686	23.6985	0.299751	0.404313	0.29239	1.47579	4.07886e-08	No
	6.36	0.94	5.78423e-08	1_12894401	1	12894401	transposon_fragment	pericentromeric	none	none	AT1TE41975	none	none	BRODYAGA1A	DNA/MuDR	11.2743	11.4551	14.7789	0	0	0	0.939878	1.43545e-06	No
	1.67	1.14	0.00540778	1_12898601	1	12898601	transposon_fragment	pericentromeric	none	none	AT1TE42010	AT1G35210	hypothetical protein	ATREP3	RC/Helitron	11.1531	11.3319	14.62	2.11658	2.85491	2.06461	1.1373	0.0196289	No
	1.44	1.59	0.00416863	1_12899401	1	12899401	transposon_fragment	pericentromeric	none	none	AT1TE42015	AT1G35210	hypothetical protein	ATREP17	DNA/MuDR	15.9667	16.2228	20.9299	3.60947	4.86856	3.52084	1.58961	0.0156005	No
	0.77	4.6	0.00410496	1_12900001	1	12900001	transposon_fragment	pericentromeric	none	none	AT1TE42030	none	none	ATLANTYS2	LTR/Gypsy	136.695	138.887	179.186	50.0331	67.4861	48.8045	4.60313	0.0153994	No
	1.13	3.49	0.000263856	1_12900201	1	12900201	transposon_fragment	pericentromeric	none	none	AT1TE42030	none	none	ATLANTYS2	LTR/Gypsy	66.4831	67.5493	87.1495	18.9144	25.5123	18.45	3.49315	0.00178397	No
	4.93	0.03	0.000647696	1_12915201	1	12915201	transposon_fragment	pericentromeric	none	none	AT1TE42100	AT1G35230	arabinogalactan protein 5	ATREP10D	RC/Helitron	4.09115	4.15676	5.36288	0	0	0	0.0257401	0.00359089	No
	5.83	0.57	4.55439e-06	1_12919601	1	12919601	transposon_fragment	pericentromeric	none	none	AT1TE42125	none	none	HELITRON4	RC/Helitron	7.76635	7.8909	10.1805	0	0	0	0.565039	6.28864e-05	No
	7.15	1.55	4.35566e-12	1_12919801	1	12919801	transposon_fragment	pericentromeric	none	none	AT1TE42125	none	none	HELITRON4	RC/Helitron	19.6128	19.9273	25.7095	0	0	0	1.55191	3.06745e-10	No
	1.74	2.95	1.23379e-06	1_12920001	1	12920001	transposon_fragment	pericentromeric	none	none	AT1TE42125	none	none	HELITRON4	RC/Helitron	48.8444	49.6277	64.0277	9.02963	12.1794	8.80791	2.94637	2.04136e-05	No
	4.63	-0.13	0.00209082	1_12920201	1	12920201	transposon_fragment	pericentromeric	none	none	AT1TE42125	none	none	HELITRON4	RC/Helitron	3.31105	3.36415	4.34029	0	0	0	-0.131932	0.00881337	No
	2.63	1.62	3.47135e-06	1_12925401	1	12925401	transposon_fragment	pericentromeric	none	none	AT1TE42140	AT1G06833		SIMPLEGUY1	DNA/Harbinger	18.6731	18.9726	24.4776	1.80835	2.43915	1.76394	1.62264	4.97439e-05	No
	1.03	2.32	0.00873245	1_12926201	1	12926201	transposon_fragment	pericentromeric	none	none	AT1TE42140	AT1G06833		SIMPLEGUY1	DNA/Harbinger	26.9006	27.332	35.2626	8.14995	10.9929	7.94983	2.32267	0.0295594	No
	2.25	0.63	0.00401034	1_12926601	1	12926601	transposon_fragment	pericentromeric	none	none	AT1TE42145	AT1G06833		ATHILA7	LTR/Gypsy	7.34613	7.46394	9.62968	0.897304	1.21031	0.875271	0.627667	0.0150935	No
	2.17	1.45	0.000131106	1_12932801	1	12932801	transposon_fragment	pericentromeric	AT1G35250	Thioesterase superfamily protein	AT1TE42175	none	none	BRODYAGA1A	DNA/MuDR	15.4676	15.7157	20.2758	2.08073	2.80655	2.02964	1.44735	0.00102047	No
	2.16	0.58	0.00608345	1_12949601	1	12949601	transposon_fragment	pericentromeric	none	none	AT1TE42220	AT1G35290	Thioesterase superfamily protein	ATCOPIA17	LTR/Copia	6.92058	7.03157	9.07186	0.897211	1.21018	0.87518	0.580662	0.0217224	No
	2.91	0.15	0.0059045	1_12951401	1	12951401	transposon_fragment	pericentromeric	none	none	AT1TE42225	none	none	ATENSPM5	DNA/En-Spm	4.50564	4.5779	5.90622	0.298985	0.40328	0.291643	0.145817	0.021186	No
	1.89	0.69	0.00970109	1_12951601	1	12951601	transposon_fragment	pericentromeric	none	none	AT1TE42225	none	none	ATENSPM5	DNA/En-Spm	7.51095	7.63141	9.84574	1.19996	1.61854	1.1705	0.690182	0.0321616	No
	3.06	0.78	0.000168673	1_12952001	1	12952001	transposon_fragment	pericentromeric	none	none	AT1TE42225	none	none	ATENSPM5	DNA/En-Spm	9.04198	9.18699	11.8527	0.60095	0.810579	0.586193	0.782433	0.00125289	No
	1.9	0.71	0.00885999	1_12954001	1	12954001	transposon_fragment	pericentromeric	none	none	AT1TE42235	none	none	ATMU2	DNA/MuDR	7.63789	7.76038	10.0121	1.20907	1.63083	1.17938	0.711358	0.0299136	No
	1.15	3.2	0.000405329	1_12962001	1	12962001	transposon_fragment	pericentromeric	AT1G35320	transmembrane protein	AT1TE42255	none	none	ATMUNX1	DNA/MuDR	53.5689	54.428	70.2209	14.9362	20.1464	14.5694	3.19562	0.00250263	No
	5.56	0.38	2.78315e-05	1_12966201	1	12966201	transposon_fragment	pericentromeric	none	none	AT1TE42275	none	none	ATLANTYS3	LTR/Gypsy	6.41502	6.5179	8.40913	0	0	0	0.382277	0.000287875	No
	-0.58	5.97	0.0161619	1_12966801	1	12966801	transposon_fragment	pericentromeric	none	none	AT1TE42275	none	none	ATLANTYS3	LTR/Gypsy	230.324	234.018	301.921	215.076	290.101	209.795	5.97076	0.0494913	No
	1.37	1.81	0.00324769	1_12967801	1	12967801	transposon_fragment	pericentromeric	none	none	AT1TE42280	none	none	VANDAL1N1	DNA/MuDR	18.983	19.2874	24.8838	4.51473	6.0896	4.40387	1.81078	0.0125214	No
	1.43	3.36	1.0197e-05	1_12968001	1	12968001	transposon_fragment	pericentromeric	none	none	AT1TE42285	none	none	HELITRONY3	RC/Helitron	63.2923	64.3074	82.9668	14.5843	19.6718	14.2262	3.35694	0.000123631	No
	-1.36	1.75	0.00193887	1_12968601	1	12968601	transposon_fragment	pericentromeric	none	none	AT1TE42290	none	none	ARNOLDY1	DNA/MuDR	7.84538	7.9712	10.2841	12.6707	17.0906	12.3595	1.74812	0.00847638	Yes
	1.1	1.86	0.0141167	1_12969201	1	12969201	transposon_fragment	pericentromeric	none	none	AT1TE42290	none	none	ARNOLDY1	DNA/MuDR	18.8587	19.1611	24.7209	5.4175	7.30729	5.28447	1.85775	0.0439926	Yes
	1.51	1.53	0.00351211	1_12976601	1	12976601	transposon_fragment	pericentromeric	none	none	AT1TE42315	AT1G35340	ATP-dependent protease La (LON) domain protein	ATHPOGON1	DNA/Pogo	15.3077	15.5532	20.0662	3.30149	4.45315	3.22042	1.5284	0.0134226	No
	1.92	2.28	7.75656e-06	1_12976801	1	12976801	transposon_fragment	pericentromeric	none	none	AT1TE42315	AT1G35340	ATP-dependent protease La (LON) domain protein	ATHPOGON1	DNA/Pogo	29.7495	30.2266	38.9972	4.82251	6.50474	4.70409	2.27577	9.84633e-05	No
	2.78	0.09	0.00956078	1_12985401	1	12985401	transposon_fragment	pericentromeric	none	none	AT1TE42345	AT1G06877	U4	ATREP10D	RC/Helitron	4.14653	4.21303	5.43548	0.302224	0.40765	0.294803	0.0907595	0.0317826	No
	3.77	0.68	5.43484e-05	1_12990801	1	12990801	transposon_fragment	pericentromeric	none	none	AT1TE42355	AT1G35365	hypothetical protein (DUF1184)	ATCOPIA94	LTR/Copia	8.38471	8.51918	10.9911	0.301708	0.406953	0.2943	0.677282	0.000496962	No
	3.14	1.53	4.32264e-07	1_12992801	1	12992801	transposon_fragment	pericentromeric	none	none	AT1TE42370	none	none	ATREP2A	RC/Helitron	17.9302	18.2178	23.5039	1.19392	1.6104	1.16461	1.53234	8.22279e-06	No
	-1.28	3.25	3.69137e-05	1_12993401	1	12993401	transposon_fragment	pericentromeric	none	none	AT1TE42370	none	none	ATREP2A	RC/Helitron	25.065	25.467	32.8565	38.1097	51.4036	37.174	3.24916	0.000361905	No
	2.43	1.04	0.000344155	1_12993601	1	12993601	transposon_fragment	pericentromeric	none	none	AT1TE42370	none	none	ATREP2A	RC/Helitron	11.0107	11.1873	14.4334	1.20089	1.6198	1.1714	1.03758	0.00223337	No
	1.15	1.9	0.0100084	1_13007001	1	13007001	transposon_fragment	pericentromeric	none	none	AT1TE42400	AT1G35375	hypothetical protein	ATGP3	LTR/Gypsy	19.6721	19.9876	25.7872	5.47014	7.37829	5.33582	1.90154	0.0330226	Yes
	-1.35	2.31	0.000370774	1_13007801	1	13007801	transposon_fragment	pericentromeric	none	none	AT1TE42400	AT1G35375	hypothetical protein	ATGP3	LTR/Gypsy	12.1341	12.3287	15.906	19.3659	26.1213	18.8904	2.30549	0.00235225	Yes
	4.73	-0.08	0.00144393	1_13012201	1	13012201	transposon_fragment	pericentromeric	none	none	AT1TE42415	none	none	ATLINE1_6	LINE/L1	3.5476	3.60449	4.65037	0	0	0	-0.0802283	0.00657946	No
	1.73	1	0.00662971	1_13015201	1	13015201	transposon_fragment	pericentromeric	none	none	AT1TE42425	none	none	ATREP3	RC/Helitron	9.88488	10.0434	12.9576	1.7981	2.42533	1.75395	0.996813	0.0233299	No
	6.32	0.91	8.35186e-08	1_13017801	1	13017801	transposon_fragment	pericentromeric	none	none	AT1TE42430	AT1G35400	hypothetical protein (DUF1184)	ATREP3	RC/Helitron	10.9642	11.14	14.3724	0	0	0	0.911094	1.96744e-06	No
	2.35	1.21	0.000188895	1_13019401	1	13019401	transposon_fragment	pericentromeric	none	none	AT1TE42440	none	none	ATCOPIA51	LTR/Copia	12.8096	13.015	16.7915	1.49546	2.01713	1.45874	1.21084	0.00136383	No
	0.89	2.59	0.0146125	1_13020201	1	13020201	transposon_fragment	pericentromeric	none	none	AT1TE42445	none	none	ATRE1	LTR/Copia	32.2164	32.7331	42.2309	10.7817	14.5427	10.517	2.59174	0.0453172	No
	1.39	1.74	0.00363937	1_13022001	1	13022001	transposon_fragment	pericentromeric	none	none	AT1TE42465	AT1G35410	hypothetical protein (DUF1184)	ATCOPIA48	LTR/Copia	17.9795	18.2678	23.5684	4.2236	5.69692	4.11989	1.74117	0.0138503	No
	2.62	1.42	1.54241e-05	1_13027601	1	13027601	transposon_fragment	pericentromeric	AT1G35420	alpha/beta-Hydrolases superfamily protein	AT1TE42485	none	none	ATCOPIA95	LTR/Copia	15.6994	15.9512	20.5796	1.51283	2.04055	1.47568	1.42131	0.000175157	No
	1.71	2.53	1.47542e-05	1_13028601	1	13028601	transposon_fragment	pericentromeric	none	none	AT1TE42490	none	none	ATCOPIA95	LTR/Copia	35.181	35.7452	46.117	6.63473	8.94913	6.47182	2.52548	0.000169023	No
	4.28	1.03	8.82948e-07	1_13029001	1	13029001	transposon_fragment	pericentromeric	none	none	AT1TE42495	none	none	DT1	DNA/Mariner	11.9432	12.1347	15.6558	0.301739	0.406995	0.29433	1.03004	1.52826e-05	No
	4.19	0.96	2.03182e-06	1_13029201	1	13029201	transposon_fragment	pericentromeric	none	none	AT1TE42495	none	none	DT1	DNA/Mariner	11.2516	11.4321	14.7492	0.301621	0.406835	0.294214	0.963362	3.14276e-05	No
	4.67	-0.12	0.00190594	1_13031401	1	13031401	transposon_fragment	pericentromeric	none	none	AT1TE42505	AT1G35430	transmembrane protein	ATSINE2A	SINE	3.38659	3.4409	4.43932	0	0	0	-0.122297	0.00835239	No
	1.42	1.25	0.0116959	1_13036001	1	13036001	transposon_fragment	pericentromeric	AT1G35440	cyclin T1;1	AT1TE42540	AT1G35440	cyclin T1;1	HELITRONY3	RC/Helitron	11.8873	12.078	15.5825	2.71491	3.66195	2.64825	1.25019	0.0378183	No
	5.28	0.23	0.000125892	1_13036601	1	13036601	transposon_fragment	pericentromeric	none	none	AT1TE42545	AT1G35440	cyclin T1;1	TNAT1A	DNA	5.26766	5.35214	6.90512	0	0	0	0.225092	0.000984191	No
	-0.91	2.4	0.0131727	1_13036801	1	13036801	transposon_fragment	pericentromeric	none	none	AT1TE42545	AT1G35440	cyclin T1;1	TNAT1A	DNA	15.9186	16.1739	20.8669	18.6477	25.1526	18.1898	2.40226	0.0416518	No
	4.76	-0.07	0.00131881	1_13043801	1	13043801	transposon_fragment	pericentromeric	none	none	AT1TE42575	AT1G06897		ATREP11	RC/Helitron	3.62223	3.68032	4.7482	0	0	0	-0.0708941	0.00628644	No
	2.67	0.04	0.0140658	1_13044801	1	13044801	transposon_fragment	pericentromeric	none	none	AT1TE42575	AT1G06897		ATREP11	RC/Helitron	3.83615	3.89767	5.02862	0.302264	0.407703	0.294842	0.0364224	0.0438618	No
	5.06	0.09	0.000370792	1_13047801	1	13047801	transposon_fragment	pericentromeric	none	none	AT1TE42595	AT1G35467	RALF-like 5	ATCOPIA55	LTR/Copia	4.50714	4.57943	5.90819	0	0	0	0.0921062	0.00235225	No
	2.24	3.5	2.77304e-11	1_13055601	1	13055601	transposon_fragment	pericentromeric	none	none	AT1TE42620	AT1G35470	SPla/RYanodine receptor (SPRY) domain-containing protein	ATHAT1	DNA/HAT	78.6146	79.8754	103.052	10.2772	13.8622	10.0248	3.49949	1.6207e-09	No
	1.9	3.88	6.76843e-10	1_13055801	1	13055801	transposon_fragment	pericentromeric	none	none	AT1TE42620	AT1G35470	SPla/RYanodine receptor (SPRY) domain-containing protein	ATHAT1	DNA/HAT	100.127	101.733	131.252	16.6834	22.5031	16.2737	3.88033	2.80613e-08	No
	1.9	2.75	6.96388e-07	1_13056001	1	13056001	transposon_fragment	pericentromeric	none	none	AT1TE42620	AT1G35470	SPla/RYanodine receptor (SPRY) domain-containing protein	ATHAT1	DNA/HAT	42.7635	43.4494	56.0566	7.07165	9.53845	6.898	2.74977	1.24122e-05	No
	5.61	0.42	1.96638e-05	1_13063201	1	13063201	transposon_fragment	pericentromeric	AT1G35490	bZIP family transcription factor	AT1TE42655	none	none	ATREP10D	RC/Helitron	6.6704	6.77738	8.74391	0	0	0	0.419542	0.000215645	No
	-2.7	1.32	6.65299e-07	1_13064201	1	13064201	transposon_fragment	pericentromeric	none	none	AT1TE42660	AT1G35500	hypothetical protein	ATREP11	RC/Helitron	2.68702	2.73011	3.52228	11.3757	15.3439	11.0964	1.31646	1.19305e-05	No
	-1.11	3.42	0.000233419	1_13065001	1	13065001	transposon_fragment	pericentromeric	none	none	AT1TE42660	AT1G35500	hypothetical protein	ATREP11	RC/Helitron	30.6574	31.149	40.1872	41.2796	55.6792	40.266	3.42133	0.00163869	No
	-0.77	3.48	0.00917425	1_13065201	1	13065201	transposon_fragment	pericentromeric	none	none	AT1TE42665	AT1G35501		ATREP15	RC/Helitron	37.1075	37.7026	48.6424	39.5371	53.3288	38.5662	3.48328	0.0307445	No
	1.13	3.36	0.000376165	1_13065401	1	13065401	transposon_fragment	pericentromeric	none	none	AT1TE42665	AT1G35501		ATREP15	RC/Helitron	60.1186	61.0828	78.8066	17.1131	23.0827	16.6929	3.35954	0.00237551	No
	5.31	0.24	0.000109515	1_13065601	1	13065601	transposon_fragment	pericentromeric	none	none	AT1TE42665	AT1G35501		ATREP15	RC/Helitron	5.38785	5.47426	7.06267	0	0	0	0.237341	0.000886232	No
	1.32	2.19	0.0015357	1_13068601	1	13068601	transposon_fragment	pericentromeric	none	none	AT1TE42670	none	none	ATLINE1A	LINE/L1	25.5495	25.9593	33.4917	6.32701	8.53407	6.17165	2.19114	0.00689835	No
	3.24	0.34	0.00131145	1_13070001	1	13070001	transposon_fragment	pericentromeric	none	none	AT1TE42680	AT1G35510	O-fucosyltransferase family protein	HELITRONY1A	RC/Helitron	5.75798	5.85033	7.54786	0.301854	0.40715	0.294442	0.339793	0.00628351	No
	1.72	1.16	0.00408277	1_13070201	1	13070201	transposon_fragment	pericentromeric	none	none	AT1TE42680	AT1G35510	O-fucosyltransferase family protein	HELITRONY1A	RC/Helitron	11.5007	11.6852	15.0757	2.11474	2.85243	2.06281	1.16432	0.0153275	No
	2.79	0.09	0.00928556	1_13070401	1	13070401	transposon_fragment	pericentromeric	none	none	AT1TE42680	AT1G35510	O-fucosyltransferase family protein	HELITRONY1A	RC/Helitron	4.1711	4.23799	5.46769	0.302002	0.40735	0.294587	0.0934814	0.0310402	No
	2.22	0.29	0.0145411	1_13075401	1	13075401	transposon_fragment	pericentromeric	none	none	AT1TE42695	none	none	HELITRONY1D	RC/Helitron	5.04184	5.1227	6.6091	0.606168	0.817618	0.591283	0.289166	0.0451158	No
	1.37	1.96	0.00205962	1_13082001	1	13082001	transposon_fragment	pericentromeric	none	none	AT1TE42725	none	none	ATLINE1_2	LINE/L1	21.5008	21.8457	28.1844	5.11185	6.89502	4.98633	1.96297	0.00880513	No
	-1.65	1.16	0.00196081	1_13088201	1	13088201	transposon_fragment	pericentromeric	none	none	AT1TE42755	AT1G35530	DEAD/DEAH box RNA helicase family protein	HELITRONY3	RC/Helitron	4.18197	4.24904	5.48194	8.37559	11.2973	8.16993	1.15878	0.00852994	No
	-1.03	2.39	0.00519883	1_13089201	1	13089201	transposon_fragment	pericentromeric	none	none	AT1TE42755	AT1G35530	DEAD/DEAH box RNA helicase family protein	HELITRONY3	RC/Helitron	14.9861	15.2264	19.6445	19.1084	25.774	18.6392	2.39002	0.0189526	No
	1.21	1.7	0.0110395	1_13097601	1	13097601	transposon_fragment	pericentromeric	none	none	AT1TE42790	none	none	ATHPOGON2	DNA/Pogo	16.9035	17.1746	22.158	4.51044	6.08382	4.39969	1.70236	0.035961	No
	1.85	1.87	0.000112561	1_13098201	1	13098201	transposon_fragment	pericentromeric	none	none	AT1TE42800	none	none	ATCOPIA69	LTR/Copia	21.3548	21.6973	27.993	3.62506	4.88959	3.53605	1.87464	0.000904139	No
	1.85	0.87	0.00604803	1_13098401	1	13098401	transposon_fragment	pericentromeric	none	none	AT1TE42800	none	none	ATCOPIA69	LTR/Copia	8.9448	9.08826	11.7253	1.48479	2.00274	1.44834	0.873946	0.0216218	No
	2.83	1.55	1.81169e-06	1_13099401	1	13099401	transposon_fragment	pericentromeric	none	none	AT1TE42800	none	none	ATCOPIA69	LTR/Copia	17.9331	18.2207	23.5076	1.4968	2.01893	1.46005	1.55493	2.84588e-05	No
	1.71	0.98	0.00751415	1_13099601	1	13099601	transposon_fragment	pericentromeric	none	none	AT1TE42800	none	none	ATCOPIA69	LTR/Copia	9.70391	9.85953	12.7204	1.78788	2.41154	1.74398	0.976188	0.0259747	No
	2.35	0.7	0.00215563	1_13100001	1	13100001	transposon_fragment	pericentromeric	none	none	AT1TE42800	none	none	ATCOPIA69	LTR/Copia	7.91709	8.04407	10.3781	0.89743	1.21048	0.875394	0.702325	0.00892698	No
	2.76	0.61	0.00107255	1_13101801	1	13101801	transposon_fragment	pericentromeric	none	none	AT1TE42800	none	none	ATCOPIA69	LTR/Copia	7.38905	7.50755	9.68594	0.605875	0.817222	0.590998	0.60503	0.0053155	No
	1.28	2.13	0.00258563	1_13102801	1	13102801	transposon_fragment	pericentromeric	none	none	AT1TE42800	none	none	ATCOPIA69	LTR/Copia	24.0787	24.4649	31.5636	6.13333	8.27283	5.98273	2.1284	0.0102483	No
	2.59	0.49	0.0027738	1_13103401	1	13103401	transposon_fragment	pericentromeric	none	none	AT1TE42805	none	none	HELITRONY3	RC/Helitron	6.48745	6.59149	8.50408	0.600863	0.810462	0.586109	0.490465	0.0109129	No
	4.76	1.38	4.64078e-09	1_13107001	1	13107001	transposon_fragment	pericentromeric	none	none	AT1TE42820	AT1G35540	auxin response factor 14	HELITRONY3	RC/Helitron	16.6013	16.8676	21.7619	0.299727	0.404281	0.292367	1.38411	1.5535e-07	No
	4.19	3.07	4.8218e-20	1_13114201	1	13114201	transposon_fragment	pericentromeric	none	none	AT1TE42835	AT1G35545	Natural antisense transcript overlaps with AT1G35550 and AT1G35540	BOMZH1	DNA/MuDR	64.0233	65.05	83.925	2.09614	2.82734	2.04467	3.0658	1.74583e-17	No
	1.33	2.45	0.000638934	1_13114401	1	13114401	transposon_fragment	pericentromeric	none	none	AT1TE42835	AT1G35545	Natural antisense transcript overlaps with AT1G35550 and AT1G35540	BOMZH1	DNA/MuDR	31.439	31.9432	41.2119	7.75934	10.466	7.56881	2.45282	0.00355648	No
	1.81	3.68	1.00825e-08	1_13114601	1	13114601	transposon_fragment	pericentromeric	none	none	AT1TE42835	AT1G35545	Natural antisense transcript overlaps with AT1G35550 and AT1G35540	BOMZH1	DNA/MuDR	85.0333	86.397	111.466	15.0828	20.3441	14.7124	3.67681	3.0778e-07	No
	1.91	1.43	0.000598174	1_13115001	1	13115001	transposon_fragment	pericentromeric	none	none	AT1TE42840	none	none	BRODYAGA1	DNA/MuDR	14.8138	15.0513	19.4186	2.39787	3.23432	2.33899	1.42873	0.00338894	No
	4.84	-0.02	0.000945985	1_13115201	1	13115201	transposon_fragment	pericentromeric	none	none	AT1TE42840	none	none	BRODYAGA1	DNA/MuDR	3.83437	3.89587	5.02629	0	0	0	-0.0243993	0.00478513	No
	2.93	3.35	2.67053e-15	1_13119201	1	13119201	transposon_fragment	pericentromeric	none	none	AT1TE42850	AT1G35560	TCP family transcription factor	ATLINEIII	LINE/L1	74.6831	75.8809	97.8985	6.01881	8.11835	5.87102	3.35044	3.7616e-13	No
	3.5	3.15	1.96718e-17	1_13119601	1	13119601	transposable_element_gene	pericentromeric	none	none	AT1TE42850	none	none	ATLINEIII	LINE/L1	66.3741	67.4386	87.0066	3.5795	4.82814	3.4916	3.1493	4.26398e-15	No
	5.23	0.19	0.00016813	1_13119801	1	13119801	transposable_element_gene	pericentromeric	none	none	AT1TE42850	none	none	ATLINEIII	LINE/L1	5.07897	5.16043	6.65778	0	0	0	0.189028	0.00125167	No
	4.63	-0.13	0.00214142	1_13120001	1	13120001	transposable_element_gene	pericentromeric	none	none	AT1TE42850	none	none	ATLINEIII	LINE/L1	3.29171	3.3445	4.31494	0	0	0	-0.134442	0.00891201	No
	5.46	0.33	4.83223e-05	1_13120201	1	13120201	transposable_element_gene	pericentromeric	none	none	AT1TE42850	none	none	ATLINEIII	LINE/L1	5.98124	6.07716	7.84051	0	0	0	0.326817	0.000453993	No
	5.45	0.32	5.17277e-05	1_13121201	1	13121201	transposon_fragment	pericentromeric	none	none	AT1TE42855	none	none	ATCOPIA71	LTR/Copia	5.92084	6.0158	7.76134	0	0	0	0.320962	0.000477514	No
	0.72	4.06	0.0106528	1_13121801	1	13121801	transposon_fragment	pericentromeric	none	none	AT1TE42865	none	none	ATCOPIA71	LTR/Copia	91.6838	93.1542	120.184	34.7301	46.845	33.8773	4.05872	0.0348567	No
	5.1	0.1	0.000328428	1_13129001	1	13129001	transposon_fragment	pericentromeric	none	none	AT1TE42880	none	none	ATREP15	RC/Helitron	4.61253	4.6865	6.04634	0	0	0	0.103766	0.00214597	No
	4.88	-0.01	0.000814368	1_13129401	1	13129401	transposon_fragment	pericentromeric	none	none	AT1TE42880	none	none	ATREP15	RC/Helitron	3.9604	4.02392	5.1915	0	0	0	-0.00921985	0.00437218	No
	6.58	1.1	6.19558e-09	1_13129601	1	13129601	transposon_fragment	pericentromeric	none	none	AT1TE42880	none	none	ATREP15	RC/Helitron	13.1337	13.3443	17.2163	0	0	0	1.1007	1.99777e-07	No
	2.9	0.15	0.00601121	1_13148001	1	13148001	transposon_fragment	pericentromeric	none	none	AT1TE42910	AT1G35614	hypothetical protein	ATDNA12T3_2	DNA	4.5344	4.60712	5.94392	0.302187	0.407599	0.294767	0.151767	0.0215101	No
	-0.76	4.6	0.0037472	1_13149801	1	13149801	transposon_fragment	pericentromeric	none	none	AT1TE42915	none	none	ATDNA12T3_2	DNA	82.2131	83.5316	107.769	86.8424	117.136	84.7099	4.60088	0.0142168	No
	-0.88	5.38	0.000453686	1_13150201	1	13150201	transposon_fragment	pericentromeric	none	none	AT1TE42915	none	none	ATDNA12T3_2	DNA	134.986	137.151	176.947	154.346	208.187	150.556	5.38174	0.00274454	No
	3.05	1.16	1.23425e-05	1_13150601	1	13150601	transposon_fragment	pericentromeric	none	none	AT1TE42920	none	none	BRODYAGA1	DNA/MuDR	12.8679	13.0742	16.8679	0.892448	1.20376	0.870534	1.16354	0.000145513	No
	2.68	0.54	0.0017089	1_13155401	1	13155401	transposon_fragment	pericentromeric	none	none	AT1TE42935	AT1G35620	PDI-like 5-2	ATREP10	RC/Helitron	6.88779	6.99826	9.02887	0.595837	0.803683	0.581206	0.535286	0.00759128	Yes
	-1.47	2.01	0.000332058	1_13156001	1	13156001	transposon_fragment	pericentromeric	none	none	AT1TE42935	AT1G35620	PDI-like 5-2	ATREP10	RC/Helitron	9.09417	9.24002	11.9211	15.8894	21.4321	15.4993	2.00656	0.00216636	Yes
	5.72	0.49	9.63858e-06	1_13160201	1	13160201	transposon_fragment	pericentromeric	AT1G35625	RING/U-box superfamily protein	AT1TE42945	AT1G35625	RING/U-box superfamily protein	HELITRONY3	RC/Helitron	7.19881	7.31427	9.43658	0	0	0	0.492594	0.000118165	No
	5.47	0.33	4.73287e-05	1_13160401	1	13160401	transposon_fragment	pericentromeric	none	none	AT1TE42945	AT1G35625	RING/U-box superfamily protein	HELITRONY3	RC/Helitron	5.99952	6.09574	7.86448	0	0	0	0.328619	0.00044658	No
	0.9	3.2	0.00531301	1_13160601	1	13160601	transposon_fragment	pericentromeric	none	none	AT1TE42945	AT1G35625	RING/U-box superfamily protein	HELITRONY3	RC/Helitron	50.843	51.6585	66.6477	16.9518	22.8651	16.5356	3.19766	0.0193182	No
	3.52	0.5	0.0002813	1_13164601	1	13164601	transposon_fragment	pericentromeric	none	none	AT1TE42960	AT1G35630	Protease-associated (PA) RING/U-box zinc finger family protein	ATREP10D	RC/Helitron	6.97872	7.09065	9.14807	0.299296	0.4037	0.291947	0.502559	0.00187344	No
	5.45	0.32	5.15315e-05	1_13171401	1	13171401	transposon_fragment	pericentromeric	none	none	AT1TE42995	none	none	ATDNA2T9C	DNA/MuDR	5.92426	6.01927	7.76582	0	0	0	0.321284	0.000476841	No
	6.98	1.41	5.34581e-11	1_13171601	1	13171601	transposon_fragment	pericentromeric	none	none	AT1TE42995	none	none	ATDNA2T9C	DNA/MuDR	17.3672	17.6457	22.7658	0	0	0	1.406	2.90659e-09	No
	5.87	0.59	3.40407e-06	1_13172401	1	13172401	transposon_fragment	pericentromeric	none	none	AT1TE42995	none	none	ATDNA2T9C	DNA/MuDR	7.97819	8.10615	10.4582	0	0	0	0.593923	4.89405e-05	No
	2.23	0.3	0.0138066	1_13175601	1	13175601	transposable_element_gene	pericentromeric	none	none	AT1TE43010	none	none	VANDAL14	DNA/MuDR	5.09866	5.18043	6.68359	0.606539	0.818119	0.591646	0.295453	0.0432031	No
	2.18	0.61	0.00529327	1_13175801	1	13175801	transposable_element_gene	pericentromeric	none	none	AT1TE43010	none	none	VANDAL14	DNA/MuDR	7.13366	7.24807	9.35117	0.91076	1.22846	0.888397	0.613766	0.0192568	No
	1.79	1.36	0.00148086	1_13179801	1	13179801	transposon_fragment	pericentromeric	none	none	AT1TE43025	none	none	VANDAL14	DNA/MuDR	13.7212	13.9412	17.9864	2.41023	3.25099	2.35104	1.35624	0.00670525	No
	2.8	0.1	0.00885119	1_13183201	1	13183201	transposon_fragment	pericentromeric	none	none	AT1TE43040	none	none	ATGP7	LTR/Gypsy	4.21624	4.28386	5.52686	0.301999	0.407346	0.294584	0.0988049	0.0298866	No
	1.17	3.07	0.000519615	1_13199601	1	13199601	transposable_element_gene	pericentromeric	none	none	AT1TE43080	none	none	HARBINGER	DNA/Harbinger	48.735	49.5166	63.8843	13.4667	18.1643	13.136	3.06991	0.00308704	No
	4.76	-0.07	0.00131881	1_13200801	1	13200801	transposon_fragment	pericentromeric	none	none	AT1TE43085	none	none	HELITRONY1D	RC/Helitron	3.62223	3.68032	4.7482	0	0	0	-0.0708941	0.00628644	No
	4.64	-0.13	0.00208375	1_13203601	1	13203601	transposon_fragment	pericentromeric	none	none	AT1TE43105	AT1G35670	calcium-dependent protein kinase 2	HELITRONY3	RC/Helitron	3.31384	3.36698	4.34395	0	0	0	-0.131585	0.00880513	No
	-0.84	2.88	0.0111355	1_13212401	1	13212401	transposon_fragment	pericentromeric	none	none	AT1TE43145	none	none	ATREP3	RC/Helitron	23.2763	23.6496	30.5118	25.9699	35.029	25.3322	2.87521	0.036232	Yes
	1.86	0.68	0.0109698	1_13213001	1	13213001	transposon_fragment	pericentromeric	none	none	AT1TE43145	none	none	ATREP3	RC/Helitron	7.36191	7.47998	9.65037	1.19995	1.61853	1.17048	0.677216	0.0357492	Yes
	-0.8	5.01	0.00182177	1_13214001	1	13214001	transposon_fragment	pericentromeric	none	none	AT1TE43155	none	none	Unassigned	Unassigned	107.65	109.377	141.114	116.467	157.094	113.607	5.00803	0.00803918	No
	4.98	1.56	2.45313e-10	1_13214201	1	13214201	transposon_fragment	pericentromeric	none	none	AT1TE43155	none	none	Unassigned	Unassigned	19.5539	19.8675	25.6323	0.301588	0.406791	0.294183	1.56408	1.13053e-08	No
	5.53	0.37	3.29976e-05	1_13214401	1	13214401	transposon_fragment	pericentromeric	none	none	AT1TE43155	none	none	Unassigned	Unassigned	6.26145	6.36187	8.20783	0	0	0	0.367901	0.000330637	No
	3.36	0.41	0.0006995	1_13214801	1	13214801	transposon_fragment	pericentromeric	none	none	AT1TE43155	none	none	Unassigned	Unassigned	6.26039	6.36079	8.20644	0.302004	0.407352	0.294588	0.414884	0.00383609	No
	-0.63	4.77	0.0151773	1_13215201	1	13215201	transposon_fragment	pericentromeric	none	none	AT1TE43170	none	none	ATREP8	RC/Helitron	98.1638	99.7381	128.678	94.4879	127.448	92.1677	4.77392	0.0468387	No
	-2.24	0.25	0.00459509	1_13216001	1	13216001	transposon_fragment	pericentromeric	none	none	AT1TE43175	none	none	META1	LTR/Copia	1.20775	1.22712	1.58318	3.8899	5.24681	3.79438	0.251351	0.0169703	No
	6.2	0.82	2.50452e-07	1_13216201	1	13216201	transposon_fragment	pericentromeric	none	none	AT1TE43175	none	none	META1	LTR/Copia	10.0564	10.2177	13.1825	0	0	0	0.822608	5.1001e-06	No
	3.45	0.46	0.000438737	1_13217201	1	13217201	transposon_fragment	pericentromeric	none	none	AT1TE43180	AT1G09225		ATREP4	RC/Helitron	6.66078	6.7676	8.73129	0.301979	0.407319	0.294564	0.464557	0.00266428	No
	3.74	0.65	7.08061e-05	1_13217601	1	13217601	transposon_fragment	pericentromeric	none	none	AT1TE43180	AT1G09225		ATREP4	RC/Helitron	8.17284	8.30391	10.7134	0.301717	0.406965	0.294308	0.650226	0.000623785	No
	0.96	2.39	0.0127486	1_13218001	1	13218001	transposon_fragment	pericentromeric	none	none	AT1TE43180	AT1G09225		ATREP4	RC/Helitron	27.9889	28.4378	36.6893	8.94253	12.062	8.72295	2.39058	0.0405979	No
	2.13	0.58	0.00690234	1_13238201	1	13238201	transposon_fragment	pericentromeric	none	none	AT1TE43250	none	none	VANDAL2N1	DNA/MuDR	6.8829	6.99329	9.02246	0.911862	1.22995	0.889472	0.582481	0.0241524	No
	3	0.74	0.000252473	1_13238601	1	13238601	transposon_fragment	pericentromeric	none	none	AT1TE43250	none	none	VANDAL2N1	DNA/MuDR	8.66139	8.8003	11.3538	0.600626	0.810143	0.585878	0.744157	0.00172762	No
	1.47	2.32	0.000324175	1_13239001	1	13239001	transposon_fragment	pericentromeric	none	none	AT1TE43250	none	none	VANDAL2N1	DNA/MuDR	28.9368	29.4009	37.9319	6.44393	8.69177	6.2857	2.3221	0.00212368	No
	1.14	2.06	0.00713181	1_13245001	1	13245001	transposon_fragment	pericentromeric	none	none	AT1TE43290	none	none	ATREP10D	RC/Helitron	22.3677	22.7265	29.3208	6.26139	8.44555	6.10764	2.05971	0.0248215	No
	1.52	2.25	0.000246747	1_13248401	1	13248401	transposable_element_gene	pericentromeric	none	none	AT1TE43305	AT1G06927		ATHAT10	DNA/HAT	27.657	28.1006	36.2543	5.93118	8.00016	5.78554	2.24649	0.00170564	No
	4.06	0.86	6.34564e-06	1_13252801	1	13252801	transposon_fragment	pericentromeric	none	none	AT1TE43315	none	none	ATREP10D	RC/Helitron	10.1628	10.3258	13.3219	0.299502	0.403978	0.292148	0.862635	8.34321e-05	No
	5.52	0.37	3.30609e-05	1_13253001	1	13253001	transposon_fragment	pericentromeric	none	none	AT1TE43315	none	none	ATREP10D	RC/Helitron	6.2597	6.36009	8.20554	0	0	0	0.367741	0.000331005	No
	2.34	1.22	0.000190833	1_13257201	1	13257201	transposon_fragment	pericentromeric	none	none	AT1TE43325	AT1G35750	pumilio 10	ATLINE1A	LINE/L1	12.8364	13.0423	16.8266	1.50529	2.03038	1.46833	1.21931	0.00137659	No
	1.83	2.03	5.91205e-05	1_13258201	1	13258201	transposon_fragment	pericentromeric	none	none	AT1TE43330	none	none	ATREP9	RC/Helitron	24.2198	24.6082	31.7485	4.18628	5.64658	4.08348	2.03111	0.000534624	No
	5.91	0.61	2.67378e-06	1_13258401	1	13258401	transposon_fragment	pericentromeric	none	none	AT1TE43330	none	none	ATREP9	RC/Helitron	8.20335	8.33491	10.7534	0	0	0	0.612419	3.97724e-05	No
	2.84	0.65	0.000662755	1_13262201	1	13262201	transposon_fragment	pericentromeric	none	none	AT1TE43350	none	none	ATREP3	RC/Helitron	7.79042	7.91536	10.2121	0.600913	0.81053	0.586158	0.646376	0.00366181	No
	5.52	0.37	3.41451e-05	1_13262401	1	13262401	transposon_fragment	pericentromeric	none	none	AT1TE43350	none	none	ATREP3	RC/Helitron	6.23078	6.3307	8.16762	0	0	0	0.365001	0.000339418	No
	1.09	2.79	0.00193547	1_13263401	1	13263401	transposon_fragment	pericentromeric	none	none	AT1TE43350	none	none	ATREP3	RC/Helitron	39.154	39.782	51.3251	11.3775	15.3464	11.0982	2.79416	0.00846387	No
	-2.44	0.35	0.00149218	1_13264001	1	13264001	transposon_fragment	pericentromeric	none	none	AT1TE43355	none	none	VANDAL9	DNA/MuDR	1.20747	1.22684	1.58282	4.45833	6.01353	4.34885	0.349798	0.00673944	Yes
	-0.85	3.3	0.00549805	1_13264601	1	13264601	transposable_element_gene	pericentromeric	none	none	AT1TE43355	none	none	VANDAL9	DNA/MuDR	31.5804	32.0869	41.3972	35.5135	47.9017	34.6415	3.30298	0.0199197	Yes
	1.43	2.95	4.07271e-05	1_13276001	1	13276001	transposon_fragment	pericentromeric	none	none	AT1TE43355	none	none	VANDAL9	DNA/MuDR	46.8838	47.6357	61.4577	10.7479	14.497	10.484	2.95142	0.000394548	Yes
	2.84	1.03	7.37043e-05	1_13278601	1	13278601	transposon_fragment	pericentromeric	AT1G35780	N-lysine methyltransferase	AT1TE43360	none	none	ATMU2	DNA/MuDR	11.2105	11.3903	14.6954	0.89758	1.21068	0.87554	1.02584	0.000641463	No
	4.2	0.97	1.88363e-06	1_13278801	1	13278801	transposon_fragment	pericentromeric	AT1G35780	N-lysine methyltransferase	AT1TE43360	none	none	ATMU2	DNA/MuDR	11.2093	11.3891	14.6938	0.299543	0.404033	0.292188	0.965425	2.94543e-05	No
	4.7	1.35	8.79848e-09	1_13291001	1	13291001	transposon_fragment	pericentromeric	none	none	AT1TE43395	none	none	ATCOPIA28	LTR/Copia	16.0855	16.3435	21.0857	0.30151	0.406686	0.294107	1.3501	2.72554e-07	No
	3.91	1.39	6.34441e-08	1_13291201	1	13291201	transposon_fragment	pericentromeric	none	none	AT1TE43395	none	none	ATCOPIA28	LTR/Copia	16.3246	16.5865	21.3992	0.597377	0.80576	0.582709	1.38752	1.55512e-06	No
	-0.92	3.65	0.00158364	1_13291601	1	13291601	transposon_fragment	pericentromeric	none	none	AT1TE43400	none	none	ROMANIAT5	LTR/Copia	39.2447	39.8741	51.444	46.2831	62.4281	45.1466	3.64896	0.00708592	No
	1.25	1.72	0.00843122	1_13292401	1	13292401	transposon_fragment	pericentromeric	none	none	AT1TE43410	none	none	ATCOPIA29	LTR/Copia	17.2676	17.5445	22.6353	4.47386	6.03447	4.364	1.71645	0.0287188	No
	3.17	0.86	7.08469e-05	1_13294001	1	13294001	transposon_fragment	pericentromeric	none	none	AT1TE43420	none	none	ATHILA4	LTR/Gypsy	9.81545	9.97287	12.8666	0.600671	0.810204	0.585922	0.864046	0.000624084	No
	2.54	0.46	0.00351467	1_13299601	1	13299601	transposon_fragment	pericentromeric	none	none	AT1TE43445	none	none	ATHILA4	LTR/Gypsy	6.29102	6.39192	8.24659	0.600851	0.810446	0.586097	0.460958	0.0134311	No
	2.39	0.37	0.00721117	1_13300001	1	13300001	transposon_fragment	pericentromeric	none	none	AT1TE43445	none	none	ATHILA4	LTR/Gypsy	5.58583	5.67541	7.32219	0.595369	0.803051	0.580749	0.36574	0.0250679	No
	-1.86	1.9	1.60804e-05	1_13301201	1	13301201	transposon_fragment	pericentromeric	none	none	AT1TE43445	none	none	ATHILA4	LTR/Gypsy	6.91482	7.02572	9.0643	15.843	21.3695	15.454	1.89737	0.000181195	No
	1.88	0.92	0.00490133	1_13302801	1	13302801	transposon_fragment	pericentromeric	none	none	AT1TE43465	none	none	ROMANIAT5	LTR/Copia	9.34657	9.49647	12.252	1.51441	2.04268	1.47722	0.917942	0.0179776	No
	3.83	0.71	3.64075e-05	1_13303401	1	13303401	transposon_fragment	pericentromeric	none	none	AT1TE43475	none	none	META1	LTR/Copia	8.73513	8.87522	11.4505	0.301697	0.406938	0.294289	0.714667	0.000357823	No
	1.25	1.75	0.00798883	1_13310801	1	13310801	transposon_fragment	pericentromeric	none	none	AT1TE43505	AT1G35820	heat shock protein	ATCOPIA29	LTR/Copia	17.6574	17.9406	23.1462	4.57241	6.16741	4.46014	1.74956	0.0274262	No
	1.81	0.87	0.00710038	1_13312001	1	13312001	transposon_fragment	pericentromeric	none	none	AT1TE43510	none	none	ROMANIAT5	LTR/Copia	8.84919	8.99111	11.6	1.50404	2.02869	1.4671	0.871153	0.0247238	No
	2.93	1.38	4.28901e-06	1_13312201	1	13312201	transposon_fragment	pericentromeric	none	none	AT1TE43510	none	none	ROMANIAT5	LTR/Copia	15.497	15.7455	20.3142	1.19353	1.60987	1.16422	1.37781	5.98722e-05	No
	5.37	0.28	7.89963e-05	1_13313201	1	13313201	transposon_fragment	pericentromeric	none	none	AT1TE43520	AT1G06933		HELITRONY3	RC/Helitron	5.60948	5.69945	7.3532	0	0	0	0.27535	0.000674772	No
	3.22	0.33	0.0014169	1_13323601	1	13323601	transposon_fragment	pericentromeric	none	none	AT1TE43570	AT1G35830	VQ motif-containing protein	HELITRONY3	RC/Helitron	5.63705	5.72745	7.38933	0.299162	0.403519	0.291816	0.325238	0.00652685	No
	1.4	2.46	0.000342502	1_13323801	1	13323801	transposon_fragment	pericentromeric	none	none	AT1TE43575	AT1G35830	VQ motif-containing protein	ATMU6	DNA/MuDR	32.0759	32.5903	42.0467	7.52531	10.1504	7.34052	2.46462	0.0022239	No
	1.52	1.03	0.0133845	1_13324601	1	13324601	transposon_fragment	pericentromeric	none	none	AT1TE43585	none	none	ATCOPIA84	LTR/Copia	9.95572	10.1154	13.0505	2.1037	2.83754	2.05204	1.03364	0.0421385	No
	2.73	0.57	0.00128216	1_13324801	1	13324801	transposable_element_gene	pericentromeric	none	none	AT1TE43585	none	none	ATCOPIA84	LTR/Copia	7.13805	7.25253	9.35693	0.59592	0.803796	0.581288	0.567946	0.00619216	No
	2.09	1.04	0.0013582	1_13338601	1	13338601	transposon_fragment	pericentromeric	none	none	AT1TE43605	none	none	ATGP3	LTR/Gypsy	10.7122	10.884	14.0421	1.50471	2.02959	1.46776	1.0424	0.0063752	No
	0.93	3.26	0.00357438	1_13343201	1	13343201	transposon_fragment	pericentromeric	none	none	AT1TE43615	AT1G35880	hypothetical protein	ATHATN10	DNA/HAT	53.5753	54.4345	70.2292	17.498	23.6019	17.0684	3.25672	0.0136403	No
	2.04	2.28	2.51037e-06	1_13343401	1	13343401	transposon_fragment	pericentromeric	none	none	AT1TE43615	none	none	ATHATN10	DNA/HAT	30.3317	30.8182	39.7604	4.51714	6.09286	4.40622	2.28345	3.76155e-05	No
	4.77	-0.07	0.00126984	1_13344601	1	13344601	transposon_fragment	pericentromeric	none	none	AT1TE43625	none	none	HELITRONY1D	RC/Helitron	3.65364	3.71224	4.78938	0	0	0	-0.067027	0.00616675	No
	2.91	0.15	0.00585982	1_13345401	1	13345401	transposon_fragment	pericentromeric	none	none	AT1TE43630	none	none	ATREP5	RC/Helitron	4.55562	4.62868	5.97174	0.301971	0.407308	0.294557	0.153968	0.0210523	No
	-0.76	3.15	0.0153726	1_13346001	1	13346001	transposon_fragment	pericentromeric	none	none	AT1TE43635	none	none	HELITRONY1D	RC/Helitron	29.4471	29.9193	38.6007	31.118	41.9729	30.3539	3.15305	0.0473743	No
	2.37	0.37	0.00763608	1_13347801	1	13347801	transposon_fragment	pericentromeric	AT1G35895	transmembrane protein	AT1TE43640	none	none	ATHILA8A	LTR/Gypsy	5.61611	5.70618	7.36189	0.605602	0.816854	0.590731	0.37375	0.0263432	No
	1.71	1.76	0.000445525	1_13348601	1	13348601	transposon_fragment	pericentromeric	AT1G35895	transmembrane protein	AT1TE43640	none	none	ATHILA8A	LTR/Gypsy	19.1835	19.4911	25.1467	3.59016	4.84252	3.502	1.76366	0.00270137	No
	2.61	0.5	0.00246557	1_13349001	1	13349001	transposon_fragment	pericentromeric	AT1G35895	transmembrane protein	AT1TE43640	none	none	ATHILA8A	LTR/Gypsy	6.60562	6.71156	8.65898	0.600522	0.810003	0.585776	0.501287	0.00981868	No
	1.73	1.31	0.00230401	1_13349201	1	13349201	transposon_fragment	pericentromeric	AT1G35895	transmembrane protein	AT1TE43645	none	none	ATLINE1A	LINE/L1	13.0821	13.2919	17.1487	2.3967	3.23274	2.33785	1.30936	0.00928103	No
	2.55	0.82	0.000674548	1_13349601	1	13349601	transposon_fragment	pericentromeric	AT1G35895	transmembrane protein	AT1TE43645	none	none	ATLINE1A	LINE/L1	9.08385	9.22953	11.9076	0.897655	1.21078	0.875613	0.819359	0.00371831	No
	6.27	0.87	1.41515e-07	1_13351601	1	13351601	transposon_fragment	pericentromeric	AT1G35895	transmembrane protein	AT1TE43650	none	none	ATLINEIII	LINE/L1	10.5551	10.7244	13.8362	0	0	0	0.866554	3.11892e-06	No
	1.68	0.76	0.0152881	1_13353001	1	13353001	transposon_fragment	pericentromeric	AT1G35895	transmembrane protein	AT1TE43660	none	none	DT1	DNA/Mariner	7.85463	7.9806	10.2963	1.47347	1.98746	1.43729	0.757439	0.0471489	No
	4.76	-0.07	0.00131656	1_13353801	1	13353801	transposon_fragment	pericentromeric	AT1G35895	transmembrane protein	AT1TE43670	none	none	HELITRONY3	RC/Helitron	3.62366	3.68177	4.75008	0	0	0	-0.0707216	0.00628351	No
	5.05	0.09	0.000382111	1_13354201	1	13354201	transposon_fragment	pericentromeric	AT1G35895	transmembrane protein	AT1TE43670	AT1G35895	transmembrane protein	HELITRONY3	RC/Helitron	4.48116	4.55303	5.87414	0	0	0	0.0891984	0.00239884	No
	4.62	-0.14	0.00220421	1_13354401	1	13354401	transposon_fragment	pericentromeric	none	none	AT1TE43670	AT1G35895	transmembrane protein	HELITRONY3	RC/Helitron	3.26832	3.32074	4.28428	0	0	0	-0.137469	0.0090362	No
	1.49	1.01	0.0159526	1_13356601	1	13356601	transposon_fragment	pericentromeric	none	none	AT1TE43690	none	none	ATREP13	RC/Helitron	9.68271	9.83799	12.6926	2.09035	2.81953	2.03902	1.00654	0.0489478	No
	4.73	-0.08	0.00143662	1_13365601	1	13365601	transposon_fragment	pericentromeric	none	none	AT1TE43720	AT1G35910	Haloacid dehalogenase-like hydrolase (HAD) superfamily protein	ATREP10D	RC/Helitron	3.55181	3.60877	4.6559	0	0	0	-0.0797128	0.00657005	No
	1.13	1.75	0.0154733	1_13374401	1	13374401	transposable_element_gene	pericentromeric	none	none	AT1TE43740	none	none	HELITRON1	RC/Helitron	17.3459	17.6241	22.7379	4.88564	6.58989	4.76567	1.75206	0.0476448	No
	1.75	1.17	0.00333713	1_13374601	1	13374601	transposable_element_gene	pericentromeric	none	none	AT1TE43740	none	none	HELITRON1	RC/Helitron	11.5654	11.7509	15.1606	2.07966	2.80512	2.0286	1.16589	0.0128243	No
	2.03	1	0.00203865	1_13375201	1	13375201	transposon_fragment	pericentromeric	none	none	AT1TE43740	none	none	HELITRON1	RC/Helitron	10.2284	10.3924	13.4079	1.4954	2.01704	1.45868	0.99528	0.00872788	No
	2.46	1.29	7.49169e-05	1_13376601	1	13376601	transposable_element_gene	pericentromeric	none	none	AT1TE43740	none	none	HELITRON1	RC/Helitron	13.9141	14.1373	18.2394	1.50465	2.02952	1.46771	1.29243	0.000648294	No
	4.86	-0.02	0.000890947	1_13377401	1	13377401	transposon_fragment	pericentromeric	none	none	AT1TE43740	none	none	HELITRON1	RC/Helitron	3.88462	3.94692	5.09216	0	0	0	-0.0183034	0.0046127	No
	2.29	0.33	0.0108335	1_13379001	1	13379001	transposable_element_gene	pericentromeric	none	none	AT1TE43740	none	none	HELITRON1	RC/Helitron	5.30128	5.3863	6.94919	0.606069	0.817484	0.591187	0.329297	0.0353676	No
	2.7	0.05	0.0129511	1_13383601	1	13383601	transposable_element_gene	pericentromeric	none	none	AT1TE43740	none	none	HELITRON1	RC/Helitron	3.91063	3.97335	5.12626	0.302031	0.407389	0.294615	0.0453965	0.0411211	No
	2.42	0.4	0.00599295	1_13385201	1	13385201	transposable_element_gene	pericentromeric	none	none	AT1TE43740	none	none	HELITRON1	RC/Helitron	5.78057	5.87328	7.57747	0.600831	0.810419	0.586078	0.399764	0.021459	No
	3.16	0.29	0.00193871	1_13385601	1	13385601	transposable_element_gene	pericentromeric	none	none	AT1TE43740	none	none	HELITRON1	RC/Helitron	5.43966	5.5269	7.13058	0.301881	0.407186	0.294468	0.293847	0.00847638	No
	1.54	1.21	0.00785449	1_13393801	1	13393801	transposon_fragment	pericentromeric	none	none	AT1TE43785	none	none	ATLINE1_4	LINE/L1	11.6616	11.8486	15.2866	2.43869	3.28938	2.37881	1.2099	0.0270107	No
	2.46	0.41	0.00521555	1_13399801	1	13399801	transposon_fragment	pericentromeric	none	none	AT1TE43805	none	none	ATHILA4	LTR/Gypsy	5.9217	6.01667	7.76246	0.600476	0.80994	0.585731	0.413632	0.0190081	No
	2.82	1.32	1.2264e-05	1_13409401	1	13409401	transposon_fragment	pericentromeric	none	none	AT1TE43855	none	none	VANDAL8	DNA/MuDR	14.5887	14.8227	19.1236	1.21383	1.63726	1.18403	1.32171	0.000144694	No
	2.21	0.88	0.00161872	1_13410801	1	13410801	transposon_fragment	pericentromeric	none	none	AT1TE43865	none	none	TA11	LINE/L1	9.3606	9.51073	12.2704	1.19231	1.60823	1.16304	0.880169	0.00723125	No
	2.01	1.35	0.000490013	1_13415201	1	13415201	transposon_fragment	pericentromeric	none	none	AT1TE43870	none	none	ATHAT1	DNA/HAT	13.9615	14.1854	18.3014	2.09115	2.82061	2.0398	1.34569	0.00293357	No
	1.94	0.72	0.00747699	1_13418201	1	13418201	transposon_fragment	pericentromeric	none	none	AT1TE43880	none	none	ATMU11	DNA/MuDR	7.78717	7.91206	10.2078	1.2	1.61859	1.17053	0.721499	0.0258667	No
	2.57	1.76	1.86657e-06	1_13418601	1	13418601	transposon_fragment	pericentromeric	none	none	AT1TE43880	none	none	ATMU11	DNA/MuDR	20.79	21.1234	27.2526	2.11341	2.85063	2.06151	1.75654	2.92073e-05	No
	4.87	-0.01	0.000860795	1_13418801	1	13418801	transposable_element_gene	pericentromeric	none	none	AT1TE43880	none	none	ATMU11	DNA/MuDR	3.91364	3.97641	5.1302	0	0	0	-0.0148232	0.0045404	No
	1.59	0.91	0.0140141	1_13419201	1	13419201	transposable_element_gene	pericentromeric	none	none	AT1TE43880	none	none	ATMU11	DNA/MuDR	8.97847	9.12247	11.7694	1.79791	2.42508	1.75376	0.912827	0.043737	No
	1.76	1.46	0.00117675	1_13423201	1	13423201	transposon_fragment	pericentromeric	none	none	AT1TE43895	none	none	BRODYAGA1A	DNA/MuDR	14.9876	15.228	19.6465	2.70201	3.64456	2.63567	1.46192	0.00578147	No
	1.54	1.31	0.00555757	1_13423601	1	13423601	transposon_fragment	pericentromeric	none	none	AT1TE43900	none	none	ATREP10D	RC/Helitron	12.7483	12.9527	16.7111	2.67314	3.60562	2.6075	1.30716	0.0201026	No
	1.2	1.63	0.0140227	1_13430801	1	13430801	transposon_fragment	pericentromeric	none	none	AT1TE43915	AT1G36005	receptor-like kinase	ATDNA1T9A	DNA/MuDR	15.8986	16.1536	20.8407	4.26702	5.75549	4.16224	1.63204	0.0437581	No
	1.48	2	0.000849923	1_13433001	1	13433001	transposon_fragment	pericentromeric	AT1G36005	receptor-like kinase	AT1TE43925	AT1G06943		ATDNA1T9A	DNA/MuDR	22.6268	22.9897	29.6604	5.01171	6.75995	4.88865	2.00286	0.00451044	No
	1.74	0.83	0.0106889	1_13433201	1	13433201	transposon_fragment	pericentromeric	none	none	AT1TE43925	AT1G06943		ATDNA1T9A	DNA/MuDR	8.45292	8.58849	11.0805	1.51469	2.04306	1.4775	0.829718	0.0349623	No
	-1.14	2.02	0.00477736	1_13438401	1	13438401	transposon_fragment	pericentromeric	none	none	AT1TE43960	none	none	ATREP11	RC/Helitron	10.7713	10.9441	14.1196	14.8857	20.0783	14.5202	2.02158	0.0175658	No
	-1.86	0.89	0.00174634	1_13440801	1	13440801	transposable_element_gene	pericentromeric	none	none	AT1TE43975	none	none	ATCOPIA43	LTR/Copia	2.9749	3.02261	3.89965	6.92998	9.34736	6.75981	0.894176	0.00773822	Yes
	2.72	0.56	0.00136163	1_13442001	1	13442001	transposable_element_gene	pericentromeric	none	none	AT1TE43975	none	none	ATCOPIA43	LTR/Copia	7.07561	7.18909	9.27507	0.595907	0.803777	0.581274	0.562397	0.00638442	Yes
	1.49	1.6	0.0028896	1_13448401	1	13448401	transposon_fragment	pericentromeric	none	none	AT1TE43975	AT1G36050	Endoplasmic reticulum vesicle transporter protein	ATCOPIA43	LTR/Copia	16.3218	16.5836	21.3954	3.55818	4.79938	3.47081	1.60339	0.0113096	Yes
	1.96	0.46	0.0157304	1_13449801	1	13449801	transposon_fragment	pericentromeric	none	none	AT1TE43985	AT1G36050	Endoplasmic reticulum vesicle transporter protein	SIMPLEGUY1	DNA/Harbinger	5.9791	6.07499	7.83771	0.896395	1.20909	0.874385	0.46242	0.0483394	No
	2.72	0.55	0.0014647	1_13453401	1	13453401	transposon_fragment	pericentromeric	AT1G36050	Endoplasmic reticulum vesicle transporter protein	AT1TE44000	none	none	ATHATN3A	DNA/HAT	7.04814	7.16118	9.23907	0.595874	0.803734	0.581243	0.549646	0.00666132	No
	4.03	2.53	5.25795e-15	1_13453601	1	13453601	transposon_fragment	pericentromeric	AT1G36050	Endoplasmic reticulum vesicle transporter protein	AT1TE44005	none	none	ATHATN3	DNA/HAT	41.8494	42.5206	54.8584	1.51146	2.0387	1.47435	2.52887	6.95389e-13	No
	2.54	2.95	5.4183e-11	1_13453801	1	13453801	transposon_fragment	pericentromeric	none	none	AT1TE44005	none	none	ATHATN3	DNA/HAT	53.6445	54.5049	70.32	5.68677	7.67049	5.54713	2.95268	2.94105e-09	No
	4.97	0.04	0.000554188	1_13460801	1	13460801	transposon_fragment	pericentromeric	none	none	AT1TE44045	none	none	HELITRONY1A	RC/Helitron	4.22397	4.29171	5.53699	0	0	0	0.0412487	0.00323667	No
	6.42	0.98	3.26047e-08	1_13461001	1	13461001	transposon_fragment	pericentromeric	none	none	AT1TE44045	none	none	HELITRONY1A	RC/Helitron	11.7857	11.9747	15.4493	0	0	0	0.981253	8.68542e-07	No
	2.09	1.22	0.000580196	1_13461201	1	13461201	transposon_fragment	pericentromeric	none	none	AT1TE44045	none	none	HELITRONY1A	RC/Helitron	12.6822	12.8856	16.6245	1.78938	2.41357	1.74545	1.22412	0.00332535	No
	0.94	4.03	0.000910187	1_13461401	1	13461401	transposon_fragment	pericentromeric	none	none	AT1TE44045	none	none	HELITRONY1A	RC/Helitron	94.6001	96.1172	124.007	30.6008	41.2753	29.8494	4.03053	0.00468859	No
	2.04	1.53	0.00017553	1_13461801	1	13461801	transposon_fragment	pericentromeric	none	none	AT1TE44045	none	none	HELITRONY1A	RC/Helitron	16.4008	16.6639	21.4991	2.40918	3.24958	2.35003	1.53256	0.00128543	No
	2.6	0.5	0.00262438	1_13464401	1	13464401	transposon_fragment	pericentromeric	none	none	AT1TE44055	none	none	ATREP10B	RC/Helitron	6.54459	6.64955	8.57898	0.600865	0.810465	0.586111	0.495807	0.0103856	Yes
	-0.69	3.98	0.0134251	1_13464801	1	13464801	transposon_fragment	pericentromeric	none	none	AT1TE44055	none	none	ATREP10B	RC/Helitron	54.6635	55.5402	71.6558	54.9088	74.0627	53.5605	3.97804	0.0422426	Yes
	-1.16	1.52	0.0130918	1_13465201	1	13465201	transposon_fragment	pericentromeric	none	none	AT1TE44055	none	none	ATREP10B	RC/Helitron	7.17546	7.29053	9.40595	10.0702	13.583	9.8229	1.52234	0.0414627	Yes
	2.39	0.73	0.00174974	1_13473401	1	13473401	transposon_fragment	pericentromeric	none	none	AT1TE44080	none	none	ATENSPM3	DNA/En-Spm	8.20872	8.34037	10.7604	0.904379	1.21985	0.882172	0.728941	0.00775136	No
	2.42	2.2	1.82734e-07	1_13473601	1	13473601	transposon_fragment	pericentromeric	none	none	AT1TE44085	none	none	HELITRONY1C	RC/Helitron	29.4196	29.8914	38.5647	3.34567	4.51274	3.26352	2.19964	3.88678e-06	No
	2.34	1.4	7.0733e-05	1_13479001	1	13479001	transposon_fragment	pericentromeric	none	none	AT1TE44105	none	none	HELITRON3	RC/Helitron	15.1441	15.387	19.8517	1.79824	2.42552	1.75409	1.40366	0.000623277	No
	2.22	1.33	0.00019183	1_13480201	1	13480201	transposon_fragment	pericentromeric	none	none	AT1TE44120	none	none	HELITRONY1E	RC/Helitron	14.0682	14.2938	18.4413	1.80863	2.43953	1.76422	1.33101	0.00138217	No
	2.76	1.72	7.05974e-07	1_13480401	1	13480401	transposon_fragment	pericentromeric	none	none	AT1TE44120	none	none	HELITRONY1E	RC/Helitron	20.4329	20.7606	26.7845	1.80008	2.428	1.75587	1.71708	1.25664e-05	No
	2.69	0.04	0.0132876	1_13483601	1	13483601	transposable_element_gene	pericentromeric	none	none	AT1TE44125	AT1G36078	transmembrane protein	VANDAL6	DNA/MuDR	3.88659	3.94892	5.09474	0.302033	0.407392	0.294617	0.042452	0.0419259	No
	1.59	3.1	3.70179e-06	1_13497401	1	13497401	transposon_fragment	pericentromeric	none	none	AT1TE44175	none	none	HELITRON2	RC/Helitron	53.8141	54.6771	70.5422	11.0929	14.9624	10.8205	3.1034	5.2598e-05	No
	1.19	2.43	0.00214275	1_13499601	1	13499601	transposon_fragment	pericentromeric	none	none	AT1TE44180	AT1G06963		ATMU10	DNA/MuDR	30.0263	30.5079	39.36	8.14345	10.9841	7.94349	2.42571	0.00891201	No
	1.37	1.65	0.00543034	1_13499801	1	13499801	transposon_fragment	pericentromeric	none	none	AT1TE44180	AT1G06963		ATMU10	DNA/MuDR	16.5964	16.8626	21.7554	3.95203	5.33062	3.85499	1.64935	0.0197036	No
	2.29	1.18	0.00030398	1_13500401	1	13500401	transposon_fragment	pericentromeric	none	none	AT1TE44180	AT1G06963		ATMU10	DNA/MuDR	12.3703	12.5687	16.2156	1.50468	2.02955	1.46773	1.17676	0.00200595	No
	3.52	0.51	0.000286817	1_13500801	1	13500801	transposon_fragment	pericentromeric	none	none	AT1TE44185	AT1G06963		ATMU8	DNA/MuDR	7.01231	7.12477	9.1921	0.301774	0.407042	0.294364	0.508002	0.00190327	No
	0.94	2.34	0.015405	1_13502601	1	13502601	transposon_fragment	pericentromeric	none	none	AT1TE44195	none	none	ATENSPM11	DNA/En-Spm	26.8929	27.3242	35.2526	8.68594	11.7159	8.47265	2.34413	0.0474596	No
	3.13	0.84	9.65916e-05	1_13503601	1	13503601	transposon_fragment	pericentromeric	none	none	AT1TE44200	none	none	HELITRON2	RC/Helitron	9.5325	9.68537	12.4957	0.600662	0.810191	0.585912	0.83548	0.000802609	No
	1.79	1.73	0.00031951	1_13503801	1	13503801	transposable_element_gene	pericentromeric	none	none	AT1TE44200	none	none	HELITRON2	RC/Helitron	18.8824	19.1852	24.752	3.33173	4.49393	3.24992	1.73311	0.00209644	No
	5.38	0.28	7.67993e-05	1_13506201	1	13506201	transposon_fragment	pericentromeric	none	none	AT1TE44215	none	none	ATCOPIA45	LTR/Copia	5.63406	5.72441	7.38541	0	0	0	0.277816	0.000659911	No
	2.32	0.34	0.00954922	1_13506401	1	13506401	transposon_fragment	pericentromeric	none	none	AT1TE44215	none	none	ATCOPIA45	LTR/Copia	5.38551	5.47188	7.0596	0.600434	0.809883	0.58569	0.335431	0.0317553	No
	-2.35	0.48	0.00107777	1_13508401	1	13508401	transposon_fragment	pericentromeric	none	none	AT1TE44230	none	none	ATGP1	LTR/Gypsy	1.4929	1.51685	1.95697	5.08195	6.85468	4.95716	0.483653	0.00533806	Yes
	-0.92	2.34	0.0126102	1_13508601	1	13508601	transposon_fragment	pericentromeric	none	none	AT1TE44230	none	none	ATGP1	LTR/Gypsy	15.1299	15.3726	19.8331	17.9546	24.2177	17.5137	2.34266	0.0402581	Yes
	2.41	1.46	3.40336e-05	1_13513201	1	13513201	transposon_fragment	pericentromeric	none	none	AT1TE44230	none	none	ATGP1	LTR/Gypsy	16.0014	16.258	20.9754	1.7997	2.42749	1.75551	1.46026	0.000339041	Yes
	2.62	0.5	0.00240962	1_13513401	1	13513401	transposon_fragment	pericentromeric	none	none	AT1TE44230	none	none	ATGP1	LTR/Gypsy	6.62932	6.73563	8.69005	0.600523	0.810004	0.585778	0.503495	0.00962791	Yes
	1.67	1.13	0.00545489	1_13519401	1	13519401	transposon_fragment	pericentromeric	none	none	AT1TE44250	none	none	ATHILA4	LTR/Gypsy	11.0695	11.247	14.5105	2.10202	2.83527	2.05041	1.12887	0.0197802	No
	1.95	0.47	0.0160365	1_13520001	1	13520001	transposon_fragment	pericentromeric	none	none	AT1TE44250	none	none	ATHILA4	LTR/Gypsy	6.00499	6.1013	7.87165	0.904077	1.21945	0.881877	0.467613	0.0491643	No
	1.19	2.67	0.00108215	1_13521001	1	13521001	transposon_fragment	pericentromeric	none	none	AT1TE44255	none	none	HELITRONY2	RC/Helitron	36.3739	36.9572	47.6808	9.86869	13.3112	9.62636	2.67331	0.00535644	No
	2.38	0.38	0.00747585	1_13521801	1	13521801	transposon_fragment	pericentromeric	none	none	AT1TE44255	none	none	HELITRONY2	RC/Helitron	5.6415	5.73197	7.39516	0.605968	0.817349	0.591089	0.376523	0.0258633	No
	5.45	0.32	5.18261e-05	1_13523001	1	13523001	transposon_fragment	pericentromeric	none	none	AT1TE44255	none	none	HELITRONY2	RC/Helitron	5.91913	6.01406	7.7591	0	0	0	0.320801	0.000477985	No
	1.43	2.38	0.000361337	1_13525401	1	13525401	transposon_fragment	pericentromeric	none	none	AT1TE44265	none	none	HELITRONY2	RC/Helitron	30.1253	30.6085	39.4898	6.92716	9.34356	6.75706	2.37857	0.00231235	No
	1.69	2.04	0.000169692	1_13525601	1	13525601	transposon_fragment	pericentromeric	none	none	AT1TE44265	none	none	HELITRONY2	RC/Helitron	23.9347	24.3185	31.3748	4.551	6.13853	4.43925	2.04034	0.00125423	No
	1.35	1.43	0.0101685	1_13525801	1	13525801	transposon_fragment	pericentromeric	none	none	AT1TE44265	none	none	HELITRONY2	RC/Helitron	13.76	13.9807	18.0374	3.30369	4.45612	3.22257	1.42869	0.0334838	No
	1.36	1.89	0.00278346	1_13526201	1	13526201	transposon_fragment	pericentromeric	none	none	AT1TE44265	AT1G36150	Bifunctional inhibitor/lipid-transfer protein/seed storage 2S albumin superfamily protein	HELITRONY2	RC/Helitron	20.2205	20.5448	26.506	4.8442	6.53401	4.72525	1.89107	0.0109443	No
	-0.79	2.92	0.0154026	1_13527401	1	13527401	transposon_fragment	pericentromeric	none	none	AT1TE44265	AT1G36150	Bifunctional inhibitor/lipid-transfer protein/seed storage 2S albumin superfamily protein	HELITRONY2	RC/Helitron	24.5882	24.9826	32.2315	26.5532	35.8158	25.9012	2.92126	0.0474541	No
	-1.08	2.03	0.00724154	1_13544601	1	13544601	transposon_fragment	pericentromeric	none	none	AT1TE44330	AT1G36180	acetyl-CoA carboxylase 2	VANDAL16	DNA/MuDR	11.0767	11.2544	14.5199	14.6837	19.8058	14.3231	2.02522	0.0251622	No
	2.04	1.89	2.65879e-05	1_13545601	1	13545601	transposon_fragment	pericentromeric	none	none	AT1TE44335	AT1G36180	acetyl-CoA carboxylase 2	VANDAL16	DNA/MuDR	22.1255	22.4803	29.0032	3.28779	4.43467	3.20706	1.88802	0.000276679	No
	-0.92	4.27	0.000727324	1_13548001	1	13548001	transposon_fragment	pericentromeric	AT1G36180	acetyl-CoA carboxylase 2	AT1TE44340	none	none	ATMUNX1	DNA/MuDR	60.8169	61.7923	79.7219	71.6373	96.6266	69.8783	4.26833	0.00396926	No
	-1.08	4.5	5.28279e-05	1_13548201	1	13548201	transposon_fragment	pericentromeric	AT1G36180	acetyl-CoA carboxylase 2	AT1TE44345	none	none	HELITRONY1E	RC/Helitron	66.5057	67.5723	87.179	87.5936	118.149	85.4427	4.49906	0.000485754	No
	-2.12	1.06	0.000196912	1_13560401	1	13560401	transposable_element_gene	pericentromeric	none	none	AT1TE44380	none	none	ATCOPIA89	LTR/Copia	3.00577	3.05397	3.94012	8.40313	11.3344	8.19679	1.06056	0.00141494	No
	1.8	2.19	3.50582e-05	1_13569801	1	13569801	transposon_fragment	pericentromeric	none	none	AT1TE44410	none	none	HELITRONY3	RC/Helitron	27.3415	27.78	35.8407	4.82543	6.50868	4.70694	2.18846	0.000346984	No
	2.32	0.69	0.00256763	1_13575801	1	13575801	transposon_fragment	pericentromeric	none	none	AT1TE44450	none	none	ATENSPM4	DNA/En-Spm	7.81551	7.94085	10.245	0.903934	1.21925	0.881738	0.68784	0.0101832	No
	2.18	1.1	0.000709304	1_13576601	1	13576601	transposon_fragment	pericentromeric	none	none	AT1TE44455	none	none	ATENSPM2	DNA/En-Spm	11.3386	11.5204	14.8632	1.49577	2.01753	1.45904	1.0979	0.00388431	No
	-1.45	1.26	0.00467353	1_13583001	1	13583001	transposon_fragment	pericentromeric	none	none	AT1TE44475	none	none	ATREP10D	RC/Helitron	5.04385	5.12474	6.61174	8.71189	11.7509	8.49797	1.25712	0.0172285	No
	1.5	3.07	1.2398e-05	1_13585001	1	13585001	transposon_fragment	pericentromeric	none	none	AT1TE44485	none	none	ATREP10D	RC/Helitron	51.7383	52.5681	67.8213	11.3522	15.3122	11.0734	3.06908	0.000146126	No
	2.53	2.66	1.09234e-09	1_13585201	1	13585201	transposon_fragment	pericentromeric	none	none	AT1TE44485	none	none	ATREP10D	RC/Helitron	42.7006	43.3854	55.9742	4.53231	6.11332	4.42102	2.66044	4.29393e-08	No
	2.06	1.4	0.000314043	1_13585401	1	13585401	transposon_fragment	pericentromeric	none	none	AT1TE44485	none	none	ATREP10D	RC/Helitron	14.6548	14.8898	19.2103	2.11582	2.85388	2.06387	1.39681	0.00206535	No
	2.17	1.62	5.53149e-05	1_13585801	1	13585801	transposon_fragment	pericentromeric	none	none	AT1TE44490	none	none	HELITRONY3	RC/Helitron	17.8677	18.1543	23.4219	2.40998	3.25065	2.3508	1.61666	0.000504369	No
	2.8	1.3	1.45563e-05	1_13586801	1	13586801	transposon_fragment	pericentromeric	none	none	AT1TE44495	none	none	ATREP10D	RC/Helitron	14.2798	14.5088	18.7186	1.2006	1.61941	1.17112	1.29567	0.000167433	No
	5.37	0.28	7.85494e-05	1_13587001	1	13587001	transposon_fragment	pericentromeric	none	none	AT1TE44495	none	none	ATREP10D	RC/Helitron	5.61451	5.70456	7.35979	0	0	0	0.275836	0.000673113	No
	1.6	2.39	7.67706e-05	1_13591601	1	13591601	transposon_fragment	pericentromeric	none	none	AT1TE44505	none	none	ATREP13	RC/Helitron	31.1969	31.6972	40.8945	6.34565	8.5592	6.18983	2.39043	0.000659879	No
	1.8	1.52	0.000794094	1_13595601	1	13595601	transposable_element_gene	pericentromeric	none	none	AT1TE44525	none	none	ATHILA4	LTR/Gypsy	15.7637	16.0165	20.6639	2.75807	3.72017	2.69034	1.52049	0.00428795	No
	4.59	-0.14	0.00234652	1_13596601	1	13596601	transposable_element_gene	pericentromeric	none	none	AT1TE44525	none	none	ATHILA4	LTR/Gypsy	3.21784	3.26945	4.21811	0	0	0	-0.144032	0.00940117	No
	2.03	0.5	0.0112868	1_13607401	1	13607401	transposon_fragment	pericentromeric	none	none	AT1TE44575	none	none	VANDAL18	DNA/MuDR	6.26335	6.3638	8.21032	0.889574	1.19988	0.86773	0.497643	0.036657	No
	-1.55	0.75	0.0119589	1_13628801	1	13628801	transposable_element_gene	pericentromeric	none	none	AT1TE44630	none	none	ATENSPM2	DNA/En-Spm	3.004	3.05218	3.9378	5.65045	7.62151	5.51171	0.749028	0.0385337	No
	1.09	2.49	0.00396809	1_13636801	1	13636801	transposon_fragment	pericentromeric	none	none	AT1TE44640	AT1G36272	hypothetical protein	HELITRONY2	RC/Helitron	31.0287	31.5263	40.674	9.02322	12.1708	8.80166	2.49123	0.0149582	No
	4.14	1.59	3.10957e-09	1_13638601	1	13638601	transposon_fragment	pericentromeric	none	none	AT1TE44650	AT1G36280	L-Aspartase-like family protein	ATSINE2A	SINE	19.4221	19.7336	25.4595	0.604173	0.814927	0.589338	1.58605	1.08878e-07	No
	4.98	1.56	2.5098e-10	1_13638801	1	13638801	transposon_fragment	pericentromeric	none	none	AT1TE44650	AT1G36280	L-Aspartase-like family protein	ATSINE2A	SINE	19.4763	19.7887	25.5305	0.301468	0.406629	0.294066	1.56375	1.15237e-08	No
	4.03	0.85	7.72657e-06	1_13643001	1	13643001	transposon_fragment	pericentromeric	AT1G36280	L-Aspartase-like family protein	AT1TE44660	none	none	ATLINE1_5	LINE/L1	10.0846	10.2464	13.2195	0.301803	0.407081	0.294393	0.851458	9.81444e-05	No
	2.8	2.21	5.47978e-09	1_13643201	1	13643201	transposon_fragment	pericentromeric	none	none	AT1TE44660	none	none	ATLINE1_5	LINE/L1	30.6895	31.1817	40.2294	2.66812	3.59884	2.6026	2.20752	1.79637e-07	No
	1.82	4.5	1.29533e-10	1_13643401	1	13643401	transposon_fragment	pericentromeric	none	none	AT1TE44660	none	none	ATLINE1_5	LINE/L1	155.479	157.972	203.809	27.4056	36.9655	26.7326	4.49966	6.45397e-09	No
	2.81	0.1	0.00856695	1_13648401	1	13648401	transposon_fragment	pericentromeric	none	none	AT1TE44670	none	none	ATHILA6B	LTR/Gypsy	4.24719	4.3153	5.56743	0.301997	0.407343	0.294582	0.102398	0.0291099	No
	1.97	0.46	0.0147957	1_13649001	1	13649001	transposon_fragment	pericentromeric	none	none	AT1TE44675	none	none	ATHILA	LTR/Gypsy	6.00332	6.0996	7.86946	0.889334	1.19956	0.867496	0.462346	0.0458193	No
	1.3	1.91	0.00382607	1_13649801	1	13649801	transposon_fragment	pericentromeric	none	none	AT1TE44680	none	none	ATHILA6B	LTR/Gypsy	20.3568	20.6832	26.6847	5.09463	6.87179	4.96953	1.90918	0.01448	No
	-1.62	0.56	0.0148589	1_13659201	1	13659201	transposon_fragment	pericentromeric	none	none	AT1TE44715	AT1G06973		ATREP4	RC/Helitron	2.40719	2.4458	3.15547	4.80203	6.47713	4.68412	0.563049	0.0459778	No
	4.62	-0.13	0.00214503	1_13661401	1	13661401	transposable_element_gene	pericentromeric	none	none	AT1TE44720	none	none	ATGP1	LTR/Gypsy	3.29032	3.34309	4.31313	0	0	0	-0.134615	0.00891201	No
	2.47	1.06	0.000255329	1_13661601	1	13661601	transposable_element_gene	pericentromeric	none	none	AT1TE44720	none	none	ATGP1	LTR/Gypsy	11.3085	11.4898	14.8237	1.19985	1.61839	1.17038	1.06293	0.0017445	No
	2.46	0.41	0.00523264	1_13661801	1	13661801	transposable_element_gene	pericentromeric	none	none	AT1TE44720	none	none	ATGP1	LTR/Gypsy	5.9217	6.01667	7.76247	0.600836	0.810425	0.586082	0.413816	0.0190613	No
	2.35	1.22	0.000183848	1_13662601	1	13662601	transposable_element_gene	pericentromeric	none	none	AT1TE44720	none	none	ATGP1	LTR/Gypsy	12.8673	13.0736	16.8671	1.50342	2.02786	1.4665	1.22073	0.00133389	No
	1.28	1.49	0.0130409	1_13666201	1	13666201	transposon_fragment	pericentromeric	none	none	AT1TE44720	none	none	ATGP1	LTR/Gypsy	14.3746	14.6051	18.843	3.64503	4.91653	3.55553	1.49408	0.0413339	No
	2.21	0.89	0.00154718	1_13671001	1	13671001	transposon_fragment	pericentromeric	AT1G36310	S-adenosyl-L-methionine-dependent methyltransferases superfamily protein	AT1TE44750	AT1G36320	hypothetical protein	ATHATN1	DNA/HAT	9.3746	9.52494	12.2887	1.19234	1.60826	1.16306	0.887813	0.00694414	No
	2.89	0.14	0.00624018	1_13671401	1	13671401	transposon_fragment	pericentromeric	none	none	AT1TE44750	AT1G36320	hypothetical protein	ATHATN1	DNA/HAT	4.45317	4.52459	5.83745	0.29898	0.403274	0.291639	0.139889	0.0221789	No
	1.28	2.03	0.00319358	1_13676601	1	13676601	transposon_fragment	pericentromeric	none	none	AT1TE44765	none	none	ATLANTYS1	LTR/Gypsy	22.2517	22.6086	29.1687	5.66842	7.64574	5.52924	2.02509	0.0123399	No
	2.03	1.99	1.59207e-05	1_13677401	1	13677401	transposon_fragment	pericentromeric	none	none	AT1TE44770	none	none	ATGP3	LTR/Gypsy	23.985	24.3697	31.4408	3.59432	4.84813	3.50606	1.99151	0.00017966	No
	1.95	1.71	0.000124134	1_13677801	1	13677801	transposon_fragment	pericentromeric	none	none	AT1TE44770	none	none	ATGP3	LTR/Gypsy	18.9527	19.2567	24.8442	2.99732	4.04287	2.92372	1.71449	0.000973411	No
	1.28	1.66	0.0083083	1_13678001	1	13678001	transposon_fragment	pericentromeric	none	none	AT1TE44770	none	none	ATGP3	LTR/Gypsy	16.5614	16.8271	21.7096	4.20819	5.67614	4.10486	1.66398	0.0283689	No
	1.93	0.72	0.00786144	1_13678801	1	13678801	transposon_fragment	pericentromeric	none	none	AT1TE44770	none	none	ATGP3	LTR/Gypsy	7.72348	7.84735	10.1243	1.19938	1.61776	1.16993	0.715936	0.0270328	No
	1.45	1.13	0.013543	1_13679001	1	13679001	transposon_fragment	pericentromeric	none	none	AT1TE44770	none	none	ATGP3	LTR/Gypsy	10.7614	10.934	14.1066	2.39519	3.2307	2.33638	1.1309	0.0425422	No
	3.89	1.37	8.46704e-08	1_13684801	1	13684801	transposon_fragment	pericentromeric	AT1G36340	ubiquitin-conjugating enzyme 31	AT1TE44785	AT1G36350		ATREP10D	RC/Helitron	16.0895	16.3476	21.091	0.597354	0.80573	0.582686	1.36658	1.9908e-06	No
	2.69	0.04	0.0130839	1_13685001	1	13685001	transposon_fragment	pericentromeric	AT1G36340	ubiquitin-conjugating enzyme 31	AT1TE44785	AT1G36350		ATREP10D	RC/Helitron	3.86265	3.9246	5.06336	0.298888	0.403149	0.291549	0.036951	0.0414386	No
	6.06	0.73	7.95282e-07	1_13685801	1	13685801	transposon_fragment	pericentromeric	none	none	AT1TE44790	AT1G36350		ATTIR16T3A	DNA	9.12449	9.27082	11.9608	0	0	0	0.726139	1.39577e-05	No
	3.01	0.75	0.000229294	1_13686001	1	13686001	transposon_fragment	pericentromeric	none	none	AT1TE44785	AT1G36350		ATREP10D	RC/Helitron	8.70492	8.84452	11.4109	0.596289	0.804293	0.581647	0.745196	0.00161486	No
	2.2	3.54	3.2616e-11	1_13686601	1	13686601	transposon_fragment	pericentromeric	none	none	AT1TE44795	AT1G36350		HELITRONY1A	RC/Helitron	81.1927	82.4948	106.432	10.9469	14.7655	10.6781	3.54464	1.86892e-09	No
	4.86	-0.02	0.000887904	1_13687801	1	13687801	transposon_fragment	pericentromeric	none	none	AT1TE44805	none	none	ATHATN1	DNA/HAT	3.88754	3.94988	5.09598	0	0	0	-0.017962	0.0046127	No
	4.96	0.04	0.000569895	1_13689001	1	13689001	transposon_fragment	pericentromeric	none	none	AT1TE44810	none	none	HELITRONY1D	RC/Helitron	4.20009	4.26745	5.50569	0	0	0	0.0384788	0.00329647	No
	0.95	2.78	0.00701848	1_13699601	1	13699601	transposon_fragment	pericentromeric	none	none	AT1TE44855	AT1G36380	transmembrane protein	ARNOLDY2	DNA/MuDR	37.6992	38.3038	49.4181	12.1278	16.3583	11.83	2.7846	0.0244766	Yes
	-1.53	0.75	0.0133411	1_13700001	1	13700001	transposon_fragment	pericentromeric	none	none	AT1TE44855	AT1G06977	Natural antisense transcript overlaps with AT1G36390	ARNOLDY2	DNA/MuDR	3.02034	3.06878	3.95922	5.58692	7.53581	5.44973	0.746324	0.0420356	Yes
	4.97	0.04	0.000555155	1_13704601	1	13704601	transposon_fragment	pericentromeric	none	none	AT1TE44875	AT1G36390	Co-chaperone GrpE family protein	ATDNAI26T9	DNA/MuDR	4.22245	4.29017	5.53501	0	0	0	0.0410792	0.00323667	No
	2.69	0.04	0.0132677	1_13705601	1	13705601	transposon_fragment	pericentromeric	none	none	AT1TE44875	none	none	ATDNAI26T9	DNA/MuDR	3.88801	3.95036	5.0966	0.302033	0.407391	0.294617	0.0426217	0.0418905	No
	2.23	0.28	0.0142359	1_13715801	1	13715801	transposon_fragment	pericentromeric	none	none	AT1TE44930	none	none	VANDAL21	DNA/MuDR	5.02203	5.10257	6.58313	0.600784	0.810355	0.586031	0.284515	0.0443168	No
	2.29	0.33	0.0108178	1_13716001	1	13716001	transposon_fragment	pericentromeric	none	none	AT1TE44930	none	none	VANDAL21	DNA/MuDR	5.306	5.3911	6.95538	0.606448	0.817995	0.591557	0.329967	0.0353271	No
	-1.84	0.64	0.00473859	1_13717001	1	13717001	transposon_fragment	pericentromeric	none	none	AT1TE44935	none	none	ATREP10D	RC/Helitron	2.36552	2.40346	3.10084	5.48094	7.39286	5.34636	0.644238	0.0174413	No
	2.32	0.34	0.00972137	1_13719401	1	13719401	transposon_fragment	pericentromeric	none	none	AT1TE44945	none	none	ATGP8	LTR/Gypsy	5.41067	5.49745	7.09259	0.605665	0.816939	0.590793	0.340545	0.0322222	No
	2.99	0.2	0.0041355	1_13726801	1	13726801	transposable_element_gene	pericentromeric	none	none	AT1TE44980	none	none	VANDAL17	DNA/MuDR	4.84098	4.91862	6.3458	0.302162	0.407565	0.294742	0.20136	0.0154941	No
	4.66	-0.13	0.00196253	1_13731801	1	13731801	transposon_fragment	pericentromeric	none	none	AT1TE44990	none	none	VANDAL17	DNA/MuDR	3.36267	3.4166	4.40796	0	0	0	-0.125339	0.00852994	No
	2.31	0.32	0.0101936	1_13734001	1	13734001	transposon_fragment	pericentromeric	none	none	AT1TE45010	none	none	ATENSPM9	DNA/En-Spm	5.27478	5.35937	6.91445	0.595231	0.802866	0.580615	0.321378	0.0335554	No
	1.44	1.47	0.00561773	1_13743801	1	13743801	transposable_element_gene	pericentromeric	none	none	AT1TE45025	none	none	ATENSPM5	DNA/En-Spm	14.4348	14.6663	18.9219	3.2519	4.38626	3.17205	1.46713	0.0202891	No
	5.43	0.32	5.53552e-05	1_13744001	1	13744001	transposon_fragment	pericentromeric	none	none	AT1TE45030	none	none	ATENSPM2	DNA/En-Spm	5.86095	5.95495	7.68284	0	0	0	0.315118	0.000504369	No
	1.63	1.26	0.00436954	1_13747201	1	13747201	transposon_fragment	pericentromeric	none	none	AT1TE45035	none	none	ATENSPM6	DNA/En-Spm	12.3648	12.5631	16.2084	2.42515	3.27111	2.3656	1.26319	0.0162474	No
	1.51	1.04	0.0139628	1_13747401	1	13747401	transposon_fragment	pericentromeric	none	none	AT1TE45035	none	none	ATENSPM6	DNA/En-Spm	10.0166	10.1772	13.1302	2.13131	2.87478	2.07898	1.0432	0.0436081	No
	2.38	0.73	0.00180681	1_13748201	1	13748201	transposon_fragment	pericentromeric	none	none	AT1TE45050	none	none	ATGP5	LTR/Gypsy	8.22658	8.35852	10.7838	0.910887	1.22863	0.888521	0.732831	0.007981	No
	3.64	0.58	0.000136398	1_13748401	1	13748401	transposon_fragment	pericentromeric	none	none	AT1TE45050	none	none	ATGP5	LTR/Gypsy	7.63384	7.75627	10.0068	0.301911	0.407227	0.294498	0.58471	0.00105746	No
	3.13	0.28	0.00217853	1_13750801	1	13750801	transposon_fragment	pericentromeric	none	none	AT1TE45075	none	none	HELITRON1	RC/Helitron	5.32932	5.41479	6.98595	0.301888	0.407196	0.294475	0.28248	0.00901139	No
	5.36	0.27	8.43584e-05	1_13751801	1	13751801	transposable_element_gene	pericentromeric	none	none	AT1TE45080	none	none	HELITRON1	RC/Helitron	5.55228	5.64132	7.27821	0	0	0	0.269615	0.000712807	No
	1.86	0.9	0.00552642	1_13752601	1	13752601	transposable_element_gene	pericentromeric	none	none	AT1TE45080	none	none	HELITRON1	RC/Helitron	9.13743	9.28397	11.9778	1.50474	2.02964	1.46779	0.899676	0.0200077	No
	-1.96	0.29	0.00992226	1_13753201	1	13753201	transposable_element_gene	pericentromeric	none	none	AT1TE45080	none	none	HELITRON1	RC/Helitron	1.49261	1.51655	1.95659	3.87058	5.22076	3.77554	0.291614	0.0327892	No
	-1.33	1.39	0.00645816	1_13754801	1	13754801	transposable_element_gene	pericentromeric	none	none	AT1TE45080	none	none	HELITRON1	RC/Helitron	5.96474	6.0604	7.81889	9.45294	12.7504	9.22082	1.39277	0.0228177	No
	2.16	0.87	0.00210964	1_13755801	1	13755801	transposable_element_gene	pericentromeric	none	none	AT1TE45080	none	none	HELITRON1	RC/Helitron	9.15839	9.30527	12.0053	1.20816	1.6296	1.17849	0.869485	0.00888599	No
	1.93	0.73	0.00771665	1_13756001	1	13756001	transposable_element_gene	pericentromeric	none	none	AT1TE45080	none	none	HELITRON1	RC/Helitron	7.85857	7.98461	10.3014	1.21815	1.64308	1.18824	0.732642	0.0265916	No
	2.23	0.29	0.0139027	1_13757601	1	13757601	transposable_element_gene	pericentromeric	none	none	AT1TE45090	none	none	HELITRON1	RC/Helitron	5.04332	5.1242	6.61104	0.600401	0.80984	0.585659	0.28664	0.0434474	No
	1.63	1.61	0.0013904	1_13761201	1	13761201	transposon_fragment	pericentromeric	none	none	AT1TE45110	AT1G36510	Nucleic acid-binding proteins superfamily	ATREP15	RC/Helitron	16.6396	16.9065	21.812	3.29938	4.45031	3.21837	1.60619	0.00645975	No
	-1.28	1.91	0.00222562	1_13765601	1	13765601	transposon_fragment	pericentromeric	none	none	AT1TE45120	none	none	HELITRONY2	RC/Helitron	9.2953	9.44437	12.1848	14.1402	19.0728	13.793	1.9125	0.00906728	No
	1.76	1.16	0.00334136	1_13774201	1	13774201	transposable_element_gene	pericentromeric	none	none	AT1TE45135	none	none	ATHILA2	LTR/Gypsy	11.5329	11.7179	15.118	2.06725	2.78837	2.01649	1.15728	0.0128381	No
	2.71	0.05	0.0123178	1_13786601	1	13786601	transposon_fragment	pericentromeric	none	none	AT1TE45170	none	none	ATGP5	LTR/Gypsy	3.95772	4.02119	5.18799	0.302028	0.407384	0.294611	0.0511243	0.0394776	No
	1.8	0.65	0.0145642	1_13804201	1	13804201	transposon_fragment	pericentromeric	none	none	AT1TE45220	none	none	HELITRON1	RC/Helitron	7.10725	7.22124	9.31655	1.20919	1.63099	1.1795	0.649382	0.0451814	No
	1.83	0.66	0.0129355	1_13804801	1	13804801	transposon_fragment	pericentromeric	none	none	AT1TE45220	none	none	HELITRON1	RC/Helitron	7.19946	7.31492	9.43742	1.19992	1.61849	1.17046	0.655012	0.0410853	No
	2.09	0.54	0.00858041	1_13805601	1	13805601	transposon_fragment	pericentromeric	none	none	AT1TE45220	none	none	HELITRON1	RC/Helitron	6.57382	6.67924	8.6173	0.896623	1.20939	0.874606	0.539187	0.029143	No
	2.51	1.08	0.000190252	1_13806601	1	13806601	transposon_fragment	pericentromeric	none	none	AT1TE45220	none	none	HELITRON1	RC/Helitron	11.552	11.7372	15.1429	1.19311	1.6093	1.16381	1.08245	0.00137271	No
	6.04	0.71	9.51603e-07	1_13807601	1	13807601	transposon_fragment	pericentromeric	none	none	AT1TE45240	none	none	HELITRONY1E	RC/Helitron	9.01149	9.15601	11.8127	0	0	0	0.707737	1.62853e-05	No
	4.58	-0.15	0.00241066	1_13810001	1	13810001	transposon_fragment	pericentromeric	none	none	AT1TE45255	none	none	ATREP1	RC/Helitron	3.19621	3.24747	4.18976	0	0	0	-0.146875	0.00962899	No
	3.98	0.81	1.21831e-05	1_13813401	1	13813401	transposon_fragment	pericentromeric	none	none	AT1TE45295	none	none	ATREP18	DNA	9.67511	9.83028	12.6826	0.301817	0.4071	0.294406	0.813206	0.000143887	No
	3.43	0.46	0.000480969	1_13825001	1	13825001	transposon_fragment	pericentromeric	none	none	AT1TE45325	none	none	ATCOPIA41	LTR/Copia	6.57272	6.67814	8.61586	0.301985	0.407326	0.294569	0.456457	0.00288601	No
	3.08	0.81	0.00013915	1_13832601	1	13832601	transposon_fragment	pericentromeric	none	none	AT1TE45360	none	none	ATCOPIA94	LTR/Copia	9.25321	9.40161	12.1296	0.604939	0.81596	0.590084	0.808907	0.00107715	No
	3.55	1.54	5.64465e-08	1_13838001	1	13838001	transposon_fragment	pericentromeric	none	none	AT1TE45370	AT1G36622	transmembrane protein	RathE3_cons	RathE3_cons	18.4196	18.715	24.1453	0.898317	1.21168	0.876259	1.53943	1.40471e-06	No
	1.62	1.1	0.00750283	1_13840001	1	13840001	transposon_fragment	pericentromeric	none	none	AT1TE45380	AT1G06983		ATENSPM7	DNA/En-Spm	10.73	10.9021	14.0654	2.11671	2.85509	2.06474	1.10416	0.0259383	No
	2.17	0.6	0.0056153	1_13846001	1	13846001	transposon_fragment	pericentromeric	none	none	AT1TE45395	none	none	ATENSPM7	DNA/En-Spm	7.02116	7.13377	9.2037	0.904468	1.21997	0.882259	0.601427	0.0202821	No
	5.68	0.46	1.30098e-05	1_13846601	1	13846601	transposon_fragment	pericentromeric	none	none	AT1TE45395	none	none	ATENSPM7	DNA/En-Spm	6.98889	7.10098	9.1614	0	0	0	0.461374	0.000152501	No
	2.24	0.3	0.0134216	1_13850001	1	13850001	transposon_fragment	pericentromeric	none	none	AT1TE45410	AT1G36627	Serine/Threonine-kinase	VANDAL5A	DNA/MuDR	5.12492	5.20711	6.71801	0.606144	0.817586	0.591261	0.298075	0.0422355	No
	-1.69	1.25	0.00117381	1_13850801	1	13850801	transposon_fragment	pericentromeric	none	none	AT1TE45415	AT1G36627	Serine/Threonine-kinase	ATDNAI27T9C	DNA/MuDR	4.46962	4.5413	5.859	9.14279	12.3321	8.91829	1.24904	0.00576806	No
	2.45	0.42	0.0052786	1_13869601	1	13869601	transposon_fragment	pericentromeric	none	none	AT1TE45490	none	none	ATREP14	RC/Helitron	5.956	6.05152	7.80743	0.605525	0.81675	0.590656	0.419458	0.0192091	No
	2.18	0.61	0.00540562	1_13870801	1	13870801	transposon_fragment	pericentromeric	none	none	AT1TE45505	AT1G06993		ATREP10D	RC/Helitron	7.10629	7.22026	9.31529	0.910275	1.22781	0.887924	0.611131	0.0196227	No
	3.07	0.24	0.00294468	1_13871201	1	13871201	transposon_fragment	pericentromeric	none	none	AT1TE45510	AT1G06993		ATENSPM6	DNA/En-Spm	5.10322	5.18506	6.68956	0.302119	0.407507	0.2947	0.244567	0.0114956	No
	4.88	-0.01	0.000811554	1_13874401	1	13874401	transposon_fragment	pericentromeric	none	none	AT1TE45515	none	none	VANDAL21	DNA/MuDR	3.96337	4.02694	5.19539	0	0	0	-0.00887726	0.00436462	No
	4.83	-0.03	0.000977082	1_13875601	1	13875601	transposon_fragment	pericentromeric	none	none	AT1TE45515	none	none	VANDAL21	DNA/MuDR	3.80733	3.86839	4.99084	0	0	0	-0.0276972	0.00490421	No
	2.47	0.77	0.00108864	1_13882601	1	13882601	transposon_fragment	pericentromeric	none	none	AT1TE45555	none	none	ATREP10D	RC/Helitron	8.53256	8.6694	11.1849	0.89086	1.20162	0.868985	0.76605	0.00538707	No
	2.79	1.01	0.000107882	1_13887001	1	13887001	transposon_fragment	pericentromeric	none	none	AT1TE45560	none	none	ATGP1	LTR/Gypsy	10.9651	11.141	14.3737	0.909661	1.22698	0.887324	1.00785	0.000875345	No
	1.32	1.79	0.00494761	1_13894401	1	13894401	transposon_fragment	pericentromeric	none	none	AT1TE45570	none	none	ATDNA12T3_2	DNA	18.4848	18.7812	24.2308	4.57046	6.16477	4.45823	1.79114	0.0181317	No
	1.26	2.47	0.00112084	1_13894601	1	13894601	transposon_fragment	pericentromeric	none	none	AT1TE45570	none	none	ATDNA12T3_2	DNA	31.484	31.9889	41.2708	8.1536	10.9978	7.95339	2.4718	0.00553167	No
	-0.72	5.38	0.00397487	1_13896201	1	13896201	transposon_fragment	pericentromeric	none	none	AT1TE45590	none	none	ATREP3	RC/Helitron	143.994	146.303	188.755	147.543	199.01	143.92	5.37658	0.0149813	No
	-0.89	3.11	0.00480661	1_13901601	1	13901601	transposon_fragment	pericentromeric	none	none	AT1TE45610	AT1G36730	Translation initiation factor IF2/IF5	META1	LTR/Copia	27.0315	27.465	35.4343	31.28	42.1914	30.5119	3.11082	0.0176617	No
	1.62	1.5	0.00214448	1_13908001	1	13908001	transposon_fragment	pericentromeric	none	none	AT1TE45655	none	none	ATHPOGON1	DNA/Pogo	15.151	15.394	19.8607	3.01018	4.06022	2.93626	1.49702	0.00891201	No
	-2.64	-0.09	0.00617244	1_13913001	1	13913001	transposon_fragment	pericentromeric	none	none	AT1TE45670	none	none	ATHILA3	LTR/Gypsy	0.594292	0.603823	0.779029	2.74713	3.70541	2.67967	-0.0891473	0.0219862	No
	2.56	0.46	0.00325425	1_13914201	1	13914201	transposon_fragment	pericentromeric	none	none	AT1TE45680	none	none	ATHILA0_I	LTR/Gypsy	6.31949	6.42084	8.28392	0.595611	0.803378	0.580986	0.461017	0.0125443	No
	2.88	0.67	0.000515011	1_13917401	1	13917401	transposon_fragment	pericentromeric	AT1G36756	hypothetical protein	AT1TE45705	AT1G36756	hypothetical protein	ATHILA3	LTR/Gypsy	8.00944	8.13789	10.4992	0.60092	0.81054	0.586165	0.673927	0.00306228	No
	1.86	0.91	0.00540054	1_13917601	1	13917601	transposon_fragment	pericentromeric	AT1G36756	hypothetical protein	AT1TE45705	none	none	ATHILA3	LTR/Gypsy	9.2266	9.37457	12.0947	1.51514	2.04367	1.47794	0.909003	0.019606	No
	4.87	-0.02	0.000863757	1_13924401	1	13924401	transposon_fragment	pericentromeric	none	none	AT1TE45715	none	none	ATHILA4	LTR/Gypsy	3.91071	3.97343	5.12636	0	0	0	-0.015165	0.0045404	No
	5.77	0.53	6.82881e-06	1_13938801	1	13938801	transposon_fragment	pericentromeric	none	none	AT1TE45780	none	none	ATHILA4A	LTR/Gypsy	7.45295	7.57248	9.76971	0	0	0	0.526756	8.86089e-05	No
	1.52	1.03	0.0134659	1_13947601	1	13947601	transposable_element	pericentromeric	none	none	AT1TE45795	none	none	ATGP2	LTR/Gypsy	9.88516	10.0437	12.958	2.08958	2.81848	2.03827	1.02588	0.0423369	No
	2.93	0.16	0.00554144	1_13950001	1	13950001	transposon_fragment	pericentromeric	none	none	AT1TE45795	none	none	ATGP2	LTR/Gypsy	4.61242	4.68639	6.0462	0.302182	0.407593	0.294762	0.160449	0.0200543	No
	1.42	1.47	0.00639032	1_13966201	1	13966201	transposon_fragment	pericentromeric	none	none	AT1TE45840	none	none	VANDAL3	DNA/MuDR	14.3896	14.6204	18.8626	3.28434	4.43002	3.20369	1.46668	0.022626	No
	1.79	2.09	5.66867e-05	1_13966401	1	13966401	transposon_fragment	pericentromeric	none	none	AT1TE45845	none	none	VANDAL3	DNA/MuDR	25.2725	25.6778	33.1285	4.47637	6.03786	4.36645	2.08928	0.000515134	No
	0.9	3.2	0.00517265	1_13966601	1	13966601	transposon_fragment	pericentromeric	none	none	AT1TE45845	none	none	VANDAL3	DNA/MuDR	51.0148	51.833	66.8728	16.9808	22.9042	16.5638	3.20179	0.0188678	No
	1.21	2.19	0.00341857	1_13992001	1	13992001	transposable_element_gene	pericentromeric	none	none	AT1TE45955	none	none	ROMANIAT5	LTR/Copia	24.9609	25.3612	32.72	6.66827	8.99437	6.50453	2.1866	0.0131045	No
	2.21	0.9	0.00153658	1_13994201	1	13994201	transposon_fragment	pericentromeric	none	none	AT1TE45960	none	none	ATCOPIA29	LTR/Copia	9.44073	9.59214	12.3754	1.20019	1.61886	1.17072	0.895094	0.00690173	No
	3.36	0.41	0.000681506	1_13996801	1	13996801	transposable_element_gene	pericentromeric	none	none	AT1TE45970	none	none	ATCOPIA28	LTR/Copia	6.23179	6.33173	8.16895	0.299227	0.403607	0.29188	0.40952	0.00374975	No
	3.28	1.35	1.25638e-06	1_13997401	1	13997401	transposable_element_gene	pericentromeric	none	none	AT1TE45970	none	none	ATCOPIA28	LTR/Copia	15.409	15.6561	20.1988	0.90921	1.22637	0.886884	1.35086	2.07554e-05	No
	7.18	1.58	2.71135e-12	1_14001001	1	14001001	transposon_fragment	pericentromeric	none	none	AT1TE45975	none	none	ATREP10D	RC/Helitron	20.0716	20.3935	26.3109	0	0	0	1.57682	2.02048e-10	No
	6.05	0.72	8.30463e-07	1_14001601	1	14001601	transposon_fragment	pericentromeric	none	none	AT1TE45975	none	none	ATREP10D	RC/Helitron	9.08381	9.22949	11.9075	0	0	0	0.723045	1.44932e-05	No
	1.21	3.97	3.08588e-05	1_14006601	1	14006601	transposon_fragment	pericentromeric	none	none	AT1TE45985	AT1G36942	transmembrane protein	ATDNA12T3_2	DNA	95.5392	97.0714	125.238	25.6621	34.6138	25.032	3.96848	0.000313881	No
	4.26	1.01	1.09484e-06	1_14006801	1	14006801	transposon_fragment	pericentromeric	none	none	AT1TE45990	AT1G36942	transmembrane protein	ATCOPIA12	LTR/Copia	11.772	11.9607	15.4313	0.301602	0.40681	0.294196	1.012	1.838e-05	No
	6.29	0.89	1.12698e-07	1_14007001	1	14007001	transposon_fragment	pericentromeric	none	none	AT1TE45990	AT1G36942	transmembrane protein	ATCOPIA12	LTR/Copia	10.7234	10.8954	14.0568	0	0	0	0.886523	2.55745e-06	No
	5.3	0.23	0.000117435	1_14007201	1	14007201	transposon_fragment	pericentromeric	none	none	AT1TE45995	AT1G36942	transmembrane protein	ATCOPIA13	LTR/Copia	5.32751	5.41295	6.98357	0	0	0	0.231211	0.000930235	No
	6.75	1.24	8.10306e-10	1_14007401	1	14007401	transposon_fragment	pericentromeric	none	none	AT1TE45995	AT1G36942	transmembrane protein	ATCOPIA13	LTR/Copia	14.8694	15.1079	19.4916	0	0	0	1.23766	3.28936e-08	No
	2.79	0.09	0.00911951	1_14007601	1	14007601	transposon_fragment	pericentromeric	none	none	AT1TE45995	AT1G36942	transmembrane protein	ATCOPIA13	LTR/Copia	4.14793	4.21445	5.43732	0.298937	0.403216	0.291597	0.0881942	0.0306017	No
	6.51	1.05	1.26029e-08	1_14007801	1	14007801	transposon_fragment	pericentromeric	none	none	AT1TE46000	AT1G36942	transmembrane protein	ATHILA8B	LTR/Gypsy	12.5427	12.7439	16.4416	0	0	0	1.05097	3.74454e-07	No
	7.71	2.01	3.6104e-16	1_14008001	1	14008001	transposon_fragment	pericentromeric	none	none	AT1TE46000	AT1G36942	transmembrane protein	ATHILA8B	LTR/Gypsy	28.9463	29.4105	37.9443	0	0	0	2.01352	6.06678e-14	No
	1.52	3.6	1.14201e-06	1_14008201	1	14008201	transposon_fragment	pericentromeric	none	none	AT1TE46005	AT1G36942	transmembrane protein	ATHILA8B	LTR/Gypsy	76.9023	78.1357	100.808	16.6461	22.4528	16.2374	3.59954	1.90458e-05	No
	6.87	1.33	1.99215e-10	1_14011401	1	14011401	transposon_fragment	pericentromeric	none	none	AT1TE46030	AT1G36950	RING/U-box superfamily protein	ATREP11	RC/Helitron	16.1216	16.3802	21.1331	0	0	0	1.32692	9.41465e-09	No
	-0.97	2.21	0.0115035	1_14013201	1	14013201	transposon_fragment	pericentromeric	none	none	AT1TE46030	AT1G36960	hypothetical protein	ATREP11	RC/Helitron	13.4237	13.639	17.5965	16.4364	22.1699	16.0328	2.21042	0.0372672	No
	4.76	-0.07	0.00131207	1_14014401	1	14014401	transposon_fragment	pericentromeric	none	none	AT1TE46035	AT1G36960	hypothetical protein	HELITRONY3	RC/Helitron	3.62652	3.68468	4.75383	0	0	0	-0.0703766	0.00628351	No
	1.09	1.98	0.0122428	1_14017801	1	14017801	transposon_fragment	pericentromeric	AT1G36970	transmembrane protein, putative (DUF1985)	AT1TE46045	none	none	VANDAL4	DNA/MuDR	20.7889	21.1223	27.2512	6.0455	8.15435	5.89705	1.98278	0.0392843	No
	-1.99	1.36	8.66421e-05	1_14021601	1	14021601	transposon_fragment	pericentromeric	none	none	AT1TE46065	none	none	ATGP3	LTR/Gypsy	4.14839	4.21492	5.43792	10.5438	14.2218	10.2849	1.35606	0.000729736	No
	2.53	0.83	0.000699633	1_14032001	1	14032001	transposon_fragment	pericentromeric	none	none	AT1TE46090	AT1G36990	C-jun-amino-terminal kinase-interacting protein	ATENSPM3	DNA/En-Spm	9.11959	9.26585	11.9544	0.91056	1.22819	0.888201	0.834385	0.00383666	No
	2.9	2.43	2.50182e-10	1_14032201	1	14032201	transposon_fragment	pericentromeric	none	none	AT1TE46090	AT1G36990	C-jun-amino-terminal kinase-interacting protein	ATENSPM3	DNA/En-Spm	36.8021	37.3923	48.242	2.9986	4.04461	2.92497	2.43275	1.14936e-08	No
	3.37	1.71	2.14993e-08	1_14032401	1	14032401	transposon_fragment	pericentromeric	none	none	AT1TE46090	AT1G36990	C-jun-amino-terminal kinase-interacting protein	ATENSPM3	DNA/En-Spm	21.1161	21.4548	27.6801	1.19485	1.61164	1.16551	1.71266	6.00964e-07	No
	1.33	1.3	0.0149603	1_14033601	1	14033601	transposon_fragment	pericentromeric	none	none	AT1TE46095	none	none	ATREP3	RC/Helitron	12.2424	12.4388	16.048	2.97648	4.01476	2.90339	1.29585	0.0462486	No
	5.16	0.14	0.000241033	1_14035001	1	14035001	transposable_element	pericentromeric	none	none	AT1TE46095	AT1G37000	Beta-galactosidase related protein	ATREP3	RC/Helitron	4.82096	4.89828	6.31956	0	0	0	0.144425	0.00167756	No
	2.41	1.02	0.000402972	1_14035201	1	14035201	transposable_element	pericentromeric	none	none	AT1TE46095	AT1G37000	Beta-galactosidase related protein	ATREP3	RC/Helitron	10.8679	11.0422	14.2462	1.20088	1.61978	1.17139	1.02212	0.00248979	No
	2.78	0.98	0.000128946	1_14035401	1	14035401	transposable_element	pericentromeric	none	none	AT1TE46095	AT1G37000	Beta-galactosidase related protein	ATREP3	RC/Helitron	10.6826	10.8539	14.0033	0.897467	1.21053	0.87543	0.977445	0.00100583	No
	2.25	0.29	0.0131772	1_14060801	1	14060801	transposon_fragment	pericentromeric	none	none	AT1TE46195	none	none	ATENSPM2	DNA/En-Spm	5.10178	5.1836	6.68768	0.600788	0.810361	0.586036	0.293084	0.0416619	No
	1.27	2.11	0.0028057	1_14063801	1	14063801	transposon_fragment	pericentromeric	none	none	AT1TE46215	none	none	ATHILA8A	LTR/Gypsy	23.7157	24.096	31.0877	6.0742	8.19307	5.92505	2.10924	0.0110213	No
	2.87	1.06	5.85077e-05	1_14066201	1	14066201	transposable_element	pericentromeric	none	none	AT1TE46220	none	none	ATIS112A	DNA/Harbinger	11.5617	11.7471	15.1557	0.909909	1.22731	0.887567	1.06002	0.000529537	No
	1.59	1.37	0.0039482	1_14066401	1	14066401	transposable_element	pericentromeric	none	none	AT1TE46220	none	none	ATIS112A	DNA/Harbinger	13.4819	13.6981	17.6728	2.7338	3.68744	2.66667	1.36695	0.0148891	No
	3.29	0.37	0.00101517	1_14070001	1	14070001	transposable_element_gene	pericentromeric	none	none	AT1TE46230	none	none	ATHAT1	DNA/HAT	5.95359	6.04907	7.80427	0.302027	0.407383	0.29461	0.37254	0.00506592	No
	3.19	1.58	2.19424e-07	1_14075401	1	14075401	transposon_fragment	pericentromeric	none	none	AT1TE46240	AT1G09265		TAG2	DNA/HAT	18.7508	19.0515	24.5795	1.20081	1.61968	1.17132	1.58077	4.5585e-06	No
	2.71	0.05	0.0123175	1_14075601	1	14075601	transposon_fragment	pericentromeric	none	none	AT1TE46245	AT1G09265		ATHAT1	DNA/HAT	3.96061	4.02413	5.19178	0.302252	0.407687	0.29483	0.0516549	0.0394776	No
	2.01	1	0.00220775	1_14075801	1	14075801	transposon_fragment	pericentromeric	none	none	AT1TE46245	AT1G09265		ATHAT1	DNA/HAT	10.2365	10.4007	13.4186	1.51274	2.04043	1.4756	1.00009	0.0090362	No
	3.34	0.41	0.000739103	1_14076001	1	14076001	transposon_fragment	pericentromeric	none	none	AT1TE46245	AT1G09265		ATHAT1	DNA/HAT	6.20341	6.3029	8.13175	0.301821	0.407105	0.29441	0.409262	0.00402946	No
	2.8	0.1	0.00881018	1_14077801	1	14077801	transposon_fragment	pericentromeric	none	none	AT1TE46255	none	none	ATHILA4A	LTR/Gypsy	4.22068	4.28837	5.53269	0.301999	0.407346	0.294584	0.0993104	0.0297736	No
	-1.72	0.47	0.0130659	1_14092801	1	14092801	transposon_fragment	pericentromeric	none	none	AT1TE46265	none	none	ATHILA6B	LTR/Gypsy	2.0883	2.12179	2.73746	4.48698	6.05217	4.3768	0.474597	0.0413971	No
	4.76	-0.07	0.00131656	1_14111001	1	14111001	transposon_fragment	pericentromeric	none	none	AT1TE46330	none	none	ATIS112A	DNA/Harbinger	3.62366	3.68177	4.75008	0	0	0	-0.0707216	0.00628351	No
	4.05	0.86	6.58717e-06	1_14125001	1	14125001	transposon_fragment	pericentromeric	none	none	AT1TE46385	none	none	ATHILA2	LTR/Gypsy	10.1248	10.2872	13.2721	0.299501	0.403976	0.292147	0.859917	8.60263e-05	No
	4.95	0.03	0.000591086	1_14144201	1	14144201	transposon_fragment	pericentromeric	none	none	AT1TE46445	none	none	ATLINE2	LINE/L1	4.16885	4.23571	5.46474	0	0	0	0.0348659	0.00335821	No
	2	1.19	0.00109723	1_14144601	1	14144601	transposon_fragment	pericentromeric	none	none	AT1TE46445	none	none	ATLINE2	LINE/L1	12.1461	12.3409	15.9218	1.83021	2.46865	1.78527	1.19499	0.00542589	No
	1.52	1.06	0.0132823	1_14144801	1	14144801	transposon_fragment	pericentromeric	none	none	AT1TE46445	none	none	ATLINE2	LINE/L1	10.0985	10.2605	13.2376	2.14097	2.8878	2.0884	1.0553	0.0419259	No
	1.54	2.33	0.000158417	1_14145001	1	14145001	transposon_fragment	pericentromeric	none	none	AT1TE46445	none	none	ATLINE2	LINE/L1	29.6101	30.085	38.8144	6.2806	8.47146	6.12638	2.33233	0.00119809	No
	1.3	2.77	0.000293303	1_14145201	1	14145201	transposon_fragment	pericentromeric	none	none	AT1TE46445	none	none	ATLINE2	LINE/L1	39.9037	40.5437	52.3078	10.0374	13.5387	9.79089	2.7666	0.00194105	No
	2.82	0.63	0.000770983	1_14146201	1	14146201	transposon_fragment	pericentromeric	none	none	AT1TE46450	none	none	HELITRON2	RC/Helitron	7.63133	7.75372	10.0035	0.60091	0.810526	0.586155	0.632879	0.00418377	No
	1.79	1.6	0.000533963	1_14146601	1	14146601	transposon_fragment	pericentromeric	none	none	AT1TE46455	none	none	ATREP4	RC/Helitron	16.9865	17.2589	22.2667	2.99493	4.03965	2.92139	1.60459	0.00315626	No
	2.04	1.68	9.43538e-05	1_14151601	1	14151601	transposon_fragment	pericentromeric	none	none	AT1TE46475	none	none	ATLINE1A	LINE/L1	18.4825	18.779	24.2279	2.74087	3.69696	2.67356	1.67568	0.000786996	No
	2.26	0.3	0.0125038	1_14152401	1	14152401	transposon_fragment	pericentromeric	none	none	AT1TE46480	none	none	ATREP3	RC/Helitron	5.15608	5.23877	6.75886	0.600791	0.810365	0.586038	0.298863	0.0399689	No
	1.39	2.48	0.000364476	1_14153201	1	14153201	transposon_fragment	pericentromeric	none	none	AT1TE46485	none	none	ATDNA12T3_2	DNA	32.2418	32.7588	42.2642	7.60466	10.2574	7.41793	2.47519	0.0023293	No
	4.72	-0.08	0.00148125	1_14156201	1	14156201	transposon_fragment	pericentromeric	none	none	AT1TE46495	AT1G07013		ATREP6	RC/Helitron	3.52673	3.58329	4.62302	0	0	0	-0.0828748	0.00670525	No
	5.33	0.24	0.000102684	1_14163001	1	14163001	transposon_fragment	pericentromeric	none	none	AT1TE46510	none	none	ATREP4	RC/Helitron	5.44365	5.53096	7.13582	0	0	0	0.242992	0.000844115	No
	5.92	0.63	2.38438e-06	1_14166401	1	14166401	transposon_fragment	pericentromeric	none	none	AT1TE46525	none	none	HELITRONY3	RC/Helitron	8.25342	8.38578	10.819	0	0	0	0.627297	3.5931e-05	No
	4.87	-0.01	0.000837299	1_14166801	1	14166801	transposon_fragment	pericentromeric	none	none	AT1TE46525	none	none	HELITRONY3	RC/Helitron	3.93696	4.0001	5.16077	0	0	0	-0.0120229	0.00446103	No
	5.61	0.42	2.03972e-05	1_14169601	1	14169601	transposon_fragment	pericentromeric	none	none	AT1TE46545	none	none	RathE1_cons	RathE1_cons	6.63695	6.74339	8.70005	0	0	0	0.416502	0.000222119	No
	5.23	0.19	0.000169046	1_14177801	1	14177801	transposon_fragment	pericentromeric	AT1G37150	holocarboxylase synthetase 2	AT1TE46570	AT1G37150	holocarboxylase synthetase 2	ATHILA2	LTR/Gypsy	5.07406	5.15544	6.65134	0	0	0	0.188533	0.00125289	No
	-1.59	0.84	0.00760368	1_14192401	1	14192401	transposon_fragment	pericentromeric	none	none	AT1TE46625	none	none	VANDAL8	DNA/MuDR	3.24613	3.29819	4.25519	6.2377	8.4136	6.08453	0.843643	0.0262437	No
	-2.76	-0.02	0.00331949	1_14214001	1	14214001	transposon_fragment	pericentromeric	none	none	AT1TE46660	none	none	VANDAL3	DNA/MuDR	0.59986	0.60948	0.786327	3.03424	4.09268	2.95974	-0.0235156	0.0127651	No
	-2.01	0.13	0.0143609	1_14214201	1	14214201	transposon_fragment	pericentromeric	none	none	AT1TE46660	none	none	VANDAL3	DNA/MuDR	1.18921	1.20828	1.55888	3.24523	4.37726	3.16554	0.132025	0.0446493	No
	1.54	1.65	0.00195671	1_14217601	1	14217601	transposon_fragment	pericentromeric	none	none	AT1TE46665	none	none	ATHILA3	LTR/Gypsy	17.0836	17.3576	22.3941	3.60705	4.8653	3.51848	1.65355	0.00852395	No
	-2.55	-0.1	0.0082163	1_14241801	1	14241801	transposon_fragment	pericentromeric	none	none	AT1TE46690	none	none	ATHILA7	LTR/Gypsy	0.599782	0.609401	0.786225	2.60284	3.51079	2.53892	-0.102548	0.0280975	No
	2.72	0.58	0.00138284	1_14253001	1	14253001	transposon_fragment	pericentromeric	none	none	AT1TE46765	none	none	ATHILA2	LTR/Gypsy	7.16593	7.28085	9.39347	0.605588	0.816836	0.590718	0.575441	0.00645975	No
	2.9	0.15	0.00616478	1_14253401	1	14253401	transposon_fragment	pericentromeric	none	none	AT1TE46765	none	none	ATHILA2	LTR/Gypsy	4.50717	4.57945	5.90823	0.301974	0.407312	0.294559	0.148524	0.0219618	No
	1.88	1.78	0.000139864	1_14253601	1	14253601	transposon_fragment	pericentromeric	none	none	AT1TE46765	none	none	ATHILA2	LTR/Gypsy	19.8659	20.1845	26.0412	3.29978	4.45084	3.21875	1.78074	0.00108184	No
	2.07	0.55	0.00918286	1_14278601	1	14278601	transposable_element_gene	pericentromeric	none	none	AT1TE46830	none	none	HELITRON4	RC/Helitron	6.60229	6.70817	8.65462	0.912005	1.23014	0.889611	0.547273	0.0307625	No
	5.25	0.19	0.000158664	1_14279201	1	14279201	transposable_element_gene	pericentromeric	none	none	AT1TE46830	none	none	HELITRON4	RC/Helitron	5.13057	5.21286	6.72542	0	0	0	0.194401	0.0011985	No
	2.03	0.52	0.0113253	1_14279401	1	14279401	transposable_element_gene	pericentromeric	none	none	AT1TE46830	none	none	HELITRON4	RC/Helitron	6.40741	6.51017	8.39916	0.91213	1.23031	0.889733	0.519287	0.0367672	No
	1.19	1.96	0.00649838	1_14282801	1	14282801	transposon_fragment	pericentromeric	none	none	AT1TE46850	none	none	ATLANTYS2	LTR/Gypsy	20.8658	21.2005	27.352	5.63976	7.60708	5.50128	1.96115	0.0229372	No
	2.52	2.38	1.74163e-08	1_14287001	1	14287001	transposon_fragment	pericentromeric	none	none	AT1TE46870	AT1G07027		HELITRON4	RC/Helitron	34.2382	34.7873	44.8811	3.65164	4.92544	3.56197	2.38038	4.99859e-07	No
	5.23	0.19	0.000169659	1_14288601	1	14288601	transposon_fragment	pericentromeric	none	none	AT1TE46885	none	none	HELITRONY1D	RC/Helitron	5.07079	5.15212	6.64705	0	0	0	0.188203	0.00125422	No
	2.3	2.75	5.47596e-09	1_14296201	1	14296201	transposon_fragment	pericentromeric	AT1G38131	O-fucosyltransferase family protein	AT1TE46915	AT1G38131	O-fucosyltransferase family protein	HELITRONY3	RC/Helitron	45.0166	45.7386	59.0101	5.62635	7.589	5.4882	2.74988	1.79548e-07	No
	1.41	1.56	0.00526334	1_14300001	1	14300001	transposon_fragment	pericentromeric	none	none	AT1TE46950	none	none	ATREP3	RC/Helitron	15.5678	15.8175	20.4071	3.59287	4.84617	3.50464	1.56272	0.0191618	No
	1.18	1.76	0.0109623	1_14300201	1	14300201	transposon_fragment	pericentromeric	none	none	AT1TE46950	none	none	ATREP3	RC/Helitron	17.7011	17.985	23.2035	4.80192	6.47698	4.68401	1.76195	0.0357275	No
	1.53	1.73	0.00157522	1_14300401	1	14300401	transposon_fragment	pericentromeric	none	none	AT1TE46955	none	none	HELITRONY1E	RC/Helitron	18.2404	18.5329	23.9104	3.88163	5.23567	3.78632	1.73121	0.00705213	No
	0.86	4.65	0.00125773	1_1430201	1	1430201	transposon_fragment	non-pericentromeric	none	none	AT1TE04660	AT1G04307		TAG2	DNA/HAT	145.011	147.337	190.088	49.729	67.0759	48.5079	4.65498	0.00612013	No
	2.65	1.19	5.82756e-05	1_14302601	1	14302601	transposon_fragment	pericentromeric	none	none	AT1TE46970	none	none	ATENSPM9	DNA/En-Spm	12.9142	13.1213	16.9286	1.20812	1.62955	1.17845	1.19424	0.000527643	No
	1.88	1.41	0.000747659	1_14302801	1	14302801	transposon_fragment	pericentromeric	none	none	AT1TE46970	none	none	ATENSPM9	DNA/En-Spm	14.5193	14.7521	19.0326	2.39602	3.23183	2.33719	1.4089	0.00407088	No
	4.85	-0.02	0.00091576	1_14303801	1	14303801	transposon_fragment	pericentromeric	none	none	AT1TE46990	none	none	ATREP3	RC/Helitron	3.86159	3.92352	5.06197	0	0	0	-0.0210973	0.00468859	No
	3.61	1.18	1.49803e-06	1_14304601	1	14304601	transposon_fragment	pericentromeric	none	none	AT1TE46990	none	none	ATREP3	RC/Helitron	13.3684	13.5828	17.524	0.600781	0.810351	0.586028	1.1758	2.4123e-05	No
	-0.78	4.6	0.00304878	1_14305001	1	14305001	transposon_fragment	pericentromeric	none	none	AT1TE46990	none	none	ATREP3	RC/Helitron	81.6286	82.9378	107.003	87.2536	117.69	85.1111	4.60178	0.0118459	No
	3	3.13	2.16315e-14	1_14307201	1	14307201	transposon_fragment	pericentromeric	none	none	AT1TE46995	none	none	ATHAT1	DNA/HAT	63.5637	64.5831	83.3226	4.87377	6.57389	4.75409	3.13326	2.53968e-12	No
	-0.95	2.41	0.00938211	1_14309201	1	14309201	transposon_fragment	pericentromeric	none	none	AT1TE47005	none	none	ATREP3	RC/Helitron	15.7155	15.9675	20.6007	18.9744	25.5933	18.5085	2.40671	0.0312911	No
	-1.86	0.24	0.016218	1_14309401	1	14309401	transposon_fragment	pericentromeric	none	none	AT1TE47005	none	none	ATREP3	RC/Helitron	1.49173	1.51566	1.95544	3.6036	4.86064	3.51511	0.243246	0.0496442	No
	1	2.29	0.0112755	1_14310001	1	14310001	transposon_fragment	pericentromeric	none	none	AT1TE47015	none	none	ATHILA4	LTR/Gypsy	26.1595	26.5791	34.2913	8.09008	10.9121	7.89143	2.29257	0.0366256	No
	1.51	1.02	0.013857	1_14311001	1	14311001	transposon_fragment	pericentromeric	none	none	AT1TE47020	none	none	VANDAL3	DNA/MuDR	9.84902	10.007	12.9106	2.09046	2.81968	2.03913	1.02342	0.0433263	No
	-2.37	0.97	7.96901e-05	1_14317801	1	14317801	transposon_fragment	pericentromeric	none	none	AT1TE47050	none	none	ATHILA2	LTR/Gypsy	2.41899	2.45779	3.17094	8.15828	11.0041	7.95796	0.967767	0.000678974	No
	-2.22	0.02	0.0116861	1_14320601	1	14320601	transposable_element_gene	pericentromeric	none	none	AT1TE47050	none	none	ATHILA2	LTR/Gypsy	0.89525	0.909608	1.17354	2.9143	3.9309	2.84274	0.0181653	0.0377919	No
	5.05	0.09	0.000384138	1_14334201	1	14334201	transposon_fragment	pericentromeric	none	none	AT1TE47105	none	none	ATHILA2	LTR/Gypsy	4.47653	4.54832	5.86806	0	0	0	0.0886951	0.00240135	No
	-1.91	0.28	0.0120809	1_14335001	1	14335001	transposon_fragment	pericentromeric	none	none	AT1TE47105	none	none	ATHILA2	LTR/Gypsy	1.50289	1.52699	1.97006	3.75837	5.06941	3.66609	0.283079	0.0388585	No
	4.65	-0.13	0.00202061	1_14337401	1	14337401	transposon_fragment	pericentromeric	none	none	AT1TE47105	none	none	ATHILA2	LTR/Gypsy	3.33889	3.39243	4.37678	0	0	0	-0.128376	0.00867824	No
	-0.95	2.22	0.0129911	1_1441801	1	1441801	transposon_fragment	non-pericentromeric	AT1G05030	Major facilitator superfamily protein	AT1TE04710	AT1G05030	Major facilitator superfamily protein	ATDNAI27T9B	DNA/MuDR	13.5213	13.7381	17.7244	16.3951	22.1142	15.9925	2.21708	0.0412021	No
	-2.59	-0.09	0.00725989	1_14437801	1	14437801	transposable_element_gene	pericentromeric	none	none	AT1TE47550	none	none	ATHILA2	LTR/Gypsy	0.599792	0.609411	0.786238	2.67479	3.60784	2.60911	-0.0942236	0.0252172	No
	-0.88	3.31	0.00383872	1_1444401	1	1444401	transposon_fragment	non-pericentromeric	none	none	AT1TE04725	AT1G04317		ATDNAI27T9B	DNA/MuDR	31.3191	31.8214	41.0547	36.0187	48.5831	35.1342	3.31068	0.0145255	No
	4.85	-0.02	0.000917322	1_14478801	1	14478801	transposon_fragment	pericentromeric	none	none	AT1TE47700	none	none	ATHILA2	LTR/Gypsy	3.86014	3.92205	5.06008	0	0	0	-0.0212678	0.00468859	No
	-2.44	0.09	0.00465988	1_14593601	1	14593601	transposon_fragment	pericentromeric	none	none	AT1TE48035	none	none	ATENSPM5	DNA/En-Spm	0.888356	0.902603	1.1645	3.38059	4.55984	3.29758	0.0924322	0.0171821	No
	-2.52	0.15	0.00294476	1_14603201	1	14603201	transposon_fragment	pericentromeric	none	none	AT1TE48050	none	none	HELITRONY2	RC/Helitron	0.903075	0.917558	1.1838	3.63347	4.90093	3.54425	0.150725	0.0114956	No
	-3.6	0.42	1.38305e-05	1_15214401	1	15214401	transposable_element_gene	pericentromeric	none	none	AT1TE49955	none	none	ATENSPM5	DNA/En-Spm	0.600356	0.609985	0.786978	5.50062	7.4194	5.36555	0.417004	0.000160503	No
	-2.72	0.26	0.000884962	1_15440801	1	15440801	transposon_fragment	pericentromeric	none	none	AT1TE50975	none	none	ATLANTYS1	LTR/Gypsy	0.903378	0.917866	1.18419	4.20452	5.67119	4.10128	0.256259	0.0046127	No
	4.64	-0.13	0.00208375	1_15454801	1	15454801	transposon_fragment	pericentromeric	none	none	AT1TE51030	none	none	ATGP10	LTR/Gypsy	3.31384	3.36698	4.34395	0	0	0	-0.131585	0.00880513	No
	2.9	1.63	7.25082e-07	1_15528401	1	15528401	transposable_element_gene	pericentromeric	none	none	AT1TE51105	none	none	ATENSPM7	DNA/En-Spm	19.0855	19.3916	25.0183	1.51232	2.03986	1.47518	1.62607	1.28556e-05	No
	-1.84	2.08	7.45078e-06	1_15547201	1	15547201	transposable_element_gene	pericentromeric	none	none	AT1TE51170	none	none	ATLANTYS2	LTR/Gypsy	7.96127	8.08895	10.436	17.9844	24.2579	17.5428	2.07724	9.49775e-05	No
	-1.71	0.48	0.0135757	1_15580601	1	15580601	transposon_fragment	pericentromeric	none	none	AT1TE51260	none	none	ATLANTYS2	LTR/Gypsy	2.10093	2.13462	2.754	4.48288	6.04664	4.3728	0.476995	0.0426325	No
	-1.98	0.75	0.00186939	1_15580801	1	15580801	transposon_fragment	pericentromeric	none	none	AT1TE51260	none	none	ATLANTYS2	LTR/Gypsy	2.43154	2.47053	3.18738	6.21159	8.37838	6.05906	0.746742	0.0082268	No
	-2.59	0.2	0.00186397	1_15584601	1	15584601	transposon_fragment	pericentromeric	AT1G41820	hypothetical protein	AT1TE51275	none	none	ATGP5	LTR/Gypsy	0.910084	0.92468	1.19299	3.86257	5.20995	3.76773	0.201778	0.00820519	No
	2.84	1.32	1.03087e-05	1_15596001	1	15596001	transposon_fragment	pericentromeric	none	none	AT1TE51320	none	none	ATHILA4C	LTR/Gypsy	14.6563	14.8914	19.2123	1.20111	1.6201	1.17162	1.32158	0.000124793	No
	1.29	3	0.000176493	1_15602001	1	15602001	transposon_fragment	pericentromeric	none	none	AT1TE51330	none	none	ATHILA8A	LTR/Gypsy	47.2203	47.9776	61.8987	12.0057	16.1936	11.7109	2.99551	0.00129155	No
	4.67	2.01	7.78347e-13	1_15602201	1	15602201	transposon_fragment	pericentromeric	none	none	AT1TE51330	none	none	ATHILA8A	LTR/Gypsy	28.1577	28.6093	36.9106	0.604344	0.815158	0.589504	2.01443	6.52595e-11	No
	2.09	0.82	0.00320381	1_15610801	1	15610801	transposon_fragment	pericentromeric	none	none	AT1TE51360	none	none	ROMANIAT5	LTR/Copia	8.73655	8.87667	11.4523	1.20823	1.6297	1.17856	0.823141	0.0123753	No
	5.45	0.32	5.00934e-05	1_15623601	1	15623601	transposon_fragment	pericentromeric	none	none	AT1TE51395	none	none	ATREP3	RC/Helitron	5.94926	6.04467	7.79859	0	0	0	0.323727	0.000466158	No
	2.18	1.12	0.000688887	1_15623801	1	15623801	transposon_fragment	pericentromeric	none	none	AT1TE51395	none	none	ATREP3	RC/Helitron	11.566	11.7515	15.1613	1.52334	2.05473	1.48594	1.11991	0.00378457	No
	1.35	2.01	0.00210792	1_15625201	1	15625201	transposon_fragment	pericentromeric	none	none	AT1TE51405	none	none	ATHILA4C	LTR/Gypsy	22.2151	22.5714	29.1207	5.37738	7.25317	5.24534	2.00691	0.00887919	No
	1.31	1.41	0.0134634	1_15626401	1	15626401	transposon_fragment	pericentromeric	none	none	AT1TE51415	none	none	TA11	LINE/L1	13.4519	13.6676	17.6334	3.33126	4.4933	3.24946	1.40962	0.0423309	No
	2.24	0.3	0.0137042	1_15628401	1	15628401	transposon_fragment	pericentromeric	none	none	AT1TE51420	none	none	ATLINE1_4	LINE/L1	5.10336	5.1852	6.68974	0.60615	0.817594	0.591267	0.295756	0.0429493	No
	1.8	0.86	0.00802253	1_15630401	1	15630401	transposon_fragment	pericentromeric	none	none	AT1TE51430	none	none	HELITRONY3	RC/Helitron	8.72881	8.8688	11.4422	1.50404	2.02869	1.4671	0.855506	0.0275261	No
	0.99	2.24	0.0134769	1_15631401	1	15631401	transposon_fragment	pericentromeric	none	none	AT1TE51435	none	none	ATLINE1A	LINE/L1	24.9468	25.3469	32.7015	7.77984	10.4937	7.5888	2.23502	0.0423616	No
	1.06	3.59	0.000446439	1_15634201	1	15634201	transposon_fragment	pericentromeric	none	none	AT1TE51455	none	none	HELITRONY3	RC/Helitron	70.5505	71.682	92.4812	20.9669	28.2808	20.452	3.59102	0.0027053	No
	-1.87	0.55	0.00553257	1_15635601	1	15635601	transposon_fragment	pericentromeric	none	none	AT1TE51465	none	none	HELITRONY3	RC/Helitron	2.08815	2.12164	2.73725	4.9926	6.73418	4.87001	0.553557	0.0200268	No
	-1.16	1.85	0.00612979	1_15635801	1	15635801	transposon_fragment	pericentromeric	none	none	AT1TE51465	none	none	HELITRONY3	RC/Helitron	9.29667	9.44576	12.1866	13.0557	17.6099	12.7351	1.84621	0.0218651	No
	1.48	1.16	0.0116263	1_15637201	1	15637201	transposon_fragment	pericentromeric	none	none	AT1TE51475	none	none	ATHILA6A	LTR/Gypsy	11.0821	11.2598	14.5269	2.42474	3.27056	2.3652	1.16161	0.0376219	No
	2.9	0.15	0.00615563	1_15637601	1	15637601	transposable_element_gene	pericentromeric	none	none	AT1TE51475	none	none	ATHILA6A	LTR/Gypsy	4.51175	4.58411	5.91423	0.302188	0.407601	0.294768	0.149213	0.021937	No
	4.74	-0.08	0.0013932	1_15639601	1	15639601	transposon_fragment	pericentromeric	none	none	AT1TE51480	none	none	ATGP2N	LTR/Gypsy	3.57704	3.63441	4.68897	0	0	0	-0.076547	0.00645975	No
	1.91	0.94	0.00421537	1_15640001	1	15640001	transposable_element_gene	pericentromeric	none	none	AT1TE51485	none	none	ATHILA4	LTR/Gypsy	9.50787	9.66035	12.4634	1.51506	2.04356	1.47786	0.936111	0.0157554	No
	2.56	1.12	0.000131204	1_15640201	1	15640201	transposon_fragment	pericentromeric	none	none	AT1TE51485	none	none	ATHILA4	LTR/Gypsy	12.0148	12.2075	15.7496	1.20097	1.6199	1.17148	1.12037	0.00102112	No
	3.94	0.8	1.49102e-05	1_15640401	1	15640401	transposon_fragment	pericentromeric	none	none	AT1TE51485	none	none	ATHILA4	LTR/Gypsy	9.47198	9.62389	12.4164	0.301823	0.407108	0.294412	0.79808	0.000170568	No
	1.08	2.58	0.00340647	1_15640601	1	15640601	transposon_fragment	pericentromeric	none	none	AT1TE51485	none	none	ATHILA4	LTR/Gypsy	33.1655	33.6974	43.4751	9.72608	13.1188	9.48726	2.57734	0.0130631	No
	1.31	3.07	0.00010452	1_15641001	1	15641001	transposon_fragment	pericentromeric	none	none	AT1TE51485	none	none	ATHILA4	LTR/Gypsy	50.3064	51.1132	65.9442	12.5733	16.9593	12.2646	3.07358	0.000855549	No
	1.57	2.6	4.08881e-05	1_15641201	1	15641201	transposon_fragment	pericentromeric	none	none	AT1TE51490	none	none	HELITRONY1E	RC/Helitron	36.5029	37.0884	47.8499	7.57287	10.2145	7.38692	2.59827	0.000395919	No
	1.3	1.53	0.010667	1_15641401	1	15641401	transposon_fragment	pericentromeric	none	none	AT1TE51490	none	none	HELITRONY1E	RC/Helitron	14.8194	15.057	19.426	3.69255	4.98063	3.60188	1.53061	0.0348995	No
	4.05	0.87	6.72318e-06	1_15642001	1	15642001	transposon_fragment	pericentromeric	none	none	AT1TE51495	none	none	HELITRONY1B	RC/Helitron	10.1753	10.3385	13.3383	0.301798	0.407075	0.294388	0.866001	8.73646e-05	No
	1.99	0.96	0.00264733	1_15643201	1	15643201	transposon_fragment	pericentromeric	none	none	AT1TE51520	none	none	ATGP5	LTR/Gypsy	9.88055	10.039	12.9519	1.48526	2.00337	1.44879	0.962106	0.0104669	No
	2.35	1.59	2.16451e-05	1_15643401	1	15643401	transposon_fragment	pericentromeric	none	none	AT1TE51520	none	none	ATGP5	LTR/Gypsy	17.8239	18.1097	23.3644	2.10477	2.83898	2.05309	1.59056	0.000232693	No
	1.57	1.07	0.00996437	1_15643601	1	15643601	transposon_fragment	pericentromeric	none	none	AT1TE51520	none	none	ATGP5	LTR/Gypsy	10.3142	10.4797	13.5204	2.10552	2.83999	2.05382	1.06862	0.0329061	No
	2.06	1.55	0.000149317	1_15643801	1	15643801	transposon_fragment	pericentromeric	none	none	AT1TE51520	none	none	ATGP5	LTR/Gypsy	16.7099	16.9779	21.9042	2.42293	3.26812	2.36344	1.55092	0.00114482	No
	1.82	1.83	0.000155701	1_15644001	1	15644001	transposon_fragment	pericentromeric	none	none	AT1TE51525	none	none	ATHILA7	LTR/Gypsy	20.6891	21.0209	27.1203	3.57613	4.8236	3.48832	1.83385	0.00118243	No
	1.38	1.21	0.0146795	1_15644201	1	15644201	transposon_fragment	pericentromeric	none	none	AT1TE51525	none	none	ATHILA7	LTR/Gypsy	11.4547	11.6384	15.0154	2.68744	3.6249	2.62145	1.21447	0.0454981	No
	1.36	2.27	0.000889098	1_15645001	1	15645001	transposon_fragment	pericentromeric	none	none	AT1TE51525	none	none	ATHILA7	LTR/Gypsy	27.3519	27.7905	35.8542	6.594	8.89419	6.43208	2.26842	0.0046127	No
	2.13	1.28	0.00040998	1_15649601	1	15649601	transposon_fragment	pericentromeric	none	none	AT1TE51560	none	none	ATLINE1_4	LINE/L1	13.2199	13.4319	17.3293	1.81872	2.45315	1.77407	1.27538	0.00251614	No
	2.82	0.1	0.00842628	1_15660001	1	15660001	transposable_element_gene	pericentromeric	none	none	AT1TE51580	none	none	ATCOPIA95	LTR/Copia	4.22218	4.28989	5.53465	0.298945	0.403226	0.291604	0.096924	0.0287037	No
	-1.28	1.31	0.0106426	1_15662001	1	15662001	transposon_fragment	pericentromeric	none	none	AT1TE51585	none	none	BRODYAGA1	DNA/MuDR	5.67941	5.77049	7.44486	8.71464	11.7546	8.50065	1.3071	0.0348289	No
	-0.98	2.99	0.0025943	1_15665001	1	15665001	transposon_fragment	pericentromeric	none	none	AT1TE51615	none	none	ATLANTYS1	LTR/Gypsy	23.7617	24.1428	31.1481	29.2404	39.4403	28.5224	2.98623	0.0102779	No
	-2.07	0.52	0.00292883	1_15672401	1	15672401	transposon_fragment	pericentromeric	none	none	AT1TE51615	none	none	ATLANTYS1	LTR/Gypsy	1.8186	1.84777	2.38392	5.01934	6.77024	4.89609	0.524652	0.0114484	No
	4.87	-0.02	0.000863757	1_15680001	1	15680001	transposon_fragment	pericentromeric	none	none	AT1TE51650	none	none	ATENSPM7	DNA/En-Spm	3.91071	3.97343	5.12636	0	0	0	-0.015165	0.0045404	No
	-1.34	1.16	0.0115477	1_15680601	1	15680601	transposable_element	pericentromeric	none	none	AT1TE51645	none	none	ATHILA2	LTR/Gypsy	4.83841	4.91601	6.34244	7.73927	10.439	7.54924	1.1552	0.0373955	No
	2.62	0.9	0.000373348	1_15685201	1	15685201	transposon_fragment	pericentromeric	none	none	AT1TE51660	AT1G41920	General transcription factor 2-related zinc finger protein	ATENSPM7	DNA/En-Spm	9.74849	9.90484	12.7788	0.910842	1.22857	0.888476	0.895963	0.00235957	No
	2.19	0.88	0.00184665	1_15688201	1	15688201	transposon_fragment	pericentromeric	none	none	AT1TE51675	none	none	ATDNA2T9C	DNA/MuDR	9.32234	9.47185	12.2202	1.20872	1.63035	1.17904	0.882145	0.00813492	No
	2	0.75	0.00559131	1_15715201	1	15715201	transposon_fragment	pericentromeric	none	none	AT1TE51740	none	none	ATGP6	LTR/Gypsy	8.09143	8.2212	10.6067	1.19944	1.61784	1.16999	0.754242	0.0202046	No
	2.33	1.71	1.10049e-05	1_15730801	1	15730801	transposon_fragment	pericentromeric	none	none	AT1TE51800	AT1G42120		HELITRONY2	RC/Helitron	19.6606	19.976	25.7722	2.37353	3.20149	2.31525	1.70647	0.000131642	No
	1.91	0.92	0.00436368	1_15731601	1	15731601	transposon_fragment	pericentromeric	none	none	AT1TE51805	AT1G42120		ATENSPM3	DNA/En-Spm	9.43475	9.58607	12.3676	1.50404	2.02869	1.46711	0.922014	0.0162289	No
	4.94	0.03	0.000610856	1_15734401	1	15734401	transposable_element_gene	pericentromeric	none	none	AT1TE51820	none	none	ATENSPM3	DNA/En-Spm	4.14081	4.20722	5.42799	0	0	0	0.0315954	0.00343189	No
	-2.61	-0.08	0.00665004	1_15737601	1	15737601	transposable_element_gene	pericentromeric	none	none	AT1TE51820	none	none	ATENSPM3	DNA/En-Spm	0.605686	0.6154	0.793965	2.75061	3.71011	2.68307	-0.0823928	0.0233897	No
	2.66	0.03	0.0143836	1_15745801	1	15745801	transposon_fragment	pericentromeric	none	none	AT1TE51835	none	none	ATENSPM3	DNA/En-Spm	3.81255	3.8737	4.99769	0.302039	0.4074	0.294623	0.0332987	0.0447027	No
	1.33	1.29	0.0154956	1_15746601	1	15746601	transposon_fragment	pericentromeric	none	none	AT1TE51840	none	none	ATENSPM7	DNA/En-Spm	12.1276	12.3221	15.8975	2.96137	3.99439	2.88865	1.28639	0.0477059	No
	-2.41	0.1	0.0052908	1_15751401	1	15751401	transposable_element_gene	pericentromeric	none	none	AT1TE51850	none	none	ATHILA4A	LTR/Gypsy	0.903511	0.918001	1.18437	3.35303	4.52267	3.2707	0.0959623	0.0192483	No
	-1.52	2.74	1.0577e-05	1_15769801	1	15769801	transposon_fragment	pericentromeric	none	none	AT1TE51960	none	none	ATENSPM4	DNA/En-Spm	15.3707	15.6172	20.1487	27.6756	37.3296	26.996	2.7371	0.000127359	No
	2.6	0.5	0.00263306	1_15774601	1	15774601	transposable_element_gene	pericentromeric	none	none	AT1TE51985	none	none	HELITRON4	RC/Helitron	6.54113	6.64604	8.57445	0.600865	0.810465	0.586111	0.495494	0.0104158	No
	4.63	-0.13	0.00209082	1_15779001	1	15779001	transposable_element_gene	pericentromeric	none	none	AT1TE51985	none	none	HELITRON4	RC/Helitron	3.31105	3.36415	4.34029	0	0	0	-0.131932	0.00881337	No
	-1.86	0.57	0.0058992	1_15792801	1	15792801	transposon_fragment	pericentromeric	none	none	AT1TE52010	none	none	ATENSPM2	DNA/En-Spm	2.12638	2.16048	2.78737	5.0292	6.78353	4.90571	0.565313	0.0211717	No
	2.64	1.17	6.5726e-05	1_15795801	1	15795801	transposon_fragment	pericentromeric	none	none	AT1TE52020	none	none	ARNOLD2	DNA/MuDR	12.6717	12.8749	16.6107	1.19343	1.60973	1.16412	1.16975	0.000587297	No
	2.41	1.46	3.75612e-05	1_15796001	1	15796001	transposon_fragment	pericentromeric	none	none	AT1TE52020	none	none	ARNOLD2	DNA/MuDR	15.9985	16.2551	20.9717	1.81061	2.44221	1.76615	1.45934	0.000367606	No
	1.63	1.09	0.00730263	1_15796201	1	15796201	transposon_fragment	pericentromeric	none	none	AT1TE52020	none	none	ARNOLD2	DNA/MuDR	10.6822	10.8535	14.0027	2.09174	2.82141	2.04038	1.09184	0.0253444	No
	-1.74	0.61	0.008036	1_15797401	1	15797401	transposon_fragment	pericentromeric	none	none	AT1TE52020	none	none	ARNOLD2	DNA/MuDR	2.37969	2.41785	3.11942	5.16743	6.96999	5.04055	0.605299	0.0275667	No
	2.8	0.1	0.00886515	1_15802801	1	15802801	transposon_fragment	pericentromeric	none	none	AT1TE52025	none	none	ATGP1	LTR/Gypsy	4.21772	4.28536	5.5288	0.302219	0.407642	0.294798	0.0991623	0.0299273	No
	2.69	0.04	0.0132479	1_15804401	1	15804401	transposon_fragment	pericentromeric	none	none	AT1TE52025	none	none	ATGP1	LTR/Gypsy	3.88943	3.95181	5.09846	0.302033	0.407391	0.294617	0.0427914	0.0418441	No
	2.68	0.04	0.0136925	1_15811801	1	15811801	transposon_fragment	pericentromeric	none	none	AT1TE52055	none	none	ARNOLD3	DNA/MuDR	3.85846	3.92034	5.05787	0.302035	0.407395	0.294619	0.0390022	0.04292	No
	3.58	1.15	2.03914e-06	1_15812001	1	15812001	transposon_fragment	pericentromeric	none	none	AT1TE52055	none	none	ARNOLD3	DNA/MuDR	13.0871	13.297	17.1553	0.60104	0.810701	0.586282	1.15349	3.15288e-05	No
	2.72	0.05	0.0121101	1_15815601	1	15815601	transposon_fragment	pericentromeric	none	none	AT1TE52075	none	none	ATGP8	LTR/Gypsy	3.93485	3.99796	5.15801	0.298897	0.403161	0.291558	0.0457743	0.0389333	No
	2	0.5	0.0126619	1_15816601	1	15816601	transposon_fragment	pericentromeric	none	none	AT1TE52085	none	none	ATCOPIA49	LTR/Copia	6.23229	6.33224	8.1696	0.904561	1.2201	0.88235	0.499912	0.040376	No
	4.87	-0.02	0.000863757	1_15854201	1	15854201	transposon_fragment	pericentromeric	none	none	AT1TE52170	none	none	ATCOPIA49	LTR/Copia	3.91071	3.97343	5.12636	0	0	0	-0.015165	0.0045404	No
	1.15	2.34	0.00364095	1_15856001	1	15856001	transposable_element_gene	pericentromeric	none	none	AT1TE52180	none	none	ARNOLD4	DNA/MuDR	27.8606	28.3075	36.5212	7.78236	10.4971	7.59126	2.33774	0.0138551	No
	1.96	0.73	0.00693135	1_15863601	1	15863601	transposon_fragment	pericentromeric	none	none	AT1TE52200	none	none	VANDAL4	DNA/MuDR	7.88165	8.00806	10.3317	1.20061	1.61942	1.17113	0.729617	0.0242277	No
	2.8	0.1	0.00904552	1_15863801	1	15863801	transposon_fragment	pericentromeric	none	none	AT1TE52200	none	none	VANDAL4	DNA/MuDR	4.19877	4.2661	5.50396	0.30222	0.407644	0.294799	0.0969199	0.0304147	No
	4.94	0.03	0.000610856	1_15864801	1	15864801	transposable_element_gene	pericentromeric	none	none	AT1TE52200	none	none	VANDAL4	DNA/MuDR	4.14081	4.20722	5.42799	0	0	0	0.0315954	0.00343189	No
	2.01	0.78	0.00504835	1_15875401	1	15875401	transposon_fragment	pericentromeric	none	none	AT1TE52220	none	none	VANDAL4	DNA/MuDR	8.2877	8.42062	10.8639	1.21725	1.64186	1.18736	0.782666	0.0184666	No
	4.87	-0.01	0.00084019	1_15876801	1	15876801	transposon_fragment	pericentromeric	none	none	AT1TE52220	none	none	VANDAL4	DNA/MuDR	3.93401	3.9971	5.1569	0	0	0	-0.0123651	0.00446568	No
	1.95	0.73	0.00724756	1_15878201	1	15878201	transposon_fragment	pericentromeric	none	none	AT1TE52220	none	none	VANDAL4	DNA/MuDR	7.82833	7.95388	10.2618	1.20061	1.61942	1.17113	0.725125	0.0251798	No
	2.13	1.27	0.000400854	1_15880801	1	15880801	transposon_fragment	pericentromeric	none	none	AT1TE52255	none	none	ATREP1	RC/Helitron	13.2124	13.4243	17.3195	1.80796	2.43863	1.76357	1.26874	0.00247774	No
	2.47	0.78	0.00104198	1_15881201	1	15881201	transposon_fragment	pericentromeric	none	none	AT1TE52240	none	none	ATREP3	RC/Helitron	8.70117	8.84072	11.4059	0.904335	1.21979	0.882129	0.784474	0.00518209	No
	2.99	0.19	0.00415065	1_15882601	1	15882601	transposon_fragment	pericentromeric	none	none	AT1TE52260	none	none	BRODYAGA1A	DNA/MuDR	4.78968	4.8665	6.27856	0.299016	0.403322	0.291674	0.193094	0.0155401	No
	4.64	-0.13	0.00208375	1_15882801	1	15882801	transposon_fragment	pericentromeric	none	none	AT1TE52260	none	none	BRODYAGA1A	DNA/MuDR	3.31384	3.36698	4.34395	0	0	0	-0.131585	0.00880513	No
	4.83	-0.03	0.000970496	1_15883201	1	15883201	transposon_fragment	pericentromeric	none	none	AT1TE52265	none	none	ATREP10A	RC/Helitron	3.81305	3.8742	4.99834	0	0	0	-0.027017	0.00488433	No
	1.42	1.76	0.002851	1_15885401	1	15885401	transposon_fragment	pericentromeric	none	none	AT1TE52270	AT1G07117		META1	LTR/Copia	18.3017	18.5953	23.9909	4.20421	5.67077	4.10098	1.75568	0.011178	No
	1.36	1.94	0.00241189	1_15886001	1	15886001	transposon_fragment	pericentromeric	none	none	AT1TE52275	AT1G07117		ATREP10D	RC/Helitron	21.0183	21.3554	27.5518	5.05316	6.81586	4.92908	1.9353	0.00963339	No
	4.96	0.04	0.000588025	1_15887201	1	15887201	transposon_fragment	pericentromeric	none	none	AT1TE52285	AT1G07117		HELITRONY1E	RC/Helitron	4.17334	4.24027	5.47063	0	0	0	0.0353733	0.0033576	No
	3.69	1.98	1.75337e-10	1_15887601	1	15887601	transposon_fragment	pericentromeric	none	none	AT1TE52290	none	none	ATHATN1	DNA/HAT	26.5551	26.981	34.8098	1.20103	1.61998	1.17154	1.97573	8.39926e-09	No
	2.51	1.71	3.77866e-06	1_15887801	1	15887801	transposon_fragment	pericentromeric	none	none	AT1TE52290	none	none	ATHATN1	DNA/HAT	19.8583	20.1768	26.0313	2.10332	2.83702	2.05167	1.70616	5.35724e-05	No
	1.22	1.87	0.00707533	1_15890401	1	15890401	transposon_fragment	pericentromeric	none	none	AT1TE52310	AT1G42430	inactive purple acid phosphatase-like protein	TAG3N1	DNA/HAT	19.4117	19.723	25.4458	5.13391	6.92478	5.00785	1.86762	0.0246498	No
	2.08	1.03	0.00142317	1_15891001	1	15891001	transposon_fragment	pericentromeric	none	none	AT1TE52310	AT1G42430	inactive purple acid phosphatase-like protein	TAG3N1	DNA/HAT	10.5868	10.7566	13.8778	1.49421	2.01544	1.45752	1.03104	0.00655239	No
	3.31	0.38	0.00090117	1_15901401	1	15901401	transposon_fragment	pericentromeric	none	none	AT1TE52350	AT1G42440	pre-rRNA-processing TSR1-like protein	ATREP10D	RC/Helitron	6.06844	6.16577	7.95483	0.30202	0.407374	0.294604	0.383703	0.00465036	No
	3.05	0.24	0.00313832	1_15903801	1	15903801	transposon_fragment	pericentromeric	none	none	AT1TE52350	none	none	ATREP10D	RC/Helitron	5.04348	5.12436	6.61125	0.302125	0.407515	0.294706	0.238256	0.0121493	No
	1.86	1.24	0.00155017	1_15905401	1	15905401	transposon_fragment	pericentromeric	none	none	AT1TE52360	none	none	HELITRONY1D	RC/Helitron	12.5721	12.7738	16.4802	2.09159	2.8212	2.04023	1.24433	0.00695661	Yes
	-0.77	3.9	0.00609299	1_15905801	1	15905801	transposon_fragment	pericentromeric	none	none	AT1TE52360	none	none	HELITRONY1D	RC/Helitron	49.8634	50.6631	65.3635	52.9947	71.4808	51.6934	3.89572	0.0217521	Yes
	4.36	1.09	3.98992e-07	1_15906601	1	15906601	transposon_fragment	pericentromeric	none	none	AT1TE52375	none	none	ATREP10D	RC/Helitron	12.6452	12.848	16.5759	0.301576	0.406774	0.29417	1.08748	7.65389e-06	No
	3.33	0.38	0.000854753	1_15906801	1	15906801	transposon_fragment	pericentromeric	none	none	AT1TE52375	none	none	ATREP10D	RC/Helitron	6.06677	6.16407	7.95263	0.299207	0.40358	0.29186	0.380873	0.00453428	No
	-1.23	1.56	0.00784864	1_15914401	1	15914401	transposable_element_gene	pericentromeric	none	none	AT1TE52420	none	none	VANDAL11	DNA/MuDR	7.15227	7.26698	9.37557	10.5735	14.2618	10.3139	1.55536	0.0269923	No
	1.05	2.3	0.00849065	1_15919601	1	15919601	transposon_fragment	pericentromeric	none	none	AT1TE52450	none	none	VANDAL12	DNA/MuDR	26.4495	26.8737	34.6714	7.928	10.6935	7.73333	2.29874	0.0288907	No
	1.25	1.8	0.00706225	1_15919801	1	15919801	transposon_fragment	pericentromeric	none	none	AT1TE52450	none	none	VANDAL12	DNA/MuDR	18.4215	18.7169	24.1479	4.78381	6.45255	4.66635	1.7964	0.0246091	No
	1.11	3.82	0.0001557	1_15921801	1	15921801	transposon_fragment	pericentromeric	none	none	AT1TE52470	none	none	ATREP1	RC/Helitron	84.028	85.3757	110.148	24.1254	32.541	23.533	3.81774	0.00118243	No
	1.84	1.06	0.00326386	1_15922001	1	15922001	transposon_fragment	pericentromeric	none	none	AT1TE52470	none	none	ATREP1	RC/Helitron	10.5945	10.7644	13.8878	1.77721	2.39716	1.73358	1.05768	0.0125762	No
	2.62	0.5	0.00240193	1_15923601	1	15923601	transposon_fragment	pericentromeric	none	none	AT1TE52485	none	none	ATREP5	RC/Helitron	6.63631	6.74274	8.69921	0.600869	0.81047	0.586114	0.504306	0.0095998	No
	1.19	1.71	0.0121955	1_15925601	1	15925601	transposon_fragment	pericentromeric	none	none	AT1TE52490	AT1G42470	Patched family protein	ATHPOGON1	DNA/Pogo	16.8754	17.146	22.1211	4.55492	6.14382	4.44308	1.70564	0.0391653	No
	-0.63	5.39	0.0114556	1_1592601	1	1592601	transposon_fragment	non-pericentromeric	none	none	AT1TE05225	none	none	HELITRONY3	RC/Helitron	150.859	153.278	197.754	145.306	195.993	141.738	5.39018	0.0371327	Yes
	2.58	0.86	0.000496628	1_1593201	1	1593201	transposon_fragment	non-pericentromeric	none	none	AT1TE05225	none	none	HELITRONY3	RC/Helitron	9.3995	9.55025	12.3213	0.903841	1.21913	0.881648	0.860338	0.0029674	Yes
	1.95	0.47	0.0160365	1_15944801	1	15944801	transposon_fragment	pericentromeric	none	none	AT1TE52550	AT1G07133		HELITRONY1B	RC/Helitron	6.00499	6.1013	7.87165	0.904077	1.21945	0.881877	0.467613	0.0491643	No
	4.87	-0.02	0.000863757	1_15945801	1	15945801	transposon_fragment	pericentromeric	none	none	AT1TE52555	AT1G07133		HELITRONY1B	RC/Helitron	3.91071	3.97343	5.12636	0	0	0	-0.015165	0.0045404	No
	4.6	-0.14	0.00227628	1_15949601	1	15949601	transposon_fragment	pericentromeric	none	none	AT1TE52580	none	none	ATREP6	RC/Helitron	3.24232	3.29432	4.2502	0	0	0	-0.140839	0.00919848	No
	1.42	1.24	0.0114626	1_15959001	1	15959001	transposon_fragment	pericentromeric	none	none	AT1TE52595	none	none	VANDAL3	DNA/MuDR	11.8051	11.9944	15.4748	2.68759	3.6251	2.62159	1.24062	0.0371524	No
	1.3	1.51	0.010815	1_15959601	1	15959601	transposon_fragment	pericentromeric	none	none	AT1TE52600	none	none	ARNOLDY2	DNA/MuDR	14.5695	14.8031	19.0984	3.62519	4.88977	3.53618	1.50653	0.0353216	No
	0.99	2.25	0.0133028	1_15965601	1	15965601	transposon_fragment	pericentromeric	none	none	AT1TE52615	AT1G42525	cysteine proteinase superfamily protein	HELITRONY1E	RC/Helitron	25.123	25.5259	32.9325	7.83241	10.5646	7.64009	2.24515	0.0419631	No
	4.94	0.03	0.000627961	1_15969001	1	15969001	transposon_fragment	pericentromeric	none	none	AT1TE52620	none	none	VANDAL3	DNA/MuDR	4.11738	4.18342	5.39728	0	0	0	0.028835	0.00350724	No
	2.84	1.34	9.48312e-06	1_15970201	1	15970201	transposon_fragment	pericentromeric	none	none	AT1TE52630	none	none	VANDAL3	DNA/MuDR	14.7924	15.0296	19.3906	1.20792	1.62928	1.17826	1.33545	0.000116658	No
	1.54	1.56	0.00272557	1_15970401	1	15970401	transposon_fragment	pericentromeric	none	none	AT1TE52630	none	none	VANDAL3	DNA/MuDR	15.8116	16.0652	20.7266	3.33158	4.49374	3.24978	1.56143	0.0107442	No
	1.49	1.53	0.00404745	1_15971601	1	15971601	transposon_fragment	pericentromeric	none	none	AT1TE52640	AT1G42540	glutamate receptor 3.3	ATDNA2T9B	DNA/MuDR	15.2536	15.4982	19.9951	3.33536	4.49883	3.25346	1.52787	0.0152087	No
	2.19	1.11	0.000623458	1_15980601	1	15980601	transposon_fragment	pericentromeric	AT1G42560	Seven transmembrane MLO family protein	AT1TE52675	none	none	ATHATN5	DNA/HAT	11.5595	11.7449	15.1528	1.50469	2.02957	1.46774	1.11484	0.00349406	No
	1.34	3.05	8.62622e-05	1_15980801	1	15980801	transposon_fragment	pericentromeric	AT1G42560	Seven transmembrane MLO family protein	AT1TE52675	none	none	ATHATN5	DNA/HAT	49.5368	50.3313	64.9354	12.134	16.3667	11.836	3.04872	0.000727295	No
	2.51	0.81	0.000824605	1_15987401	1	15987401	transposon_fragment	pericentromeric	none	none	AT1TE52700	none	none	ATHILA5	LTR/Gypsy	8.9159	9.05889	11.6874	0.903866	1.21916	0.881672	0.808738	0.0044198	No
	2.3	0.34	0.0102805	1_15988601	1	15988601	transposon_fragment	pericentromeric	none	none	AT1TE52700	none	none	ATHILA5	LTR/Gypsy	5.3589	5.44485	7.02473	0.606434	0.817977	0.591543	0.335518	0.0338069	No
	1.36	1.79	0.003591	1_15991601	1	15991601	transposable_element_gene	pericentromeric	none	none	AT1TE52715	none	none	ATIS112A	DNA/Harbinger	18.7031	19.003	24.517	4.47725	6.03905	4.36731	1.79147	0.0136946	No
	1.48	2.09	0.000596575	1_15992001	1	15992001	transposable_element_gene	pericentromeric	none	none	AT1TE52715	none	none	ATIS112A	DNA/Harbinger	24.3103	24.7002	31.8672	5.35609	7.22446	5.22457	2.0931	0.00338086	No
	1.63	1.12	0.0067779	1_15995001	1	15995001	transposon_fragment	pericentromeric	none	none	AT1TE52725	none	none	ATCOPIA28	LTR/Copia	10.8353	11.0091	14.2034	2.11578	2.85383	2.06383	1.1154	0.0237695	No
	1.56	0.89	0.0162384	1_16009801	1	16009801	transposon_fragment	pericentromeric	none	none	AT1TE52775	none	none	VANDAL4	DNA/MuDR	8.72161	8.86148	11.4327	1.78582	2.40877	1.74197	0.890271	0.0497	No
	2.89	0.15	0.00637276	1_16010601	1	16010601	transposon_fragment	pericentromeric	none	none	AT1TE52780	none	none	ATREP18	DNA	4.47859	4.55042	5.87077	0.30219	0.407604	0.29477	0.145493	0.0225767	No
	-2.04	0.15	0.0128103	1_16012401	1	16012401	transposon_fragment	pericentromeric	none	none	AT1TE52790	none	none	VANDAL4	DNA/MuDR	1.19783	1.21704	1.57017	3.34465	4.51137	3.26252	0.145434	0.0407486	No
	2.08	0.82	0.0033928	1_16023201	1	16023201	transposable_element_gene	pericentromeric	none	none	AT1TE52810	none	none	VANDAL4	DNA/MuDR	8.67187	8.81095	11.3675	1.20883	1.63051	1.17915	0.818209	0.0130157	No
	3.01	0.21	0.00398541	1_16063201	1	16063201	transposon_fragment	pericentromeric	none	none	AT1TE52900	none	none	ATIS112A	DNA/Harbinger	4.87556	4.95375	6.39113	0.302158	0.40756	0.294738	0.205053	0.0150144	No
	1.39	1.35	0.0102371	1_16063401	1	16063401	transposable_element	pericentromeric	none	none	AT1TE52900	none	none	ATIS112A	DNA/Harbinger	12.9231	13.1304	16.9403	3.00912	4.05879	2.93523	1.34827	0.033687	No
	2.32	0.34	0.00954922	1_16068401	1	16068401	transposon_fragment	pericentromeric	none	none	AT1TE52910	none	none	ATREP11	RC/Helitron	5.38551	5.47188	7.0596	0.600434	0.809883	0.58569	0.335431	0.0317553	No
	-2.26	0.25	0.00440069	1_16074401	1	16074401	transposon_fragment	pericentromeric	none	none	AT1TE52930	none	none	ATREP13	RC/Helitron	1.19805	1.21726	1.57047	3.88986	5.24676	3.79435	0.248099	0.0163444	No
	1.46	1.28	0.00915623	1_16097601	1	16097601	transposable_element_gene	pericentromeric	none	none	AT1TE52985	none	none	ATHILA0_I	LTR/Gypsy	12.2427	12.4391	16.0484	2.71696	3.66472	2.65024	1.27641	0.0306975	No
	2.32	0.34	0.00969222	1_16107001	1	16107001	transposable_element_gene	pericentromeric	none	none	AT1TE53030	none	none	ATHAT3	DNA/HAT	5.41709	5.50397	7.101	0.606041	0.817447	0.59116	0.341379	0.0321342	No
	1.42	1.39	0.00841844	1_16107201	1	16107201	transposable_element_gene	pericentromeric	none	none	AT1TE53030	none	none	ATHAT3	DNA/HAT	13.4422	13.6578	17.6208	3.07237	4.1441	2.99693	1.39373	0.0286825	No
	2.72	0.05	0.0121285	1_16110401	1	16110401	transposable_element_gene	pericentromeric	none	none	AT1TE53045	none	none	ATHILA4	LTR/Gypsy	3.93341	3.99649	5.15612	0.298897	0.403161	0.291557	0.0456045	0.0389803	No
	1.4	2.77	0.000101863	1_16114601	1	16114601	transposon_fragment	pericentromeric	none	none	AT1TE53065	AT1G07137		ATHILA4A	LTR/Gypsy	40.7398	41.3931	53.4038	9.528	12.8517	9.29404	2.77331	0.000839715	No
	2.78	0.09	0.0093574	1_16115801	1	16115801	transposon_fragment	pericentromeric	AT1G09475		AT1TE53070	AT1G07137		ATCOPIA87	LTR/Copia	4.16671	4.23354	5.46194	0.302223	0.407647	0.294802	0.0931655	0.0312211	No
	2.17	2.91	8.45872e-09	1_16142601	1	16142601	transposon_fragment	pericentromeric	none	none	AT1TE53160	none	none	ATREP10C	RC/Helitron	50.2027	51.0078	65.8082	6.90249	9.31029	6.733	2.91354	2.63441e-07	No
	2.67	1.99	1.44432e-07	1_16143201	1	16143201	transposon_fragment	pericentromeric	none	none	AT1TE53165	none	none	HELITRONY1D	RC/Helitron	25.3573	25.764	33.2397	2.4105	3.25136	2.35131	1.98743	3.17498e-06	No
	4.99	0.05	0.000521155	1_16144001	1	16144001	transposon_fragment	pericentromeric	none	none	AT1TE53170	none	none	ATREP10D	RC/Helitron	4.27672	4.34531	5.60615	0	0	0	0.0473062	0.00309255	No
	1.93	1.45	0.000515034	1_16148401	1	16148401	transposon_fragment	pericentromeric	none	none	AT1TE53205	none	none	BRODYAGA2	DNA/MuDR	15.0926	15.3346	19.7842	2.40925	3.24967	2.35009	1.44612	0.00306231	No
	-0.69	4.86	0.00724633	1_16156801	1	16156801	transposon_fragment	pericentromeric	AT1G43020	electron protein, putative (Protein of unknown function, DUF547)	AT1TE53230	none	none	RathE1_cons	RathE1_cons	101.275	102.899	132.756	101.867	137.402	99.3658	4.85645	0.0251772	No
	2.4	0.38	0.00693497	1_16161601	1	16161601	transposon_fragment	pericentromeric	none	none	AT1TE53260	none	none	ATREP5	RC/Helitron	5.7199	5.81164	7.49795	0.605953	0.817328	0.591074	0.384463	0.0242356	No
	3.82	0.7	3.93312e-05	1_16162001	1	16162001	transposon_fragment	pericentromeric	none	none	AT1TE53260	none	none	ATREP5	RC/Helitron	8.59685	8.73473	11.2692	0.299416	0.403861	0.292063	0.70141	0.000382172	No
	2.14	0.58	0.00672911	1_16162601	1	16162601	transposon_fragment	pericentromeric	none	none	AT1TE53265	none	none	ATREP4	RC/Helitron	6.85578	6.96573	8.98691	0.903995	1.21934	0.881797	0.577209	0.02362	Yes
	-1.78	0.51	0.00916427	1_16163601	1	16163601	transposon_fragment	pericentromeric	none	none	AT1TE53265	none	none	ATREP4	RC/Helitron	2.10098	2.13467	2.75407	4.71176	6.35537	4.59607	0.514787	0.0307174	Yes
	1.56	2.11	0.000354408	1_16167801	1	16167801	transposon_fragment	pericentromeric	none	none	AT1TE53285	none	none	ATGP8	LTR/Gypsy	24.8054	25.2032	32.5162	5.18049	6.9876	5.05328	2.10819	0.00228521	No
	0.78	3.55	0.00939203	1_16168401	1	16168401	transposon_fragment	pericentromeric	none	none	AT1TE53300	none	none	ATCOPIA29	LTR/Copia	64.2738	65.3046	84.2534	23.2327	31.3369	22.6622	3.55039	0.0313171	No
	1.18	2.95	0.000652652	1_16168801	1	16168801	transposon_fragment	pericentromeric	none	none	AT1TE53300	none	none	ATCOPIA29	LTR/Copia	44.5818	45.2968	58.4401	12.2424	16.513	11.9418	2.94933	0.00361613	No
	1.33	2.24	0.00113756	1_16169401	1	16169401	transposon_fragment	pericentromeric	none	none	AT1TE53300	none	none	ATCOPIA29	LTR/Copia	26.7141	27.1426	35.0183	6.54409	8.82687	6.3834	2.2412	0.00560684	No
	2.38	0.38	0.00747585	1_16172201	1	16172201	transposon_fragment	pericentromeric	none	none	AT1TE53310	none	none	ATREP17	DNA/MuDR	5.6415	5.73197	7.39516	0.605968	0.817349	0.591089	0.376523	0.0258633	No
	3.25	1.33	1.63179e-06	1_16176601	1	16176601	transposon_fragment	pericentromeric	none	none	AT1TE53320	none	none	ATCOPIA35	LTR/Copia	15.1	15.3422	19.7939	0.908863	1.2259	0.886546	1.33354	2.59587e-05	No
	1.74	1.89	0.000232238	1_16176801	1	16176801	transposon_fragment	pericentromeric	none	none	AT1TE53320	none	none	ATCOPIA35	LTR/Copia	21.2928	21.6343	27.9117	3.91664	5.28288	3.82047	1.88667	0.0016331	No
	1.73	1.16	0.00370228	1_16177601	1	16177601	transposable_element_gene	pericentromeric	none	none	AT1TE53320	none	none	ATCOPIA35	LTR/Copia	11.4876	11.6718	15.0585	2.09209	2.82187	2.04071	1.16314	0.0140609	No
	2.44	0.41	0.00548919	1_16180001	1	16180001	transposon_fragment	pericentromeric	none	none	AT1TE53330	none	none	ATCOPIA64	LTR/Copia	5.86847	5.96258	7.69269	0.600473	0.809937	0.585729	0.408354	0.0198939	No
	3.19	0.89	5.99023e-05	1_16181401	1	16181401	transposon_fragment	pericentromeric	none	none	AT1TE53330	none	none	ATCOPIA64	LTR/Copia	10.0212	10.1819	13.1363	0.605449	0.816647	0.590582	0.889118	0.000541156	No
	3.19	0.32	0.00162218	1_16183401	1	16183401	transposable_element	pericentromeric	none	none	AT1TE53350	AT1G43040	SAUR-like auxin-responsive protein family	HELITRONY1B	RC/Helitron	5.55522	5.64432	7.28207	0.301865	0.407165	0.294453	0.319421	0.00724371	No
	2.95	0.19	0.00475529	1_16183601	1	16183601	transposable_element	pericentromeric	none	none	AT1TE53350	AT1G43040	SAUR-like auxin-responsive protein family	HELITRONY1B	RC/Helitron	4.70688	4.78237	6.17002	0.302169	0.407575	0.29475	0.186754	0.0174936	No
	1.97	0.95	0.00305327	1_16189001	1	16189001	transposon_fragment	pericentromeric	none	none	AT1TE53370	none	none	ATHILA5	LTR/Gypsy	9.73725	9.89341	12.7641	1.48518	2.00326	1.44871	0.94576	0.0118616	No
	2.14	0.84	0.00249458	1_16189401	1	16189401	transposable_element_gene	pericentromeric	none	none	AT1TE53370	none	none	ATHILA5	LTR/Gypsy	8.88122	9.02366	11.642	1.19159	1.60725	1.16233	0.836524	0.00992016	No
	1.24	1.44	0.016306	1_16189801	1	16189801	transposable_element_gene	pericentromeric	none	none	AT1TE53370	none	none	ATHILA5	LTR/Gypsy	13.6182	13.8366	17.8515	3.53785	4.77196	3.45098	1.43524	0.049888	No
	2.32	0.96	0.000799719	1_16190001	1	16190001	transposable_element_gene	pericentromeric	none	none	AT1TE53370	none	none	ATHILA5	LTR/Gypsy	10.1386	10.3012	13.2903	1.19969	1.61818	1.17023	0.958687	0.00431549	No
	3.1	0.82	0.000115941	1_16200801	1	16200801	transposon_fragment	pericentromeric	none	none	AT1TE53395	none	none	ATHILA5	LTR/Gypsy	9.33914	9.48892	12.2422	0.600657	0.810184	0.585907	0.820935	0.000922016	No
	2.35	0.71	0.00219345	1_16201001	1	16201001	transposon_fragment	pericentromeric	none	none	AT1TE53395	none	none	ATHILA5	LTR/Gypsy	7.94747	8.07493	10.418	0.903455	1.21861	0.881271	0.707053	0.0090362	No
	3.32	0.38	0.000888162	1_16202201	1	16202201	transposon_fragment	pericentromeric	none	none	AT1TE53395	none	none	ATHILA5	LTR/Gypsy	6.02974	6.12644	7.90409	0.299205	0.403576	0.291858	0.37732	0.0046127	No
	2.44	0.41	0.00566213	1_16202601	1	16202601	transposon_fragment	pericentromeric	none	none	AT1TE53395	none	none	ATHILA5	LTR/Gypsy	5.83958	5.93323	7.65482	0.600833	0.810422	0.58608	0.405663	0.0204308	No
	4.96	0.04	0.000572874	1_16212401	1	16212401	transposon_fragment	pericentromeric	none	none	AT1TE53415	none	none	ATHILA5	LTR/Gypsy	4.19557	4.26285	5.49976	0	0	0	0.0379708	0.00329647	No
	1.19	1.7	0.0126946	1_16242401	1	16242401	transposon_fragment	pericentromeric	none	none	AT1TE53470	none	none	Unassigned	Unassigned	16.807	17.0765	22.0314	4.55056	6.13794	4.43882	1.70051	0.040466	No
	1.38	1.83	0.00303015	1_16249601	1	16249601	transposon_fragment	pericentromeric	none	none	AT1TE53500	none	none	ATLINE2	LINE/L1	19.2577	19.5666	25.244	4.55245	6.14048	4.44066	1.82726	0.0117851	No
	1	2.94	0.00343894	1_16250001	1	16250001	transposon_fragment	pericentromeric	none	none	AT1TE53500	none	none	ATLINE2	LINE/L1	42.8022	43.4886	56.1073	13.3064	17.9481	12.9797	2.93908	0.0131739	No
	1.74	1.55	0.000864811	1_16255201	1	16255201	transposon_fragment	pericentromeric	none	none	AT1TE53525	none	none	ATREP3	RC/Helitron	16.1737	16.433	21.2013	2.96432	3.99837	2.89153	1.55407	0.0045404	No
	-0.99	2.93	0.00259259	1_16257001	1	16257001	transposon_fragment	pericentromeric	none	none	AT1TE53530	none	none	ATREP3	RC/Helitron	22.7144	23.0787	29.7752	28.116	37.9237	27.4256	2.92867	0.0102733	No
	-2.63	0.2	0.00163218	1_16258801	1	16258801	transposon_fragment	pericentromeric	none	none	AT1TE53540	none	none	HELITRONY3	RC/Helitron	0.903049	0.917532	1.18376	3.91846	5.28534	3.82224	0.204242	0.00728396	No
	-1.17	2.69	0.000671387	1_16259201	1	16259201	transposon_fragment	pericentromeric	none	none	AT1TE53540	none	none	HELITRONY3	RC/Helitron	17.5284	17.8095	22.9771	24.7529	33.3875	24.1451	2.68679	0.00370367	No
	2.38	4.84	5.24513e-17	1_16274601	1	16274601	transposon_fragment	pericentromeric	none	none	AT1TE53600	none	none	BRODYAGA1	DNA/MuDR	212.874	216.288	279.046	25.3949	34.2534	24.7714	4.84	1.04439e-14	No
	2.58	0.84	0.00052344	1_16274801	1	16274801	transposon_fragment	pericentromeric	none	none	AT1TE53600	none	none	BRODYAGA1	DNA/MuDR	9.2615	9.41003	12.1404	0.891161	1.20203	0.869279	0.837854	0.00310201	No
	3.18	0.3	0.00182036	1_16278601	1	16278601	transposon_fragment	pericentromeric	AT1G43190	polypyrimidine tract-binding protein 3	AT1TE53615	AT1G43190	polypyrimidine tract-binding protein 3	HELITRONY1B	RC/Helitron	5.50299	5.59125	7.21361	0.302073	0.407445	0.294656	0.300468	0.00803391	No
	1.1	2.43	0.00419938	1_16279401	1	16279401	transposon_fragment	pericentromeric	none	none	AT1TE53620	AT1G43190	polypyrimidine tract-binding protein 3	ATCOPIA93	LTR/Copia	29.6957	30.1719	38.9266	8.60396	11.6053	8.39269	2.43105	0.0157058	No
	1.92	2.25	8.1623e-06	1_16279601	1	16279601	transposon_fragment	pericentromeric	none	none	AT1TE53620	AT1G43190	polypyrimidine tract-binding protein 3	ATCOPIA93	LTR/Copia	29.2028	29.6711	38.2805	4.72917	6.37884	4.61304	2.24627	0.000103039	No
	-0.78	3.64	0.00706159	1_16281601	1	16281601	transposon_fragment	pericentromeric	none	none	AT1TE53635	none	none	VANDAL8	DNA/MuDR	41.4112	42.0754	54.284	44.4463	59.9505	43.3549	3.64299	0.0246074	No
	1.96	0.75	0.00649467	1_16291801	1	16291801	transposon_fragment	pericentromeric	none	none	AT1TE53645	none	none	ATREP18	DNA	7.97561	8.10352	10.4548	1.20959	1.63154	1.17989	0.747521	0.0229266	No
	0.88	3.59	0.00358811	1_16311401	1	16311401	transposon_fragment	pericentromeric	none	none	AT1TE53710	AT1G43245	SET domain-containing protein	Unassigned	Unassigned	67.5447	68.6279	88.541	22.8959	30.8826	22.3337	3.58776	0.0136852	No
	0.81	4.25	0.00335728	1_16311601	1	16311601	transposon_fragment	pericentromeric	none	none	AT1TE53710	AT1G43245	SET domain-containing protein	Unassigned	Unassigned	107.496	109.22	140.912	38.1768	51.494	37.2393	4.25025	0.0128916	No
	1.36	2.5	0.000411194	1_16311801	1	16311801	transposon_fragment	pericentromeric	none	none	AT1TE53710	AT1G43245	SET domain-containing protein	Unassigned	Unassigned	32.9328	33.461	43.1701	7.96166	10.7389	7.76616	2.50312	0.00252283	No
	2.49	1.3	5.80489e-05	1_16324401	1	16324401	transposon_fragment	pericentromeric	none	none	AT1TE53740	none	none	ATLINE1A	LINE/L1	14.038	14.2631	18.4017	1.48681	2.00546	1.4503	1.29899	0.000525886	No
	1.78	1.22	0.00264229	1_16325001	1	16325001	transposon_fragment	pericentromeric	none	none	AT1TE53745	none	none	ATREP4	RC/Helitron	12.1492	12.344	15.9258	2.14246	2.88982	2.08985	1.22352	0.0104487	No
	1.49	1.9	0.00115069	1_16325201	1	16325201	transposon_fragment	pericentromeric	none	none	AT1TE53750	none	none	ATREP3	RC/Helitron	20.7732	21.1064	27.2306	4.53606	6.11837	4.42468	1.89939	0.00566548	No
	1.29	2.02	0.00285626	1_16327401	1	16327401	transposon_fragment	pericentromeric	none	none	AT1TE53755	none	none	BRODYAGA1A	DNA/MuDR	22.3072	22.6649	29.2414	5.61927	7.57944	5.48129	2.02219	0.0111943	No
	1.55	1.05	0.0111096	1_16336601	1	16336601	transposable_element_gene	pericentromeric	none	none	AT1TE53765	none	none	VANDAL22	DNA/MuDR	10.1306	10.2931	13.2797	2.09151	2.82109	2.04015	1.0485	0.0361607	No
	1.13	1.79	0.0137628	1_16342401	1	16342401	transposon_fragment	pericentromeric	none	none	AT1TE53815	none	none	ATREP10D	RC/Helitron	17.9003	18.1874	23.4646	5.04696	6.80749	4.92303	1.78573	0.043106	No
	1.48	1.81	0.00167612	1_16343001	1	16343001	transposon_fragment	pericentromeric	none	none	AT1TE53815	none	none	ATREP10D	RC/Helitron	19.2893	19.5986	25.2853	4.24406	5.72452	4.13985	1.81124	0.00746023	No
	1.78	0.62	0.0161183	1_16344001	1	16344001	transposon_fragment	pericentromeric	none	none	AT1TE53825	none	none	ATDNA1T9A	DNA/MuDR	6.92224	7.03326	9.07403	1.19127	1.60682	1.16202	0.619592	0.0493775	No
	1.85	3.29	4.29992e-08	1_16350401	1	16350401	transposon_fragment	pericentromeric	none	none	AT1TE53870	none	none	ATIS112A	DNA/Harbinger	64.0821	65.1099	84.0022	11.0142	14.8563	10.7437	3.28569	1.10868e-06	No
	1.86	2.69	1.37329e-06	1_16350601	1	16350601	transposon_fragment	pericentromeric	none	none	AT1TE53870	none	none	ATIS112A	DNA/Harbinger	40.7642	41.4179	53.4358	6.94996	9.37432	6.7793	2.6922	2.24003e-05	No
	1.23	3.49	7.89415e-05	1_16350801	1	16350801	transposon_fragment	pericentromeric	none	none	AT1TE53870	none	none	ATIS112A	DNA/Harbinger	67.6542	68.7392	88.6846	17.9651	24.2318	17.5239	3.49042	0.000674772	No
	1.53	4.61	2.62626e-08	1_16351001	1	16351001	transposon_fragment	pericentromeric	none	none	AT1TE53870	none	none	ATIS112A	DNA/Harbinger	161.485	164.075	211.683	34.7763	46.9073	33.9224	4.61459	7.1625e-07	No
	1.1	4.02	0.000125682	1_16351201	1	16351201	transposon_fragment	pericentromeric	none	none	AT1TE53880	none	none	SIMPLEGUY1	DNA/Harbinger	97.3508	98.912	127.612	28.2896	38.1578	27.5949	4.02261	0.000982788	No
	0.95	5.15	0.000207856	1_16352001	1	16352001	transposon_fragment	pericentromeric	none	none	AT1TE53885	none	none	TAG2	DNA/HAT	211.538	214.93	277.294	68.0416	91.7766	66.3709	5.15437	0.00148486	No
	1.53	4.4	5.19316e-08	1_16353601	1	16353601	transposon_fragment	pericentromeric	none	none	AT1TE53895	none	none	ATIS112A	DNA/Harbinger	138.603	140.826	181.688	29.8391	40.2479	29.1064	4.40217	1.30726e-06	No
	1.64	4.67	2.4721e-09	1_16353801	1	16353801	transposon_fragment	pericentromeric	none	none	AT1TE53895	none	none	ATIS112A	DNA/Harbinger	170.902	173.642	224.027	33.9837	45.8382	33.1492	4.66959	8.86327e-08	No
	1.57	4.82	6.65761e-09	1_16354001	1	16354001	transposon_fragment	pericentromeric	none	none	AT1TE53895	none	none	ATIS112A	DNA/Harbinger	187.94	190.954	246.361	39.2995	53.0083	38.3345	4.81998	2.12763e-07	No
	1.05	2.64	0.00402542	1_16354201	1	16354201	transposon_fragment	pericentromeric	none	none	AT1TE53895	none	none	ATIS112A	DNA/Harbinger	34.4959	35.0491	45.219	10.3298	13.9331	10.0761	2.64153	0.0151386	No
	1.38	2.44	0.000401794	1_16354401	1	16354401	transposon_fragment	pericentromeric	none	none	AT1TE53900	none	none	HELITRONY1B	RC/Helitron	31.5391	32.045	41.3431	7.46781	10.0728	7.28444	2.44394	0.00248346	No
	1.18	4.53	1.58459e-05	1_16354601	1	16354601	transposon_fragment	pericentromeric	none	none	AT1TE53900	AT1G43320	hypothetical protein	HELITRONY1B	RC/Helitron	141.956	144.233	186.083	39.0355	52.6522	38.077	4.52711	0.000178915	No
	0.74	4.87	0.00423131	1_16354801	1	16354801	transposon_fragment	pericentromeric	none	none	AT1TE53900	AT1G43320	hypothetical protein	HELITRONY1B	RC/Helitron	164.731	167.373	215.938	61.2124	82.5651	59.7093	4.87097	0.0158008	No
	1.43	6.45	6.65059e-09	1_16355001	1	16355001	transposon_fragment	pericentromeric	none	none	AT1TE53905	AT1G43320	hypothetical protein	ATREP5	RC/Helitron	579.459	588.752	759.584	133.933	180.653	130.644	6.44693	2.12581e-07	No
	2.18	0.88	0.0018816	1_16360601	1	16360601	transposon_fragment	pericentromeric	none	none	AT1TE53915	none	none	ATGP1	LTR/Gypsy	9.29995	9.4491	12.1909	1.20872	1.63036	1.17904	0.88043	0.00827401	No
	-1.84	0.39	0.0110801	1_16362001	1	16362001	transposon_fragment	pericentromeric	none	none	AT1TE53925	none	none	ARNOLDY2	DNA/MuDR	1.78487	1.81349	2.3397	4.19876	5.66341	4.09566	0.386508	0.0360763	No
	0.92	3.93	0.00137008	1_16364001	1	16364001	transposon_fragment	pericentromeric	none	none	AT1TE53935	none	none	ATREP4	RC/Helitron	87.4181	88.82	114.592	28.6924	38.7012	27.9879	3.92861	0.00641681	No
	1.37	4	2.64995e-06	1_16364601	1	16364601	transposon_fragment	pericentromeric	none	none	AT1TE53945	none	none	ATENSPM10	DNA/En-Spm	100.954	102.573	132.335	24.2084	32.653	23.6139	4.00452	3.94798e-05	No
	0.94	2.55	0.0107848	1_16364801	1	16364801	transposon_fragment	pericentromeric	none	none	AT1TE53945	none	none	ATENSPM10	DNA/En-Spm	31.6002	32.107	41.4232	10.1983	13.7558	9.94793	2.55263	0.0352336	No
	2.79	0.62	0.000927839	1_16370601	1	16370601	transposable_element_gene	pericentromeric	none	none	AT1TE53970	none	none	ATCOPIA69	LTR/Copia	7.5375	7.65838	9.88054	0.605521	0.816745	0.590652	0.617725	0.00472621	No
	2.01	0.49	0.0124461	1_16384201	1	16384201	transposon_fragment	pericentromeric	none	none	AT1TE53995	none	none	ATGP1	LTR/Gypsy	6.20283	6.30231	8.13099	0.897002	1.2099	0.874976	0.494453	0.0398082	Yes
	2.02	0.98	0.00215205	1_16385001	1	16385001	transposon_fragment	pericentromeric	none	none	AT1TE53995	none	none	ATGP1	LTR/Gypsy	10.1001	10.2621	13.2398	1.48542	2.00358	1.44895	0.98365	0.00891652	Yes
	-1.51	1.74	0.000644061	1_16387201	1	16387201	transposon_fragment	pericentromeric	none	none	AT1TE53995	none	none	ATGP1	LTR/Gypsy	7.2686	7.38517	9.52805	13.0562	17.6106	12.7356	1.74223	0.00358144	Yes
	2.83	0.1	0.008231	1_16391201	1	16391201	transposon_fragment	pericentromeric	none	none	AT1TE54000	none	none	ATGP3	LTR/Gypsy	4.24424	4.3123	5.56356	0.298947	0.403229	0.291607	0.0995028	0.0281412	No
	2.92	0.71	0.000399959	1_16393201	1	16393201	transposon_fragment	pericentromeric	none	none	AT1TE54005	none	none	ATDNA12T3A	DNA	8.28333	8.41617	10.8582	0.60508	0.81615	0.590222	0.70757	0.00247269	No
	-1.92	0.43	0.00704677	1_16395201	1	16395201	transposable_element	pericentromeric	none	none	AT1TE54005	none	none	ATDNA12T3A	DNA	1.79641	1.82522	2.35483	4.48245	6.04606	4.37238	0.434766	0.0245647	No
	1.57	0.9	0.01589	1_16396401	1	16396401	transposon_fragment	pericentromeric	none	none	AT1TE54005	none	none	ATDNA12T3A	DNA	8.8966	9.03928	11.6621	1.81004	2.44143	1.76559	0.903401	0.0487804	No
	2.23	1.15	0.000465284	1_16396601	1	16396601	transposon_fragment	pericentromeric	none	none	AT1TE54005	none	none	ATDNA12T3A	DNA	12.0106	12.2032	15.7441	1.52245	2.05353	1.48507	1.1536	0.00280597	No
	1.76	1.71	0.000426837	1_16396801	1	16396801	transposon_fragment	pericentromeric	none	none	AT1TE54005	none	none	ATDNA12T3A	DNA	18.38	18.6747	24.0934	3.31568	4.47229	3.23426	1.70545	0.00260229	No
	3.22	0.32	0.00145599	1_16401401	1	16401401	transposon_fragment	pericentromeric	none	none	AT1TE54030	AT1G43560	thioredoxin Y2	ATLINEIII	LINE/L1	5.61126	5.70125	7.35552	0.29916	0.403516	0.291814	0.322633	0.00662528	No
	0.71	4.05	0.012007	1_16403801	1	16403801	transposon_fragment	pericentromeric	none	none	AT1TE54045	none	none	ATREP6	RC/Helitron	90.7085	92.1632	118.905	34.5567	46.6111	33.7081	4.0504	0.0386639	No
	7.28	1.66	5.72111e-13	1_16404201	1	16404201	transposon_fragment	pericentromeric	none	none	AT1TE54050	none	none	ATMUN1	DNA/MuDR	21.5253	21.8705	28.2165	0	0	0	1.65901	4.96967e-11	No
	2.65	4.37	5.71979e-18	1_16405401	1	16405401	transposon_fragment	pericentromeric	none	none	AT1TE54055	none	none	ATCOPIA58	LTR/Copia	155.367	157.859	203.663	15.3699	20.7314	14.9925	4.37107	1.38686e-15	No
	2.81	3.91	2.14364e-17	1_16405601	1	16405601	transposon_fragment	pericentromeric	none	none	AT1TE54060	none	none	ENDOVIR1	LTR/Copia	112.459	114.262	147.417	9.88083	13.3276	9.63821	3.90966	4.60934e-15	No
	5.66	0.45	1.4163e-05	1_16405801	1	16405801	transposon_fragment	pericentromeric	none	none	AT1TE54060	none	none	ENDOVIR1	LTR/Copia	6.91175	7.0226	9.06028	0	0	0	0.45456	0.000163445	No
	1.89	0.68	0.00953708	1_16406201	1	16406201	transposon_fragment	pericentromeric	none	none	AT1TE54060	none	none	ENDOVIR1	LTR/Copia	7.47768	7.5976	9.80213	1.19092	1.60635	1.16167	0.684737	0.0317241	No
	1.04	3.12	0.00156698	1_16407801	1	16407801	transposon_fragment	pericentromeric	none	none	AT1TE54075	none	none	ATHILA4	LTR/Gypsy	49.4517	50.2448	64.8238	14.9028	20.1014	14.5369	3.12069	0.00702363	No
	4.62	-0.13	0.00214503	1_16413201	1	16413201	transposon_fragment	pericentromeric	none	none	AT1TE54085	AT1G43600	Haloacid dehalogenase-like hydrolase (HAD) superfamily protein	ATREP15	RC/Helitron	3.29032	3.34309	4.31313	0	0	0	-0.134615	0.00891201	No
	1.45	3.27	9.85024e-06	1_16414001	1	16414001	transposon_fragment	pericentromeric	none	none	AT1TE54095	AT1G07167		ATIS112A	DNA/Harbinger	59.7485	60.7067	78.3214	13.5314	18.2515	13.1991	3.27215	0.000120339	No
	0.96	2.48	0.0109542	1_16414401	1	16414401	transposon_fragment	pericentromeric	none	none	AT1TE54100	AT1G07167		ATIS112A	DNA/Harbinger	29.9226	30.4024	39.224	9.55679	12.8905	9.32212	2.47704	0.0357026	No
	5.55	0.38	2.87558e-05	1_16414801	1	16414801	transposon_fragment	pericentromeric	none	none	AT1TE54100	AT1G07167		ATIS112A	DNA/Harbinger	6.38547	6.48788	8.3704	0	0	0	0.379525	0.000296392	No
	1.77	2.92	1.01903e-06	1_16422601	1	16422601	transposable_element	pericentromeric	none	none	AT1TE54120	AT1G43610	Haloacid dehalogenase-like hydrolase (HAD) superfamily protein	HELITRONY1B	RC/Helitron	47.9733	48.7427	62.8859	8.69404	11.7268	8.48056	2.91644	1.72671e-05	No
	1.46	2.92	3.50988e-05	1_16422801	1	16422801	transposon_fragment	pericentromeric	none	none	AT1TE54120	AT1G43610	Haloacid dehalogenase-like hydrolase (HAD) superfamily protein	HELITRONY1B	RC/Helitron	46.0658	46.8046	60.3854	10.4072	14.0375	10.1517	2.9232	0.000347253	No
	2.52	1.11	0.000170256	1_16424001	1	16424001	transposon_fragment	pericentromeric	none	none	AT1TE54120	AT1G43610	Haloacid dehalogenase-like hydrolase (HAD) superfamily protein	HELITRONY1B	RC/Helitron	11.7647	11.9534	15.4218	1.20721	1.62832	1.17757	1.10597	0.0012577	No
	0.87	5.23	0.00065813	1_16430401	1	16430401	transposon_fragment	pericentromeric	none	none	AT1TE54160	AT1G43620	UDP-Glycosyltransferase superfamily protein	ATHATN2	DNA/HAT	218.95	222.462	287.012	74.7329	100.802	72.8978	5.23025	0.00364126	No
	4.65	3.78	3.61556e-29	1_16430601	1	16430601	transposon_fragment	pericentromeric	none	none	AT1TE54160	AT1G43620	UDP-Glycosyltransferase superfamily protein	ATHATN2	DNA/HAT	111.141	112.924	145.69	2.68301	3.61893	2.61713	3.78009	5.35643e-26	No
	4.95	0.03	0.000605613	1_16438801	1	16438801	transposon_fragment	pericentromeric	none	none	AT1TE54200	AT1G43630	plant/protein (DUF793)	ATHILA4A	LTR/Gypsy	4.14825	4.21477	5.43773	0	0	0	0.0324401	0.003427	No
	-0.73	5.01	0.00389073	1_16439001	1	16439001	transposon_fragment	pericentromeric	none	none	AT1TE54200	AT1G43630	plant/protein (DUF793)	ATHILA4A	LTR/Gypsy	110.833	112.61	145.285	114.918	155.004	112.096	5.01142	0.0147033	No
	4.62	-0.13	0.00214503	1_16448001	1	16448001	transposon_fragment	pericentromeric	none	none	AT1TE54225	AT1G43650	nodulin MtN21 /EamA-like transporter family protein	ATREP3	RC/Helitron	3.29032	3.34309	4.31313	0	0	0	-0.134615	0.00891201	No
	3.89	0.75	2.35316e-05	1_16448201	1	16448201	transposon_fragment	pericentromeric	none	none	AT1TE54225	AT1G43650	nodulin MtN21 /EamA-like transporter family protein	ATREP3	RC/Helitron	9.11978	9.26604	11.9547	0.301842	0.407133	0.29443	0.753886	0.000248396	No
	4.75	-0.07	0.00135325	1_16448401	1	16448401	transposon_fragment	pericentromeric	none	none	AT1TE54225	AT1G43650	nodulin MtN21 /EamA-like transporter family protein	ATREP3	RC/Helitron	3.601	3.65875	4.72037	0	0	0	-0.0735497	0.0063738	No
	1.5	3.14	9.37584e-06	1_16449801	1	16449801	transposon_fragment	pericentromeric	none	none	AT1TE54235	none	none	ATMU1	DNA/MuDR	54.5013	55.3754	71.4431	11.909	16.0632	11.6165	3.14136	0.000115514	No
	1.96	1.61	0.000198856	1_16450001	1	16450001	transposon_fragment	pericentromeric	none	none	AT1TE54235	none	none	ATMU1	DNA/MuDR	17.3977	17.6767	22.8058	2.71809	3.66624	2.65135	1.61042	0.0014265	No
	2.49	2.62	2.24399e-09	1_16450201	1	16450201	transposable_element_gene	pericentromeric	none	none	AT1TE54235	none	none	ATMU1	DNA/MuDR	41.3934	42.0572	54.2606	4.50947	6.08251	4.39874	2.62217	8.14124e-08	No
	3.06	1.75	9.48211e-08	1_16450401	1	16450401	transposable_element_gene	pericentromeric	none	none	AT1TE54235	none	none	ATMU1	DNA/MuDR	21.3537	21.6961	27.9915	1.5126	2.04023	1.47545	1.74937	2.19779e-06	No
	1.74	2.64	6.09053e-06	1_16451001	1	16451001	transposon_fragment	pericentromeric	none	none	AT1TE54235	none	none	ATMU1	DNA/MuDR	38.7476	39.369	50.7923	7.16776	9.66809	6.99176	2.64137	8.05699e-05	No
	2.94	0.18	0.00499286	1_16451801	1	16451801	transposon_fragment	pericentromeric	none	none	AT1TE54245	none	none	ATREP10D	RC/Helitron	4.65708	4.73176	6.10473	0.30196	0.407293	0.294545	0.181041	0.0182842	No
	3.39	1.73	1.63111e-08	1_16452601	1	16452601	transposon_fragment	pericentromeric	none	none	AT1TE54245	none	none	ATREP10D	RC/Helitron	21.4472	21.7911	28.1141	1.19444	1.6111	1.16512	1.72704	4.71588e-07	No
	2.16	1.25	0.00034837	1_16453601	1	16453601	transposon_fragment	pericentromeric	AT1G43665	Bifunctional inhibitor/lipid-transfer protein/seed storage 2S albumin superfamily protein	AT1TE54250	AT1G43665	Bifunctional inhibitor/lipid-transfer protein/seed storage 2S albumin superfamily protein	ATREP15	RC/Helitron	13.1253	13.3358	17.2053	1.76858	2.38551	1.72515	1.2547	0.00225299	Yes
	-2.01	0.14	0.0143123	1_16455001	1	16455001	transposon_fragment	pericentromeric	none	none	AT1TE54250	AT1G43665	Bifunctional inhibitor/lipid-transfer protein/seed storage 2S albumin superfamily protein	ATREP15	RC/Helitron	1.19833	1.21755	1.57083	3.27117	4.41226	3.19085	0.137776	0.0445181	Yes
	0.97	2.36	0.0118919	1_16462801	1	16462801	transposon_fragment	pericentromeric	none	none	AT1TE54310	AT1G43666	Bifunctional inhibitor/lipid-transfer protein/seed storage 2S albumin superfamily protein	ATHILA4	LTR/Gypsy	27.5215	27.9629	36.0766	8.68169	11.7101	8.46852	2.36482	0.0383392	No
	1.31	2.77	0.000303828	1_16463001	1	16463001	transposon_fragment	pericentromeric	none	none	AT1TE54310	AT1G43666	Bifunctional inhibitor/lipid-transfer protein/seed storage 2S albumin superfamily protein	ATHILA4	LTR/Gypsy	39.7767	40.4146	52.1413	9.97326	13.4522	9.72837	2.76582	0.00200511	No
	0.98	2.83	0.00478189	1_16476201	1	16476201	transposon_fragment	pericentromeric	none	none	AT1TE54350	AT1G43690	ubiquitin interaction motif-containing protein	VANDAL3	DNA/MuDR	39.3241	39.9547	51.548	12.3521	16.6609	12.0488	2.83009	0.0175806	No
	-0.83	2.87	0.0120039	1_16477201	1	16477201	transposon_fragment	pericentromeric	none	none	AT1TE54365	AT1G43690	ubiquitin interaction motif-containing protein	ATHPOGO	DNA/Pogo	23.3111	23.685	30.5574	25.8724	34.8975	25.2371	2.87307	0.0386549	No
	2.29	2.28	2.87973e-07	1_16483001	1	16483001	transposon_fragment	pericentromeric	none	none	AT1TE54385	AT1G43700	VIRE2-interacting protein 1	TAG1	DNA/HAT	30.9763	31.4731	40.6053	3.88544	5.2408	3.79003	2.27518	5.77818e-06	No
	8.04	2.3	4.02077e-19	1_16483401	1	16483401	transposon_fragment	pericentromeric	none	none	AT1TE54385	AT1G43700	VIRE2-interacting protein 1	TAG1	DNA/HAT	36.3942	36.9779	47.7074	0	0	0	2.29505	1.23204e-16	No
	6.2	0.82	2.43857e-07	1_16483601	1	16483601	transposon_fragment	pericentromeric	none	none	AT1TE54390	AT1G43700	VIRE2-interacting protein 1	TAG3N1	DNA/HAT	10.0819	10.2436	13.2159	0	0	0	0.824472	4.98655e-06	No
	3.1	1.96	7.93038e-09	1_16493201	1	16493201	transposon_fragment	pericentromeric	none	none	AT1TE54405	AT1G43720	hypothetical protein	ATREP3	RC/Helitron	25.662	26.0735	33.639	1.79201	2.41711	1.74801	1.9649	2.48955e-07	No
	1.57	1.48	0.00296521	1_16494401	1	16494401	transposon_fragment	pericentromeric	none	none	AT1TE54410	AT1G43722	nuclease	ATREP10B	RC/Helitron	14.8196	15.0573	19.4263	3.0399	4.10031	2.96526	1.48066	0.0115631	No
	2.34	0.34	0.00913801	1_16494601	1	16494601	transposon_fragment	pericentromeric	none	none	AT1TE54410	AT1G43722	nuclease	ATREP10B	RC/Helitron	5.43433	5.52148	7.1236	0.600809	0.81039	0.586056	0.34069	0.0306504	No
	2.52	1.35	4.11112e-05	1_16504801	1	16504801	transposon_fragment	pericentromeric	none	none	AT1TE54450	none	none	ATCOPIA11	LTR/Copia	14.6148	14.8492	19.1578	1.51238	2.03995	1.47525	1.34662	0.00039784	No
	-1.71	0.91	0.00338449	1_16509001	1	16509001	transposon_fragment	pericentromeric	AT1G43730	RNA-directed DNA polymerase (reverse transcriptase)-related family protein	AT1TE54470	none	none	ATLINE2	LINE/L1	3.24807	3.30016	4.25774	6.80474	9.17844	6.63765	0.910382	0.0129871	No
	2.17	2.02	5.4805e-06	1_16513801	1	16513801	transposable_element_gene	pericentromeric	none	none	AT1TE54480	none	none	ATHILA5	LTR/Gypsy	24.8779	25.2769	32.6112	3.37795	4.55629	3.29501	2.02235	7.35179e-05	No
	2.69	1.21	4.4207e-05	1_16514001	1	16514001	transposable_element_gene	pericentromeric	none	none	AT1TE54480	none	none	ATHILA5	LTR/Gypsy	13.1718	13.3831	17.2663	1.20104	1.62	1.17155	1.20785	0.000423459	No
	1.74	1.6	0.000779009	1_16514601	1	16514601	transposable_element_gene	pericentromeric	none	none	AT1TE54480	none	none	ATHILA5	LTR/Gypsy	16.7238	16.992	21.9225	3.05434	4.11979	2.97934	1.5998	0.00422335	No
	1.11	1.82	0.0153748	1_16514801	1	16514801	transposable_element_gene	pericentromeric	none	none	AT1TE54480	none	none	ATHILA5	LTR/Gypsy	18.2245	18.5168	23.8896	5.22146	7.04287	5.09325	1.81958	0.0473793	No
	4.73	-0.08	0.0014342	1_16515801	1	16515801	transposon_fragment	pericentromeric	none	none	AT1TE54480	none	none	ATHILA5	LTR/Gypsy	3.55322	3.6102	4.65774	0	0	0	-0.0795409	0.00657005	No
	1.85	0.88	0.00598924	1_16522201	1	16522201	transposable_element_gene	pericentromeric	none	none	AT1TE54480	none	none	ATHILA5	LTR/Gypsy	9.01172	9.15625	11.813	1.49438	2.01567	1.45769	0.881448	0.0214515	No
	1.79	1.48	0.000869421	1_16522401	1	16522401	transposable_element_gene	pericentromeric	none	none	AT1TE54480	none	none	ATHILA5	LTR/Gypsy	15.3026	15.548	20.0595	2.68867	3.62655	2.62265	1.48235	0.00455523	No
	1.41	1.74	0.00304515	1_16522601	1	16522601	transposable_element_gene	pericentromeric	none	none	AT1TE54480	none	none	ATHILA5	LTR/Gypsy	18.1281	18.4188	23.7633	4.18359	5.64296	4.08086	1.74375	0.0118343	No
	2.26	1.8	9.21548e-06	1_16522801	1	16522801	transposable_element_gene	pericentromeric	none	none	AT1TE54480	none	none	ATHILA5	LTR/Gypsy	21.1295	21.4684	27.6976	2.67622	3.60977	2.61051	1.80159	0.000114095	No
	1.53	1.03	0.0131407	1_16523001	1	16523001	transposable_element_gene	pericentromeric	none	none	AT1TE54480	none	none	ATHILA5	LTR/Gypsy	9.91942	10.0785	13.0029	2.08959	2.81851	2.03828	1.02836	0.0415824	No
	1.31	1.59	0.00819016	1_16523801	1	16523801	transposable_element_gene	pericentromeric	none	none	AT1TE54480	none	none	ATHILA5	LTR/Gypsy	15.7311	15.9834	20.6211	3.89813	5.25792	3.80241	1.59489	0.0280241	No
	2.82	0.11	0.00839487	1_16526601	1	16526601	transposable_element_gene	pericentromeric	none	none	AT1TE54480	none	none	ATHILA5	LTR/Gypsy	4.26936	4.33783	5.59649	0.302215	0.407636	0.294794	0.105171	0.028622	No
	2.35	0.34	0.0086522	1_16538001	1	16538001	transposon_fragment	pericentromeric	AT1G43765	other_RNA	AT1TE54525	none	none	ATREP5	RC/Helitron	5.44404	5.53135	7.13632	0.595288	0.802943	0.580671	0.338978	0.0293361	No
	1.02	2.44	0.00768597	1_16545401	1	16545401	transposon_fragment	pericentromeric	none	none	AT1TE54555	none	none	HELITRONY1B	RC/Helitron	29.493	29.966	38.661	9.03651	12.1887	8.81462	2.44455	0.0264977	No
	5.31	0.24	0.00011014	1_16547201	1	16547201	transposon_fragment	pericentromeric	none	none	AT1TE54560	AT1G43770	RING/FYVE/PHD zinc finger superfamily protein	ATREP10D	RC/Helitron	5.38284	5.46917	7.05611	0	0	0	0.23685	0.000887337	No
	0.99	2.33	0.0110528	1_16548001	1	16548001	transposon_fragment	pericentromeric	none	none	AT1TE54560	AT1G43770	RING/FYVE/PHD zinc finger superfamily protein	ATREP10D	RC/Helitron	26.9378	27.3698	35.3115	8.38189	11.3057	8.17607	2.33229	0.0360013	No
	1.95	1.46	0.000404122	1_16551401	1	16551401	transposon_fragment	pericentromeric	AT1G43770	RING/FYVE/PHD zinc finger superfamily protein	AT1TE54580	none	none	VANDAL10	DNA/MuDR	15.2995	15.5449	20.0554	2.39703	3.23319	2.33817	1.46108	0.00249622	No
	1.9	1.11	0.00229193	1_16552001	1	16552001	transposon_fragment	pericentromeric	none	none	AT1TE54585	none	none	ATCOPIA93	LTR/Copia	11.145	11.3237	14.6094	1.79992	2.42779	1.75573	1.10505	0.0092402	No
	1.76	1.33	0.00189412	1_16552201	1	16552201	transposable_element_gene	pericentromeric	none	none	AT1TE54585	none	none	ATCOPIA93	LTR/Copia	13.3303	13.5441	17.4741	2.39674	3.2328	2.33789	1.32754	0.00831743	No
	1.44	2.23	0.000579162	1_16552401	1	16552401	transposable_element_gene	pericentromeric	none	none	AT1TE54585	none	none	ATCOPIA93	LTR/Copia	26.8816	27.3128	35.2378	6.12975	8.268	5.97924	2.23489	0.00332013	No
	2.18	0.86	0.00186907	1_16553401	1	16553401	transposable_element_gene	pericentromeric	none	none	AT1TE54585	none	none	ATCOPIA93	LTR/Copia	9.12834	9.27474	11.9659	1.18386	1.59683	1.15479	0.860046	0.00822561	No
	2.1	0.55	0.00828004	1_16554001	1	16554001	transposable_element_gene	pericentromeric	none	none	AT1TE54585	none	none	ATCOPIA93	LTR/Copia	6.66465	6.77154	8.73637	0.904012	1.21936	0.881814	0.55025	0.0282897	No
	1.7	1.16	0.00452583	1_16557201	1	16557201	transposon_fragment	pericentromeric	none	none	AT1TE54590	none	none	VANDAL9	DNA/MuDR	11.4265	11.6098	14.9785	2.12845	2.87091	2.07618	1.16198	0.0167456	No
	1.48	1.41	0.00597365	1_16557401	1	16557401	transposable_element_gene	pericentromeric	none	none	AT1TE54590	none	none	VANDAL9	DNA/MuDR	13.7532	13.9738	18.0284	3.02299	4.07751	2.94876	1.40761	0.0214037	No
	2.85	0.65	0.000657554	1_16558001	1	16558001	transposon_fragment	pericentromeric	none	none	AT1TE54600	none	none	VANDAL11	DNA/MuDR	7.85373	7.97969	10.2951	0.605469	0.816675	0.590602	0.654103	0.00363918	No
	1.56	2.22	0.000211405	1_16561401	1	16561401	transposon_fragment	pericentromeric	none	none	AT1TE54605	AT1G07197		ATREP19	DNA	27.1625	27.5982	35.606	5.68598	7.66942	5.54636	2.22038	0.00150761	No
	2.36	2	1.22462e-06	1_16562001	1	16562001	transposon_fragment	pericentromeric	none	none	AT1TE54605	AT1G43780	serine carboxypeptidase-like 44	ATREP19	DNA	25.0411	25.4427	32.8252	2.97023	4.00634	2.8973	1.99653	2.02784e-05	No
	3.33	0.98	2.10748e-05	1_16571401	1	16571401	transposon_fragment	pericentromeric	none	none	AT1TE54625	none	none	ATCOPIA35	LTR/Copia	11.0026	11.179	14.4227	0.605049	0.816109	0.590192	0.978842	0.000228052	No
	1.57	0.92	0.0150956	1_16575001	1	16575001	transposon_fragment	pericentromeric	none	none	AT1TE54625	AT1G43790	tracheary element differentiation-related 6	ATCOPIA35	LTR/Copia	9.04128	9.18628	11.8518	1.83288	2.47224	1.78787	0.924863	0.0466159	No
	1.99	0.76	0.00583235	1_16582601	1	16582601	transposon_fragment	pericentromeric	AT1G43815	hypothetical protein	AT1TE54645	AT1G43810	hypothetical protein	ATENSPM9	DNA/En-Spm	8.10071	8.23063	10.6188	1.20896	1.63068	1.17927	0.757726	0.0209669	No
	1.52	1.99	0.000678365	1_16585201	1	16585201	transposon_fragment	pericentromeric	none	none	AT1TE54655	none	none	ATHILA5	LTR/Gypsy	22.526	22.8872	29.5282	4.82007	6.50145	4.70171	1.9923	0.00373528	No
	1.38	2.05	0.0015092	1_16585401	1	16585401	transposon_fragment	pericentromeric	none	none	AT1TE54655	AT1G43820		ATHILA5	LTR/Gypsy	23.1165	23.4872	30.3023	5.46238	7.36782	5.32825	2.05285	0.00680801	No
	2	1.97	2.371e-05	1_16586001	1	16586001	transposon_fragment	pericentromeric	none	none	AT1TE54655	AT1G43820		ATHILA5	LTR/Gypsy	23.5134	23.8905	30.8226	3.60608	4.864	3.51754	1.97047	0.000250213	No
	1.85	1.4	0.000934188	1_16586401	1	16586401	transposon_fragment	pericentromeric	none	none	AT1TE54665	AT1G43820		ATHILA0_I	LTR/Gypsy	14.3577	14.588	18.8208	2.42358	3.269	2.36407	1.4045	0.0047548	No
	2.04	1.67	8.98061e-05	1_16588401	1	16588401	transposon_fragment	pericentromeric	none	none	AT1TE54665	none	none	ATHILA0_I	LTR/Gypsy	18.48	18.7764	24.2246	2.72888	3.6808	2.66187	1.67369	0.000753437	No
	1.53	1.66	0.00196724	1_16588601	1	16588601	transposon_fragment	pericentromeric	none	none	AT1TE54665	none	none	ATHILA0_I	LTR/Gypsy	17.1866	17.4622	22.5291	3.63848	4.90769	3.54913	1.6643	0.00854231	No
	-1.13	1.54	0.0155014	1_16592001	1	16592001	transposon_fragment	pericentromeric	none	none	AT1TE54670	none	none	ATREP5	RC/Helitron	7.35238	7.47029	9.63788	10.1052	13.6303	9.85711	1.53983	0.0477203	No
	1.15	2.15	0.00589619	1_16607001	1	16607001	transposon_fragment	pericentromeric	none	none	AT1TE54750	none	none	Unassigned	Unassigned	23.9525	24.3366	31.3981	6.69258	9.02716	6.52824	2.14924	0.0211618	No
	1.48	1.14	0.0119801	1_16613001	1	16613001	transposon_fragment	pericentromeric	none	none	AT1TE54770	none	none	HELITRONY3	RC/Helitron	10.9542	11.1299	14.3593	2.39816	3.23472	2.33928	1.14469	0.0385936	No
	5.39	0.28	7.16155e-05	1_16615601	1	16615601	transposon_fragment	pericentromeric	none	none	AT1TE54770	AT1G43850	SEUSS transcriptional co-regulator	HELITRONY3	RC/Helitron	5.69532	5.78666	7.46572	0	0	0	0.28389	0.000626813	No
	1.24	1.58	0.0126572	1_16626001	1	16626001	transposon_fragment	pericentromeric	none	none	AT1TE54805	AT1G43860	sequence-specific DNA binding transcription factor	ATLANTYS1	LTR/Gypsy	15.2978	15.5432	20.0532	3.97361	5.35972	3.87604	1.57729	0.0403697	Yes
	-0.68	4.94	0.00811161	1_16637201	1	16637201	transposon_fragment	pericentromeric	none	none	AT1TE54805	none	none	ATLANTYS1	LTR/Gypsy	107.838	109.567	141.359	107.463	144.95	104.825	4.93884	0.0277883	Yes
	2.64	2.44	2.30888e-09	1_16637401	1	16637401	transposon_fragment	pericentromeric	none	none	AT1TE54815	none	none	ARNOLD2	DNA/MuDR	36.4962	37.0815	47.841	3.56542	4.80915	3.47787	2.44216	8.32987e-08	No
	5.22	0.19	0.000174617	1_16639201	1	16639201	transposon_fragment	pericentromeric	AT1G07203		AT1TE54835	none	none	ATCOPIA25	LTR/Copia	5.04523	5.12615	6.61355	0	0	0	0.18552	0.00128095	No
	5.55	0.38	2.89235e-05	1_16640801	1	16640801	transposon_fragment	pericentromeric	AT1G07203		AT1TE54845	none	none	ATCOPIA62	LTR/Copia	6.38013	6.48245	8.3634	0	0	0	0.379044	0.000297721	No
	4.59	-0.14	0.00234652	1_16641401	1	16641401	transposon_fragment	pericentromeric	AT1G07203		AT1TE54850	none	none	ATCOPIA55	LTR/Copia	3.21784	3.26945	4.21811	0	0	0	-0.144032	0.00940117	No
	1.68	2.01	0.000209208	1_16650201	1	16650201	transposable_element_gene	pericentromeric	none	none	AT1TE54880	none	none	ATIS112A	DNA/Harbinger	23.3504	23.7248	30.6088	4.49381	6.06139	4.38347	2.00954	0.00149359	No
	3.79	2.9	6.70442e-17	1_16650401	1	16650401	transposable_element_gene	pericentromeric	none	none	AT1TE54880	none	none	ATIS112A	DNA/Harbinger	55.3964	56.2848	72.6164	2.40932	3.24976	2.35016	2.89753	1.31454e-14	No
	1.33	1.94	0.00295502	1_16650601	1	16650601	transposable_element_gene	pericentromeric	none	none	AT1TE54880	none	none	ATIS112A	DNA/Harbinger	20.9553	21.2914	27.4693	5.12906	6.91823	5.00311	1.93896	0.0115299	No
	1.79	1.35	0.00149072	1_16651001	1	16651001	transposon_fragment	pericentromeric	none	none	AT1TE54885	none	none	BRODYAGA1	DNA/MuDR	13.6449	13.8638	17.8865	2.39771	3.23411	2.33884	1.34959	0.00673379	No
	3.79	1.31	2.41911e-07	1_16651401	1	16651401	transposon_fragment	pericentromeric	none	none	AT1TE54885	none	none	BRODYAGA1	DNA/MuDR	15.1846	15.4281	19.9047	0.604894	0.8159	0.590041	1.31297	4.95364e-06	No
	3.64	1.18	1.22168e-06	1_16651801	1	16651801	transposon_fragment	pericentromeric	none	none	AT1TE54895	none	none	ATREP15	RC/Helitron	13.515	13.7318	17.7162	0.597109	0.805399	0.582447	1.18246	2.0238e-05	No
	3.84	0.71	3.55971e-05	1_16652001	1	16652001	transposon_fragment	pericentromeric	none	none	AT1TE54895	AT1G43900	Protein phosphatase 2C family protein	ATREP15	RC/Helitron	8.69694	8.83642	11.4004	0.299419	0.403866	0.292067	0.709304	0.000350935	No
	4.88	-0.01	0.000835856	1_16653201	1	16653201	transposon_fragment	pericentromeric	none	none	AT1TE54900	AT1G43900	Protein phosphatase 2C family protein	ATREP4	RC/Helitron	3.93844	4.0016	5.1627	0	0	0	-0.0118518	0.00446085	No
	4.63	2.43	6.14985e-16	1_16658201	1	16658201	transposon_fragment	pericentromeric	none	none	AT1TE54915	AT1G43910	P-loop containing nucleoside triphosphate hydrolases superfamily protein	ATLINE1_3A	LINE/L1	39.2276	39.8567	51.4216	0.903366	1.21849	0.881184	2.42552	9.84239e-14	No
	4.17	0.95	2.42825e-06	1_16659401	1	16659401	transposon_fragment	pericentromeric	none	none	AT1TE54920	AT1G43910	P-loop containing nucleoside triphosphate hydrolases superfamily protein	BRODYAGA1A	DNA/MuDR	11.0715	11.2491	14.5131	0.301772	0.40704	0.294362	0.951371	3.65273e-05	No
	3.5	1.52	1.02917e-07	1_16659601	1	16659601	transposon_fragment	pericentromeric	none	none	AT1TE54925	AT1G43910	P-loop containing nucleoside triphosphate hydrolases superfamily protein	ATMU10	DNA/MuDR	17.9425	18.2303	23.52	0.908199	1.22501	0.885898	1.51677	2.36508e-06	No
	2.24	0.63	0.00391185	1_16661801	1	16661801	transposable_element_gene	pericentromeric	none	none	AT1TE54925	none	none	ATMU10	DNA/MuDR	7.32766	7.44518	9.60548	0.896842	1.20969	0.87482	0.634739	0.0147741	No
	1.63	1.83	0.000614005	1_16667201	1	16667201	transposon_fragment	pericentromeric	none	none	AT1TE54940	none	none	ATCOPIA26	LTR/Copia	19.9602	20.2804	26.1649	3.95045	5.32848	3.85344	1.82717	0.00344803	No
	2.46	3.62	2.28004e-13	1_16667601	1	16667601	transposon_fragment	pericentromeric	none	none	AT1TE54940	none	none	ATCOPIA26	LTR/Copia	88.0477	89.4598	115.417	9.88275	13.3302	9.64008	3.62117	2.15693e-11	No
	6.77	1.25	6.65992e-10	1_16667801	1	16667801	transposon_fragment	pericentromeric	none	none	AT1TE54940	none	none	ATCOPIA26	LTR/Copia	15.0703	15.312	19.7549	0	0	0	1.24902	2.76682e-08	No
	5.46	2.68	3.6157e-20	1_16669401	1	16669401	transposon_fragment	pericentromeric	none	none	AT1TE54950	none	none	BRODYAGA2	DNA/MuDR	48.5241	49.3023	63.6079	0.601214	0.810936	0.586452	2.67861	1.3547e-17	No
	1.47	1.61	0.0033512	1_16673401	1	16673401	transposon_fragment	pericentromeric	AT1G43950	auxin response factor 23	AT1TE54960	none	none	ATCOPIA68	LTR/Copia	16.3194	16.5811	21.3923	3.60824	4.86691	3.51964	1.60778	0.012872	No
	2.09	0.83	0.00308022	1_16674801	1	16674801	transposon_fragment	pericentromeric	none	none	AT1TE54970	AT1G43950	auxin response factor 23	ATCOPIA41	LTR/Copia	8.75267	8.89305	11.4735	1.2094	1.63127	1.1797	0.831623	0.0119508	No
	4.38	1.1	3.24463e-07	1_16689401	1	16689401	transposon_fragment	pericentromeric	AT1G43980	Tetratricopeptide repeat (TPR)-like superfamily protein	AT1TE55030	AT1G43980	Tetratricopeptide repeat (TPR)-like superfamily protein	ATREP4	RC/Helitron	12.8071	13.0125	16.7882	0.30157	0.406767	0.294165	1.1037	6.39278e-06	No
	2.7	0.05	0.0126596	1_16697201	1	16697201	transposon_fragment	pericentromeric	none	none	AT1TE55075	none	none	ENDOVIR1	LTR/Copia	3.93482	3.99793	5.15797	0.302255	0.40769	0.294833	0.0485338	0.0403697	No
	1.48	1.62	0.00318071	1_16702401	1	16702401	transposon_fragment	pericentromeric	none	none	AT1TE55115	none	none	ATREP7	RC/Helitron	16.4424	16.7061	21.5535	3.62348	4.88746	3.5345	1.61783	0.0122969	No
	3.31	0.38	0.00090098	1_16704601	1	16704601	transposon_fragment	pericentromeric	none	none	AT1TE55120	none	none	ATHILA8A	LTR/Gypsy	6.06501	6.16228	7.95033	0.301833	0.407121	0.294421	0.383196	0.00464967	No
	6.13	0.77	4.53893e-07	1_16705001	1	16705001	transposon_fragment	pericentromeric	none	none	AT1TE55125	none	none	ATHILA8A	LTR/Gypsy	9.59802	9.75195	12.5816	0	0	0	0.771221	8.58167e-06	No
	3.88	0.74	2.60773e-05	1_16705201	1	16705201	transposon_fragment	pericentromeric	none	none	AT1TE55125	none	none	ATHILA8A	LTR/Gypsy	8.95244	9.09602	11.7353	0.299437	0.40389	0.292084	0.738464	0.00027182	No
	3.05	0.23	0.00323467	1_16705801	1	16705801	transposon_fragment	pericentromeric	none	none	AT1TE55135	none	none	BRODYAGA1	DNA/MuDR	4.96882	5.04851	6.51339	0.299058	0.403378	0.291715	0.227599	0.0124766	No
	2.47	0.79	0.00107052	1_16710601	1	16710601	transposon_fragment	pericentromeric	none	none	AT1TE55180	AT1G44000	STAY-GREEN-like protein	ATREP4	RC/Helitron	8.72705	8.86701	11.4399	0.910696	1.22837	0.888334	0.788897	0.005307	No
	1.61	1.9	0.000531191	1_16711001	1	16711001	transposon_fragment	pericentromeric	none	none	AT1TE55180	AT1G44000	STAY-GREEN-like protein	ATREP4	RC/Helitron	21.0899	21.4282	27.6458	4.23957	5.71846	4.13546	1.89759	0.00314126	No
	2.76	2.64	9.49452e-11	1_16713001	1	16713001	transposon_fragment	pericentromeric	none	none	AT1TE55205	AT1G44010	transmembrane protein	ATREP7	RC/Helitron	42.9664	43.6555	56.3226	3.86875	5.21829	3.77375	2.63853	4.88748e-09	No
	2.47	1.3	6.72577e-05	1_16720201	1	16720201	transposon_fragment	pericentromeric	none	none	AT1TE55240	AT1G44020	Cysteine/Histidine-rich C1 domain family protein	ATREP10	RC/Helitron	13.9328	14.1562	18.2638	1.49568	2.01741	1.45895	1.29517	0.000598138	No
	3.56	2.69	1.67389e-14	1_16720401	1	16720401	transposon_fragment	pericentromeric	none	none	AT1TE55240	AT1G44020	Cysteine/Histidine-rich C1 domain family protein	ATREP10	RC/Helitron	46.6475	47.3956	61.1479	2.38873	3.222	2.33008	2.68737	2.0172e-12	No
	5.59	0.41	2.18558e-05	1_16720801	1	16720801	transposon_fragment	pericentromeric	none	none	AT1TE55245	none	none	ATREP15	RC/Helitron	6.57405	6.67949	8.61761	0	0	0	0.410746	0.000234367	No
	5.07	0.1	0.000358495	1_16721001	1	16721001	transposon_fragment	pericentromeric	none	none	AT1TE55245	none	none	ATREP15	RC/Helitron	4.5364	4.60915	5.94654	0	0	0	0.0953532	0.00230439	No
	5.41	0.29	6.67598e-05	1_16721401	1	16721401	transposon_fragment	pericentromeric	none	none	AT1TE55245	none	none	ATREP15	RC/Helitron	5.75712	5.84945	7.54673	0	0	0	0.289976	0.000594823	No
	-1.16	1.74	0.00812645	1_16722401	1	16722401	transposon_fragment	pericentromeric	none	none	AT1TE55255	none	none	ARNOLDY2	DNA/MuDR	8.52159	8.65826	11.1705	11.9739	16.1507	11.6799	1.73821	0.0278339	No
	1.32	1.42	0.0122276	1_16732001	1	16732001	transposon_fragment	pericentromeric	none	none	AT1TE55295	none	none	ATLINE1_4	LINE/L1	13.5761	13.7938	17.7962	3.33485	4.49814	3.25296	1.42205	0.0392437	No
	2.02	1.63	0.000124234	1_16737601	1	16737601	transposon_fragment	pericentromeric	none	none	AT1TE55305	AT1G44050	Cysteine/Histidine-rich C1 domain family protein	HELITRONY3	RC/Helitron	17.7864	18.0717	23.3154	2.67582	3.60922	2.61011	1.62508	0.000974056	No
	2.99	1.89	3.43891e-08	1_16738801	1	16738801	transposon_fragment	pericentromeric	none	none	AT1TE55310	AT1G44050	Cysteine/Histidine-rich C1 domain family protein	ATDNA2T9C	DNA/MuDR	24.02	24.4052	31.4867	1.80087	2.42907	1.75665	1.89209	9.08941e-07	No
	1.11	2.86	0.00139643	1_16752601	1	16752601	transposon_fragment	pericentromeric	none	none	AT1TE55340	none	none	ATLINEIII	LINE/L1	41.3006	41.9629	54.1389	11.8645	16.0032	11.5731	2.85885	0.00645975	No
	5.65	0.45	1.55315e-05	1_16754001	1	16754001	transposon_fragment	pericentromeric	AT1G44080	F-box SKIP23-like protein (DUF295)	AT1TE55355	AT1G07237		HELITRONY1E	RC/Helitron	6.82718	6.93667	8.94942	0	0	0	0.446956	0.000176179	No
	1.71	2.83	3.18135e-06	1_16754401	1	16754401	transposon_fragment	pericentromeric	AT1G44080	F-box SKIP23-like protein (DUF295)	AT1TE55360	AT1G07237		ATCOPIA41	LTR/Copia	44.5044	45.2182	58.3387	8.40779	11.3407	8.20134	2.82981	4.61275e-05	No
	3.72	2	1.10205e-10	1_16755201	1	16755201	transposon_fragment	pericentromeric	AT1G44080	F-box SKIP23-like protein (DUF295)	AT1TE55360	AT1G07237		ATCOPIA41	LTR/Copia	27.0909	27.5254	35.5122	1.20145	1.62055	1.17195	1.99929	5.57878e-09	No
	3.37	0.42	0.000674194	1_16758601	1	16758601	transposon_fragment	pericentromeric	none	none	AT1TE55375	AT1G44085	glycine-rich protein	HELITRONY1D	RC/Helitron	6.29251	6.39343	8.24855	0.301817	0.407101	0.294406	0.41774	0.00371725	No
	2.66	0.9	0.000301878	1_16758801	1	16758801	transposon_fragment	pericentromeric	none	none	AT1TE55375	AT1G44085	glycine-rich protein	HELITRONY1D	RC/Helitron	9.85717	10.0153	12.9213	0.897778	1.21095	0.875733	0.898938	0.00199322	No
	3.14	0.29	0.00211349	1_16759401	1	16759401	transposon_fragment	pericentromeric	none	none	AT1TE55380	AT1G44085	glycine-rich protein	ATHILA7	LTR/Gypsy	5.35795	5.44388	7.02347	0.301886	0.407193	0.294473	0.28544	0.00889895	No
	2.18	1.11	0.000695379	1_16759601	1	16759601	transposon_fragment	pericentromeric	none	none	AT1TE55380	AT1G44085	glycine-rich protein	ATHILA7	LTR/Gypsy	11.4871	11.6713	15.0579	1.51366	2.04167	1.4765	1.11227	0.0038162	No
	5.05	0.09	0.000382785	1_16759801	1	16759801	transposon_fragment	pericentromeric	none	none	AT1TE55380	AT1G44085	glycine-rich protein	ATHILA7	LTR/Gypsy	4.47962	4.55146	5.87211	0	0	0	0.0890306	0.00239884	No
	5.05	0.09	0.000383461	1_1676201	1	1676201	transposon_fragment	non-pericentromeric	none	none	AT1TE05480	AT1G05610	ADP-glucose pyrophosphorylase small subunit 2	HELITRONY1D	RC/Helitron	4.47807	4.54989	5.87008	0	0	0	0.0888628	0.00239944	No
	-1.53	2.33	5.36726e-05	1_16768601	1	16768601	transposon_fragment	pericentromeric	none	none	AT1TE55405	AT1G44100	amino acid permease 5	ATLINE1A	LINE/L1	11.4199	11.603	14.9698	20.6594	27.866	20.1521	2.32787	0.000491561	No
	4.88	-0.01	0.000835856	1_1677201	1	1677201	transposon_fragment	non-pericentromeric	none	none	AT1TE05490	AT1G05620	uridine-ribohydrolase 2	ATREP11	RC/Helitron	3.93844	4.0016	5.1627	0	0	0	-0.0118518	0.00446085	No
	3.91	1.4	6.31596e-08	1_16777801	1	16777801	transposon_fragment	pericentromeric	none	none	AT1TE55450	AT1G44110	Cyclin A1;1	ATREP15	RC/Helitron	16.5079	16.7727	21.6394	0.604568	0.81546	0.589723	1.40164	1.54932e-06	No
	2.25	0.3	0.0128463	1_16779001	1	16779001	transposon_fragment	pericentromeric	none	none	AT1TE55450	AT1G44120	CELLULOSE SYNTHASE INTERACTIVE 2	ATREP15	RC/Helitron	5.12808	5.21033	6.72216	0.600789	0.810363	0.586037	0.29589	0.0408486	No
	-0.63	4.92	0.0140699	1_16790601	1	16790601	transposon_fragment	pericentromeric	none	none	AT1TE55505	AT1G44130	Eukaryotic aspartyl protease family protein	ATREP5	RC/Helitron	108.759	110.503	142.567	104.83	141.398	102.256	4.9226	0.043872	No
	1.14	3.91	9.1147e-05	1_16790801	1	16790801	transposon_fragment	pericentromeric	none	none	AT1TE55510	AT1G44130	Eukaryotic aspartyl protease family protein	ATMUNX1	DNA/MuDR	90.4076	91.8575	118.511	25.4252	34.2942	24.8009	3.91365	0.000762785	No
	1.04	2.1	0.0127482	1_16791201	1	16791201	transposable_element_gene	pericentromeric	none	none	AT1TE55520	AT1G44130	Eukaryotic aspartyl protease family protein	ATLINE1A	LINE/L1	22.6046	22.9671	29.6312	6.82218	9.20197	6.65467	2.09758	0.0405979	No
	4.49	1.18	1.04103e-07	1_16793401	1	16793401	transposon_fragment	pericentromeric	none	none	AT1TE55540	AT1G44160	HSP40/DnaJ peptide-binding protein	ATMU6	DNA/MuDR	13.7597	13.9804	18.0369	0.299655	0.404184	0.292297	1.17674	2.38858e-06	No
	-0.84	4.73	0.0012585	1_16793601	1	16793601	transposon_fragment	pericentromeric	none	none	AT1TE55540	AT1G44160	HSP40/DnaJ peptide-binding protein	ATMU6	DNA/MuDR	87.1374	88.5349	114.224	97.1123	130.988	94.7277	4.7314	0.00612351	No
	6.02	0.7	1.09117e-06	1_16794401	1	16794401	transposon_fragment	pericentromeric	none	none	AT1TE55540	AT1G44160	HSP40/DnaJ peptide-binding protein	ATMU6	DNA/MuDR	8.88071	9.02313	11.6413	0	0	0	0.697616	1.83376e-05	No
	-1.99	0.61	0.00281291	1_16800001	1	16800001	transposon_fragment	pericentromeric	AT1G44170	aldehyde dehydrogenase 3H1	AT1TE55550	AT1G44170	aldehyde dehydrogenase 3H1	HELITRONY1B	RC/Helitron	2.10041	2.1341	2.75333	5.45438	7.35704	5.32045	0.612576	0.0110453	No
	2.27	1.17	0.000351354	1_16801	1	16801	transposon_fragment	non-pericentromeric	none	none	AT1TE00020	none	none	ATREP4	RC/Helitron	12.2562	12.4528	16.0661	1.51346	2.0414	1.4763	1.17173	0.0022667	No
	2.54	3.36	7.54055e-13	1_16801801	1	16801801	transposon_fragment	pericentromeric	none	none	AT1TE55560	AT1G44170	aldehyde dehydrogenase 3H1	ATREP6	RC/Helitron	73.2708	74.4459	96.0471	7.7618	10.4694	7.57121	3.36376	6.35196e-11	No
	4.18	0.97	2.04029e-06	1_16802001	1	16802001	transposon_fragment	pericentromeric	none	none	AT1TE55560	AT1G44170	aldehyde dehydrogenase 3H1	ATREP6	RC/Helitron	11.203	11.3826	14.6854	0.301768	0.407034	0.294358	0.967454	3.15406e-05	No
	-0.83	4.37	0.00188743	1_16804601	1	16804601	transposon_fragment	pericentromeric	none	none	AT1TE55575	none	none	ATREP5	RC/Helitron	67.6277	68.7123	88.6498	75.1295	101.337	73.2847	4.36754	0.00829422	No
	5.46	0.33	4.85072e-05	1_16805801	1	16805801	transposon_fragment	pericentromeric	none	none	AT1TE55585	none	none	ATREP3	RC/Helitron	5.97779	6.07366	7.83599	0	0	0	0.326494	0.000454619	No
	3.15	1.55	3.55413e-07	1_16808001	1	16808001	transposon_fragment	pericentromeric	AT1G44180	Peptidase M20/M25/M40 family protein	AT1TE55595	none	none	ATREP3	RC/Helitron	18.2204	18.5126	23.8842	1.20124	1.62027	1.17175	1.55215	6.90901e-06	No
	5.8	0.54	5.75524e-06	1_16822001	1	16822001	transposon_fragment	pericentromeric	none	none	AT1TE55640	AT1G44224	ECA1 gametogenesis related family protein	ATREP10A	RC/Helitron	7.60966	7.7317	9.97513	0	0	0	0.540148	7.68204e-05	No
	3.09	0.25	0.00268817	1_16824201	1	16824201	transposon_fragment	pericentromeric	none	none	AT1TE55670	none	none	ATREP3	RC/Helitron	5.18575	5.26891	6.79774	0.301909	0.407224	0.294495	0.253046	0.0106159	No
	1.55	2.47	9.08251e-05	1_16828801	1	16828801	transposon_fragment	pericentromeric	none	none	AT1TE55680	none	none	ATREP4	RC/Helitron	32.8775	33.4048	43.0976	6.9525	9.37775	6.78178	2.46827	0.000760441	No
	4.82	1.44	2.02993e-09	1_16829001	1	16829001	transposon_fragment	pericentromeric	none	none	AT1TE55680	AT1G44318	Aldolase superfamily protein	ATREP4	RC/Helitron	17.4642	17.7443	22.8929	0.301494	0.406664	0.294091	1.44316	7.43309e-08	No
	2.36	0.71	0.00207842	1_16830601	1	16830601	transposon_fragment	pericentromeric	none	none	AT1TE55690	AT1G44318	Aldolase superfamily protein	ATMU2	DNA/MuDR	8.00838	8.13681	10.4978	0.903453	1.21861	0.881269	0.712125	0.00880513	No
	1.54	1.44	0.0039151	1_16840601	1	16840601	transposon_fragment	pericentromeric	none	none	AT1TE55725	none	none	ATREP15	RC/Helitron	14.2285	14.4566	18.6514	2.99321	4.03733	2.91971	1.43582	0.0147843	No
	2.23	0.29	0.0138821	1_16842201	1	16842201	transposon_fragment	pericentromeric	none	none	AT1TE55755	none	none	VANDAL1N1	DNA/MuDR	5.04487	5.12578	6.61307	0.600401	0.80984	0.585659	0.286803	0.0433912	No
	1.53	1.04	0.0123464	1_16843601	1	16843601	transposon_fragment	pericentromeric	none	none	AT1TE55765	none	none	VANDAL1N1	DNA/MuDR	10.0377	10.1987	13.1579	2.10371	2.83755	2.05205	1.04408	0.0395538	No
	1.43	2.34	0.000403886	1_16843801	1	16843801	transposon_fragment	pericentromeric	none	none	AT1TE55765	none	none	VANDAL1N1	DNA/MuDR	29.2201	29.6887	38.3032	6.68706	9.01971	6.52286	2.34019	0.00249496	No
	1.58	1.97	0.000539249	1_16846401	1	16846401	transposon_fragment	pericentromeric	none	none	AT1TE55770	AT1G44414	zinc-ribbon domain protein	ATREP17	DNA/MuDR	22.1706	22.5262	29.0624	4.57153	6.16621	4.45927	1.96602	0.00317368	No
	2.27	1.83	7.86364e-06	1_16853201	1	16853201	transposon_fragment	pericentromeric	AT1G44478	Cyclophilin	AT1TE55790	AT1G44478	Cyclophilin	ATCOPIA15	LTR/Copia	21.4655	21.8098	28.1381	2.7043	3.64765	2.6379	1.82609	9.96895e-05	No
	1.24	1.72	0.00875129	1_16853601	1	16853601	transposable_element_gene	pericentromeric	none	none	AT1TE55795	AT1G44478	Cyclophilin	ATCOPIA4	LTR/Copia	17.3372	17.6152	22.7265	4.51189	6.08578	4.4011	1.72394	0.0296166	No
	1.76	1.03	0.00532241	1_16854401	1	16854401	transposable_element_gene	pericentromeric	none	none	AT1TE55795	AT1G44478	Cyclophilin	ATCOPIA4	LTR/Copia	10.1995	10.3631	13.37	1.80982	2.44114	1.76538	1.02704	0.0193476	No
	1.14	1.8	0.0127249	1_16854801	1	16854801	transposable_element_gene	pericentromeric	none	none	AT1TE55795	AT1G44478	Cyclophilin	ATCOPIA4	LTR/Copia	18.188	18.4797	23.8418	5.09272	6.86922	4.96767	1.80473	0.0405436	No
	3.22	0.33	0.00145075	1_16856801	1	16856801	transposable_element_gene	pericentromeric	none	none	AT1TE55795	none	none	ATCOPIA4	LTR/Copia	5.66133	5.75212	7.42116	0.301859	0.407157	0.294447	0.330171	0.00660554	No
	-0.94	2.17	0.015086	1_16859801	1	16859801	transposon_fragment	pericentromeric	none	none	AT1TE55810	none	none	ATREP10C	RC/Helitron	13.1473	13.3581	17.2341	15.7919	21.3006	15.4042	2.16837	0.0465899	No
	-0.62	5.48	0.0120304	1_16860601	1	16860601	transposon_fragment	pericentromeric	none	none	AT1TE55820	none	none	ATREP4	RC/Helitron	161.519	164.109	211.727	154.796	208.794	150.995	5.48359	0.038728	No
	5.65	0.45	1.55919e-05	1_16867001	1	16867001	transposon_fragment	pericentromeric	none	none	AT1TE55850	AT1G44542	Cyclase family protein	ATREP6	RC/Helitron	6.82357	6.933	8.94469	0	0	0	0.446642	0.000176516	No
	1.5	1.73	0.00192803	1_16867601	1	16867601	transposon_fragment	pericentromeric	none	none	AT1TE55855	AT1G44542	Cyclase family protein	ATHILA8A	LTR/Gypsy	18.0456	18.335	23.6551	3.91428	5.2797	3.81816	1.72578	0.00843844	No
	1.29	2.93	0.000211259	1_16867801	1	16867801	transposon_fragment	pericentromeric	none	none	AT1TE55855	AT1G44542	Cyclase family protein	ATHILA8A	LTR/Gypsy	44.761	45.4788	58.675	11.3181	15.2662	11.0402	2.9266	0.00150677	No
	1.84	2.37	9.79029e-06	1_16868001	1	16868001	transposon_fragment	pericentromeric	none	none	AT1TE55855	AT1G44542	Cyclase family protein	ATHILA8A	LTR/Gypsy	31.7727	32.2823	41.6493	5.45712	7.36073	5.32312	2.3727	0.000119679	No
	3.54	1.12	3.16096e-06	1_16868801	1	16868801	transposon_fragment	pericentromeric	none	none	AT1TE55855	AT1G44575	Chlorophyll A-B binding family protein	ATHILA8A	LTR/Gypsy	12.6574	12.8604	16.592	0.600763	0.810327	0.586011	1.12117	4.59154e-05	No
	-0.75	3.66	0.00922992	1_16872601	1	16872601	transposon_fragment	pericentromeric	AT1G44575	Chlorophyll A-B binding family protein	AT1TE55865	none	none	ATLINE1_4	LINE/L1	42.4803	43.1615	55.6853	44.6913	60.2809	43.5939	3.66237	0.0309009	No
	-0.91	4.1	0.00103936	1_16872801	1	16872801	transposon_fragment	pericentromeric	AT1G44575	Chlorophyll A-B binding family protein	AT1TE55865	none	none	ATLINE1_4	LINE/L1	54.385	55.2572	71.2907	63.5598	85.7314	61.9991	4.1026	0.00517079	No
	3.55	1.55	5.61792e-08	1_16876801	1	16876801	transposon_fragment	pericentromeric	none	none	AT1TE55875	AT1G44608	hypothetical protein	ATLINE1A	LINE/L1	18.4289	18.7245	24.1576	0.903208	1.21827	0.881029	1.54852	1.39849e-06	No
	3.92	2.15	3.39281e-12	1_16877401	1	16877401	transposon_fragment	pericentromeric	none	none	AT1TE55880	AT1G44608	hypothetical protein	ATREP10B	RC/Helitron	30.876	31.3712	40.4739	1.18973	1.60475	1.16052	2.14819	2.45467e-10	No
	3.55	1.13	2.86669e-06	1_16877801	1	16877801	transposon_fragment	pericentromeric	none	none	AT1TE55890	AT1G44608	hypothetical protein	ATREP10D	RC/Helitron	12.7673	12.972	16.736	0.601034	0.810693	0.586276	1.12822	4.22097e-05	No
	0.92	3.07	0.00531761	1_16878001	1	16878001	transposon_fragment	pericentromeric	none	none	AT1TE55890	AT1G44608	hypothetical protein	ATREP10D	RC/Helitron	46.302	47.0445	60.695	15.1707	20.4627	14.7982	3.06528	0.0193319	No
	0.98	3.02	0.00340013	1_16878201	1	16878201	transposon_fragment	pericentromeric	none	none	AT1TE55890	AT1G44608	hypothetical protein	ATREP10D	RC/Helitron	45.4168	46.1452	59.5347	14.2833	19.2658	13.9326	3.02333	0.0130406	No
	1.82	0.67	0.0134003	1_16878801	1	16878801	transposon_fragment	pericentromeric	none	none	AT1TE55890	none	none	ATREP10D	RC/Helitron	7.25798	7.37439	9.51414	1.21787	1.6427	1.18796	0.665208	0.0421826	No
	2.57	3.19	3.31741e-12	1_16879801	1	16879801	transposon_fragment	pericentromeric	none	none	AT1TE55905	none	none	ATREP10C	RC/Helitron	64.3526	65.3847	84.3567	6.6586	8.98133	6.4951	3.19101	2.40766e-10	No
	2.22	2.02	3.20002e-06	1_16882001	1	16882001	transposon_fragment	pericentromeric	none	none	AT1TE55910	none	none	ATLINE1_3A	LINE/L1	25.1405	25.5436	32.9554	3.30018	4.45139	3.21915	2.02333	4.63203e-05	No
	3.76	2.52	5.22492e-14	1_16882201	1	16882201	transposon_fragment	pericentromeric	none	none	AT1TE55910	none	none	ATLINE1_3A	LINE/L1	41.0357	41.6938	53.7916	1.80947	2.44067	1.76504	2.51531	5.62879e-12	No
	1.97	1.5	0.000339642	1_16882601	1	16882601	transposon_fragment	pericentromeric	none	none	AT1TE55910	none	none	ATLINE1_3A	LINE/L1	15.8079	16.0614	20.7218	2.44702	3.30062	2.38693	1.49983	0.00220737	No
	1.98	1.72	9.03734e-05	1_16882801	1	16882801	transposon_fragment	pericentromeric	none	none	AT1TE55910	none	none	ATLINE1_3A	LINE/L1	19.1624	19.4697	25.1191	2.95375	3.9841	2.88122	1.71774	0.000757409	No
	3.02	1.71	1.75839e-07	1_16884401	1	16884401	transposon_fragment	pericentromeric	none	none	AT1TE55915	none	none	BRODYAGA1A	DNA/MuDR	20.6386	20.9696	27.0541	1.51213	2.0396	1.475	1.71287	3.76044e-06	No
	1.48	2.33	0.00025122	1_16885801	1	16885801	transposon_fragment	pericentromeric	none	none	AT1TE55920	AT1G44740	hypothetical protein	ATHILA8B	LTR/Gypsy	29.378	29.8492	38.5102	6.49624	8.76233	6.33673	2.33082	0.00172014	No
	1.44	1.58	0.00424025	1_16886001	1	16886001	transposon_fragment	pericentromeric	none	none	AT1TE55920	AT1G44740	hypothetical protein	ATHILA8B	LTR/Gypsy	15.8142	16.0678	20.73	3.57284	4.81916	3.48511	1.5751	0.015829	No
	1.75	2.41	1.68123e-05	1_16886401	1	16886401	transposon_fragment	pericentromeric	none	none	AT1TE55920	AT1G44740	hypothetical protein	ATHILA8B	LTR/Gypsy	32.4647	32.9853	42.5563	5.95069	8.02648	5.80457	2.4114	0.00018813	No
	1.67	2.82	4.62686e-06	1_16886601	1	16886601	transposon_fragment	pericentromeric	none	none	AT1TE55920	AT1G44740	hypothetical protein	ATHILA8B	LTR/Gypsy	44.1968	44.9056	57.9354	8.57184	11.562	8.36136	2.82386	6.3534e-05	No
	0.97	3.18	0.0027385	1_16886801	1	16886801	transposon_fragment	pericentromeric	none	none	AT1TE55920	AT1G44740	hypothetical protein	ATHILA8B	LTR/Gypsy	51.1469	51.9672	67.046	16.2742	21.9511	15.8746	3.18026	0.0107896	No
	0.92	4.62	0.000602635	1_16887001	1	16887001	transposon_fragment	pericentromeric	none	none	AT1TE55920	AT1G44740	hypothetical protein	ATHILA8B	LTR/Gypsy	143.809	146.115	188.512	47.4381	63.9859	46.2733	4.62198	0.00341218	No
	3.55	0.53	0.000227045	1_16889001	1	16889001	transposon_fragment	pericentromeric	AT1G44740	hypothetical protein	AT1TE55925	none	none	ATREP11	RC/Helitron	7.13176	7.24614	9.34868	0.299315	0.403726	0.291966	0.527598	0.00160193	No
	1.86	1.41	0.00083649	1_16890601	1	16890601	transposon_fragment	pericentromeric	none	none	AT1TE55925	AT1G44750	purine permease 11	ATREP11	RC/Helitron	14.4349	14.6664	18.922	2.40927	3.2497	2.35011	1.40643	0.00446103	No
	3.36	0.42	0.000676755	1_16896001	1	16896001	transposon_fragment	pericentromeric	AT1G44750	purine permease 11	AT1TE55955	none	none	ATREP10D	RC/Helitron	6.29251	6.39343	8.24855	0.302003	0.40735	0.294587	0.417925	0.00372756	No
	2	1.98	2.37522e-05	1_16896201	1	16896201	transposon_fragment	pericentromeric	none	none	AT1TE55955	none	none	ATREP10D	RC/Helitron	23.6179	23.9967	30.9596	3.62365	4.8877	3.53468	1.97678	0.00025061	No
	5.73	0.5	9.28165e-06	1_16896401	1	16896401	transposon_fragment	pericentromeric	none	none	AT1TE55955	none	none	ATREP10D	RC/Helitron	7.23307	7.34907	9.48147	0	0	0	0.495577	0.00011473	No
	0.77	3.67	0.00917726	1_16903001	1	16903001	transposon_fragment	pericentromeric	none	none	AT1TE55980	none	none	ATREP3	RC/Helitron	70.0658	71.1895	91.8458	25.5585	34.474	24.9309	3.67097	0.0307488	No
	-1.03	2.2	0.00733335	1_16903601	1	16903601	transposon_fragment	pericentromeric	none	none	AT1TE55985	none	none	ATREP3	RC/Helitron	12.9196	13.1268	16.9357	16.5371	22.3057	16.131	2.19772	0.0254335	Yes
	1.38	1.34	0.0110661	1_16905801	1	16905801	transposon_fragment	pericentromeric	none	none	AT1TE55985	none	none	ATREP3	RC/Helitron	12.7426	12.947	16.7037	2.99512	4.0399	2.92157	1.3352	0.0360382	Yes
	3.33	0.4	0.000790534	1_16929601	1	16929601	transposon_fragment	pericentromeric	none	none	AT1TE56050	none	none	HELITRONY1A	RC/Helitron	6.08906	6.18671	7.98185	0.299218	0.403594	0.291871	0.395807	0.0042708	No
	1.38	1.72	0.00397699	1_16929801	1	16929801	transposon_fragment	pericentromeric	none	none	AT1TE56050	none	none	HELITRONY1A	RC/Helitron	17.6591	17.9423	23.1485	4.16956	5.62404	4.06718	1.71686	0.0149879	No
	5.67	0.46	1.35113e-05	1_16930601	1	16930601	transposon_fragment	pericentromeric	none	none	AT1TE56060	none	none	ATDNA12T3_2	DNA	6.95483	7.06637	9.11675	0	0	0	0.45836	0.00015742	No
	-1.22	3.72	2.57509e-05	1_16936001	1	16936001	transposon_fragment	pericentromeric	none	none	AT1TE56090	none	none	ATREP10D	RC/Helitron	35.9073	36.4832	47.0691	52.3381	70.5952	51.053	3.71813	0.000268904	No
	-0.8	3.68	0.00543887	1_16936201	1	16936201	transposon_fragment	pericentromeric	none	none	AT1TE56090	none	none	ATREP10D	RC/Helitron	42.2278	42.905	55.3544	45.9739	62.0111	44.8451	3.68231	0.0197314	No
	4.43	1.13	1.99317e-07	1_16936401	1	16936401	transposon_fragment	pericentromeric	none	none	AT1TE56095	none	none	HELITRONY3	RC/Helitron	13.1847	13.3962	17.2832	0.299635	0.404157	0.292277	1.13073	4.19038e-06	No
	2.71	2.41	1.99603e-09	1_16936601	1	16936601	transposon_fragment	pericentromeric	none	none	AT1TE56100	none	none	RathE1_cons	RathE1_cons	35.5979	36.1688	46.6636	3.31392	4.46992	3.23255	2.40792	7.31891e-08	No
	2.4	0.39	0.0069034	1_16938801	1	16938801	transposon_fragment	pericentromeric	none	none	AT1TE56110	AT1G44835	YbaK/aminoacyl-tRNA synthetase-associated domain-containing protein	ATREP10D	RC/Helitron	5.72812	5.81999	7.50872	0.606322	0.817825	0.591433	0.385452	0.0241546	No
	-1.17	4.46	1.17834e-05	1_16939201	1	16939201	transposon_fragment	pericentromeric	none	none	AT1TE56120	AT1G44835	YbaK/aminoacyl-tRNA synthetase-associated domain-containing protein	RathE1_cons	RathE1_cons	62.0942	63.09	81.3963	87.3488	117.819	85.204	4.46256	0.000139842	No
	2.22	0.29	0.0145196	1_16946801	1	16946801	transposon_fragment	pericentromeric	none	none	AT1TE56135	none	none	VANDAL4	DNA/MuDR	5.04339	5.12427	6.61113	0.606167	0.817617	0.591283	0.289329	0.0450586	No
	1.83	1.24	0.00189857	1_16962801	1	16962801	transposon_fragment	pericentromeric	none	none	AT1TE56155	AT1G44890	inner membrane OXA1-like protein	ATREP4	RC/Helitron	12.4221	12.6213	16.2835	2.11454	2.85215	2.06261	1.23931	0.00833095	No
	5.34	0.25	9.90421e-05	1_16965401	1	16965401	transposon_fragment	pericentromeric	AT1G44895	minichromosone maintenance protein	AT1TE56165	none	none	HELITRONY1C	RC/Helitron	5.4751	5.56291	7.17704	0	0	0	0.246149	0.00082027	No
	6.08	0.74	6.9131e-07	1_16965601	1	16965601	transposon_fragment	pericentromeric	none	none	AT1TE56170	none	none	ATREP5	RC/Helitron	9.25612	9.40457	12.1334	0	0	0	0.736166	1.23305e-05	No
	-1.43	0.97	0.012074	1_16967801	1	16967801	transposon_fragment	pericentromeric	none	none	AT1TE56170	none	none	ATREP5	RC/Helitron	3.92662	3.98959	5.14721	6.74002	9.09115	6.57452	0.96581	0.038838	No
	4.56	1.23	4.77004e-08	1_16968401	1	16968401	transposon_fragment	pericentromeric	none	none	AT1TE56180	AT1G44900	minichromosome maintenance (MCM2/3/5) family protein	ATREP10D	RC/Helitron	14.432	14.6635	18.9182	0.299677	0.404214	0.292319	1.23203	1.21514e-06	No
	3.65	1.61	1.6077e-08	1_16974601	1	16974601	transposon_fragment	pericentromeric	AT1G44900	minichromosome maintenance (MCM2/3/5) family protein	AT1TE56205	AT1G44910	pre-mRNA-processing protein 40A	ATMU7	DNA/MuDR	19.6689	19.9843	25.783	0.898417	1.21181	0.876357	1.61472	4.65179e-07	No
	3.44	2.44	2.08604e-12	1_16975401	1	16975401	transposon_fragment	pericentromeric	none	none	AT1TE56205	AT1G44910	pre-mRNA-processing protein 40A	ATMU7	DNA/MuDR	38.2129	38.8257	50.0914	2.11315	2.85029	2.06127	2.44194	1.58671e-10	No
	1.03	2.8	0.00331812	1_16996401	1	16996401	transposon_fragment	pericentromeric	none	none	AT1TE56285	AT1G44941	hypothetical protein	ATHATN1	DNA/HAT	38.921	39.5452	51.0196	11.8339	15.9619	11.5433	2.80085	0.012761	No
	4.74	-0.08	0.0013932	1_17003801	1	17003801	transposon_fragment	pericentromeric	AT1G44970	Peroxidase superfamily protein	AT1TE56320	none	none	ATHPOGON1	DNA/Pogo	3.57704	3.63441	4.68897	0	0	0	-0.076547	0.00645975	No
	2.33	0.97	0.000691217	1_17004001	1	17004001	transposon_fragment	pericentromeric	none	none	AT1TE56320	none	none	ATHPOGON1	DNA/Pogo	10.2759	10.4407	13.4702	1.20026	1.61895	1.17079	0.974742	0.00379685	No
	6.68	1.18	1.96993e-09	1_17008001	1	17008001	transposon_fragment	pericentromeric	none	none	AT1TE56330	AT1G45000	AAA-type ATPase family protein	ATENSPM10	DNA/En-Spm	14.1206	14.3471	18.51	0	0	0	1.17794	7.23635e-08	No
	2.74	0.58	0.00120422	1_17008201	1	17008201	transposon_fragment	pericentromeric	none	none	AT1TE56330	AT1G45000	AAA-type ATPase family protein	ATENSPM10	DNA/En-Spm	7.25888	7.3753	9.51532	0.600895	0.810506	0.58614	0.581215	0.00590132	No
	3.61	2.17	2.29037e-11	1_17008401	1	17008401	transposon_fragment	pericentromeric	none	none	AT1TE56335	AT1G45000	AAA-type ATPase family protein	BRODYAGA1	DNA/MuDR	31.0494	31.5474	40.7012	1.50405	2.02871	1.46712	2.16956	1.36026e-09	No
	1.88	0.68	0.0102459	1_17011601	1	17011601	transposon_fragment	pericentromeric	AT1G45000	AAA-type ATPase family protein	AT1TE56345	none	none	ATHPOGON3	DNA/Pogo	7.44458	7.56398	9.75874	1.19996	1.61854	1.17049	0.684447	0.033713	No
	2.19	2.39	2.97623e-07	1_17012001	1	17012001	transposon_fragment	pericentromeric	none	none	AT1TE56345	none	none	ATHPOGON3	DNA/Pogo	33.5716	34.11	44.0073	4.49871	6.068	4.38825	2.38979	5.94448e-06	No
	-1.38	1.47	0.00391013	1_17016401	1	17016401	transposon_fragment	pericentromeric	none	none	AT1TE56360	AT1G45010	TRAM, LAG1 and CLN8 (TLC) lipid-sensing domain containing protein	ATREP4	RC/Helitron	6.23023	6.33015	8.16691	10.2206	13.7858	9.96962	1.46887	0.0147683	Yes
	1.94	2.03	2.6976e-05	1_17016801	1	17016801	transposon_fragment	pericentromeric	none	none	AT1TE56360	AT1G45010	TRAM, LAG1 and CLN8 (TLC) lipid-sensing domain containing protein	ATREP4	RC/Helitron	24.5753	24.9694	32.2146	3.93027	5.30127	3.83376	2.03414	0.000280247	Yes
	1.2	1.6	0.0140373	1_17017201	1	17017201	transposon_fragment	pericentromeric	none	none	AT1TE56365	AT1G45010	TRAM, LAG1 and CLN8 (TLC) lipid-sensing domain containing protein	VANDALNX1	DNA/MuDR	15.5637	15.8133	20.4016	4.16564	5.61874	4.06335	1.60161	0.0437959	No
	1.37	1.55	0.00703447	1_17018601	1	17018601	transposon_fragment	pericentromeric	none	none	AT1TE56365	none	none	VANDALNX1	DNA/MuDR	15.256	15.5006	19.9983	3.62249	4.88613	3.53354	1.54583	0.0245255	No
	1.15	3.75	0.000120707	1_17021801	1	17021801	transposon_fragment	pericentromeric	AT1G45015	MD-2-related lipid recognition domain-containing protein	AT1TE56375	none	none	RathE2_cons	RathE2_cons	80.4222	81.712	105.422	22.5658	30.4374	22.0117	3.74994	0.000951576	No
	7.04	1.46	2.28459e-11	1_17022801	1	17022801	transposon_fragment	pericentromeric	none	none	AT1TE56380	none	none	BRODYAGA1	DNA/MuDR	18.092	18.3821	23.7159	0	0	0	1.45942	1.35859e-09	No
	2	0.76	0.00548263	1_17023001	1	17023001	transposon_fragment	pericentromeric	none	none	AT1TE56380	none	none	BRODYAGA1	DNA/MuDR	8.17508	8.30619	10.7163	1.20895	1.63066	1.17926	0.763823	0.0198723	No
	1.27	2.04	0.00338365	1_17023201	1	17023201	transposon_fragment	pericentromeric	none	none	AT1TE56385	none	none	ATLINE1_2	LINE/L1	22.3707	22.7295	29.3247	5.73164	7.73101	5.5909	2.03532	0.0129842	No
	1.37	1.44	0.00913025	1_17023801	1	17023801	transposon_fragment	pericentromeric	none	none	AT1TE56385	none	none	ATLINE1_2	LINE/L1	13.9328	14.1563	18.2638	3.30251	4.45452	3.22142	1.43853	0.0306333	No
	3.87	1.79	6.79059e-10	1_1705201	1	1705201	transposon_fragment	non-pericentromeric	none	none	AT1TE05585	AT1G05690	BTB and TAZ domain protein 3	ATREP11	RC/Helitron	22.9919	23.3606	30.139	0.898603	1.21206	0.876538	1.79039	2.81459e-08	No
	3.04	0.23	0.00332683	1_17059201	1	17059201	transposable_element_gene	pericentromeric	none	none	AT1TE56445	none	none	ATCOPIA1	LTR/Copia	4.98901	5.06902	6.53985	0.30213	0.407522	0.294711	0.232448	0.0127905	No
	4.47	1.18	1.17007e-07	1_17059801	1	17059801	transposon_fragment	pericentromeric	none	none	AT1TE56445	none	none	ATCOPIA1	LTR/Copia	13.7204	13.9404	17.9854	0.301685	0.406921	0.294277	1.17677	2.64002e-06	No
	7.05	1.47	1.96636e-11	1_17060001	1	17060001	transposon_fragment	pericentromeric	none	none	AT1TE56445	none	none	ATCOPIA1	LTR/Copia	18.2544	18.5472	23.9288	0	0	0	1.46746	1.18394e-09	No
	1.78	0.65	0.0154918	1_17061401	1	17061401	transposon_fragment	pericentromeric	none	none	AT1TE56455	none	none	HELITRONY1B	RC/Helitron	7.0803	7.19385	9.28122	1.21795	1.6428	1.18804	0.649354	0.0476971	No
	3.94	0.78	1.58277e-05	1_17062001	1	17062001	transposon_fragment	pericentromeric	none	none	AT1TE56455	none	none	HELITRONY1B	RC/Helitron	9.3967	9.5474	12.3177	0.299462	0.403923	0.292109	0.781282	0.000178723	No
	1.3	1.84	0.00452874	1_1706401	1	1706401	transposon_fragment	non-pericentromeric	none	none	AT1TE05585	AT1G05690	BTB and TAZ domain protein 3	ATREP11	RC/Helitron	19.2258	19.5342	25.2022	4.80209	6.4772	4.68417	1.83952	0.0167556	No
	4.58	1.25	3.82473e-08	1_17069601	1	17069601	transposon_fragment	pericentromeric	none	none	AT1TE56495	none	none	BRODYAGA1A	DNA/MuDR	14.6649	14.9001	19.2235	0.299682	0.40422	0.292323	1.24543	1.00053e-06	No
	4.66	2	1.01694e-12	1_17074401	1	17074401	transposon_fragment	pericentromeric	none	none	AT1TE56505	none	none	ATLINE1A	LINE/L1	27.7297	28.1745	36.3496	0.600951	0.810582	0.586195	1.995	8.31905e-11	No
	0.66	6.54	0.0064477	1_17076801	1	17076801	transposon_fragment	pericentromeric	none	none	AT1TE56515	AT1G45145	thioredoxin H-type 5	BOMZH1	DNA/MuDR	519.537	527.869	681.036	205.346	276.977	200.304	6.53761	0.0227862	No
	4.75	-0.07	0.00134865	1_17106201	1	17106201	transposon_fragment	pericentromeric	none	none	AT1TE56610	none	none	ATHILA8A	LTR/Gypsy	3.60385	3.66164	4.72411	0	0	0	-0.0732051	0.0063738	No
	2.53	1.35	3.84836e-05	1_17107201	1	17107201	transposon_fragment	pericentromeric	none	none	AT1TE56620	none	none	ATREP15	RC/Helitron	14.7032	14.939	19.2737	1.51298	2.04075	1.47583	1.35179	0.000375246	Yes
	-1.26	1.76	0.00381468	1_17110601	1	17110601	transposon_fragment	pericentromeric	none	none	AT1TE56620	none	none	ATREP15	RC/Helitron	8.34277	8.47657	10.9361	12.5469	16.9236	12.2388	1.76247	0.0144426	Yes
	4.95	0.03	0.000591086	1_17112601	1	17112601	transposon_fragment	pericentromeric	none	none	AT1TE56640	none	none	ATREP11	RC/Helitron	4.16885	4.23571	5.46474	0	0	0	0.0348659	0.00335821	No
	5.46	0.33	4.86928e-05	1_17120401	1	17120401	transposon_fragment	pericentromeric	none	none	AT1TE56675	none	none	ATHAT3	DNA/HAT	5.97435	6.07016	7.83148	0	0	0	0.326172	0.000455829	No
	4.59	-0.14	0.00234652	1_17134401	1	17134401	transposon_fragment	pericentromeric	none	none	AT1TE56730	AT1G45207	Remorin family protein	ARNOLDY1	DNA/MuDR	3.21784	3.26945	4.21811	0	0	0	-0.144032	0.00940117	No
	1.11	2.58	0.00283981	1_17144001	1	17144001	transposon_fragment	pericentromeric	none	none	AT1TE56795	none	none	HELITRONY1E	RC/Helitron	33.432	33.9682	43.8244	9.6248	12.9822	9.38846	2.58473	0.0111404	No
	3.37	0.42	0.000659134	1_17144201	1	17144201	transposon_fragment	pericentromeric	none	none	AT1TE56795	none	none	HELITRONY1E	RC/Helitron	6.31436	6.41562	8.27718	0.301817	0.407099	0.294405	0.419828	0.00364548	No
	2.4	0.38	0.00679398	1_17145401	1	17145401	transposon_fragment	pericentromeric	none	none	AT1TE56805	AT1G45243	Cysteine/Histidine-rich C1 domain family protein	ATENSPM8	DNA/En-Spm	5.69255	5.78385	7.46209	0.600458	0.809917	0.585714	0.379039	0.0238202	No
	2.29	0.95	0.000964612	1_17145801	1	17145801	transposon_fragment	pericentromeric	none	none	AT1TE56815	AT1G45243	Cysteine/Histidine-rich C1 domain family protein	ATENSPM2	DNA/En-Spm	10.019	10.1797	13.1334	1.20805	1.62945	1.17838	0.946346	0.00486032	No
	1.58	1.21	0.00650798	1_17151601	1	17151601	transposon_fragment	pericentromeric	none	none	AT1TE56835	AT1G45233	THO complex, subunit 5	BRODYAGA1A	DNA/MuDR	11.804	11.9933	15.4733	2.40941	3.24988	2.35025	1.21424	0.0229646	No
	1.48	1.82	0.00169451	1_17152201	1	17152201	transposon_fragment	pericentromeric	none	none	AT1TE56835	AT1G45233	THO complex, subunit 5	BRODYAGA1A	DNA/MuDR	19.3588	19.6693	25.3765	4.26479	5.75249	4.16007	1.8167	0.00753505	No
	1.69	3.08	1.28264e-06	1_17152401	1	17152401	transposon_fragment	pericentromeric	none	none	AT1TE56835	AT1G45233	THO complex, subunit 5	BRODYAGA1A	DNA/MuDR	53.4357	54.2927	70.0463	10.2806	13.8668	10.0282	3.0767	2.1133e-05	No
	1.72	2.77	3.54604e-06	1_17187601	1	17187601	transposon_fragment	pericentromeric	none	none	AT1TE56945	AT1G45616	receptor like protein 6	ATIS112A	DNA/Harbinger	42.6824	43.3669	55.9502	7.99254	10.7806	7.79629	2.76907	5.06659e-05	No
	3.21	4.13	6.97235e-22	1_17187801	1	17187801	transposon_fragment	pericentromeric	none	none	AT1TE56945	AT1G45616	receptor like protein 6	ATIS112A	DNA/Harbinger	135.74	137.917	177.935	9.0514	12.2088	8.82915	4.12958	3.38113e-19	No
	2.55	2.27	2.68284e-08	1_17188001	1	17188001	transposon_fragment	pericentromeric	none	none	AT1TE56945	AT1G45616	receptor like protein 6	ATIS112A	DNA/Harbinger	31.6218	32.1289	41.4514	3.28622	4.43256	3.20553	2.27305	7.29963e-07	No
	1.59	3.09	3.77012e-06	1_17193601	1	17193601	transposon_fragment	pericentromeric	none	none	AT1TE56970	none	none	BRODYAGA2	DNA/MuDR	53.4564	54.3137	70.0733	11.0291	14.8764	10.7583	3.09404	5.34721e-05	No
	1.64	1.99	0.000304524	1_17194001	1	17194001	transposon_fragment	pericentromeric	none	none	AT1TE56970	none	none	BRODYAGA2	DNA/MuDR	22.7894	23.1548	29.8735	4.50055	6.07048	4.39004	1.98589	0.00200929	No
	1.45	2.5	0.000192067	1_17194201	1	17194201	transposon_fragment	pericentromeric	none	none	AT1TE56975	none	none	TAG2	DNA/HAT	33.2776	33.8113	43.622	7.52913	10.1555	7.34425	2.50108	0.00138351	No
	1.57	3.97	1.33072e-07	1_17194401	1	17194401	transposon_fragment	pericentromeric	none	none	AT1TE56975	none	none	TAG2	DNA/HAT	101.931	103.565	133.616	21.3683	28.8222	20.8436	3.9722	2.9534e-06	No
	1.87	2.54	2.43094e-06	1_17194601	1	17194601	transposon_fragment	pericentromeric	none	none	AT1TE56975	none	none	TAG2	DNA/HAT	36.4934	37.0787	47.8375	6.152	8.298	6.00094	2.53756	3.65644e-05	No
	1.5	2.78	4.18031e-05	1_17194801	1	17194801	transposon_fragment	pericentromeric	none	none	AT1TE56975	none	none	TAG2	DNA/HAT	41.569	42.2357	54.4908	9.10631	12.2829	8.88271	2.78289	0.000403786	No
	1.35	2.07	0.00165904	1_17196401	1	17196401	transposon_fragment	pericentromeric	none	none	AT1TE56990	none	none	ATHAT1	DNA/HAT	23.3658	23.7405	30.6291	5.64435	7.61327	5.50575	2.06901	0.00739176	No
	2.41	1.01	0.000418163	1_17196601	1	17196601	transposon_fragment	pericentromeric	none	none	AT1TE56990	none	none	ATHAT1	DNA/HAT	10.694	10.8655	14.0182	1.18477	1.59806	1.15568	1.00522	0.00255975	No
	1.27	2.03	0.00344936	1_17196801	1	17196801	transposon_fragment	pericentromeric	none	none	AT1TE56990	none	none	ATHAT1	DNA/HAT	22.2827	22.64	29.2092	5.70663	7.69727	5.5665	2.02815	0.0132091	No
	2.91	3.19	2.44443e-14	1_17197401	1	17197401	transposon_fragment	pericentromeric	none	none	AT1TE56990	AT1G45976	S-ribonuclease binding protein 1	ATHAT1	DNA/HAT	66.3159	67.3795	86.9304	5.40297	7.28769	5.2703	3.19395	2.83815e-12	No
	2.18	2.09	2.41823e-06	1_17197601	1	17197601	transposon_fragment	pericentromeric	none	none	AT1TE56995	AT1G45976	S-ribonuclease binding protein 1	HELITRONY3	RC/Helitron	26.5802	27.0065	34.8427	3.57441	4.82128	3.48664	2.09478	3.63936e-05	No
	1.96	2.04	2.02806e-05	1_17201001	1	17201001	transposon_fragment	pericentromeric	none	none	AT1TE57010	none	none	ATHATN10	DNA/HAT	24.8484	25.2469	32.5726	3.90279	5.26421	3.80696	2.04255	0.000221267	No
	5.53	0.37	3.29976e-05	1_17201201	1	17201201	transposon_fragment	pericentromeric	none	none	AT1TE57015	none	none	ATCOPIA78	LTR/Copia	6.26145	6.36187	8.20783	0	0	0	0.367901	0.000330637	No
	-0.87	4.91	0.000728138	1_17201601	1	17201601	transposon_fragment	pericentromeric	none	none	AT1TE57020	none	none	ATSINE4	SINE	97.2019	98.7608	127.417	110.598	149.178	107.882	4.90615	0.00397344	No
	5.67	0.46	1.36478e-05	1_17206201	1	17206201	transposon_fragment	pericentromeric	none	none	AT1TE57025	none	none	ATCOPIA63	LTR/Copia	6.94565	7.05704	9.10472	0	0	0	0.457571	0.000158575	No
	5.33	1.85	1.00687e-12	1_17213201	1	17213201	transposon_fragment	pericentromeric	none	none	AT1TE57040	none	none	TAG2	DNA/HAT	24.9421	25.3422	32.6954	0.301528	0.40671	0.294124	1.85328	8.24504e-11	No
	2.16	3.35	3.37145e-10	1_17213401	1	17213401	transposon_fragment	pericentromeric	none	none	AT1TE57040	none	none	TAG2	DNA/HAT	69.6187	70.7353	91.2598	9.65478	13.0227	9.41771	3.34961	1.50023e-08	No
	2.94	3.64	4.90022e-17	1_17213601	1	17213601	transposon_fragment	pericentromeric	none	none	AT1TE57040	none	none	TAG2	DNA/HAT	93.1772	94.6716	122.142	7.47038	10.0763	7.28695	3.64273	9.85433e-15	No
	1.02	2.05	0.015393	1_17214401	1	17214401	transposon_fragment	pericentromeric	none	none	AT1TE57045	none	none	TAG2	DNA/HAT	21.7556	22.1045	28.5183	6.61907	8.928	6.45654	2.05431	0.0474298	No
	1.06	2.16	0.00939437	1_17215001	1	17215001	transposon_fragment	pericentromeric	none	none	AT1TE57045	none	none	TAG2	DNA/HAT	23.9386	24.3225	31.38	7.08686	9.55897	6.91284	2.16185	0.0313223	No
	-0.66	4.97	0.00999666	1_17215401	1	17215401	transposon_fragment	pericentromeric	none	none	AT1TE57060	none	none	TAG2	DNA/HAT	111.541	113.329	146.213	109.573	147.796	106.883	4.97436	0.0329932	No
	1.07	2.52	0.00441426	1_17216601	1	17216601	transposon_fragment	pericentromeric	none	none	AT1TE57070	none	none	ATHAT1	DNA/HAT	31.5017	32.0069	41.294	9.30624	12.5525	9.07773	2.51631	0.0163902	No
	1.1	2.76	0.00190842	1_17217201	1	17217201	transposon_fragment	pericentromeric	none	none	AT1TE57070	none	none	ATHAT1	DNA/HAT	38.2527	38.8662	50.1437	11.0366	14.8865	10.7656	2.76015	0.0083612	No
	4.85	1.47	1.32409e-09	1_17239401	1	17239401	transposon_fragment	pericentromeric	none	none	AT1TE57150	AT1G46480	WUSCHEL related homeobox 4	BRODYAGA1A	DNA/MuDR	17.8939	18.1809	23.4562	0.30149	0.406659	0.294087	1.46873	5.09092e-08	No
	1.42	1.91	0.00172951	1_17239601	1	17239601	transposon_fragment	pericentromeric	none	none	AT1TE57155	AT1G46480	WUSCHEL related homeobox 4	ATDNATA1	DNA/Mariner	20.7356	21.0681	27.1812	4.7623	6.42354	4.64537	1.90612	0.00767187	No
	2.99	0.74	0.000267271	1_17241401	1	17241401	transposon_fragment	pericentromeric	none	none	AT1TE57160	none	none	HELITRONY1E	RC/Helitron	8.6018	8.73976	11.2757	0.600624	0.81014	0.585876	0.739427	0.00179361	No
	4.97	0.04	0.000553221	1_17243001	1	17243001	transposon_fragment	pericentromeric	none	none	AT1TE57175	none	none	ATREP3	RC/Helitron	4.22548	4.29325	5.53898	0	0	0	0.0414182	0.00323667	No
	3.06	0.24	0.00301453	1_17245801	1	17245801	transposon_fragment	pericentromeric	none	none	AT1TE57180	none	none	ATREP4	RC/Helitron	5.07807	5.15951	6.65659	0.301917	0.407235	0.294504	0.241715	0.0117343	No
	-0.81	3.16	0.00976213	1_17246201	1	17246201	transposon_fragment	pericentromeric	none	none	AT1TE57190	none	none	HELITRONY1D	RC/Helitron	29.0537	29.5197	38.0851	31.7395	42.8111	30.9601	3.16365	0.0323414	No
	3.35	0.4	0.000725387	1_17246401	1	17246401	transposon_fragment	pericentromeric	none	none	AT1TE57190	none	none	HELITRONY1D	RC/Helitron	6.17161	6.27059	8.09007	0.299223	0.403602	0.291876	0.403775	0.0039603	No
	3.94	1.85	2.43908e-10	1_17247601	1	17247601	transposon_fragment	pericentromeric	none	none	AT1TE57195	none	none	ATCOPIA38B	LTR/Copia	24.2082	24.5964	31.7333	0.903794	1.21907	0.881602	1.85159	1.1247e-08	No
	5.23	0.19	0.000169352	1_17254201	1	17254201	transposon_fragment	pericentromeric	none	none	AT1TE57210	none	none	HELITRONY3A	RC/Helitron	5.07243	5.15378	6.6492	0	0	0	0.188368	0.00125344	No
	2.3	1.85	5.79962e-06	1_17279601	1	17279601	transposon_fragment	pericentromeric	none	none	AT1TE57280	AT1G47056	VIER F-box protein 1	ATDNAI27T9C	DNA/MuDR	22.0008	22.3537	28.8398	2.71749	3.66544	2.65077	1.85093	7.72723e-05	No
	1.87	4.81	1.07653e-11	1_17290001	1	17290001	transposon_fragment	pericentromeric	none	none	AT1TE57300	AT1G47130	hypothetical protein	ATHATN3	DNA/HAT	195.934	199.076	256.84	33.3247	44.9494	32.5064	4.81155	6.92592e-10	No
	2.75	4.04	1.66332e-17	1_17293401	1	17293401	transposon_fragment	pericentromeric	none	none	AT1TE57310	none	none	RathE1_cons	RathE1_cons	123.413	125.392	161.776	11.3547	15.3156	11.0759	4.0432	3.64942e-15	No
	5.93	0.64	2.14097e-06	1_17299201	1	17299201	transposon_fragment	pericentromeric	none	none	AT1TE57325	AT1G47210	cyclin-dependent protein kinase 3;2	BRODYAGA1A	DNA/MuDR	8.35445	8.48843	10.9514	0	0	0	0.635466	3.28017e-05	No
	1.75	1.01	0.00599558	1_17315601	1	17315601	transposon_fragment	pericentromeric	none	none	AT1TE57380	AT1G07343		VANDAL13	DNA/MuDR	10.0216	10.1823	13.1368	1.79893	2.42645	1.75476	1.00688	0.0214665	No
	4.65	-0.13	0.00201376	1_17326001	1	17326001	transposon_fragment	pericentromeric	none	none	AT1TE57420	AT1G47270	tubby like protein 6	ATREP3	RC/Helitron	3.34169	3.39529	4.38046	0	0	0	-0.128028	0.00867824	No
	5.3	0.23	0.000113733	1_17332201	1	17332201	transposon_fragment	pericentromeric	AT1G47280	hypothetical protein	AT1TE57430	none	none	HELITRONY1B	RC/Helitron	5.35512	5.441	7.01977	0	0	0	0.234029	0.000908117	No
	0.98	2.2	0.0156416	1_17332401	1	17332401	transposon_fragment	pericentromeric	AT1G47280	hypothetical protein	AT1TE57435	none	none	ATREP11	RC/Helitron	24.1287	24.5157	31.6292	7.57734	10.2205	7.39128	2.19757	0.0480988	No
	2.23	0.29	0.0138614	1_17333601	1	17333601	transposon_fragment	pericentromeric	AT1G47280	hypothetical protein	AT1TE57445	AT1G47290	3beta-hydroxysteroid-dehydrogenase/decarboxylase isoform 1	ATREP4	RC/Helitron	5.04642	5.12735	6.61511	0.600402	0.80984	0.585659	0.286966	0.0433376	No
	1.29	1.58	0.0095823	1_17341001	1	17341001	transposon_fragment	pericentromeric	none	none	AT1TE57460	AT1G47310	signal peptidase I	ATREP11	RC/Helitron	15.4895	15.7379	20.3044	3.8994	5.25963	3.80365	1.58056	0.0318344	No
	5.87	0.58	3.69234e-06	1_17347801	1	17347801	transposon_fragment	pericentromeric	none	none	AT1TE57495	AT1G07353		ATDNA2T9C	DNA/MuDR	7.96083	8.0885	10.4355	0	0	0	0.581255	5.25145e-05	No
	4.36	1.09	3.87898e-07	1_17360601	1	17360601	transposon_fragment	pericentromeric	AT1G47350	F-box associated ubiquitination effector family protein	AT1TE57530	AT1G47350	F-box associated ubiquitination effector family protein	ATCOPIA49	LTR/Copia	12.6243	12.8268	16.5486	0.301574	0.406772	0.294169	1.09224	7.45879e-06	No
	3.14	0.28	0.00214452	1_17362601	1	17362601	transposable_element_gene	pericentromeric	none	none	AT1TE57530	AT1G47350	F-box associated ubiquitination effector family protein	ATCOPIA49	LTR/Copia	5.2991	5.38409	6.94634	0.299116	0.403456	0.291771	0.276869	0.00891201	No
	2.24	0.92	0.0013245	1_17363401	1	17363401	transposable_element_gene	pericentromeric	none	none	AT1TE57530	none	none	ATCOPIA49	LTR/Copia	9.68202	9.8373	12.6917	1.20866	1.63028	1.17898	0.915532	0.00630965	No
	4.63	-0.13	0.00208728	1_17364201	1	17364201	transposable_element_gene	pericentromeric	none	none	AT1TE57530	none	none	ATCOPIA49	LTR/Copia	3.31244	3.36557	4.34212	0	0	0	-0.131758	0.00880513	No
	2.3	0.69	0.00282123	1_17364401	1	17364401	transposable_element_gene	pericentromeric	none	none	AT1TE57530	none	none	ATCOPIA49	LTR/Copia	7.76217	7.88666	10.1751	0.910555	1.22818	0.888196	0.685712	0.0110739	No
	2.54	1.35	3.49841e-05	1_17365001	1	17365001	transposable_element_gene	pericentromeric	none	none	AT1TE57530	none	none	ATCOPIA49	LTR/Copia	14.7096	14.9455	19.2821	1.50465	2.02951	1.4677	1.35373	0.000346351	No
	1.94	0.72	0.00748913	1_17365201	1	17365201	transposable_element_gene	pericentromeric	none	none	AT1TE57530	none	none	ATCOPIA49	LTR/Copia	7.789	7.91391	10.2102	1.2006	1.61941	1.17112	0.72183	0.0259021	No
	5.05	0.09	0.000384138	1_17370001	1	17370001	transposon_fragment	pericentromeric	none	none	AT1TE57540	AT1G47370	Toll-Interleukin-Resistance (TIR) domain family protein	ATENSPM8	DNA/En-Spm	4.47653	4.54832	5.86806	0	0	0	0.0886951	0.00240135	No
	5.14	0.14	0.000257056	1_17370201	1	17370201	transposon_fragment	pericentromeric	none	none	AT1TE57540	AT1G47370	Toll-Interleukin-Resistance (TIR) domain family protein	ATENSPM8	DNA/En-Spm	4.76444	4.84085	6.24547	0	0	0	0.138334	0.00174874	No
	2.66	0.53	0.00190974	1_17376401	1	17376401	transposon_fragment	pericentromeric	none	none	AT1TE57560	AT1G47389	transmembrane protein	ATREP15	RC/Helitron	6.82248	6.9319	8.94326	0.600539	0.810025	0.585793	0.531798	0.00836563	No
	-1.07	4.04	0.000131045	1_17381401	1	17381401	transposon_fragment	pericentromeric	none	none	AT1TE57565	AT1G47395	hypothetical protein	ATHATN2	DNA/HAT	48.4314	49.2081	63.4864	63.2027	85.2497	61.6507	4.03727	0.00102008	No
	4.74	-0.08	0.00139084	1_1739201	1	1739201	transposon_fragment	non-pericentromeric	none	none	AT1TE05700	AT1G05800	alpha/beta-Hydrolases superfamily protein	TA11	LINE/L1	3.57846	3.63585	4.69083	0	0	0	-0.0763749	0.00645975	No
	5.73	0.5	9.28165e-06	1_17398001	1	17398001	transposon_fragment	pericentromeric	none	none	AT1TE57605	AT1G47420	succinate dehydrogenase 5	BRODYAGA1A	DNA/MuDR	7.23307	7.34907	9.48147	0	0	0	0.495577	0.00011473	No
	4.06	2.76	5.67621e-17	1_17404201	1	17404201	transposon_fragment	pericentromeric	none	none	AT1TE57630	AT1G47450	prolamin-like protein (DUF784)	ATLANTYS3	LTR/Gypsy	50.409	51.2175	66.0787	1.80032	2.42833	1.75612	2.7633	1.12744e-14	No
	1.24	1.64	0.0106761	1_17406401	1	17406401	transposon_fragment	pericentromeric	none	none	AT1TE57655	none	none	ATHILA4	LTR/Gypsy	16.15	16.409	21.1702	4.2054	5.67237	4.10214	1.63971	0.0349267	No
	2.59	0.49	0.0027738	1_17408201	1	17408201	transposon_fragment	pericentromeric	none	none	AT1TE57655	none	none	ATHILA4	LTR/Gypsy	6.48745	6.59149	8.50408	0.600863	0.810462	0.586109	0.490465	0.0109129	No
	1.18	1.76	0.0110788	1_17410801	1	17410801	transposon_fragment	pericentromeric	none	none	AT1TE57680	none	none	VANDAL3	DNA/MuDR	17.6651	17.9484	23.1563	4.79741	6.4709	4.67961	1.75973	0.036074	No
	1.12	1.86	0.0128837	1_17412601	1	17412601	transposon_fragment	pericentromeric	none	none	AT1TE57695	none	none	VANDAL3	DNA/MuDR	18.9575	19.2616	24.8505	5.39776	7.28066	5.26522	1.86127	0.0409474	No
	3.64	1.2	1.21044e-06	1_17413801	1	17413801	transposon_fragment	pericentromeric	none	none	AT1TE57705	none	none	ATLINEIII	LINE/L1	13.6742	13.8935	17.9249	0.604485	0.815348	0.589642	1.19644	2.00807e-05	No
	1.78	1.03	0.00493036	1_17414001	1	17414001	transposon_fragment	pericentromeric	none	none	AT1TE57705	none	none	ATLINEIII	LINE/L1	10.3003	10.4655	13.5022	1.8098	2.44112	1.76536	1.03422	0.0180742	No
	2.42	0.38	0.00647421	1_17416201	1	17416201	transposon_fragment	pericentromeric	none	none	AT1TE57710	AT1G47480	alpha/beta-Hydrolases superfamily protein	TAG3N1	DNA/HAT	5.69746	5.78883	7.46852	0.595401	0.803094	0.580781	0.377039	0.0228649	No
	3.9	0.77	2.08643e-05	1_17416401	1	17416401	transposon_fragment	pericentromeric	none	none	AT1TE57715	AT1G47480	alpha/beta-Hydrolases superfamily protein	ATMUNX1	DNA/MuDR	9.18731	9.33465	12.0432	0.301835	0.407125	0.294424	0.767974	0.000226229	No
	4.6	-0.14	0.00227246	1_17428601	1	17428601	transposon_fragment	pericentromeric	none	none	AT1TE57750	none	none	ATCOPIA57	LTR/Copia	3.24369	3.29571	4.25199	0	0	0	-0.140666	0.00919848	No
	3.4	0.45	0.000541409	1_17430201	1	17430201	transposon_fragment	pericentromeric	none	none	AT1TE57755	AT1G47495	hypothetical protein	ATCOPIA57	LTR/Copia	6.45346	6.55696	8.45952	0.301806	0.407086	0.294396	0.445187	0.00318002	No
	4.38	1.76	9.65768e-11	1_17430601	1	17430601	transposon_fragment	pericentromeric	none	none	AT1TE57765	AT1G47500	RNA-binding protein 47C'	HELITRONY1D	RC/Helitron	22.7684	23.1335	29.8459	0.597817	0.806353	0.583137	1.76212	4.96356e-09	No
	5.05	0.09	0.000393734	1_17432201	1	17432201	transposon_fragment	pericentromeric	AT1G47497	Polynucleotidyl transferase, ribonuclease H-like superfamily protein	AT1TE57770	AT1G47500	RNA-binding protein 47C'	HELITRONY1D	RC/Helitron	4.45532	4.52678	5.84027	0	0	0	0.0862936	0.00244821	No
	-1.16	2.25	0.00232316	1_17439201	1	17439201	transposon_fragment	pericentromeric	none	none	AT1TE57790	AT1G47510	inositol polyphosphate 5-phosphatase 11	BRODYAGA1A	DNA/MuDR	12.7724	12.9772	16.7427	17.8566	24.0855	17.4181	2.25315	0.00934863	No
	3.07	0.24	0.00292972	1_17439801	1	17439801	transposon_fragment	pericentromeric	none	none	AT1TE57795	AT1G47510	inositol polyphosphate 5-phosphatase 11	HELITRONY3	RC/Helitron	5.10482	5.18669	6.69166	0.301915	0.407232	0.294502	0.244544	0.0114505	No
	5.6	0.41	2.11968e-05	1_17447601	1	17447601	transposon_fragment	pericentromeric	none	none	AT1TE57810	none	none	HELITRONY3	RC/Helitron	6.60185	6.70773	8.65404	0	0	0	0.413305	0.000228622	No
	1.76	2.48	1.13185e-05	1_17447801	1	17447801	transposon_fragment	pericentromeric	none	none	AT1TE57815	none	none	HELITRONY3	RC/Helitron	34.2844	34.8342	44.9417	6.2595	8.44301	6.1058	2.48064	0.000134847	No
	1.06	2.55	0.0045313	1_17448401	1	17448401	transposon_fragment	pericentromeric	none	none	AT1TE57820	none	none	ARNOLDY2	DNA/MuDR	32.2455	32.7627	42.2691	9.59781	12.9458	9.36214	2.54877	0.0167631	Yes
	-0.68	4.68	0.0091657	1_17448601	1	17448601	transposon_fragment	pericentromeric	none	none	AT1TE57820	none	none	ARNOLDY2	DNA/MuDR	89.8061	91.2464	117.722	89.6523	120.926	87.4509	4.67886	0.030721	Yes
	-0.78	4.01	0.00485768	1_17449801	1	17449801	transposon_fragment	pericentromeric	none	none	AT1TE57825	AT1G47530	MATE efflux family protein	ARNOLDY2	DNA/MuDR	53.8977	54.7621	70.6519	57.7692	77.9208	56.3507	4.01345	0.0178325	No
	4.62	-0.14	0.00220421	1_17455001	1	17455001	transposon_fragment	pericentromeric	none	none	AT1TE57845	AT1G47550	exocyst complex component sec3A	ATENSPM2	DNA/En-Spm	3.26832	3.32074	4.28428	0	0	0	-0.137469	0.0090362	No
	4.96	0.04	0.000574867	1_17465201	1	17465201	transposon_fragment	pericentromeric	none	none	AT1TE57880	AT1G47560	exocyst complex component sec3B	META1	LTR/Copia	4.19256	4.2598	5.49582	0	0	0	0.0376322	0.00329891	No
	6.11	0.76	5.3647e-07	1_17488801	1	17488801	transposon_fragment	pericentromeric	none	none	AT1TE57960	none	none	ATIS112A	DNA/Harbinger	9.43965	9.59104	12.374	0	0	0	0.759374	9.88628e-06	No
	5.52	0.36	3.43416e-05	1_17496001	1	17496001	transposon_fragment	pericentromeric	none	none	AT1TE57980	none	none	VANDAL20	DNA/MuDR	6.22555	6.3254	8.16077	0	0	0	0.364522	0.000340596	No
	2.01	1.18	0.00104214	1_17502201	1	17502201	transposon_fragment	pericentromeric	none	none	AT1TE57995	none	none	ATREP2	RC/Helitron	12.0496	12.2429	15.7953	1.79781	2.42495	1.75367	1.17758	0.0051827	No
	3.76	0.67	5.68808e-05	1_17503601	1	17503601	transposable_element_gene	pericentromeric	none	none	AT1TE58005	AT1G47610	Transducin/WD40 repeat-like superfamily protein	ATLINE1_2	LINE/L1	8.3434	8.47721	10.937	0.301874	0.407177	0.294462	0.674152	0.000516695	No
	3.48	1.09	5.03089e-06	1_17511401	1	17511401	transposon_fragment	pericentromeric	none	none	AT1TE58030	AT1G47620	cytochrome P450, family 96, subfamily A, polypeptide 8	ATREP15	RC/Helitron	12.2082	12.404	16.0032	0.600751	0.810311	0.585999	1.08703	6.82635e-05	No
	2.94	0.18	0.00501742	1_17511601	1	17511601	transposon_fragment	pericentromeric	none	none	AT1TE58030	AT1G47620	cytochrome P450, family 96, subfamily A, polypeptide 8	ATREP15	RC/Helitron	4.65556	4.73022	6.10275	0.302172	0.407579	0.294752	0.181063	0.0183671	No
	3.54	0.52	0.00024903	1_17512401	1	17512401	transposon_fragment	pericentromeric	none	none	AT1TE58035	none	none	ATREP4	RC/Helitron	7.04259	7.15554	9.23179	0.299309	0.403718	0.29196	0.519675	0.00171296	No
	2.12	2.55	1.97828e-07	1_17515201	1	17515201	transposon_fragment	pericentromeric	none	none	AT1TE58055	none	none	VANDAL5A	DNA/MuDR	37.8026	38.4088	49.5536	5.36533	7.23691	5.23358	2.5512	4.16232e-06	No
	1.61	1.36	0.00343411	1_17515601	1	17515601	transposon_fragment	pericentromeric	none	none	AT1TE58060	none	none	ATDNA1T9A	DNA/MuDR	13.4774	13.6936	17.6669	2.68817	3.62589	2.62217	1.35951	0.013157	No
	2.44	0.41	0.00560841	1_17520401	1	17520401	transposon_fragment	pericentromeric	none	none	AT1TE58075	AT1G47640	seven transmembrane domain protein	ATCOPIA38A	LTR/Copia	5.89593	5.99049	7.72869	0.6059	0.817256	0.591022	0.413718	0.02026	Yes
	-0.75	6.32	0.00194408	1_17525001	1	17525001	transposon_fragment	pericentromeric	none	none	AT1TE58075	AT1G47655	Dof-type zinc finger DNA-binding family protein	ATCOPIA38A	LTR/Copia	273.24	277.623	358.178	285.702	385.363	278.686	6.31512	0.00849623	Yes
	1.21	2.97	0.000408915	1_17543001	1	17543001	transposon_fragment	pericentromeric	none	none	AT1TE58130	AT1G47690	hypothetical protein	ATREP11	RC/Helitron	45.6444	46.3764	59.833	12.2196	16.4822	11.9196	2.9667	0.00251028	No
	3.35	0.41	0.0007177	1_17544401	1	17544401	transposon_fragment	pericentromeric	AT1G47690	hypothetical protein	AT1TE58140	none	none	ATCOPIA36	LTR/Copia	6.23184	6.33178	8.16902	0.30182	0.407104	0.294409	0.41198	0.00392496	No
	2.7	2.5	8.42109e-10	1_17544601	1	17544601	transposon_fragment	pericentromeric	AT1G47690	hypothetical protein	AT1TE58140	none	none	ATCOPIA36	LTR/Copia	38.2229	38.8359	50.1045	3.5924	4.84554	3.50419	2.49781	3.40391e-08	No
	2.92	1.09	3.87156e-05	1_17547601	1	17547601	transposon_fragment	pericentromeric	AT1G47700	hypothetical protein	AT1TE58165	AT1G47695	F-box/RNI/FBD-like domain protein	ATCOPIA36	LTR/Copia	11.907	12.098	15.6083	0.903728	1.21898	0.881537	1.08595	0.000377212	No
	2.13	0.85	0.00255191	1_17547801	1	17547801	transposon_fragment	pericentromeric	AT1G47700	hypothetical protein	AT1TE58165	AT1G47695	F-box/RNI/FBD-like domain protein	ATCOPIA36	LTR/Copia	8.97799	9.12198	11.7688	1.20936	1.63122	1.17967	0.849255	0.0101283	No
	2.65	0.53	0.00196101	1_17550801	1	17550801	transposon_fragment	pericentromeric	none	none	AT1TE58185	none	none	ATREP4	RC/Helitron	6.79875	6.90778	8.91215	0.600878	0.810483	0.586124	0.529799	0.00852994	No
	-0.9	2.86	0.00646639	1_17552201	1	17552201	transposon_fragment	pericentromeric	none	none	AT1TE58195	none	none	ATREP3	RC/Helitron	22.4006	22.7598	29.3638	26.1569	35.2812	25.5146	2.8581	0.0228428	No
	-1.04	1.98	0.0106998	1_17552401	1	17552401	transposon_fragment	pericentromeric	none	none	AT1TE58195	none	none	ATREP3	RC/Helitron	10.956	11.1317	14.3617	14.1347	19.0654	13.7877	1.9838	0.0349898	No
	2.9	0.14	0.00606559	1_17554001	1	17554001	transposon_fragment	pericentromeric	none	none	AT1TE58215	none	none	HELITRONY1E	RC/Helitron	4.48009	4.55194	5.87273	0.298983	0.403277	0.291641	0.142935	0.0216662	No
	6.04	0.71	9.76735e-07	1_17554201	1	17554201	transposon_fragment	pericentromeric	none	none	AT1TE58215	none	none	HELITRONY1E	RC/Helitron	8.98667	9.1308	11.7802	0	0	0	0.705802	1.66677e-05	No
	-0.75	6.2	0.00183122	1_17555001	1	17555001	transposon_fragment	pericentromeric	none	none	AT1TE58240	AT1G47710	Serine protease inhibitor (SERPIN) family protein	ATREP1	RC/Helitron	250.938	254.963	328.943	263.56	355.498	257.088	6.1964	0.00807598	No
	7.1	1.51	9.65146e-12	1_17563001	1	17563001	transposon_fragment	pericentromeric	none	none	AT1TE58290	AT1G47720	Primosome PriB/single-strand DNA-binding protein	ATREP10C	RC/Helitron	18.9139	19.2172	24.7933	0	0	0	1.50752	6.2794e-10	No
	2.91	0.15	0.00589514	1_17565201	1	17565201	transposon_fragment	pericentromeric	none	none	AT1TE58305	AT1G47740	PPPDE putative thiol peptidase family protein	ATREP10D	RC/Helitron	4.50717	4.57945	5.90822	0.298985	0.40328	0.291643	0.145983	0.0211585	No
	-0.7	3.7	0.0149547	1_17565601	1	17565601	transposon_fragment	pericentromeric	none	none	AT1TE58305	AT1G47740	PPPDE putative thiol peptidase family protein	ATREP10D	RC/Helitron	44.5504	45.2648	58.3989	45.13	60.8727	44.0218	3.69801	0.0462338	No
	1.83	1.74	0.000238268	1_17573001	1	17573001	transposon_fragment	pericentromeric	AT1G47760	AGAMOUS-like 102	AT1TE58330	none	none	BRODYAGA1A	DNA/MuDR	19.1602	19.4674	25.1161	3.30409	4.45666	3.22296	1.74406	0.00166427	No
	4.98	0.04	0.000540753	1_17573201	1	17573201	transposon_fragment	pericentromeric	AT1G47760	AGAMOUS-like 102	AT1TE58330	none	none	BRODYAGA1A	DNA/MuDR	4.24493	4.31301	5.56447	0	0	0	0.0436818	0.00317698	No
	1.01	2.42	0.00803118	1_17574601	1	17574601	transposon_fragment	pericentromeric	none	none	AT1TE58335	none	none	ATCOPIA95	LTR/Copia	28.9439	29.4081	37.9411	8.88676	11.9867	8.66855	2.41804	0.0275537	No
	5.55	0.38	2.98236e-05	1_17576801	1	17576801	transposon_fragment	pericentromeric	none	none	AT1TE58345	AT1G47765	F-box and associated interaction domains-containing protein	ATREP10D	RC/Helitron	6.35249	6.45437	8.32717	0	0	0	0.376455	0.000305443	No
	1.38	2.39	0.000490019	1_17577001	1	17577001	transposon_fragment	pericentromeric	none	none	AT1TE58345	AT1G47765	F-box and associated interaction domains-containing protein	ATREP10D	RC/Helitron	30.1484	30.6319	39.5201	7.15894	9.65619	6.98315	2.38775	0.00293357	No
	1.12	2.16	0.00639231	1_17577401	1	17577401	transposon_fragment	pericentromeric	none	none	AT1TE58345	AT1G47765	F-box and associated interaction domains-containing protein	ATREP10D	RC/Helitron	24.209	24.5972	31.7344	6.875	9.27321	6.70618	2.16475	0.0226316	No
	1.06	2.59	0.00393181	1_17579401	1	17579401	transposon_fragment	pericentromeric	none	none	AT1TE58355	AT1G07413		ATREP10D	RC/Helitron	33.478	34.0149	43.8847	9.97086	13.449	9.72603	2.59394	0.0148363	No
	1.67	3.09	1.46219e-06	1_17579601	1	17579601	transposon_fragment	pericentromeric	none	none	AT1TE58355	AT1G07413		ATREP10D	RC/Helitron	53.7506	54.6126	70.459	10.4791	14.1346	10.2218	3.08631	2.36095e-05	No
	2.69	0.04	0.0133274	1_17589601	1	17589601	transposon_fragment	pericentromeric	none	none	AT1TE58390	AT1G47770	Beta-galactosidase related protein	TSCL	LINE?	3.88659	3.94892	5.09474	0.302259	0.407696	0.294837	0.0426413	0.0420025	No
	1.56	1.75	0.00121956	1_17589801	1	17589801	transposon_fragment	pericentromeric	none	none	AT1TE58390	AT1G47770	Beta-galactosidase related protein	TSCL	LINE?	18.6065	18.9049	24.3904	3.88051	5.23414	3.78522	1.75134	0.00596819	No
	2.05	1.21	0.000760814	1_17590001	1	17590001	transposon_fragment	pericentromeric	none	none	AT1TE58390	AT1G47770	Beta-galactosidase related protein	TSCL	LINE?	12.4603	12.6601	16.3336	1.80949	2.4407	1.76506	1.21464	0.00413568	No
	2.69	0.93	0.000246922	1_17606001	1	17606001	transposon_fragment	pericentromeric	none	none	AT1TE58430	AT1G47813	hypothetical protein	ATREP2A	RC/Helitron	10.0988	10.2607	13.238	0.90338	1.21851	0.881197	0.925406	0.00170648	No
	2.91	0.15	0.00587902	1_17607001	1	17607001	transposon_fragment	pericentromeric	none	none	AT1TE58440	none	none	BRODYAGA2	DNA/MuDR	4.55562	4.62868	5.97174	0.302186	0.407597	0.294765	0.154156	0.0211124	No
	2.91	0.15	0.00585982	1_17607201	1	17607201	transposon_fragment	pericentromeric	none	none	AT1TE58445	none	none	BRODYAGA1A	DNA/MuDR	4.55562	4.62868	5.97174	0.301971	0.407308	0.294557	0.153968	0.0210523	No
	2.24	2.17	1.12388e-06	1_17607601	1	17607601	transposon_fragment	pericentromeric	none	none	AT1TE58445	none	none	BRODYAGA1A	DNA/MuDR	28.1542	28.6058	36.906	3.65301	4.92729	3.56331	2.16678	1.88128e-05	No
	2.7	0.56	0.00158864	1_17614801	1	17614801	transposon_fragment	pericentromeric	AT1G47830	SNARE-like superfamily protein	AT1TE58460	AT1G47830	SNARE-like superfamily protein	HELITRONY1D	RC/Helitron	7.06877	7.18214	9.26611	0.605621	0.81688	0.59075	0.556608	0.00710632	No
	3.03	1.91	2.1075e-08	1_17615001	1	17615001	transposon_fragment	pericentromeric	none	none	AT1TE58460	AT1G47830	SNARE-like superfamily protein	HELITRONY1D	RC/Helitron	24.4487	24.8408	32.0486	1.79128	2.41613	1.74729	1.91252	5.89818e-07	No
	1.05	3.63	0.000483917	1_17615401	1	17615401	transposon_fragment	pericentromeric	none	none	AT1TE58460	AT1G47830	SNARE-like superfamily protein	HELITRONY1D	RC/Helitron	72.4417	73.6035	94.9602	21.6974	29.2661	21.1646	3.63311	0.00290077	No
	4.93	0.03	0.000647696	1_17615601	1	17615601	transposon_fragment	pericentromeric	none	none	AT1TE58460	AT1G47830	SNARE-like superfamily protein	HELITRONY1D	RC/Helitron	4.09115	4.15676	5.36288	0	0	0	0.0257401	0.00359089	No
	2.1	1.25	0.000525061	1_17620201	1	17620201	transposon_fragment	pericentromeric	none	none	AT1TE58480	AT1G47840	hexokinase 3	ATREP3	RC/Helitron	12.9833	13.1916	17.0192	1.82103	2.45627	1.77632	1.25377	0.00310956	No
	2.2	1.31	0.0002398	1_17620401	1	17620401	transposon_fragment	pericentromeric	none	none	AT1TE58480	AT1G47840	hexokinase 3	ATREP3	RC/Helitron	13.8294	14.0512	18.1283	1.81081	2.44248	1.76635	1.31388	0.00167316	No
	3.52	2.11	1.02289e-10	1_17620601	1	17620601	transposable_element_gene	pericentromeric	none	none	AT1TE58485	AT1G47840	hexokinase 3	HELITRONY1E	RC/Helitron	29.3163	29.7865	38.4293	1.51198	2.0394	1.47485	2.10755	5.22719e-09	No
	1.3	1.49	0.011054	1_17621801	1	17621801	transposon_fragment	pericentromeric	none	none	AT1TE58490	none	none	TAT1_ATH	LTR/Gypsy	14.426	14.6574	18.9104	3.58998	4.84228	3.50183	1.49211	0.0360044	No
	2.87	1.8	1.84732e-07	1_17624601	1	17624601	transposon_fragment	pericentromeric	none	none	AT1TE58500	AT1G47845	hexokinase	ATCOPIA21	LTR/Copia	22.0031	22.356	28.8428	1.80016	2.42812	1.75596	1.79676	3.92257e-06	No
	1.07	2.34	0.00659531	1_17627201	1	17627201	transposon_fragment	pericentromeric	none	none	AT1TE58510	none	none	ATLINEIII	LINE/L1	27.5383	27.9799	36.0986	8.14364	10.9844	7.94368	2.34376	0.0232235	No
	5.11	1.68	3.1848e-11	1_17632201	1	17632201	transposon_fragment	pericentromeric	none	none	AT1TE58525	none	none	ATREP2A	RC/Helitron	21.4235	21.7671	28.083	0.301561	0.406754	0.294156	1.6779	1.83348e-09	No
	-0.8	3.57	0.00620348	1_17632801	1	17632801	transposon_fragment	pericentromeric	none	none	AT1TE58525	AT1G47870	winged-helix DNA-binding transcription factor family protein	ATREP2A	RC/Helitron	39.086	39.7128	51.2359	42.4982	57.3229	41.4547	3.57357	0.0220749	No
	2.52	1.87	1.01265e-06	1_17633001	1	17633001	transposon_fragment	pericentromeric	none	none	AT1TE58525	AT1G47870	winged-helix DNA-binding transcription factor family protein	ATREP2A	RC/Helitron	22.7834	23.1488	29.8656	2.39717	3.23338	2.33831	1.86811	1.71771e-05	No
	4.05	0.87	6.58194e-06	1_17640401	1	17640401	transposon_fragment	pericentromeric	none	none	AT1TE58560	none	none	ATCOPIA57	LTR/Copia	10.1967	10.3602	13.3664	0.301798	0.407074	0.294387	0.867566	8.59651e-05	No
	1.39	1.89	0.0023508	1_17640601	1	17640601	transposon_fragment	pericentromeric	none	none	AT1TE58560	none	none	ATCOPIA57	LTR/Copia	20.3516	20.6779	26.6779	4.79926	6.47339	4.68142	1.89225	0.00941106	No
	5.92	0.63	2.37475e-06	1_17652201	1	17652201	transposon_fragment	pericentromeric	none	none	AT1TE58600	AT1G47900	filament-like protein (DUF869)	ATREP4	RC/Helitron	8.25727	8.3897	10.8241	0	0	0	0.627599	3.58294e-05	No
	1.06	2.72	0.00294454	1_17652401	1	17652401	transposon_fragment	pericentromeric	none	none	AT1TE58600	AT1G47900	filament-like protein (DUF869)	ATREP4	RC/Helitron	36.7885	37.3785	48.2243	10.9303	14.7432	10.6619	2.71791	0.0114956	No
	0.91	4.58	0.000677828	1_17652601	1	17652601	transposon_fragment	pericentromeric	none	none	AT1TE58600	AT1G47900	filament-like protein (DUF869)	ATREP4	RC/Helitron	139.487	141.724	182.847	46.1146	62.2007	44.9822	4.58213	0.0037327	No
	2.88	3.7	8.05717e-17	1_17652801	1	17652801	transposon_fragment	pericentromeric	none	none	AT1TE58600	AT1G47900	filament-like protein (DUF869)	ATREP4	RC/Helitron	96.7439	98.2954	126.817	8.11554	10.9465	7.91626	3.70037	1.56194e-14	No
	2.05	0.54	0.0099301	1_17654401	1	17654401	transposon_fragment	pericentromeric	none	none	AT1TE58615	none	none	ATREP6	RC/Helitron	6.51399	6.61846	8.53888	0.912041	1.23019	0.889646	0.53899	0.0328097	No
	1.55	1.77	0.00126265	1_17654601	1	17654601	transposon_fragment	pericentromeric	none	none	AT1TE58615	none	none	ATREP6	RC/Helitron	18.8318	19.1338	24.6857	3.94961	5.32735	3.85263	1.77144	0.00614088	No
	1.97	2.97	6.50449e-08	1_17654801	1	17654801	transposon_fragment	pericentromeric	none	none	AT1TE58615	none	none	ATREP6	RC/Helitron	51.4054	52.2299	67.3849	8.11527	10.9461	7.916	2.97465	1.58819e-06	No
	1.36	3.4	2.09099e-05	1_17655001	1	17655001	transposon_fragment	pericentromeric	none	none	AT1TE58615	none	none	ATREP6	RC/Helitron	64.7566	65.7952	84.8863	15.6738	21.1413	15.289	3.40233	0.00022666	No
	-0.67	5.24	0.0073106	1_17655201	1	17655201	transposon_fragment	pericentromeric	none	none	AT1TE58615	none	none	ATREP6	RC/Helitron	133.363	135.502	174.819	132.459	178.664	129.206	5.23947	0.0253655	No
	1.44	2.41	0.000298016	1_17660401	1	17660401	transposon_fragment	pericentromeric	none	none	AT1TE58630	AT1G47920	RNI-like superfamily protein	TNAT1A	DNA	30.8976	31.3931	40.5022	7.02659	9.47769	6.85406	2.41055	0.0019703	No
	2.8	0.09	0.008897	1_17666401	1	17666401	transposon_fragment	pericentromeric	none	none	AT1TE58655	AT1G47940	Pentatricopeptide repeat (PPR) superfamily protein	BRODYAGA2	DNA/MuDR	4.17107	4.23796	5.46765	0.29894	0.403219	0.291599	0.0909333	0.0300028	No
	1.13	3.14	0.000616327	1_17666601	1	17666601	transposon_fragment	pericentromeric	none	none	AT1TE58660	AT1G47940	Pentatricopeptide repeat (PPR) superfamily protein	ATHATN5	DNA/HAT	51.0553	51.8741	66.9259	14.4514	19.4924	14.0965	3.1417	0.0034595	No
	4.3	1.04	6.8103e-07	1_17666801	1	17666801	transposon_fragment	pericentromeric	none	none	AT1TE58660	AT1G47940	Pentatricopeptide repeat (PPR) superfamily protein	ATHATN5	DNA/HAT	12.0801	12.2739	15.8353	0.29959	0.404096	0.292234	1.04296	1.21815e-05	No
	0.79	3.95	0.00578938	1_17680801	1	17680801	transposon_fragment	pericentromeric	none	none	AT1TE58700	none	none	ATCOPIA51	LTR/Copia	86.2321	87.615	113.037	31.0472	41.8774	30.2849	3.95354	0.0208299	No
	2.87	0.14	0.00672105	1_17685201	1	17685201	transposon_fragment	pericentromeric	none	none	AT1TE58725	AT1G47970	nucleolin	ATREP6	RC/Helitron	4.42799	4.499	5.80443	0.302194	0.407608	0.294773	0.13973	0.0235937	No
	5.05	1.62	8.08484e-11	1_17686601	1	17686601	transposon_fragment	non-pericentromeric	none	none	AT1TE58730	AT1G47970	nucleolin	ATREP10D	RC/Helitron	20.45	20.778	26.8069	0.299803	0.404383	0.292441	1.62002	4.21694e-09	No
	6.51	1.05	1.32007e-08	1_17690801	1	17690801	transposon_fragment	non-pericentromeric	none	none	AT1TE58750	none	none	ATCOPIA11	LTR/Copia	12.4974	12.6978	16.3822	0	0	0	1.04812	3.90133e-07	No
	5.37	0.28	7.86981e-05	1_17691001	1	17691001	transposon_fragment	non-pericentromeric	none	none	AT1TE58750	none	none	ATCOPIA11	LTR/Copia	5.61284	5.70285	7.3576	0	0	0	0.275674	0.000673972	No
	4.67	-0.12	0.00190269	1_17691201	1	17691201	transposon_fragment	non-pericentromeric	none	none	AT1TE58750	none	none	ATCOPIA11	LTR/Copia	3.38801	3.44235	4.44118	0	0	0	-0.122123	0.00834111	No
	4.76	-0.07	0.00131656	1_17706401	1	17706401	transposon_fragment	non-pericentromeric	AT1G48000	myb domain protein 112	AT1TE58805	AT1G48000	myb domain protein 112	ATREP15	RC/Helitron	3.62366	3.68177	4.75008	0	0	0	-0.0707216	0.00628351	No
	2.34	0.71	0.00230899	1_17709201	1	17709201	transposon_fragment	non-pericentromeric	none	none	AT1TE58820	none	none	HELITRONY3	RC/Helitron	7.94755	8.07501	10.4181	0.910494	1.2281	0.888137	0.709608	0.00929807	Yes
	-1.4	0.92	0.0150411	1_17710001	1	17710001	transposon_fragment	non-pericentromeric	none	none	AT1TE58820	none	none	HELITRONY3	RC/Helitron	3.8195	3.88076	5.0068	6.41796	8.65674	6.26037	0.915826	0.0464681	Yes
	-0.74	3.49	0.0126648	1_17714201	1	17714201	transposon_fragment	non-pericentromeric	none	none	AT1TE58825	AT1G48010	Plant invertase/pectin methylesterase inhibitor superfamily protein	ATGP1	LTR/Gypsy	37.8655	38.4728	49.636	39.3735	53.1082	38.4067	3.49018	0.0403844	Yes
	1.67	2.08	0.000156722	1_17714601	1	17714601	transposon_fragment	non-pericentromeric	none	none	AT1TE58825	AT1G48010	Plant invertase/pectin methylesterase inhibitor superfamily protein	ATGP1	LTR/Gypsy	24.6675	25.0631	32.3354	4.76236	6.42361	4.64542	2.07657	0.00118956	Yes
	1.56	1.97	0.000488201	1_17715401	1	17715401	transposon_fragment	non-pericentromeric	none	none	AT1TE58830	none	none	RathE3_cons	RathE3_cons	22.3989	22.7581	29.3616	4.66697	6.29495	4.55237	1.97279	0.00292365	No
	3.07	0.24	0.00297525	1_17727401	1	17727401	transposon_fragment	non-pericentromeric	none	none	AT1TE58880	AT1G48060	F-box/associated interaction domain protein	ATHPOGON3	DNA/Pogo	5.04658	5.12751	6.61531	0.299068	0.403393	0.291725	0.235889	0.0115962	No
	2.01	0.5	0.0122792	1_17813401	1	17813401	transposon_fragment	non-pericentromeric	none	none	AT1TE59135	AT1G48240	Putative plant snare 12	ATMU3	DNA/MuDR	6.26343	6.36388	8.21043	0.904047	1.21941	0.881849	0.50272	0.039382	No
	5.31	0.24	0.000109515	1_17819001	1	17819001	transposon_fragment	non-pericentromeric	none	none	AT1TE59150	AT1G48260	CBL-interacting protein kinase 17	ATREP10D	RC/Helitron	5.38785	5.47426	7.06267	0	0	0	0.237341	0.000886232	No
	-1.01	2.08	0.011108	1_17821001	1	17821001	transposon_fragment	non-pericentromeric	none	none	AT1TE59155	none	none	ATDNA2T9B	DNA/MuDR	11.9433	12.1348	15.6559	15.0437	20.2914	14.6743	2.07976	0.0361572	No
	3.71	0.62	8.51268e-05	1_17822601	1	17822601	transposon_fragment	non-pericentromeric	none	none	AT1TE59165	none	none	HELITRONY1C	RC/Helitron	7.98521	8.11328	10.4674	0.299376	0.403807	0.292025	0.622152	0.000718585	No
	5.43	0.32	5.51463e-05	1_17822801	1	17822801	transposon_fragment	non-pericentromeric	none	none	AT1TE59165	none	none	HELITRONY1C	RC/Helitron	5.86434	5.95839	7.68728	0	0	0	0.315439	0.000503374	No
	1.09	1.85	0.0156022	1_17823401	1	17823401	transposon_fragment	non-pericentromeric	none	none	AT1TE59170	none	none	ATDNA2T9C	DNA/MuDR	18.6806	18.9802	24.4875	5.41914	7.3095	5.28607	1.84895	0.0479922	No
	0.96	3.49	0.00167935	1_17823601	1	17823601	transposon_fragment	non-pericentromeric	none	none	AT1TE59170	AT1G48267		ATDNA2T9C	DNA/MuDR	64.1017	65.1298	84.0278	20.4205	27.5438	19.9191	3.49119	0.0074734	No
	2.15	2.5	1.95223e-07	1_17824601	1	17824601	transposon_fragment	non-pericentromeric	none	none	AT1TE59180	AT1G48267		ATHATN3A	DNA/HAT	36.5292	37.115	47.8843	5.05384	6.81677	4.92974	2.50046	4.11717e-06	No
	0.99	3.45	0.00141616	1_17825001	1	17825001	transposon_fragment	non-pericentromeric	none	none	AT1TE59180	AT1G48267		ATHATN3A	DNA/HAT	62.5461	63.5492	81.9886	19.6004	26.4376	19.1191	3.4516	0.00652438	No
	0.9	4.15	0.00123675	1_17825201	1	17825201	transposon_fragment	non-pericentromeric	none	none	AT1TE59180	AT1G48267		ATHATN3A	DNA/HAT	102.237	103.877	134.018	33.9888	45.8451	33.1542	4.14973	0.00603579	No
	3.12	0.28	0.00225698	1_17830601	1	17830601	transposon_fragment	non-pericentromeric	none	none	AT1TE59190	AT1G48270	G-protein-coupled receptor 1	ATREP10	RC/Helitron	5.29922	5.38421	6.9465	0.302089	0.407467	0.294671	0.279546	0.00918414	No
	1.28	3.17	0.000111442	1_17838801	1	17838801	transposon_fragment	non-pericentromeric	none	none	AT1TE59210	AT1G07483		ATCOPIA95	LTR/Copia	53.7632	54.6254	70.4756	13.7148	18.499	13.3781	3.17242	0.000896081	No
	4.8	1.43	2.53137e-09	1_17839001	1	17839001	transposon_fragment	non-pericentromeric	none	none	AT1TE59220	AT1G07483		HELITRONY3	RC/Helitron	17.2719	17.5489	22.6409	0.301621	0.406836	0.294215	1.4295	9.04566e-08	No
	6.63	1.14	3.46521e-09	1_17839801	1	17839801	transposon_fragment	non-pericentromeric	none	none	AT1TE59225	AT1G07483		ATREP3	RC/Helitron	13.6061	13.8243	17.8356	0	0	0	1.14157	1.199e-07	No
	3	3.11	2.16407e-14	1_17840401	1	17840401	transposon_fragment	non-pericentromeric	none	none	AT1TE59230	AT1G07483		RP1_AT	DNA	62.7737	63.7805	82.287	4.80621	6.48276	4.68819	3.11369	2.53968e-12	No
	2.46	0.77	0.0011143	1_17845601	1	17845601	transposon_fragment	non-pericentromeric	none	none	AT1TE59240	AT1G48300	diacylglycerol acyltransferase	BRODYAGA1A	DNA/MuDR	8.56197	8.69928	11.2235	0.897115	1.21006	0.875086	0.770743	0.00550194	No
	-1.17	1.76	0.00742978	1_17847201	1	17847201	transposon_fragment	non-pericentromeric	AT1G48300	diacylglycerol acyltransferase	AT1TE59245	AT1G48300	diacylglycerol acyltransferase	VANDAL21	DNA/MuDR	8.60174	8.73969	11.2756	12.1883	16.44	11.889	1.75642	0.0257238	No
	-1.82	1.19	0.000693345	1_17847401	1	17847401	transposon_fragment	non-pericentromeric	AT1G48300	diacylglycerol acyltransferase	AT1TE59245	none	none	VANDAL21	DNA/MuDR	3.9605	4.02402	5.19163	8.92631	12.0401	8.70713	1.19092	0.00380711	No
	2.29	0.94	0.000969253	1_17873401	1	17873401	transposon_fragment	non-pericentromeric	none	none	AT1TE59310	AT1G48370	YELLOW STRIPE like 8	ATREP15	RC/Helitron	9.95253	10.1121	13.0463	1.20023	1.61891	1.17076	0.939221	0.00488021	No
	5.85	0.59	3.78778e-06	1_17873601	1	17873601	transposon_fragment	non-pericentromeric	none	none	AT1TE59310	AT1G48370	YELLOW STRIPE like 8	ATREP15	RC/Helitron	7.87925	8.00561	10.3285	0	0	0	0.585696	5.36734e-05	No
	0.78	3.93	0.00659118	1_17873801	1	17873801	transposon_fragment	non-pericentromeric	none	none	AT1TE59320	AT1G48370	YELLOW STRIPE like 8	ATLINE2	LINE/L1	84.5698	85.9261	110.858	30.719	41.4347	29.9647	3.9277	0.0232145	No
	4.88	-0.01	0.00081015	1_17882801	1	17882801	transposon_fragment	non-pericentromeric	AT1G48400	F-box/RNI-like/FBD-like domains-containing protein	AT1TE59350	AT1G48390	RNI-like superfamily protein	VANDAL1	DNA/MuDR	3.96486	4.02845	5.19734	0	0	0	-0.00870595	0.0043626	No
	2.89	1.06	5.21209e-05	1_17899201	1	17899201	transposon_fragment	non-pericentromeric	none	none	AT1TE59405	AT1G48420	D-cysteine desulfhydrase	ATMU6N1	DNA/MuDR	11.6248	11.8112	15.2383	0.904151	1.21955	0.88195	1.06195	0.0004801	No
	3.15	0.84	8.5024e-05	1_17899601	1	17899601	transposon_fragment	non-pericentromeric	none	none	AT1TE59410	AT1G48420	D-cysteine desulfhydrase	ATREP1	RC/Helitron	9.60642	9.76049	12.5926	0.596478	0.804548	0.581832	0.838631	0.000717792	No
	1.31	4.5	1.76599e-06	1_17899801	1	17899801	transposon_fragment	non-pericentromeric	none	none	AT1TE59415	AT1G48420	D-cysteine desulfhydrase	ATREP3	RC/Helitron	142.805	145.096	187.197	35.7233	48.1847	34.8462	4.49694	2.78329e-05	No
	5.53	0.37	3.20088e-05	1_17917801	1	17917801	transposon_fragment	non-pericentromeric	none	none	AT1TE59470	AT1G48480	receptor-like kinase 1	DT1	DNA/Mariner	6.28874	6.3896	8.24361	0	0	0	0.370483	0.000322651	No
	1.83	1.06	0.00349469	1_17938001	1	17938001	transposon_fragment	non-pericentromeric	none	none	AT1TE59540	AT1G48520	GLU-ADT subunit B	ATMU3N1	DNA/MuDR	10.6559	10.8268	13.9683	1.79829	2.42558	1.75413	1.06167	0.0133659	No
	1.28	1.51	0.0125244	1_17939201	1	17939201	transposon_fragment	non-pericentromeric	none	none	AT1TE59545	AT1G48520	GLU-ADT subunit B	HELITRONY1C	RC/Helitron	14.5111	14.7438	19.0218	3.6769	4.95951	3.58661	1.50962	0.0400308	No
	2.95	0.18	0.00483786	1_17939401	1	17939401	transposon_fragment	non-pericentromeric	none	none	AT1TE59545	AT1G48520	GLU-ADT subunit B	HELITRONY1C	RC/Helitron	4.68727	4.76244	6.14431	0.301959	0.407291	0.294544	0.18438	0.0177666	No
	4.06	0.86	6.37126e-06	1_17976801	1	17976801	transposon_fragment	non-pericentromeric	none	none	AT1TE59660	AT1G48620	high mobility group A5	HELITRONY3	RC/Helitron	10.1586	10.3216	13.3165	0.299502	0.403978	0.292148	0.862346	8.37008e-05	No
	2.9	0.15	0.00600114	1_17977401	1	17977401	transposon_fragment	non-pericentromeric	none	none	AT1TE59660	AT1G48620	high mobility group A5	HELITRONY3	RC/Helitron	4.53286	4.60556	5.94191	0.301973	0.40731	0.294558	0.151412	0.0214808	No
	6.71	1.2	1.38064e-09	1_17978601	1	17978601	transposon_fragment	non-pericentromeric	none	none	AT1TE59670	AT1G48620	high mobility group A5	HELITRONY1B	RC/Helitron	14.4283	14.6597	18.9134	0	0	0	1.20155	5.28317e-08	No
	5.93	0.63	2.22388e-06	1_17998001	1	17998001	transposon_fragment	non-pericentromeric	AT1G48660	Auxin-responsive GH3 family protein	AT1TE59730	AT1G48660	Auxin-responsive GH3 family protein	BRODYAGA2	DNA/MuDR	8.31872	8.45213	10.9046	0	0	0	0.63259	3.38409e-05	No
	1.59	2.32	0.000111043	1_18002001	1	18002001	transposon_fragment	non-pericentromeric	none	none	AT1TE59745	AT1G48670	auxin-responsive GH3 family protein	ATCOPIA49	LTR/Copia	29.4497	29.922	38.6042	6.01905	8.11868	5.87125	2.3167	0.000893094	No
	2.91	0.15	0.00586967	1_18013001	1	18013001	transposon_fragment	non-pericentromeric	AT1G48700	2-oxoglutarate (2OG) and Fe(II)-dependent oxygenase superfamily protein	AT1TE59755	AT1G48700	2-oxoglutarate (2OG) and Fe(II)-dependent oxygenase superfamily protein	ATCOPIA78	LTR/Copia	4.55716	4.63025	5.97376	0.302186	0.407597	0.294765	0.154324	0.0210831	No
	2.55	0.46	0.00342427	1_18014001	1	18014001	transposable_element_gene	non-pericentromeric	none	none	AT1TE59755	AT1G48700	2-oxoglutarate (2OG) and Fe(II)-dependent oxygenase superfamily protein	ATCOPIA78	LTR/Copia	6.31434	6.41561	8.27716	0.600499	0.809971	0.585754	0.463001	0.013124	No
	1.4	1.57	0.00576239	1_18015201	1	18015201	transposable_element_gene	non-pericentromeric	none	none	AT1TE59755	AT1G48700	2-oxoglutarate (2OG) and Fe(II)-dependent oxygenase superfamily protein	ATCOPIA78	LTR/Copia	15.6028	15.853	20.4529	3.63919	4.90865	3.54983	1.57037	0.0207406	No
	3.6	1.59	2.81159e-08	1_18020801	1	18020801	transposon_fragment	non-pericentromeric	AT1G48730	hypothetical protein	AT1TE59770	none	none	ATREP13	RC/Helitron	19.1968	19.5047	25.1641	0.903544	1.21873	0.881358	1.58867	7.60893e-07	No
	5.28	0.23	0.000125183	1_18021401	1	18021401	transposable_element	non-pericentromeric	AT1G48730	hypothetical protein	AT1TE59770	none	none	ATREP13	RC/Helitron	5.27259	5.35715	6.91158	0	0	0	0.225581	0.000979953	No
	5.41	0.29	6.66321e-05	1_18021601	1	18021601	transposable_element	non-pericentromeric	AT1G48730	hypothetical protein	AT1TE59770	none	none	ATREP13	RC/Helitron	5.75883	5.85119	7.54897	0	0	0	0.290139	0.000594309	No
	6.39	2.76	1.22653e-22	1_18021801	1	18021801	transposable_element	non-pericentromeric	AT1G48730	hypothetical protein	AT1TE59770	none	none	ATREP13	RC/Helitron	52.2096	53.0469	68.439	0.301424	0.40657	0.294023	2.76013	6.69766e-20	No
	-0.75	4.62	0.00402413	1_18033801	1	18033801	transposable_element	non-pericentromeric	none	none	AT1TE59800	AT1G48750	Bifunctional inhibitor/lipid-transfer protein/seed storage 2S albumin superfamily protein	ATHATN5	DNA/HAT	83.6927	85.035	109.709	87.925	118.596	85.766	4.62132	0.0151369	Yes
	1.11	3.67	0.000234145	1_18034001	1	18034001	transposon_fragment	non-pericentromeric	none	none	AT1TE59800	AT1G48750	Bifunctional inhibitor/lipid-transfer protein/seed storage 2S albumin superfamily protein	ATHATN5	DNA/HAT	75.3206	76.5286	98.7341	21.6846	29.2488	21.1521	3.67248	0.00164076	Yes
	5.22	0.19	0.000174932	1_18034401	1	18034401	transposon_fragment	non-pericentromeric	none	none	AT1TE59805	AT1G48750	Bifunctional inhibitor/lipid-transfer protein/seed storage 2S albumin superfamily protein	HELITRONY1D	RC/Helitron	5.04361	5.1245	6.61142	0	0	0	0.185355	0.00128222	No
	1.78	0.61	0.0163015	1_18053001	1	18053001	transposon_fragment	non-pericentromeric	AT1G48800	Terpenoid cyclases/Protein prenyltransferases superfamily protein	AT1TE59860	none	none	ATCOPIA17	LTR/Copia	6.858	6.96799	8.98982	1.18209	1.59443	1.15306	0.611165	0.0498761	No
	2.12	1.08	0.00106515	1_18053201	1	18053201	transposable_element_gene	non-pericentromeric	none	none	AT1TE59860	AT1G48820	Terpenoid cyclases/Protein prenyltransferases superfamily protein	ATCOPIA17	LTR/Copia	11.1049	11.2829	14.5568	1.52432	2.05605	1.48689	1.07937	0.00528364	No
	4.44	1.82	3.81357e-11	1_18053401	1	18053401	transposable_element_gene	non-pericentromeric	none	none	AT1TE59860	AT1G48820	Terpenoid cyclases/Protein prenyltransferases superfamily protein	ATCOPIA17	LTR/Copia	23.9378	24.3217	31.3789	0.604453	0.815305	0.589611	1.8244	2.15399e-09	No
	1.61	2.84	9.39237e-06	1_18053601	1	18053601	transposable_element_gene	non-pericentromeric	none	none	AT1TE59860	AT1G48820	Terpenoid cyclases/Protein prenyltransferases superfamily protein	ATCOPIA17	LTR/Copia	44.112	44.8194	57.8243	8.94582	12.0664	8.72616	2.83523	0.000115682	No
	1.7	1.74	0.000489165	1_18054201	1	18054201	transposon_fragment	non-pericentromeric	none	none	AT1TE59870	AT1G48820	Terpenoid cyclases/Protein prenyltransferases superfamily protein	ATCOPIA91	LTR/Copia	18.9297	19.2333	24.8141	3.55758	4.79857	3.47022	1.74453	0.00292899	No
	1.99	0.76	0.00578798	1_18084401	1	18084401	transposon_fragment	non-pericentromeric	none	none	AT1TE59970	none	none	ATCOPIA96	LTR/Copia	8.10998	8.24005	10.631	1.20896	1.63068	1.17927	0.758472	0.0208253	No
	0.86	2.98	0.0104411	1_18090001	1	18090001	transposon_fragment	non-pericentromeric	none	none	AT1TE59980	AT1G48910	Flavin-containing monooxygenase family protein	ATREP10B	RC/Helitron	43.0197	43.7096	56.3924	14.7405	19.8825	14.3786	2.98429	0.0342431	No
	3.61	0.57	0.000159775	1_18105201	1	18105201	transposon_fragment	non-pericentromeric	none	none	AT1TE60030	AT1G48950	C3HC zinc finger-like protein	ATREP10C	RC/Helitron	7.47853	7.59847	9.80324	0.301918	0.407236	0.294504	0.571407	0.00120346	No
	2.12	0.55	0.00749348	1_18135601	1	18135601	transposon_fragment	non-pericentromeric	AT1G49020		AT1TE60120	AT1G49030	PLAC8 family protein	ATTIRX1C	DNA	6.72588	6.83375	8.81663	0.896659	1.20944	0.874642	0.553254	0.0259138	No
	3.3	1.67	5.52334e-08	1_18154401	1	18154401	transposon_fragment	non-pericentromeric	none	none	AT1TE60180	none	none	ATENSPM9	DNA/En-Spm	20.184	20.5077	26.4582	1.20131	1.62036	1.17181	1.66515	1.37866e-06	Yes
	-1.35	1.2	0.00910342	1_18159201	1	18159201	transposable_element_gene	non-pericentromeric	none	none	AT1TE60180	none	none	ATENSPM9	DNA/En-Spm	5.02214	5.10269	6.58328	8.12852	10.964	7.92893	1.20085	0.030556	Yes
	-0.88	3.14	0.00497917	1_18164601	1	18164601	transposon_fragment	non-pericentromeric	none	none	AT1TE60195	none	none	VANDAL20	DNA/MuDR	27.6382	28.0814	36.2295	31.7681	42.8498	30.9881	3.1362	0.0182399	No
	1.68	1.28	0.00332011	1_18214601	1	18214601	transposon_fragment	non-pericentromeric	none	none	AT1TE60345	AT1G49240	actin 8	VANDAL16	DNA/MuDR	12.6751	12.8784	16.6152	2.40747	3.24727	2.34836	1.27962	0.0127671	No
	2.63	1.81	8.47503e-07	1_18226801	1	18226801	transposon_fragment	non-pericentromeric	AT1G49260	mechanosensitive ion channel-like protein	AT1TE60385	none	none	HELITRONY1A	RC/Helitron	21.8537	22.2041	28.6469	2.12407	2.86501	2.07191	1.81104	1.47682e-05	No
	5.16	0.15	0.000235048	1_18242801	1	18242801	transposon_fragment	non-pericentromeric	none	none	AT1TE60445	none	none	HELITRONY1D	RC/Helitron	4.84302	4.92069	6.34848	0	0	0	0.146808	0.00164498	No
	5.46	0.33	4.85999e-05	1_18243001	1	18243001	transposon_fragment	non-pericentromeric	none	none	AT1TE60445	none	none	HELITRONY1D	RC/Helitron	5.97607	6.07191	7.83374	0	0	0	0.326333	0.000455145	No
	5.18	2.43	3.03028e-17	1_18269401	1	18269401	transposon_fragment	non-pericentromeric	AT1G07547	Natural antisense transcript overlaps with AT1G49360	AT1TE60530	AT1G49360	F-box family protein	DT1	DNA/Mariner	39.8708	40.5103	52.2647	0.6012	0.810917	0.586438	2.43279	6.33859e-15	No
	0.93	2.72	0.00948705	1_18270001	1	18270001	transposon_fragment	non-pericentromeric	none	none	AT1TE60540	AT1G49360	F-box family protein	ATTIR16T3A	DNA	35.6497	36.2214	46.7314	11.6402	15.7007	11.3544	2.71845	0.0315915	No
	3.17	0.29	0.00183799	1_18280801	1	18280801	transposon_fragment	non-pericentromeric	AT1G49390	2-oxoglutarate (2OG) and Fe(II)-dependent oxygenase superfamily protein	AT1TE60580	AT1G49400	Nucleic acid-binding, OB-fold-like protein	ATREP4	RC/Helitron	5.44462	5.53194	7.13709	0.299131	0.403477	0.291786	0.29183	0.00810166	No
	3.03	1.71	1.58273e-07	1_18281001	1	18281001	transposon_fragment	non-pericentromeric	AT1G49390	2-oxoglutarate (2OG) and Fe(II)-dependent oxygenase superfamily protein	AT1TE60585	AT1G49400	Nucleic acid-binding, OB-fold-like protein	HELITRONY1E	RC/Helitron	20.5867	20.9168	26.9861	1.49711	2.01935	1.46035	1.70659	3.43295e-06	No
	2.06	1.01	0.00168887	1_18281201	1	18281201	transposon_fragment	non-pericentromeric	none	none	AT1TE60585	AT1G49400	Nucleic acid-binding, OB-fold-like protein	HELITRONY1E	RC/Helitron	10.4184	10.5854	13.6569	1.49481	2.01624	1.4581	1.01405	0.00751181	No
	1.63	2.5	3.37538e-05	1_18282001	1	18282001	transposon_fragment	non-pericentromeric	none	none	AT1TE60585	AT1G49400	Nucleic acid-binding, OB-fold-like protein	HELITRONY1E	RC/Helitron	34.2313	34.7803	44.8722	6.83231	9.21562	6.66454	2.50102	0.000336897	No
	4.96	0.04	0.000574867	1_18287001	1	18287001	transposon_fragment	non-pericentromeric	AT1G49410	translocase of the outer mitochondrial membrane 6	AT1TE60595	AT1G49410	translocase of the outer mitochondrial membrane 6	HELITRONY1D	RC/Helitron	4.19256	4.2598	5.49582	0	0	0	0.0376322	0.00329891	No
	4.64	-0.13	0.00208023	1_18299801	1	18299801	transposon_fragment	non-pericentromeric	AT1G49435	low-molecular-weight cysteine-rich 16	AT1TE60640	AT1G49435	low-molecular-weight cysteine-rich 16	ARNOLDY2	DNA/MuDR	3.31523	3.3684	4.34578	0	0	0	-0.131411	0.00880513	No
	1.09	2.33	0.00549881	1_18302401	1	18302401	transposon_fragment	non-pericentromeric	none	none	AT1TE60640	none	none	ARNOLDY2	DNA/MuDR	27.3681	27.807	35.8755	7.95459	10.7294	7.75926	2.32535	0.019922	No
	1.36	1.72	0.00439842	1_18302601	1	18302601	transposon_fragment	non-pericentromeric	none	none	AT1TE60655	none	none	HELITRONY3	RC/Helitron	17.59	17.8721	23.0579	4.2028	5.66886	4.0996	1.71865	0.0163378	No
	0.99	3.48	0.00131687	1_18302801	1	18302801	transposon_fragment	non-pericentromeric	none	none	AT1TE60665	none	none	ATLINE2	LINE/L1	63.9726	64.9986	83.8586	20.0506	27.0449	19.5583	3.48119	0.00628461	No
	2.43	2.17	1.86171e-07	1_18303001	1	18303001	transposon_fragment	non-pericentromeric	none	none	AT1TE60665	none	none	ATLINE2	LINE/L1	28.8297	29.2921	37.7915	3.27236	4.41385	3.192	2.16898	3.94949e-06	No
	1.52	1.54	0.00317308	1_18303801	1	18303801	transposon_fragment	non-pericentromeric	none	none	AT1TE60665	AT1G49450	Transducin/WD40 repeat-like superfamily protein	ATLINE2	LINE/L1	15.5303	15.7794	20.3579	3.31597	4.47269	3.23455	1.5423	0.0122704	No
	1.93	3.03	7.70849e-08	1_18304001	1	18304001	transposon_fragment	non-pericentromeric	none	none	AT1TE60665	AT1G49450	Transducin/WD40 repeat-like superfamily protein	ATLINE2	LINE/L1	53.3397	54.1952	69.9205	8.68412	11.7134	8.47088	3.02979	1.84004e-06	No
	2.35	3.11	1.35077e-10	1_18304201	1	18304201	transposon_fragment	non-pericentromeric	none	none	AT1TE60665	AT1G49450	Transducin/WD40 repeat-like superfamily protein	ATLINE2	LINE/L1	59.5302	60.485	78.0353	7.18548	9.692	7.00905	3.11232	6.69715e-09	No
	4.46	1.17	1.30433e-07	1_18308401	1	18308401	transposon_fragment	non-pericentromeric	none	none	AT1TE60675	AT1G49470	transmembrane epididymal protein (DUF716)	ATCOPIA53	LTR/Copia	13.6073	13.8255	17.8371	0.301687	0.406924	0.294279	1.16999	2.9028e-06	No
	2.62	0.87	0.00039324	1_18325401	1	18325401	transposon_fragment	non-pericentromeric	none	none	AT1TE60740	AT1G49510	embryo defective 1273	ATREP10D	RC/Helitron	9.60249	9.75649	12.5874	0.897741	1.2109	0.875697	0.87319	0.00244821	No
	1.84	1.53	0.000559888	1_18339001	1	18339001	transposable_element_gene	non-pericentromeric	none	none	AT1TE60780	AT1G49540	elongator protein 2	TAG2	DNA/HAT	16.0157	16.2726	20.9942	2.7154	3.66261	2.64872	1.52969	0.00325248	No
	1.04	2.49	0.00604905	1_18339201	1	18339201	transposable_element_gene	non-pericentromeric	none	none	AT1TE60780	AT1G49540	elongator protein 2	TAG2	DNA/HAT	30.7948	31.2886	40.3673	9.3107	12.5586	9.08208	2.49487	0.0216244	No
	1.54	2.84	2.11613e-05	1_18339401	1	18339401	transposable_element_gene	non-pericentromeric	none	none	AT1TE60780	AT1G49540	elongator protein 2	TAG2	DNA/HAT	43.6386	44.3385	57.2037	9.30897	12.5562	9.08039	2.83697	0.000228483	No
	1.34	1.4	0.0112854	1_18339601	1	18339601	transposon_fragment	non-pericentromeric	none	none	AT1TE60780	none	none	TAG2	DNA/HAT	13.407	13.622	17.5745	3.25112	4.38521	3.17129	1.39853	0.0366539	No
	1.24	2.91	0.000371711	1_18339801	1	18339801	transposon_fragment	non-pericentromeric	none	none	AT1TE60785	none	none	ATCOPIA68	LTR/Copia	44.0572	44.7638	57.7524	11.5967	15.6419	11.3119	2.91337	0.00235363	No
	5.16	0.14	0.000241466	1_18346201	1	18346201	transposon_fragment	non-pericentromeric	none	none	AT1TE60800	AT1G49570	Peroxidase superfamily protein	ATLINE1_4	LINE/L1	4.81936	4.89665	6.31746	0	0	0	0.144258	0.00167767	No
	-0.98	3.47	0.00103541	1_18386401	1	18386401	transposon_fragment	non-pericentromeric	none	none	AT1TE60920	AT1G49690		BRODYAGA2	DNA/MuDR	33.6513	34.191	44.1119	41.3978	55.8386	40.3813	3.46821	0.00515354	No
	4.02	0.84	8.70686e-06	1_18390601	1	18390601	transposon_fragment	non-pericentromeric	none	none	AT1TE60935	AT1G49700	Plant protein 1589 of unknown function	ATREP11	RC/Helitron	9.96349	10.1233	13.0606	0.301806	0.407086	0.294396	0.842651	0.000108875	No
	1.59	2.7	2.11068e-05	1_18391001	1	18391001	transposon_fragment	non-pericentromeric	none	none	AT1TE60935	AT1G49700	Plant protein 1589 of unknown function	ATREP11	RC/Helitron	39.7363	40.3735	52.0883	8.14089	10.9807	7.94099	2.70371	0.000228256	No
	3.84	1.35	1.41417e-07	1_18394801	1	18394801	transposon_fragment	non-pericentromeric	AT1G09595		AT1TE60945	AT1G09595		ATREP1	RC/Helitron	15.7394	15.9918	20.632	0.604863	0.815858	0.590011	1.34797	3.11761e-06	No
	4.11	0.9	4.08579e-06	1_18395001	1	18395001	transposon_fragment	non-pericentromeric	none	none	AT1TE60945	AT1G09595		ATREP1	RC/Helitron	10.5613	10.7307	13.8443	0.299518	0.403999	0.292163	0.898678	5.74376e-05	No
	5.05	0.09	0.000382111	1_18413201	1	18413201	transposon_fragment	non-pericentromeric	none	none	AT1TE61025	AT1G49750	Leucine-rich repeat (LRR) family protein	HELITRON4	RC/Helitron	4.48116	4.55303	5.87414	0	0	0	0.0891984	0.00239884	No
	2.8	0.1	0.00901738	1_18414001	1	18414001	transposon_fragment	non-pericentromeric	none	none	AT1TE61030	AT1G49750	Leucine-rich repeat (LRR) family protein	HELITRONY3	RC/Helitron	4.19876	4.2661	5.50396	0.302001	0.407348	0.294585	0.0967311	0.0303435	No
	4.93	0.03	0.000645485	1_18415001	1	18415001	transposon_fragment	non-pericentromeric	none	none	AT1TE61035	AT1G49760	poly(A) binding protein 8	ATREP11	RC/Helitron	4.09408	4.15974	5.36673	0	0	0	0.0260772	0.00358445	No
	2.33	2.01	1.59061e-06	1_18420601	1	18420601	transposon_fragment	non-pericentromeric	none	none	AT1TE61050	none	none	ATHPOGON1	DNA/Pogo	25.091	25.4934	32.8905	3.0362	4.09532	2.96165	2.01092	2.53535e-05	No
	1.76	0.82	0.00992499	1_18424201	1	18424201	transposon_fragment	non-pericentromeric	none	none	AT1TE61065	AT1G49770	basic helix-loop-helix (bHLH) DNA-binding superfamily protein	ATREP10D	RC/Helitron	8.44358	8.579	11.0683	1.49492	2.01639	1.45821	0.824254	0.0327955	No
	5.14	0.14	0.000257975	1_18449001	1	18449001	transposon_fragment	non-pericentromeric	none	none	AT1TE61145	none	none	ATREP11	RC/Helitron	4.76127	4.83763	6.24132	0	0	0	0.138002	0.00174874	No
	2.16	1.6	6.15515e-05	1_18456601	1	18456601	transposon_fragment	non-pericentromeric	AT1G49850	RING/U-box superfamily protein	AT1TE61170	AT1G49860	glutathione S-transferase (class phi) 14	ATMU5	DNA/MuDR	17.6635	17.9468	23.1542	2.39656	3.23256	2.33772	1.60183	0.000554723	Yes
	-0.86	3.26	0.00530652	1_18457001	1	18457001	transposon_fragment	non-pericentromeric	none	none	AT1TE61170	AT1G49860	glutathione S-transferase (class phi) 14	ATMU5	DNA/MuDR	30.4393	30.9275	39.9014	34.4683	46.4918	33.6219	3.25657	0.0192968	Yes
	3.58	1.58	3.49103e-08	1_18457801	1	18457801	transposon_fragment	non-pericentromeric	none	none	AT1TE61180	AT1G49860	glutathione S-transferase (class phi) 14	RP1_AT	DNA	19.0413	19.3467	24.9603	0.908772	1.22578	0.886457	1.58348	9.21751e-07	No
	3.38	1.01	1.30589e-05	1_18551401	1	18551401	transposon_fragment	non-pericentromeric	AT1G50060	CAP (Cysteine-rich secretory proteins, Antigen 5, and Pathogenesis-related 1 protein) superfamily protein	AT1TE61460	AT1G50070		ATREP15	RC/Helitron	11.3873	11.57	14.9271	0.600719	0.810269	0.585969	1.00894	0.000152984	No
	2.67	0.55	0.00177903	1_18552001	1	18552001	transposon_fragment	non-pericentromeric	AT1G50060	CAP (Cysteine-rich secretory proteins, Antigen 5, and Pathogenesis-related 1 protein) superfamily protein	AT1TE61465	AT1G50070		ATHPOGON1	DNA/Pogo	6.94652	7.05793	9.10585	0.605298	0.816444	0.590435	0.545467	0.00786971	No
	-1.03	2.21	0.00707051	1_18553401	1	18553401	transposon_fragment	non-pericentromeric	none	none	AT1TE61480	none	none	ATTIR16T3A	DNA	13.0762	13.2859	17.1409	16.6883	22.5097	16.2785	2.21099	0.0246352	Yes
	1.76	2.36	2.0301e-05	1_18553601	1	18553601	transposon_fragment	non-pericentromeric	none	none	AT1TE61480	none	none	ATTIR16T3A	DNA	31.1351	31.6345	40.8135	5.66607	7.64257	5.52694	2.35722	0.00022143	Yes
	2.51	0.79	0.00087634	1_18553801	1	18553801	transposon_fragment	non-pericentromeric	none	none	AT1TE61485	none	none	ATREP15	RC/Helitron	8.83049	8.97211	11.5755	0.897158	1.21011	0.875128	0.7919	0.00458761	No
	3.57	0.54	0.00020282	1_18557201	1	18557201	transposon_fragment	non-pericentromeric	none	none	AT1TE61495	AT1G50100		ATLINE1_4	LINE/L1	7.29893	7.41599	9.56782	0.301931	0.407254	0.294517	0.544861	0.00145209	No
	6.25	0.86	1.64812e-07	1_18579401	1	18579401	transposon_fragment	non-pericentromeric	none	none	AT1TE61565	AT1G50160	ribonuclease H superfamily polynucleotidyl transferase	ATHPOGON3	DNA/Pogo	10.4066	10.5735	13.6416	0	0	0	0.856117	3.54763e-06	No
	1.85	1.77	0.000180585	1_18579601	1	18579601	transposon_fragment	non-pericentromeric	none	none	AT1TE61565	AT1G50160	ribonuclease H superfamily polynucleotidyl transferase	ATHPOGON3	DNA/Pogo	19.6774	19.993	25.7941	3.33152	4.49365	3.24971	1.77483	0.00131345	No
	1.73	2.41	2.10207e-05	1_18580201	1	18580201	transposon_fragment	non-pericentromeric	none	none	AT1TE61570	AT1G50170	sirohydrochlorin ferrochelatase B	HELITRONY1B	RC/Helitron	32.3969	32.9164	42.4675	6.02064	8.12082	5.8728	2.415	0.000227757	No
	4.68	1.33	1.14322e-08	1_18600601	1	18600601	transposon_fragment	non-pericentromeric	none	none	AT1TE61645	none	none	ARNOLD4	DNA/MuDR	15.8487	16.1029	20.7753	0.301514	0.406691	0.29411	1.3328	3.43206e-07	No
	1.85	1.65	0.000303456	1_18626601	1	18626601	transposon_fragment	non-pericentromeric	none	none	AT1TE61730	AT1G50280	Phototropic-responsive NPH3 family protein	ATREP3	RC/Helitron	17.7369	18.0214	23.2505	2.99508	4.03986	2.92154	1.64815	0.00200307	No
	1.66	1.63	0.00102265	1_18627201	1	18627201	transposon_fragment	non-pericentromeric	none	none	AT1TE61735	AT1G50280	Phototropic-responsive NPH3 family protein	ATHPOGON1	DNA/Pogo	17.0277	17.3008	22.3208	3.28655	4.43299	3.20585	1.62608	0.00509834	No
	5.45	0.32	5.19247e-05	1_18632001	1	18632001	transposon_fragment	non-pericentromeric	AT1G50300	TBP-associated factor 15	AT1TE61750	AT1G50300	TBP-associated factor 15	ATREP3	RC/Helitron	5.91742	6.01233	7.75686	0	0	0	0.32064	0.000478566	No
	4.86	-0.02	0.000889425	1_18634001	1	18634001	transposon_fragment	non-pericentromeric	none	none	AT1TE61760	AT1G50310	sugar transporter 9	ATREP15	RC/Helitron	3.88608	3.9484	5.09407	0	0	0	-0.0181327	0.0046127	No
	5.15	0.14	0.000249823	1_18634201	1	18634201	transposon_fragment	non-pericentromeric	none	none	AT1TE61760	AT1G50310	sugar transporter 9	ATREP15	RC/Helitron	4.78943	4.86624	6.27823	0	0	0	0.141045	0.00171348	No
	3.14	1.25	5.27934e-06	1_18642401	1	18642401	transposon_fragment	non-pericentromeric	none	none	AT1TE61790	AT1G07627		ATREP5	RC/Helitron	13.9154	14.1386	18.241	0.908638	1.2256	0.886326	1.24786	7.11029e-05	No
	5.72	0.49	9.71629e-06	1_18647801	1	18647801	transposon_fragment	non-pericentromeric	AT1G50340	Plant invertase/pectin methylesterase inhibitor superfamily protein	AT1TE61805	AT1G50360	P-loop containing nucleoside triphosphate hydrolases superfamily protein	ATREP10D	RC/Helitron	7.19142	7.30675	9.42688	0	0	0	0.491969	0.000118883	No
	2.72	0.57	0.00135379	1_18648001	1	18648001	transposon_fragment	non-pericentromeric	none	none	AT1TE61805	AT1G50360	P-loop containing nucleoside triphosphate hydrolases superfamily protein	ATREP10D	RC/Helitron	7.13275	7.24714	9.34997	0.600557	0.81005	0.585811	0.569902	0.0063738	No
	1.82	1.36	0.00116717	1_18648201	1	18648201	transposon_fragment	non-pericentromeric	none	none	AT1TE61805	AT1G50360	P-loop containing nucleoside triphosphate hydrolases superfamily protein	ATREP10D	RC/Helitron	13.8112	14.0327	18.1044	2.37037	3.19723	2.31217	1.35768	0.00573909	No
	1.76	1.71	0.000435725	1_18671201	1	18671201	transposon_fragment	non-pericentromeric	none	none	AT1TE61870	AT1G50410	SNF2 domain-containing protein / helicase domain-containing protein / zinc finger protein-like protein	ATREP3	RC/Helitron	18.4365	18.7322	24.1675	3.33297	4.49561	3.25113	1.71049	0.00264848	No
	5.88	0.6	3.19475e-06	1_18744601	1	18744601	transposon_fragment	non-pericentromeric	AT1G50610	Leucine-rich repeat protein kinase family protein	AT1TE62110	none	none	ATREP1	RC/Helitron	8.03707	8.16597	10.5354	0	0	0	0.598807	4.62523e-05	No
	5.76	0.52	7.34731e-06	1_18744801	1	18744801	transposon_fragment	non-pericentromeric	AT1G50610	Leucine-rich repeat protein kinase family protein	AT1TE62110	none	none	ATREP1	RC/Helitron	7.38617	7.50463	9.68217	0	0	0	0.521009	9.38585e-05	No
	3.05	1.73	1.19086e-07	1_18747001	1	18747001	transposon_fragment	non-pericentromeric	none	none	AT1TE62140	AT1G50620	RING/FYVE/PHD zinc finger superfamily protein	ATREP3	RC/Helitron	21.0803	21.4184	27.6332	1.51099	2.03808	1.47389	1.73456	2.68132e-06	No
	7.19	1.58	2.50732e-12	1_18759601	1	18759601	transposon_fragment	non-pericentromeric	none	none	AT1TE62180	AT1G50640	ethylene responsive element binding factor 3	ATCOPIA69	LTR/Copia	20.1553	20.4785	26.4206	0	0	0	1.58069	1.88058e-10	No
	4.61	-0.14	0.00221536	1_18760001	1	18760001	transposon_fragment	non-pericentromeric	none	none	AT1TE62180	AT1G50640	ethylene responsive element binding factor 3	ATCOPIA69	LTR/Copia	3.26419	3.31654	4.27886	0	0	0	-0.137989	0.0090362	No
	-0.85	3.1	0.00708738	1_1876401	1	1876401	transposon_fragment	non-pericentromeric	AT1G06148	hypothetical protein	AT1TE06140	none	none	ARNOLD3	DNA/MuDR	27.2557	27.6928	35.7281	30.7295	41.4489	29.9749	3.10138	0.0246844	No
	6.69	1.19	1.75078e-09	1_18765601	1	18765601	transposon_fragment	non-pericentromeric	none	none	AT1TE62190	AT1G50650	Stigma-specific Stig1 family protein	ATREP3	RC/Helitron	14.1882	14.4157	18.5986	0	0	0	1.18757	6.52184e-08	No
	2.53	0.46	0.00370014	1_18766801	1	18766801	transposon_fragment	non-pericentromeric	none	none	AT1TE62200	none	none	ATREP11	RC/Helitron	6.2344	6.33439	8.17237	0.600494	0.809965	0.585749	0.455377	0.0140544	No
	2.61	1.38	1.93616e-05	1_18769201	1	18769201	transposon_fragment	non-pericentromeric	none	none	AT1TE62220	AT1G50660	actin cytoskeleton-regulatory complex pan-like protein	ATREP10D	RC/Helitron	15.252	15.4966	19.9931	1.48776	2.00674	1.45123	1.38323	0.00021272	No
	4.51	1.21	7.34049e-08	1_18769401	1	18769401	transposon_fragment	non-pericentromeric	none	none	AT1TE62220	AT1G50660	actin cytoskeleton-regulatory complex pan-like protein	ATREP10D	RC/Helitron	14.1056	14.3319	18.4904	0.301541	0.406727	0.294136	1.21009	1.76027e-06	No
	-0.71	5.58	0.00401374	1_18769601	1	18769601	transposon_fragment	non-pericentromeric	none	none	AT1TE62220	AT1G50660	actin cytoskeleton-regulatory complex pan-like protein	ATREP10D	RC/Helitron	166.998	169.677	218.91	170.068	229.393	165.892	5.58396	0.0151042	No
	1.77	1.47	0.00105029	1_18770001	1	18770001	transposon_fragment	non-pericentromeric	none	none	AT1TE62220	AT1G50660	actin cytoskeleton-regulatory complex pan-like protein	ATREP10D	RC/Helitron	15.0599	15.3015	19.7413	2.68959	3.62781	2.62355	1.46663	0.00521694	No
	4.96	0.04	0.000574867	1_18770601	1	18770601	transposon_fragment	non-pericentromeric	none	none	AT1TE62225	AT1G50660	actin cytoskeleton-regulatory complex pan-like protein	BRODYAGA2	DNA/MuDR	4.19256	4.2598	5.49582	0	0	0	0.0376322	0.00329891	No
	6.37	0.94	5.42213e-08	1_18789601	1	18789601	transposon_fragment	non-pericentromeric	AT1G50720	Stigma-specific Stig1 family protein	AT1TE62280	AT1G50720	Stigma-specific Stig1 family protein	HELITRONY3	RC/Helitron	11.3383	11.5201	14.8628	0	0	0	0.944193	1.35686e-06	No
	4.86	-0.02	0.000890947	1_18789801	1	18789801	transposon_fragment	non-pericentromeric	none	none	AT1TE62285	AT1G50720	Stigma-specific Stig1 family protein	ATREP3	RC/Helitron	3.88462	3.94692	5.09216	0	0	0	-0.0183034	0.0046127	No
	2.92	0.15	0.00571053	1_18792801	1	18792801	transposon_fragment	non-pericentromeric	none	none	AT1TE62285	none	none	ATREP3	RC/Helitron	4.53749	4.61026	5.94798	0.298987	0.403283	0.291646	0.149369	0.0205815	No
	5.66	0.45	1.46633e-05	1_18794601	1	18794601	transposon_fragment	non-pericentromeric	none	none	AT1TE62305	AT1G50730	hypothetical protein	ATHILA7	LTR/Gypsy	6.87982	6.99015	9.01842	0	0	0	0.451709	0.000168125	No
	2.2	1.11	0.000587445	1_18801	1	18801	transposon_fragment	non-pericentromeric	none	none	AT1TE00025	none	none	ATREP3	RC/Helitron	11.5658	11.7512	15.161	1.49517	2.01673	1.45846	1.11283	0.0033576	No
	5.29	0.23	0.000120794	1_18804001	1	18804001	transposon_fragment	non-pericentromeric	none	none	AT1TE62330	none	none	ATREP1	RC/Helitron	5.30329	5.38834	6.95183	0	0	0	0.228721	0.000951938	No
	5.72	0.49	9.65795e-06	1_18804201	1	18804201	transposon_fragment	non-pericentromeric	none	none	AT1TE62330	none	none	ATREP1	RC/Helitron	7.19697	7.31239	9.43415	0	0	0	0.492437	0.000118294	No
	5.02	0.08	0.000432752	1_18805401	1	18805401	transposon_fragment	non-pericentromeric	none	none	AT1TE62350	none	none	ATREP10D	RC/Helitron	4.37414	4.4443	5.73385	0	0	0	0.0770952	0.00263279	No
	3.08	1.18	1.00449e-05	1_18806001	1	18806001	transposon_fragment	non-pericentromeric	none	none	AT1TE62350	AT1G50740	Transmembrane proteins 14C	ATREP10D	RC/Helitron	13.0989	13.309	17.1708	0.892497	1.20383	0.870582	1.17776	0.000121934	No
	-0.75	3.74	0.00872553	1_18806801	1	18806801	transposon_fragment	non-pericentromeric	none	none	AT1TE62360	AT1G50740	Transmembrane proteins 14C	SADHU	Unassigned	44.8469	45.5662	58.7876	47.1093	63.5425	45.9526	3.73776	0.0295393	Yes
	1.25	2.02	0.00392279	1_18807001	1	18807001	transposon_fragment	non-pericentromeric	none	none	AT1TE62360	AT1G50740	Transmembrane proteins 14C	SADHU	Unassigned	22.0285	22.3817	28.876	5.70661	7.69725	5.56649	2.01793	0.0148068	Yes
	2.92	1.36	4.6167e-06	1_18815601	1	18815601	transposon_fragment	non-pericentromeric	none	none	AT1TE62390	AT1G50760	Aminotransferase-like, plant mobile domain family protein	HELITRONY1E	RC/Helitron	15.3706	15.6171	20.1486	1.1869	1.60092	1.15775	1.36485	6.34214e-05	No
	6.53	1.07	9.81819e-09	1_18816801	1	18816801	transposon_fragment	non-pericentromeric	none	none	AT1TE62400	AT1G50760	Aminotransferase-like, plant mobile domain family protein	DT1	DNA/Mariner	12.7334	12.9377	16.6916	0	0	0	1.06955	3.00335e-07	No
	4.65	-0.13	0.00202404	1_18817801	1	18817801	transposon_fragment	non-pericentromeric	none	none	AT1TE62415	none	none	ATREP11	RC/Helitron	3.33748	3.39101	4.37494	0	0	0	-0.12855	0.00867824	No
	2.11	1.55	0.000100225	1_18846201	1	18846201	transposon_fragment	non-pericentromeric	none	none	AT1TE62470	none	none	ATENSPM5	DNA/En-Spm	16.9079	17.1791	22.1638	2.37299	3.20076	2.31472	1.55483	0.000827734	No
	1.56	1.65	0.00166839	1_18854801	1	18854801	transposon_fragment	non-pericentromeric	none	none	AT1TE62470	AT1G50870	F-box and associated interaction domains-containing protein	ATENSPM5	DNA/En-Spm	17.1529	17.428	22.4849	3.55878	4.80019	3.47139	1.64911	0.0074285	No
	5.57	0.4	2.42257e-05	1_18858801	1	18858801	transposon_fragment	non-pericentromeric	none	none	AT1TE62480	AT1G50880	F-box and associated interaction domains-containing protein	ATTIRTA1	DNA/Tc1	6.48071	6.58464	8.49525	0	0	0	0.402129	0.000254873	No
	2.21	0.88	0.0016103	1_18873801	1	18873801	transposon_fragment	non-pericentromeric	none	none	AT1TE62530	none	none	ATLANTYS3	LTR/Gypsy	9.36258	9.51274	12.273	1.19175	1.60747	1.16249	0.880136	0.00719642	No
	3.22	1.86	1.08131e-08	1_18874401	1	18874401	transposon_fragment	non-pericentromeric	none	none	AT1TE62530	none	none	ATLANTYS3	LTR/Gypsy	23.6273	24.0062	30.9718	1.49683	2.01898	1.46008	1.85815	3.26807e-07	No
	2.9	0.14	0.00605601	1_18885401	1	18885401	transposon_fragment	non-pericentromeric	none	none	AT1TE62560	AT1G07707		ATREP10A	RC/Helitron	4.4816	4.55348	5.87472	0.298983	0.403277	0.291641	0.143101	0.0216397	No
	5.11	1.66	3.70753e-11	1_18885601	1	18885601	transposon_fragment	non-pericentromeric	none	none	AT1TE62560	AT1G07707		ATREP10A	RC/Helitron	21.231	21.5715	27.8307	0.299815	0.4044	0.292453	1.6613	2.10071e-09	No
	0.75	5.82	0.00244009	1_18885801	1	18885801	transposon_fragment	non-pericentromeric	none	none	AT1TE62560	AT1G07707		ATREP10A	RC/Helitron	321.029	326.177	420.821	119.131	160.687	116.206	5.81633	0.00972754	No
	3.18	2.39	3.45273e-11	1_18886001	1	18886001	transposon_fragment	non-pericentromeric	none	none	AT1TE62560	AT1G07707		ATREP10A	RC/Helitron	36.2229	36.8039	47.4829	2.40876	3.24901	2.34961	2.39101	1.96878e-09	No
	3.29	0.37	0.000995368	1_18886201	1	18886201	transposon_fragment	non-pericentromeric	none	none	AT1TE62560	AT1G07707		ATREP10A	RC/Helitron	5.92049	6.01544	7.76088	0.299197	0.403565	0.29185	0.366661	0.00498094	No
	-0.68	4.38	0.0111242	1_18888001	1	18888001	transposon_fragment	non-pericentromeric	none	none	AT1TE62565	AT1G50960	gibberellin 2-oxidase 7	ATREP16	DNA/MuDR	72.7128	73.879	95.3157	72.5213	97.8189	70.7405	4.37637	0.0362016	No
	1.46	1.5	0.00501942	1_18888201	1	18888201	transposon_fragment	non-pericentromeric	none	none	AT1TE62565	AT1G50960	gibberellin 2-oxidase 7	ATREP16	DNA/MuDR	14.7905	15.0277	19.3882	3.30024	4.45146	3.2192	1.49566	0.0183715	No
	6.07	0.74	6.69561e-07	1_18888401	1	18888401	transposon_fragment	non-pericentromeric	none	none	AT1TE62565	AT1G50960	gibberellin 2-oxidase 7	ATREP16	DNA/MuDR	9.23069	9.37873	12.1001	0	0	0	0.743616	1.19923e-05	No
	2.66	0.53	0.00190338	1_18893001	1	18893001	transposon_fragment	non-pericentromeric	none	none	AT1TE62575	none	none	ATREP10D	RC/Helitron	6.82598	6.93546	8.94785	0.600539	0.810025	0.585793	0.532109	0.00834326	No
	5.15	0.14	0.000249823	1_18893601	1	18893601	transposon_fragment	non-pericentromeric	none	none	AT1TE62575	none	none	ATREP10D	RC/Helitron	4.78943	4.86624	6.27823	0	0	0	0.141045	0.00171348	No
	8.03	2.29	5.15691e-19	1_18893801	1	18893801	transposon_fragment	non-pericentromeric	none	none	AT1TE62580	none	none	ATREP11	RC/Helitron	36.1109	36.69	47.336	0	0	0	2.28525	1.545e-16	No
	1.05	3.81	0.000356911	1_18894201	1	18894201	transposon_fragment	non-pericentromeric	none	none	AT1TE62585	AT1G50970	Membrane trafficking VPS53 family protein	ATGP1	LTR/Gypsy	82.2312	83.55	107.793	24.6859	33.2971	24.0797	3.80581	0.00229924	Yes
	-0.78	3.12	0.0126005	1_18894401	1	18894401	transposon_fragment	non-pericentromeric	none	none	AT1TE62585	AT1G50970	Membrane trafficking VPS53 family protein	ATGP1	LTR/Gypsy	28.5409	28.9986	37.4128	30.665	41.3619	29.912	3.12447	0.0402343	Yes
	1.42	2.85	7.12218e-05	1_18895401	1	18895401	transposon_fragment	non-pericentromeric	none	none	AT1TE62590	AT1G50970	Membrane trafficking VPS53 family protein	ATREP1	RC/Helitron	43.3537	44.0489	56.8302	10.0295	13.5282	9.78327	2.85485	0.000626491	No
	2.9	0.15	0.00600114	1_18895601	1	18895601	transposon_fragment	non-pericentromeric	none	none	AT1TE62590	AT1G50970	Membrane trafficking VPS53 family protein	ATREP1	RC/Helitron	4.53286	4.60556	5.94191	0.301973	0.40731	0.294558	0.151412	0.0214808	No
	5.68	0.46	1.31415e-05	1_18895801	1	18895801	transposon_fragment	non-pericentromeric	none	none	AT1TE62590	AT1G50970	Membrane trafficking VPS53 family protein	ATREP1	RC/Helitron	6.97967	7.09161	9.14931	0	0	0	0.460585	0.000153655	No
	4.64	-0.13	0.00208375	1_18902001	1	18902001	transposon_fragment	non-pericentromeric	AT1G50980	F-box/RNI-like/FBD-like domains-containing protein	AT1TE62610	AT1G50990	kinase with tetratricopeptide repeat domain-containing protein	HELITRONY1D	RC/Helitron	3.31384	3.36698	4.34395	0	0	0	-0.131585	0.00880513	No
	3.92	0.77	1.81021e-05	1_18902401	1	18902401	transposon_fragment	non-pericentromeric	none	none	AT1TE62610	AT1G50990	kinase with tetratricopeptide repeat domain-containing protein	HELITRONY1D	RC/Helitron	9.26266	9.41122	12.142	0.299456	0.403916	0.292103	0.771162	0.000200767	No
	4.86	-0.02	0.000886386	1_18906201	1	18906201	transposon_fragment	non-pericentromeric	none	none	AT1TE62625	none	none	ATREP3	RC/Helitron	3.889	3.95137	5.0979	0	0	0	-0.0177913	0.0046127	No
	1.05	2.3	0.00796077	1_18924801	1	18924801	transposon_fragment	non-pericentromeric	none	none	AT1TE62690	AT1G51060	histone H2A 10	RathE1_cons	RathE1_cons	26.5222	26.9476	34.7667	7.91355	10.674	7.71924	2.30075	0.0273424	No
	1.32	3.67	1.56386e-05	1_18925001	1	18925001	transposon_fragment	non-pericentromeric	none	none	AT1TE62690	AT1G51060	histone H2A 10	RathE1_cons	RathE1_cons	78.3402	79.5966	102.692	19.5062	26.3106	19.0272	3.67202	0.00017692	No
	4.6	1.27	3.00311e-08	1_18930601	1	18930601	transposon_fragment	non-pericentromeric	AT1G51080	golgin family A protein	AT1TE62705	AT1G51090	Heavy metal transport/detoxification superfamily protein	ATTIRX1C	DNA	14.9604	15.2003	19.6109	0.301658	0.406885	0.294251	1.26959	8.05167e-07	No
	2.46	2.67	2.00703e-09	1_18931201	1	18931201	transposon_fragment	non-pericentromeric	none	none	AT1TE62710	AT1G51090	Heavy metal transport/detoxification superfamily protein	ATLINE1_3A	LINE/L1	42.8553	43.5426	56.177	4.786	6.4555	4.66848	2.66957	7.35424e-08	No
	7.11	1.52	8.17197e-12	1_18931401	1	18931401	transposable_element_gene	non-pericentromeric	none	none	AT1TE62710	AT1G51090	Heavy metal transport/detoxification superfamily protein	ATLINE1_3A	LINE/L1	19.0418	19.3472	24.961	0	0	0	1.51744	5.40169e-10	No
	4.95	0.03	0.000606658	1_18931601	1	18931601	transposon_fragment	non-pericentromeric	none	none	AT1TE62710	AT1G51090	Heavy metal transport/detoxification superfamily protein	ATLINE1_3A	LINE/L1	4.14676	4.21326	5.43578	0	0	0	0.0322711	0.00342795	No
	5.14	0.14	0.000256598	1_18931801	1	18931801	transposon_fragment	non-pericentromeric	none	none	AT1TE62715	AT1G51090	Heavy metal transport/detoxification superfamily protein	BRODYAGA1A	DNA/MuDR	4.76602	4.84246	6.24755	0	0	0	0.138501	0.00174874	No
	5.39	0.28	7.14793e-05	1_18932201	1	18932201	transposon_fragment	non-pericentromeric	none	none	AT1TE62715	AT1G51100	potassium/sodium hyperpolarization-activated cyclic nucleotide-gated channel protein	BRODYAGA1A	DNA/MuDR	5.69702	5.78839	7.46795	0	0	0	0.284053	0.000626571	No
	1.97	1.75	9.6989e-05	1_18981401	1	18981401	transposon_fragment	non-pericentromeric	none	none	AT1TE62870	none	none	HELITRONY1E	RC/Helitron	19.5131	19.826	25.5788	3.03559	4.0945	2.96105	1.74782	0.000805323	No
	2.58	0.87	0.000492951	1_18982201	1	18982201	transposon_fragment	non-pericentromeric	none	none	AT1TE62875	AT1G51200	A20/AN1-like zinc finger family protein	HELITRONY3	RC/Helitron	9.47211	9.62402	12.4165	0.910468	1.22807	0.888111	0.868283	0.00294848	No
	3.03	1.16	1.55193e-05	1_18982401	1	18982401	transposon_fragment	non-pericentromeric	none	none	AT1TE62875	AT1G51200	A20/AN1-like zinc finger family protein	HELITRONY3	RC/Helitron	12.8387	13.0446	16.8296	0.903299	1.2184	0.881119	1.15588	0.000176138	No
	2.6	1.16	9.07023e-05	1_18982601	1	18982601	transposon_fragment	non-pericentromeric	none	none	AT1TE62875	AT1G51200	A20/AN1-like zinc finger family protein	HELITRONY3	RC/Helitron	12.4641	12.6639	16.3385	1.20714	1.62823	1.1775	1.15608	0.000759653	No
	4.41	2.25	5.84893e-14	1_18982801	1	18982801	transposon_fragment	non-pericentromeric	none	none	AT1TE62875	AT1G51200	A20/AN1-like zinc finger family protein	HELITRONY3	RC/Helitron	33.8172	34.3595	44.3293	0.90818	1.22498	0.88588	2.24671	6.23434e-12	No
	3.1	1.21	7.83639e-06	1_18983001	1	18983001	transposon_fragment	non-pericentromeric	none	none	AT1TE62875	AT1G51200	A20/AN1-like zinc finger family protein	HELITRONY3	RC/Helitron	13.4899	13.7062	17.6832	0.904058	1.21942	0.881859	1.21119	9.9383e-05	No
	3.1	1.22	7.18575e-06	1_18983201	1	18983201	transposon_fragment	non-pericentromeric	none	none	AT1TE62875	AT1G51200	A20/AN1-like zinc finger family protein	HELITRONY3	RC/Helitron	13.6072	13.8254	17.837	0.908683	1.22566	0.88637	1.22488	9.21592e-05	No
	1.27	5.02	1.31075e-06	1_18983601	1	18983601	transposon_fragment	non-pericentromeric	none	none	AT1TE62875	AT1G51200	A20/AN1-like zinc finger family protein	HELITRONY3	RC/Helitron	205.838	209.139	269.823	53.1069	71.6321	51.8028	5.02248	2.15259e-05	No
	4.01	0.83	9.10659e-06	1_18994601	1	18994601	transposon_fragment	non-pericentromeric	none	none	AT1TE62915	none	none	ATCOPIA41	LTR/Copia	9.84817	10.0061	12.9095	0.299488	0.403958	0.292134	0.831764	0.000112885	No
	4.75	-0.07	0.00135325	1_18995201	1	18995201	transposon_fragment	non-pericentromeric	none	none	AT1TE62915	none	none	ATCOPIA41	LTR/Copia	3.601	3.65875	4.72037	0	0	0	-0.0735497	0.0063738	No
	2.79	0.09	0.00932874	1_18999601	1	18999601	transposon_fragment	non-pericentromeric	none	none	AT1TE62935	none	none	ATREP1	RC/Helitron	4.16964	4.23651	5.46577	0.302223	0.407647	0.294801	0.0935018	0.0311446	No
	3.78	1.3	2.59967e-07	1_19024001	1	19024001	transposon_fragment	non-pericentromeric	none	none	AT1TE63015	AT1G51320	F-box and associated interaction domains-containing protein	ATREP3	RC/Helitron	15.0628	15.3044	19.7451	0.601068	0.810739	0.586309	1.2993	5.27656e-06	No
	3.16	0.29	0.00195081	1_19024801	1	19024801	transposon_fragment	non-pericentromeric	none	none	AT1TE63025	AT1G51320	F-box and associated interaction domains-containing protein	ATREP10B	RC/Helitron	5.38831	5.47472	7.06327	0.299125	0.403469	0.29178	0.286065	0.00851666	No
	0.9	2.59	0.0134309	1_19028001	1	19028001	transposon_fragment	non-pericentromeric	none	none	AT1TE63035	AT1G07727		ATREP9	RC/Helitron	32.2482	32.7653	42.2725	10.7143	14.4518	10.4512	2.58917	0.0422581	No
	6.34	0.92	7.18355e-08	1_19028601	1	19028601	transposon_fragment	non-pericentromeric	none	none	AT1TE63045	AT1G07727		HELITRONY1E	RC/Helitron	11.1129	11.2911	14.5674	0	0	0	0.921219	1.72854e-06	No
	4.77	-0.07	0.0012742	1_19054001	1	19054001	transposon_fragment	non-pericentromeric	none	none	AT1TE63135	AT1G07743	Natural antisense transcript overlaps with AT1G51402	ATREP6	RC/Helitron	3.65076	3.70931	4.7856	0	0	0	-0.0673725	0.00617198	No
	4.96	0.04	0.000572874	1_19054201	1	19054201	transposon_fragment	non-pericentromeric	none	none	AT1TE63135	AT1G07743	Natural antisense transcript overlaps with AT1G51402	ATREP6	RC/Helitron	4.19557	4.26285	5.49976	0	0	0	0.0379708	0.00329647	No
	1.46	1.49	0.00507319	1_19056401	1	19056401	transposon_fragment	non-pericentromeric	none	none	AT1TE63150	AT1G51405	myosin-like protein	ATREP3	RC/Helitron	14.7083	14.9442	19.2804	3.28447	4.43019	3.20382	1.48903	0.0185439	No
	6.57	1.1	6.73562e-09	1_19056601	1	19056601	transposon_fragment	non-pericentromeric	none	none	AT1TE63150	AT1G51405	myosin-like protein	ATREP3	RC/Helitron	13.0511	13.2604	17.1081	0	0	0	1.09564	2.14958e-07	No
	4.35	1.08	4.30242e-07	1_19056801	1	19056801	transposon_fragment	non-pericentromeric	none	none	AT1TE63150	AT1G51405	myosin-like protein	ATREP3	RC/Helitron	12.496	12.6964	16.3803	0.299608	0.40412	0.292251	1.07583	8.19205e-06	No
	1.76	1.02	0.00550417	1_19064601	1	19064601	transposon_fragment	non-pericentromeric	AT1G51420	sucrose-phosphatase 1	AT1TE63170	none	none	ATREP3	RC/Helitron	10.0993	10.2613	13.2387	1.79896	2.42649	1.75478	1.01757	0.0199394	No
	3.14	1.25	4.96954e-06	1_19073001	1	19073001	transposon_fragment	non-pericentromeric	none	none	AT1TE63190	AT1G51450	TRAUCO	ATCOPIA96	LTR/Copia	13.9153	14.1385	18.2409	0.903657	1.21888	0.881468	1.24585	6.74877e-05	No
	3.58	1.15	2.03737e-06	1_19073401	1	19073401	transposon_fragment	non-pericentromeric	none	none	AT1TE63195	AT1G51450	TRAUCO	ATMUN1	DNA/MuDR	13.0826	13.2924	17.1494	0.600773	0.810342	0.586022	1.15305	3.15045e-05	No
	1.98	1.33	0.00063778	1_19073801	1	19073801	transposon_fragment	non-pericentromeric	none	none	AT1TE63200	AT1G51450	TRAUCO	BRODYAGA2	DNA/MuDR	13.7163	13.9363	17.9801	2.10388	2.83778	2.05222	1.33043	0.00355177	No
	2.92	0.7	0.000427842	1_19074001	1	19074001	transposon_fragment	non-pericentromeric	none	none	AT1TE63200	AT1G51450	TRAUCO	BRODYAGA2	DNA/MuDR	8.26303	8.39555	10.8316	0.605414	0.816601	0.590548	0.697128	0.00260753	No
	1.72	2.4	2.3871e-05	1_19086801	1	19086801	transposon_fragment	non-pericentromeric	none	none	AT1TE63255	AT1G51470	beta glucosidase 35	ATREP3	RC/Helitron	32.0286	32.5423	41.9848	5.99124	8.08117	5.84413	2.40094	0.000251707	No
	3.68	1.97	2.15802e-10	1_19087001	1	19087001	transposon_fragment	non-pericentromeric	none	none	AT1TE63255	AT1G51470	beta glucosidase 35	ATREP3	RC/Helitron	26.4467	26.8709	34.6678	1.20722	1.62833	1.17758	1.97184	1.00951e-08	No
	1.39	1.9	0.00230294	1_19148601	1	19148601	transposon_fragment	non-pericentromeric	none	none	AT1TE63460	AT1G51645	Natural antisense transcript overlaps with AT1G51640	HELITRON2	RC/Helitron	20.4731	20.8015	26.8372	4.82017	6.50159	4.70181	1.89962	0.00927788	No
	5.67	0.46	1.40527e-05	1_19171201	1	19171201	transposon_fragment	non-pericentromeric	none	none	AT1TE63520	none	none	BRODYAGA2	DNA/MuDR	6.91907	7.03003	9.06987	0	0	0	0.45519	0.000162602	No
	6.25	0.86	1.58411e-07	1_19197201	1	19197201	transposon_fragment	non-pericentromeric	none	none	AT1TE63610	AT1G51760	peptidase M20/M25/M40 family protein	ATLINEIII	LINE/L1	10.4452	10.6127	13.6921	0	0	0	0.858832	3.43295e-06	No
	2.03	3.43	1.28566e-09	1_19198401	1	19198401	transposon_fragment	non-pericentromeric	none	none	AT1TE63615	AT1G51760	peptidase M20/M25/M40 family protein	ATHATN8	DNA/HAT	72.8741	74.0428	95.527	11.0681	14.9289	10.7963	3.42853	4.95849e-08	No
	-0.98	3.06	0.00230676	1_19212401	1	19212401	transposon_fragment	non-pericentromeric	none	none	AT1TE63660	AT1G51800	Leucine-rich repeat protein kinase family protein	ATREP15	RC/Helitron	25.0129	25.4141	32.7882	30.7103	41.423	29.9562	3.05585	0.00929003	No
	6.02	0.7	1.0979e-06	1_19212801	1	19212801	transposon_fragment	non-pericentromeric	none	none	AT1TE63665	AT1G51800	Leucine-rich repeat protein kinase family protein	ATREP4	RC/Helitron	8.87475	9.01708	11.6335	0	0	0	0.697169	1.84161e-05	No
	5.55	0.38	2.98236e-05	1_19219401	1	19219401	transposon_fragment	non-pericentromeric	none	none	AT1TE63680	none	none	ATLINE1A	LINE/L1	6.35249	6.45437	8.32717	0	0	0	0.376455	0.000305443	No
	2.71	0.04	0.0124466	1_19219601	1	19219601	transposon_fragment	non-pericentromeric	none	none	AT1TE63680	none	none	ATLINE1A	LINE/L1	3.90921	3.9719	5.12439	0.298894	0.403157	0.291555	0.0426605	0.0398082	No
	-1.73	0.61	0.00840907	1_19248601	1	19248601	transposon_fragment	non-pericentromeric	none	none	AT1TE63790	none	none	HELITRONY3	RC/Helitron	2.39298	2.43136	3.13685	5.15857	6.95804	5.0319	0.607255	0.028659	No
	3.61	1.59	2.42475e-08	1_19268001	1	19268001	transposon_fragment	non-pericentromeric	none	none	AT1TE63870	AT1G51870	protein kinase family protein	HELITRONY1B	RC/Helitron	19.2312	19.5396	25.2092	0.898387	1.21177	0.876328	1.59117	6.68753e-07	No
	-0.83	3.17	0.00761671	1_19283801	1	19283801	transposon_fragment	non-pericentromeric	none	none	AT1TE63925	AT1G51900	Regulator of Vps4 activity in the MVB pathway protein	ATREP15	RC/Helitron	28.9509	29.4152	37.9503	32.175	43.3986	31.3849	3.17134	0.0262836	No
	2.9	0.14	0.00604645	1_19289601	1	19289601	transposon_fragment	non-pericentromeric	none	none	AT1TE63945	AT1G51910	Leucine-rich repeat protein kinase family protein	ATDNA2T9A	DNA/MuDR	4.48312	4.55502	5.87671	0.298983	0.403277	0.291641	0.143268	0.0216175	No
	5.59	0.41	2.26644e-05	1_19299201	1	19299201	transposon_fragment	non-pericentromeric	none	none	AT1TE63970	AT1G51940	protein kinase family protein / peptidoglycan-binding LysM domain-containing protein	HELITRONY1D	RC/Helitron	6.54103	6.64593	8.57432	0	0	0	0.407713	0.000240832	No
	5.6	0.41	2.11968e-05	1_19299401	1	19299401	transposon_fragment	non-pericentromeric	none	none	AT1TE63970	AT1G51940	protein kinase family protein / peptidoglycan-binding LysM domain-containing protein	HELITRONY1D	RC/Helitron	6.60185	6.70773	8.65404	0	0	0	0.413305	0.000228622	No
	1.66	1.84	0.000465113	1_19301801	1	19301801	transposon_fragment	non-pericentromeric	none	none	AT1TE63975	none	none	HELITRONY2	RC/Helitron	20.3131	20.6388	26.6274	3.93345	5.30556	3.83687	1.84221	0.00280515	No
	-1.48	2.48	5.08927e-05	1_19303801	1	19303801	transposon_fragment	non-pericentromeric	none	none	AT1TE63980	AT1G51950	indole-3-acetic acid inducible 18	ATDNAI27T9A	DNA/MuDR	12.982	13.1902	17.0174	22.7162	30.6403	22.1584	2.47897	0.000472154	No
	-0.79	4.25	0.00349487	1_19316401	1	19316401	transposon_fragment	non-pericentromeric	none	none	AT1TE64015	AT1G51970	B3 domain protein	ATREP5	RC/Helitron	63.4883	64.5065	83.2237	68.5512	92.464	66.868	4.25266	0.0133659	No
	-0.84	3.69	0.00369428	1_19316601	1	19316601	transposon_fragment	non-pericentromeric	none	none	AT1TE64015	AT1G51970	B3 domain protein	ATREP5	RC/Helitron	41.9291	42.6015	54.9628	46.7514	63.0598	45.6035	3.69268	0.0140335	No
	1.63	1.24	0.00461505	1_19317401	1	19317401	transposon_fragment	non-pericentromeric	none	none	AT1TE64020	none	none	HELITRONY1B	RC/Helitron	12.1841	12.3795	15.9715	2.39747	3.23378	2.3386	1.24364	0.0170332	No
[truncated: 11,744 more rows]
