# Supplementary material for: Integrative sRNA, DNA Methylation, and Transcriptomics Reveals Dynamic Epigenetic Reprogramming of Meloidogyne javanica-Induced Galls in Arabidopsis
Source: Int J Mol Sci. 2026 May 14;27(10):4365. doi: 10.3390/ijms27104365 (PMC13207400; doi:10.3390/ijms27104365)
Supplement: Supplementary file 1 [file ijms-27-04365-s001.zip › ijms-4246158-supplementary/Table_S4.xlsx]

## Sheet: TableS4
	Table S4. Gene annotations and details of differentially expressed genes (DEGs) identified by RNA-seq in galls formed by Meloidogyne javanica in Arabidopsis at 14 day post-infection (adjusted P value < 0.05).
	Gene	baseMean	log2FoldChange	lfcSE	stat	pvalue	padj	short_description	computational_description	Description	ATE	Family	Super_Family	Dominio
	AT1G01010	549.038	-0.721658	0.183113	-3.94105	8.11257e-05	0.000482763	NAC domain containing protein 1		NAC domain containing protein 1 (NAC001)
	AT1G01030	11.9163	2.59529	0.487912	5.31917	1.0424e-07	1.28105e-06	AP2/B3-like transcriptional factor family protein		NGATHA3 (NGA3)
	AT1G01060	873.186	2.40191	0.762895	3.14841	0.0016416	0.00658415	Homeodomain-like superfamily protein	LHY encodes a myb-related putative transcription factor involved in circadian rhythm along with another myb transcription factor CCA1	LATE ELONGATED HYPOCOTYL (LHY)
	AT1G01080	262.699	-0.29987	0.119719	-2.50477	0.012253	0.0354481	RNA-binding (RRM/RBD/RNP motifs) family protein		RNA-binding (RRM/RBD/RNP motifs) family protein
	AT1G01090	1974.97	-0.693555	0.188598	-3.67743	0.000235594	0.00124133	pyruvate dehydrogenase E1 alpha	pyruvate dehydrogenase E1 alpha subunit	pyruvate dehydrogenase E1 alpha (PDH-E1 ALPHA)
	AT1G01100	4779.5	0.226305	0.089292	2.53444	0.0112627	0.0330908	60S acidic ribosomal protein family		60S acidic ribosomal protein family
	AT1G01110	69.5648	0.86848	0.259506	3.34666	0.000817903	0.00361966	IQ-domain 18		IQ-domain 18 (IQD18)
	AT1G01120	1291.21	-1.05418	0.216177	-4.87649	1.07991e-06	1.0302e-05	3-ketoacyl-CoA synthase 1	Encodes a condensing enzyme KCS1 (3-ketoacyl-CoA synthase 1) which is involved in the critical fatty acid elongation process in wax biosynthesis.	3-ketoacyl-CoA synthase 1 (KCS1)
	AT1G01130	14.6113	1.1637	0.455873	2.55268	0.0106899	0.03176			CONTAINS InterPro DOMAIN/s: CBL-interacting protein kinase (InterPro:IPR020660), Calcium/calmodulin-dependent protein kinase-like (InterPro:IPR020636)
	AT1G01140	31.7353	2.63265	0.434446	6.05979	1.36296e-09	2.39917e-08	CBL-interacting protein kinase 9	Encodes a CBL-interacting protein kinase with similarity to SOS2	CBL-interacting protein kinase 9 (CIPK9)
	AT1G01160	691.849	0.339464	0.0989162	3.43183	0.000599525	0.00276711	GRF1-interacting factor 2	Arabidopsis thaliana GRF1-interacting factor 2 (GIF2) mRNA	GRF1-interacting factor 2 (GIF2)
	AT1G01180	398.52	-0.640856	0.180153	-3.55729	0.000374708	0.00185075	S-adenosyl-L-methionine-dependent methyltransferases superfamily protein		S-adenosyl-L-methionine-dependent methyltransferases superfamily protein
	AT1G01190	839.166	-1.09034	0.435618	-2.50297	0.0123158	0.0355881	cytochrome P450, family 78, subfamily A, polypeptide 8	member of CYP78A	cytochrome P450, family 78, subfamily A, polypeptide 8 (CYP78A8)
	AT1G01210	306.06	0.327344	0.135935	2.40809	0.0160361	0.0444845	DNA-directed RNA polymerase, subunit M, archaeal		DNA-directed RNA polymerase, subunit M, archaeal
	AT1G01220	362.069	-0.343937	0.124318	-2.76659	0.00566455	0.0186688	L-fucokinase/GDP-L-fucose pyrophosphorylase	Encodes a bifunctional enzyme that has both L-fucokinase and GDP-L-fucose pyrophosphorylase activities. It catalyzes the two steps of the L-fucose salvage pathway for the generation of activated GDP-L-fucose. This pathway seems to be of minor importance for cell wall polysaccharide biosynthesis compared to the de novo GDP-L-fucose biosynthesis pathway in Arabidopsis.	L-fucokinase/GDP-L-fucose pyrophosphorylase (FKGP)
	AT1G01340	362.222	-2.10562	0.19253	-10.9366	7.70155e-28	1.3185e-25	cyclic nucleotide gated channel 10	member of Cyclic nucleotide gated channel family	cyclic nucleotide gated channel 10 (CNGC10)
	AT1G01360	599.54	0.883788	0.12151	7.27336	3.50645e-13	1.07197e-11	regulatory component of ABA receptor 1	Encodes RCAR1 (regulatory components of ABA receptor). Interacts with and regulates the type 2C protein phosphatases (PP2Cs) ABI1 and ABI2. Functions as abscisic acid sensor.	regulatory component of ABA receptor 1 (RCAR1)
	AT1G01420	118.218	-1.24314	0.215675	-5.76396	8.21614e-09	1.25849e-07	UDP-glucosyl transferase 72B3		UDP-glucosyl transferase 72B3 (UGT72B3)
	AT1G01430	465.343	-1.46799	0.138751	-10.58	3.68865e-26	5.43673e-24	TRICHOME BIREFRINGENCE-LIKE 25	Encodes a member of the TBL (TRICHOME BIREFRINGENCE-LIKE) gene family containing a plant-specific DUF231 (domain of unknown function) domain. TBL gene family has 46 members, two of which (TBR/AT5G06700 and TBL3/AT5G01360) have been shown to be involved in the synthesis and deposition of secondary wall cellulose, presumably by influencing the esterification state of pectic polymers. A nomenclature…	TRICHOME BIREFRINGENCE-LIKE 25 (TBL25)
	AT1G01440	425.9	-0.373616	0.11385	-3.28166	0.00103197	0.00441429	Protein of unknown function (DUF3133)		Protein of unknown function (DUF3133)
	AT1G01448	266.047	-0.767971	0.153271	-5.01055	5.42737e-07	5.62016e-06	other RNA	Potential natural antisense gene, locus overlaps with AT1G01450
	AT1G01600	67.9362	-1.8374	0.302963	-6.06475	1.3216e-09	2.33998e-08	cytochrome P450, family 86, subfamily A, polypeptide 4	Encodes a member of the CYP86A subfamily of cytochrome p450 genes. Expressed significantly at highest level in mature stems and flowers.	cytochrome P450, family 86, subfamily A, polypeptide 4 (CYP86A4)
	AT1G01610	662.7	-1.60095	0.266209	-6.0139	1.81109e-09	3.11737e-08	glycerol-3-phosphate acyltransferase 4	Encodes a protein with glycerol-3-phosphate acyltransferase activity. Involved in cutin assembly. Is functional redundant of GPAT8.	glycerol-3-phosphate acyltransferase 4 (GPAT4)
	AT1G01620	12101.9	-0.6321	0.155968	-4.05275	5.06199e-05	0.00031933	plasma membrane intrinsic protein 1C	a member of the plasma membrane intrinsic protein subfamily PIP1. localizes to the plasma membrane and exhibits water transport activity in Xenopus oocyte. expressed ubiquitously and protein level decreases slightly during leaf development.	plasma membrane intrinsic protein 1C (PIP1C)
	AT1G01630	506.844	-0.962756	0.142834	-6.7404	1.57953e-11	3.78408e-10	Sec14p-like phosphatidylinositol transfer family protein		Sec14p-like phosphatidylinositol transfer family protein
	AT1G01670	78.9597	-0.533589	0.211921	-2.51787	0.0118066	0.0343756	RING/U-box superfamily protein		RING/U-box superfamily protein
	AT1G01700	52.6292	0.70576	0.266125	2.65199	0.00800186	0.0249515	RHO guanyl-nucleotide exchange factor 2	Encodes a member of KPP-like gene family, homolog of KPP (kinase partner protein) gene in tomato. Also a member of the RopGEF (guanine nucleotide exchange factor) family, containing the novel PRONE domain (plant-specific Rop nucleotide exchanger), which is exclusively active towards members of the Rop subfamily.	RHO guanyl-nucleotide exchange factor 2 (ROPGEF2)
	AT1G01715	109.062	0.783142	0.189462	4.1335	3.57276e-05	0.000236231	NA	NA	NA	NA	NA	NA	NA
	AT1G01725	283.385	0.588111	0.175048	3.35972	0.00078022	0.00347848			unknown protein
	AT1G01740	190.586	-0.417518	0.138162	-3.02194	0.00251158	0.00940724	Protein kinase protein with tetratricopeptide repeat domain		Protein kinase protein with tetratricopeptide repeat domain
	AT1G01750	19.9218	-1.58476	0.564408	-2.80782	0.00498776	0.0167483	actin depolymerizing factor 11		actin depolymerizing factor 11 (ADF11)
	AT1G01780	345.201	-0.430356	0.152089	-2.82963	0.0046602	0.0158154	GATA type zinc finger transcription factor family protein		GATA type zinc finger transcription factor family protein
	AT1G01800	1446.96	0.29918	0.11187	2.67435	0.00748746	0.0236337	NAD(P)-binding Rossmann-fold superfamily protein		NAD(P)-binding Rossmann-fold superfamily protein
	AT1G01900	98.414	-1.4105	0.279737	-5.04225	4.60089e-07	4.85526e-06	subtilase family protein	Encodes AtSBT1.1, a subtilisin-like serine protease. Cleaves the phytosulfokine AtPSK4, a growth promoting peptide.	SBTI1.1
	AT1G01920	604.19	0.464966	0.149022	3.12011	0.00180785	0.00712896	SET domain-containing protein		SET domain-containing protein
	AT1G01960	1533.29	-0.356342	0.135578	-2.62831	0.00858101	0.0265145	SEC7-like guanine nucleotide exchange family protein		embryo sac development arrest 10 (EDA10)
	AT1G02120	1593.56	-0.290904	0.106132	-2.74096	0.00612593	0.0199238	GRAM domain family protein	Encodes VAD1 (Vascular Associated Death1), a regulator of cell death and defense responses in vascular tissues. VAD1 is a putative membrane associated protein and contains a GRAM domain. vad1 is a lesion mimic mutant that exhibits light conditional appearance of propagative HR (hypersensitive response)-like lesions along the vascular system.	VASCULAR ASSOCIATED DEATH1 (VAD1)
	AT1G02160	381.146	0.265666	0.0974382	2.72651	0.00640086	0.020688	Cox19 family protein (CHCH motif)		Cox19 family protein (CHCH motif)
	AT1G02170	447.721	-0.691162	0.127547	-5.4189	5.99661e-08	7.67014e-07	metacaspase 1	Metacaspase AtMCP1b. Arginine/lysine-specific cysteine protease activity. Induces apoptosis in yeast. Contains Pfam profile PF00656: ICE-like protease (caspase) p20 domain	metacaspase 1 (AMC1)
	AT1G02205	4.74887	-2.56195	0.886038	-2.89146	0.00383452	0.0134863	Fatty acid hydroxylase superfamily	Expression of the CER1 gene associated with production of stem epicuticular wax and pollen fertility. Biochemical studies showed that cer1 mutants are blocked in the conversion of stem wax C30 aldehydes to C29 alkanes, and they also lack the secondary alcohols and ketones. These suggested the CER1 protein is an aldehyde decarbonylase, but the exact molecular function of this protein remains to be…	ECERIFERUM 1 (CER1)
	AT1G02220	960.82	-0.659613	0.137577	-4.79449	1.63092e-06	1.49066e-05	NAC domain containing protein 3		NAC domain containing protein 3 (NAC003)
	AT1G02330	766.943	0.316186	0.0994104	3.18061	0.00146965	0.00600265			CONTAINS InterPro DOMAIN/s: Hepatocellular carcinoma-associated antigen 59 (InterPro:IPR010756)
	AT1G02340	199.513	-0.629171	0.202755	-3.1031	0.00191503	0.00748682	basic helix-loop-helix (bHLH) DNA-binding superfamily protein	Encodes a light-inducible, nuclear bHLH protein involved in phytochrome signaling. Mutants exhibit a long-hypocotyl phenotype only under far-red light but not under red light and are defective in other phytochrome A-related responses. Mutants also show blue light response defects. HFR1 interacts with COP1, co-localizes to the nuclear specks and is ubiquinated by COP1.	LONG HYPOCOTYL IN FAR-RED (HFR1)
	AT1G02360	618.1	-0.504584	0.204823	-2.46352	0.0137581	0.0390539	Chitinase family protein		Chitinase family protein
	AT1G02380	73.1256	0.54795	0.210084	2.60824	0.00910092	0.027758			unknown protein
	AT1G02400	276.678	-0.962016	0.146912	-6.54824	5.8221e-11	1.27411e-09	gibberellin 2-oxidase 6	Encodes a gibberellin 2-oxidase that acts on C19 gibberellins but not C20 gibberellins.	gibberellin 2-oxidase 6 (GA2OX6)
	AT1G02410	546.842	0.370356	0.114581	3.23225	0.00122817	0.00514188	cytochrome c oxidase assembly protein CtaG / Cox11 family		cytochrome c oxidase assembly protein CtaG / Cox11 family
	AT1G02450	22.9592	-1.43794	0.565229	-2.544	0.0109592	0.0323959	NIM1-interacting 1	NIMIN1 modulates PR gene expression according the following model: NPR1 forms a ternary complex with NIMIN1 and TGA factors upon SAR induction that binds to a positive regulatory cis-element of the PR-1 promoter, termed LS7. This leads to PR-1 gene induction. NIMIN1 decreases transcriptional activation, possibly through its EAR motif, which results in fine-tuning of PR-1 gene expression.	NIM1-interacting 1 (NIMIN1)
	AT1G02460	40.0899	-1.72961	0.43576	-3.96918	7.21217e-05	0.00043547	Pectin lyase-like superfamily protein		Pectin lyase-like superfamily protein
	AT1G02500	15470.7	-0.818708	0.133063	-6.15278	7.61381e-10	1.39467e-08	S-adenosylmethionine synthetase 1	encodes a S-adenosylmethionine synthetase. SAM1 is regulated by protein S-nitrosylation. The covalent binding of nitric oxide (NO) to the Cys114 residue inhibits the enzyme activity.	S-adenosylmethionine synthetase 1 (SAM1)
	AT1G02520	650.097	-1.48777	0.173093	-8.59522	8.31068e-18	4.86036e-16	P-glycoprotein 11		P-glycoprotein 11 (PGP11)
	AT1G02640	2240.84	-1.90121	0.425132	-4.47205	7.74725e-06	5.98275e-05	beta-xylosidase 2	encodes a protein similar to a beta-xylosidase located in the extracellular matrix. This is a member of glycosyl hydrolase family 3 and has six other closely related members.	beta-xylosidase 2 (BXL2)
	AT1G02660	81.7582	-0.831756	0.223217	-3.72621	0.000194379	0.00104697	alpha/beta-Hydrolases superfamily protein		alpha/beta-Hydrolases superfamily protein
	AT1G02680	287.037	0.466238	0.125858	3.70448	0.000211828	0.00113002	TBP-associated factor 13		TBP-associated factor 13 (TAF13)
	AT1G02730	814.515	-0.825217	0.181808	-4.53894	5.65389e-06	4.55752e-05	cellulose synthase-like D5	Encodes a gene similar to cellulose synthase. Knock-out mutant has reduced growth, reduced xylan level and reduced xylan synthase activity in stems.	cellulose synthase-like D5 (CSLD5)
	AT1G02750	377.13	0.578851	0.179085	3.23227	0.0012281	0.00514188	Drought-responsive family protein		Drought-responsive family protein
	AT1G02770	12.5421	2.59063	0.637055	4.06657	4.77102e-05	0.000303903	Protein of unknown function (DUF626)		Protein of unknown function (DUF626)
	AT1G02850	909.579	-1.48245	0.29309	-5.058	4.23666e-07	4.51913e-06	beta glucosidase 11		beta glucosidase 11 (BGLU11)
	AT1G02860	1229.91	-0.963892	0.180948	-5.3269	9.99016e-08	1.23249e-06	SPX (SYG1/Pho81/XPR1) domain-containing protein	Encodes a likely ubiquitin E3 ligase with RING and SPX domains that is involved in mediating immune responses. Targeted by MIR827.	nitrogen limitation adaptation (NLA)
	AT1G02880	411.047	-0.649082	0.102336	-6.34266	2.25825e-10	4.44381e-09	thiamin pyrophosphokinase1	Encodes a thiamine pyrophosphokinase capable of producing thiamine pyrophosphate from free thiamine.	thiamin pyrophosphokinase1 (TPK1)
	AT1G02900	2880.26	-1.10202	0.156703	-7.03256	2.0278e-12	5.59934e-11	rapid alkalinization factor 1	Member of a diversely expressed predicted peptide family showing sequence similarity to tobacco Rapid Alkalinization Factor (RALF), and is believed to play an essential role in the physiology of Arabidopsis. Consists of a single exon and is characterized by a conserved C-terminal motif and N-terminal signal peptide. Mediates Ca2+-dependent signaling.	rapid alkalinization factor 1 (RALF1)
	AT1G02920	3370.8	-1.14858	0.441838	-2.59955	0.00933472	0.0283429	glutathione S-transferase 7	Encodes glutathione transferase belonging to the phi class of GSTs. Naming convention according to Wagner et al. (2002).	glutathione S-transferase 7 (GSTF7)
	AT1G02950	723.23	-0.700911	0.172005	-4.07496	4.60226e-05	0.000294778	glutathione S-transferase F4	Encodes glutathione transferase belonging to the phi class of GSTs. Naming convention according to Wagner et al. (2002).	glutathione S-transferase F4 (GSTF4)
	AT1G03010	66.4935	1.37591	0.297085	4.63137	3.63258e-06	3.07402e-05	Phototropic-responsive NPH3 family protein		Phototropic-responsive NPH3 family protein
	AT1G03030	468.597	0.389469	0.129004	3.01906	0.00253562	0.00947337	P-loop containing nucleoside triphosphate hydrolases superfamily protein		P-loop containing nucleoside triphosphate hydrolases superfamily protein
	AT1G03060	804.678	-0.690244	0.171369	-4.02781	5.62988e-05	0.000351272	Beige/BEACH domain
	AT1G03080	2116.2	-0.353791	0.109589	-3.22834	0.0012451	0.00520001	kinase interacting (KIP1-like) family protein		kinase interacting (KIP1-like) family protein
	AT1G03090	1297.13	-0.738111	0.176354	-4.18539	2.84675e-05	0.000192517	methylcrotonyl-CoA carboxylase alpha chain, mitochondrial / 3-methylcrotonyl-CoA carboxylase 1 (MCCA)	MCCA is the biotinylated subunit of the dimer MCCase, which is involved in leucine degradation. Both subunits are nuclear coded and the active enzyme is located in the mitochondrion.	MCCA
	AT1G03106	6.76846	2.18971	0.874643	2.50355	0.0122955	0.0355433			unknown protein
	AT1G03140	1696.45	0.360186	0.10433	3.45235	0.000555723	0.00259508	splicing factor Prp18 family protein		splicing factor Prp18 family protein
	AT1G03170	34.191	4.99001	0.451239	11.0585	1.99481e-28	3.52353e-26	Protein of unknown function (DUF3049)		Protein of unknown function (DUF3049)
	AT1G03220	14533.4	-0.889561	0.128968	-6.89752	5.29165e-12	1.36625e-10	Eukaryotic aspartyl protease family protein		Eukaryotic aspartyl protease family protein
	AT1G03230	335.39	-1.58373	0.173074	-9.15062	5.66073e-20	4.56468e-18	Eukaryotic aspartyl protease family protein		Eukaryotic aspartyl protease family protein
	AT1G03370	725.173	-0.701935	0.0898055	-7.81616	5.44573e-15	2.19964e-13	C2 calcium/lipid-binding and GRAM domain containing protein		C2 calcium/lipid-binding and GRAM domain containing protein
	AT1G03380	1230.37	-0.375156	0.0965277	-3.88651	0.000101694	0.000588942	homolog of yeast autophagy 18 (ATG18) G		homolog of yeast autophagy 18 (ATG18) G (ATG18G)
	AT1G03400	43.3613	-0.888818	0.281404	-3.15852	0.00158575	0.00641098	2-oxoglutarate (2OG) and Fe(II)-dependent oxygenase superfamily protein	A single copy gene that encodes a protein with sequence similarity to tomato E8 (ACC oxidase, the last step in ethylene biosynthesis) involved in ethylene synthesis and fruit ripening in tomato. This gene is not induced by ethylene in siliques. The transcript is found in siliques, etiolated seedlings, leaves, stems and flowers.	2-oxoglutarate (2OG) and Fe(II)-dependent oxygenase superfamily protein
	AT1G03457	474.151	-1.19283	0.166987	-7.14327	9.11361e-13	2.64449e-11	RNA-binding (RRM/RBD/RNP motifs) family protein		RNA-binding (RRM/RBD/RNP motifs) family protein
	AT1G03470	248.788	-0.667451	0.258705	-2.57997	0.00988083	0.0297655	Kinase interacting (KIP1-like) family protein		Kinase interacting (KIP1-like) family protein
	AT1G03580	29.7378	-1.83983	0.404307	-4.55056	5.35034e-06	4.3443e-05			pseudogene, meprin and TRAF homology (MATH) domain protein -related, weak similarity to ubiquitin-specific protease 12 (Arabidopsis thaliana) GI:11993471
	AT1G03610	718.081	0.501941	0.12332	4.07024	4.69643e-05	0.000299495	Protein of unknown function (DUF789)		Protein of unknown function (DUF789)
	AT1G03660	51.0542	-0.927268	0.279481	-3.31782	0.000907239	0.00395757	Ankyrin-repeat containing protein		Ankyrin-repeat containing protein
	AT1G03700	76.2747	-1.1123	0.417555	-2.66383	0.00772566	0.0242299	Uncharacterised protein family (UPF0497)		Uncharacterised protein family (UPF0497)
	AT1G03740	1214.8	-0.859011	0.13352	-6.43355	1.24654e-10	2.56169e-09	Protein kinase superfamily protein		Protein kinase superfamily protein
	AT1G03760	482.332	0.326253	0.134068	2.43349	0.014954	0.0419218	Prefoldin chaperone subunit family protein		Prefoldin chaperone subunit family protein
	AT1G03780	193.917	-0.579599	0.216426	-2.67805	0.00740521	0.0234136	targeting protein for XKLP2	Homolog of vertebrate TPX2. Protein has three domains involved in nuclear targeting, one in nuclear export and two in microtubule binding. Involved in mitotic spindle assembly during late prophase and early prometaphase.	targeting protein for XKLP2 (TPX2)
	AT1G03800	24.7949	2.73718	0.543223	5.03878	4.6851e-07	4.93476e-06	ERF domain protein 10	encodes a member of the ERF (ethylene response factor) subfamily B-1 of ERF/AP2 transcription factor family (ATERF-10). The protein contains one AP2 domain. There are 15 members in this subfamily including ATERF-3, ATERF-4, ATERF-7, and leafy petiole.	ERF domain protein 10 (ERF10)
	AT1G03840	58.6923	-1.54742	0.480104	-3.2231	0.00126813	0.00527964	C2H2 and C2HC zinc fingers superfamily protein	MGP is a nuclear-localized putative transcription factor with three zinc finger domains. MGP can interact with three proteins implicated in root patterning: SCR, SHR, and JKD in Y2H assays, and these interactions depend on the first zinc finger in MGP. MGP appears to be a direct transcriptional target of SHR and SCR, based on promoter binding assays, though it is not expressed in the QC, based on…	Magpie (MGP)
	AT1G03850	1187.33	-0.974316	0.115414	-8.44192	3.12157e-17	1.68625e-15	Glutaredoxin family protein		Glutaredoxin family protein
	AT1G03870	266.332	-1.19177	0.222486	-5.3566	8.48044e-08	1.06034e-06	FASCICLIN-like arabinoogalactan 9	fasciclin-like arabinogalactan-protein 9 (Fla9)	FASCICLIN-like arabinoogalactan 9 (FLA9)
	AT1G03970	726.944	0.369105	0.0782265	4.71842	2.37682e-06	2.09832e-05	G-box binding factor 4	encodes a basic leucine zipper G-box binding factor that can bind to G-box motifs only as heterodimers with GBF2 or GBF3. A single amino acid change can confer G-box binding as homodimers.	G-box binding factor 4 (GBF4)
	AT1G04040	3111.04	-1.59032	0.174812	-9.09735	9.25618e-20	7.22827e-18	HAD superfamily, subfamily IIIB acid phosphatase		HAD superfamily, subfamily IIIB acid phosphatase
	AT1G04070	194.77	0.593076	0.189945	3.12236	0.0017941	0.00708533	translocase of outer membrane 22-I	Subunit of the TOM complex, a translocase in the outer mitochondrial membrane that selectively allows proteins with a mitochondrial targeting sequence to enter the mitochondrion.	translocase of outer membrane 22-I (TOM22-I)
	AT1G04100	110.069	-1.05196	0.190875	-5.51128	3.56243e-08	4.78518e-07	indoleacetic acid-induced protein 10	Auxin induced gene, IAA10 (IAA10).	indoleacetic acid-induced protein 10 (IAA10)
	AT1G04107	325.506	3.06867	0.506101	6.06336	1.33308e-09	2.35656e-08	NA	NA	NA	NA	NA	NA	NA
	AT1G04140	1854.95	-0.334878	0.0943437	-3.54955	0.000385889	0.00190128	Transducin family protein / WD-40 repeat family protein		Transducin family protein / WD-40 repeat family protein
	AT1G04160	78.2034	-0.935888	0.24372	-3.84002	0.000123025	0.000696527	myosin XI B	Encodes a member of the type XI myosin protein family involved in root hair elongation.	myosin XI B (XIB)
	AT1G04170	1858.61	-0.174708	0.0654645	-2.66874	0.00761364	0.0239335	eukaryotic translation initiation factor 2 gamma subunit	protein synthesis initiation factor eIF2 gamma	eukaryotic translation initiation factor 2 gamma subunit (EIF2 GAMMA)
	AT1G04200	591.528	-0.285054	0.102107	-2.79173	0.0052427	0.0174987			FUNCTIONS IN: molecular_function unknown
	AT1G04220	503.692	-1.24853	0.287789	-4.33837	1.43544e-05	0.000103893	3-ketoacyl-CoA synthase 2	Encodes KCS2, a member of the 3-ketoacyl-CoA synthase family involved in the biosynthesis of VLCFA (very long chain fatty acids).	3-ketoacyl-CoA synthase 2 (KCS2)
	AT1G04240	429.335	-1.9039	0.461568	-4.12484	3.70987e-05	0.000243618	AUX/IAA transcriptional regulator family protein	SHY2/IAA3 regulates multiple auxin responses in roots. It is induced rapidly by IAA, and has been shown to be phosphorylated by oat phytochrome A in vitro.	SHORT HYPOCOTYL 2 (SHY2)
	AT1G04250	1467	0.466954	0.149496	3.12352	0.001787	0.00706171	AUX/IAA transcriptional regulator family protein	Transcription regulator acting as repressor of auxin-inducible gene expression. Auxin-inducible AUX/IAA gene. Short-lived nuclear protein with four conserved domains. Domain III has homology to beta alpha alpha dimerization and DNA binding domains. Involved in auxin signaling. Auxin induces the degradation of the protein in a dosage-dependent manner in a process mediated by AtRac1. Auxin induced …	AUXIN RESISTANT 3 (AXR3)
	AT1G04270	7409.79	0.300934	0.108312	2.77839	0.00546287	0.0181222	cytosolic ribosomal protein S15	Encodes cytosolic ribosomal protein S15.	cytosolic ribosomal protein S15 (RPS15)
	AT1G04280	1905.82	-0.625762	0.095569	-6.54775	5.84102e-11	1.2753e-09	P-loop containing nucleoside triphosphate hydrolases superfamily protein		P-loop containing nucleoside triphosphate hydrolases superfamily protein
	AT1G04290	380.533	0.452578	0.153795	2.94274	0.00325324	0.0117216	Thioesterase superfamily protein		Thioesterase superfamily protein
	AT1G04330	82.3987	1.32427	0.371382	3.56578	0.00036277	0.00180018			unknown protein
	AT1G04340	575.213	0.309897	0.0983875	3.14976	0.00163404	0.00655974	HR-like lesion-inducing protein-related		HR-like lesion-inducing protein-related
	AT1G04350	103.657	1.45407	0.309193	4.70277	2.56654e-06	2.24532e-05	2-oxoglutarate (2OG) and Fe(II)-dependent oxygenase superfamily protein	encodes a protein whose sequence is similar to 2-oxoglutarate-dependent dioxygenase	2-oxoglutarate (2OG) and Fe(II)-dependent oxygenase superfamily protein
	AT1G04360	244.746	-1.37165	0.308706	-4.44323	8.8619e-06	6.76605e-05	RING/U-box superfamily protein		RING/U-box superfamily protein
	AT1G04363	19.1735	1.42301	0.45481	3.12881	0.00175518	0.00696441	NA	NA	NA	NA	NA	NA	NA
	AT1G04410	27915.8	1.93725	0.07262	26.6766	8.80675e-157	1.96003e-152	Lactate/malate dehydrogenase family protein		Lactate/malate dehydrogenase family protein
	AT1G04440	1737.76	-0.48397	0.0961605	-5.03294	4.83015e-07	5.06597e-06	casein kinase like 13		casein kinase like 13 (CKL13)
	AT1G04445	8.13574	-1.7434	0.666516	-2.6157	0.00890455	0.0272825	C2H2-like zinc finger protein		C2H2-like zinc finger protein
	AT1G04490	53.7898	-0.978996	0.273021	-3.58579	0.000336055	0.00169022	Protein of unknown function (DUF3527)		Protein of unknown function (DUF3527)
	AT1G04520	302.205	0.747251	0.178169	4.19406	2.74e-05	0.000186033	plasmodesmata-located protein 2		plasmodesmata-located protein 2 (PDLP2)
	AT1G04530	794.327	0.786714	0.103149	7.62698	2.40318e-14	8.73941e-13	Tetratricopeptide repeat (TPR)-like superfamily protein		Tetratricopeptide repeat (TPR)-like superfamily protein
	AT1G04550	526.431	0.477015	0.144355	3.30445	0.000951637	0.00412617	AUX/IAA transcriptional regulator family protein	IAA12/BDL plays a role in auxin-mediated processes of apical-basal patterning in the embryo. bdl mutants lack a primary root meristem	indole-3-acetic acid inducible 12 (IAA12)
	AT1G04650	66.8663	0.929699	0.240153	3.87128	0.000108267	0.000623116			unknown protein
	AT1G04680	1758.25	-0.723227	0.199518	-3.62488	0.000289094	0.00148422	Pectin lyase-like superfamily protein		Pectin lyase-like superfamily protein
	AT1G04690	1863.21	0.248003	0.0809711	3.06286	0.00219236	0.00835784	potassium channel beta subunit 1		potassium channel beta subunit 1 (KAB1)
	AT1G04710	282.487	0.618038	0.123307	5.01219	5.38133e-07	5.57834e-06	peroxisomal 3-ketoacyl-CoA thiolase 4	EC2.3.1.16 thiolase.	peroxisomal 3-ketoacyl-CoA thiolase 4 (PKT4)
	AT1G04770	738.081	0.932449	0.134611	6.92698	4.29919e-12	1.12172e-10	Tetratricopeptide repeat (TPR)-like superfamily protein		Tetratricopeptide repeat (TPR)-like superfamily protein
	AT1G04778	95.9917	0.742937	0.241099	3.08146	0.00205989	0.00795368			unknown protein
	AT1G04820	5613.98	-0.256175	0.0945329	-2.7099	0.00673025	0.0215896	tubulin alpha-4 chain	Encodes an alpha tubulin isoform that is expressed in roots, leaves and flowers.	tubulin alpha-4 chain (TUA4)
	AT1G04900	373.328	0.36009	0.12779	2.81782	0.00483508	0.0162971	Protein of unknown function (DUF185)		Protein of unknown function (DUF185)
	AT1G04907	6.69925	2.92205	1.1795	2.47737	0.0132356	0.0378239	NA	NA	NA	NA	NA	NA	NA
	AT1G04970	740.454	-0.431224	0.106713	-4.04095	5.32347e-05	0.000334026	lipid-binding serum glycoprotein family protein		lipid-binding serum glycoprotein family protein
	AT1G04980	215.525	-0.484881	0.164606	-2.94571	0.00322219	0.0116247	PDI-like 2-2	Encodes a protein disulfide isomerase-like (PDIL) protein, a member of a multigene family within the thioredoxin (TRX) superfamily. Transcript levels for this gene are up-regulated in response to three different chemical inducers of ER stress (dithiothreitol, beta-mercaptoethanol, and tunicamycin). AtIRE1-2 does not appear to be required for this response, but the atbzip60 mutant has a diminished…	PDI-like 2-2 (PDIL2-2)
	AT1G05010	1093.17	-0.713713	0.115021	-6.20505	5.46803e-10	1.02094e-08	ethylene-forming enzyme	Encodes 1-aminocyclopropane-1-carboxylate oxidase	ethylene-forming enzyme (EFE)
	AT1G05135	4.78389	-5.63031	1.4213	-3.96139	7.45145e-05	0.000447369		pseudogene of unknown protein	expressed protein, isoform contains a non-consensus TG acceptor site at intron.
	AT1G05150	845.373	-0.32049	0.12851	-2.4939	0.012635	0.0363812	Calcium-binding tetratricopeptide family protein		Calcium-binding tetratricopeptide family protein
	AT1G05170	187.757	-0.654945	0.157615	-4.15535	3.24794e-05	0.00021675	Galactosyltransferase family protein		Galactosyltransferase family protein
	AT1G05190	766.565	0.374153	0.137484	2.72143	0.00650009	0.02096	Ribosomal protein L6 family		embryo defective 2394 (emb2394)
	AT1G05260	1324.01	-0.793217	0.296523	-2.67506	0.00747162	0.0235903	Peroxidase superfamily protein	Encodes a cold-inducible cationic peroxidase that is involved in the stress response. In response to low temperature, RCI3 transcripts accumulate in the aerial part and in roots of etiolated seedlings but only in roots of light-grown seedlings.	RARE COLD INDUCIBLE GENE 3 (RCI3)
	AT1G05300	202.978	0.75185	0.283646	2.65066	0.0080334	0.0250268	zinc transporter 5 precursor	member of Fe(II) transporter isolog family	zinc transporter 5 precursor (ZIP5)
	AT1G05310	133.646	-1.64402	0.261033	-6.29812	3.01276e-10	5.85096e-09	Pectin lyase-like superfamily protein		Pectin lyase-like superfamily protein
	AT1G05340	308.299	0.496997	0.179282	2.77216	0.00556859	0.0184016			unknown protein
	AT1G05430	503.191	0.275601	0.108359	2.5434	0.010978	0.0324383			unknown protein
	AT1G05450	38.7074	-1.29122	0.491661	-2.62624	0.00863329	0.0266421	Bifunctional inhibitor/lipid-transfer protein/seed storage 2S albumin superfamily protein	Encodes a Protease inhibitor/seed storage/LTP family protein	Bifunctional inhibitor/lipid-transfer protein/seed storage 2S albumin superfamily protein
	AT1G05490	27.8654	1.09074	0.361396	3.01812	0.00254349	0.00949796	chromatin remodeling 31		chromatin remodeling 31 (chr31)
	AT1G05540	5.87537	3.79115	1.05673	3.58763	0.000333697	0.00168144	Protein of unknown function (DUF295)		Protein of unknown function (DUF295)
	AT1G05575	108.981	-2.00442	0.36262	-5.52761	3.2462e-08	4.41611e-07			unknown protein
	AT1G05577	47.2876	1.73009	0.50364	3.43517	0.000592177	0.00273945	Domain of unknown function (DUF966)		CONTAINS InterPro DOMAIN/s: Protein of unknown function DUF966 (InterPro:IPR010369), Uncharacterised conserved protein UCP031043 (InterPro:IPR021182)
	AT1G05640	115.624	0.604082	0.189589	3.18627	0.00144121	0.00590711	Ankyrin repeat family protein		Ankyrin repeat family protein
	AT1G05660	5.06125	-4.23143	1.66859	-2.53593	0.0112148	0.0329804	Pectin lyase-like superfamily protein		Pectin lyase-like superfamily protein
	AT1G05700	318.589	-0.651198	0.253662	-2.56719	0.0102526	0.0306738	Leucine-rich repeat transmembrane protein kinase protein		Leucine-rich repeat transmembrane protein kinase protein				RLP
	AT1G05760	320.989	0.696135	0.175165	3.97416	7.06277e-05	0.000427144	Mannose-binding lectin superfamily protein	Specifically restrict the long-distance movement of tobacco etch potyvirus (TEV) without involving either hypersensitive cell death or systemic acquired resistance	restricted tev movement 1 (RTM1)
	AT1G05790	487.49	0.338594	0.115067	2.94258	0.0032549	0.0117238	lipase class 3 family protein		lipase class 3 family protein
	AT1G05850	6635.52	-0.626298	0.120126	-5.21367	1.85141e-07	2.1461e-06	Chitinase family protein	Encodes an endo chitinase-like protein AtCTL1. Essential for tolerance to heat, salt and drought stresses. Also involved in root hair development, cell expansion and response to cytokinin. Allelic to erh2. 11 alleles described in Hauser (1995). Mutant is defective in acquired thermotolerance, appears semidwarf throughout its life cycle and has extra lateral branches. There are two EMS alleles. Ex…	POM-POM1 (POM1)
	AT1G05870	781.475	0.429628	0.134122	3.20326	0.00135882	0.00560488	Protein of unknown function (DUF1685)		Protein of unknown function (DUF1685)
	AT1G05880	13.8988	-1.48114	0.500095	-2.96171	0.00305938	0.011133	RING/U-box superfamily protein		ARIADNE 12 (ARI12)
	AT1G05940	494.377	-0.587848	0.141156	-4.16454	3.11981e-05	0.000208885	cationic amino acid transporter 9	Encodes a member of the cationic amino acid transporter (CAT) subfamily of amino acid polyamine choline transporters.	cationic amino acid transporter 9 (CAT9)
	AT1G05960	1579.43	-0.636224	0.0974681	-6.52751	6.68717e-11	1.44635e-09	ARM repeat superfamily protein		ARM repeat superfamily protein
	AT1G05970	180.87	0.654459	0.203098	3.22239	0.00127128	0.00528951	RNA-binding (RRM/RBD/RNP motifs) family protein		RNA-binding (RRM/RBD/RNP motifs) family protein
	AT1G06000	412.1	-0.894586	0.163964	-5.45598	4.87046e-08	6.339e-07	UDP-Glycosyltransferase superfamily protein	encodes a flavonol-7-O-rhamnosyltransferase involved in the formation of rhamnosylated flavonols	UDP-Glycosyltransferase superfamily protein
	AT1G06040	3394.39	0.614591	0.227259	2.70437	0.00684349	0.0219055	B-box zinc finger family protein	Encodes salt tolerance protein (STO) which confers salt tolerance to yeast cells. Fully complements calcineurin deficient yeast but does not encode a phosphoprotein phosphatase. Sequence has similarities to CONSTANS. STO co-localizes with COP1 and plays a role in light signaling.	SALT TOLERANCE (STO)
	AT1G06080	79.4108	-2.7324	0.533877	-5.11804	3.08729e-07	3.40301e-06	delta 9 desaturase 1	homologous to delta 9 acyl-lipid desaturases of cyanobacteria and acyl-CoA desaturases of yeast and mammals. expression down-regulated by cold temperature.	delta 9 desaturase 1 (ADS1)
	AT1G06090	145.291	-2.92195	0.27413	-10.659	1.58295e-26	2.41302e-24	Fatty acid desaturase family protein		Fatty acid desaturase family protein
	AT1G06117	10.0818	4.65675	1.41133	3.29954	0.000968439	0.00418435	NA	NA	NA	NA	NA	NA	NA
	AT1G06150	1144.17	0.548562	0.127695	4.29586	1.74016e-05	0.000123459	NA	NA	NA	NA	NA	NA	NA
	AT1G06160	114.432	-1.28139	0.380037	-3.37176	0.000746891	0.0033507	octadecanoid-responsive Arabidopsis AP2/ERF 59	encodes a member of the ERF (ethylene response factor) subfamily B-3 of ERF/AP2 transcription factor family. The protein contains one AP2 domain. There are 18 members in this subfamily including ATERF-1, ATERF-2, AND ATERF-5.	octadecanoid-responsive Arabidopsis AP2/ERF 59 (ORA59)
	AT1G06220	1182.84	0.268281	0.0858197	3.1261	0.00177142	0.00701631	Ribosomal protein S5/Elongation factor G/III/V family protein	Encodes a protein with similarity to splicing factor Snu114. Snu114 is thought to be involved in activation of the splicosome. Loss of GFA1 function results in reduced female fertility. Approximately 500f ovules abort due to defects in the female gametophyte. In mutant gametophytes antipodal cells express egg cell markers suggesting a defect in specification of cell fate.GFA1 is also required to …	MATERNAL EFFECT EMBRYO ARREST 5 (MEE5)
	AT1G06225	11.319	2.95572	0.882383	3.3497	0.000808993	0.00358518	CLAVATA3/ESR-RELATED 3	Member of a large family of putative ligands homologous to the Clavata3 gene. Consists of a single exon.	CLAVATA3/ESR-RELATED 3 (CLE3)
	AT1G06290	747.092	-0.458669	0.138964	-3.30063	0.000964686	0.00417137	acyl-CoA oxidase 3	Encodes an acyl-CoA oxidase with specificity for medium chain fatty acids.	acyl-CoA oxidase 3 (ACX3)
	AT1G06350	18.6374	-3.7355	0.990155	-3.77264	0.000161528	0.000885461	Fatty acid desaturase family protein		Fatty acid desaturase family protein
	AT1G06390	1524.32	0.271483	0.0978246	2.7752	0.00551681	0.0182603	GSK3/SHAGGY-like protein kinase 1	encodes a GSK3/shaggy-like protein kinase. Gene expression is induced by NaCl and ABA but not KCl, suggesting that this gene may be involved in response to osmotic stress. This protein can interact with the BZR1 protein involved in brassinosteroid-mediated signaling in a Y2H assay and promotes BZR1 phosphorylation in protoplasts.	GSK3/SHAGGY-like protein kinase 1 (GSK1)
	AT1G06410	1395.53	-0.439675	0.12185	-3.60832	0.000308184	0.00156382	trehalose-phosphatase/synthase 7	Encodes an enzyme putatively involved in trehalose biosynthesis. Though the protein has both trehalose-6-phosphate synthase (TPS)-like and trehalose-6-phosphate phosphatase (TPP)-like domains, neither activity has been detected in enzymatic assays nor has the protein been able to complement yeast TPS or TPP mutants.	trehalose-phosphatase/synthase 7 (TPS7)
	AT1G06430	545.826	0.932807	0.151809	6.1446	8.01637e-10	1.4636e-08	FTSH protease 8	encodes a FtsH protease that is localized to the chloroplast	FTSH protease 8 (FTSH8)
	AT1G06490	351.199	-0.539918	0.162873	-3.31496	0.000916565	0.00399043	glucan synthase-like 7	encodes a gene similar to callose synthase	glucan synthase-like 7 (GSL07)
	AT1G06500	317.641	0.586737	0.136864	4.28701	1.81098e-05	0.000128151			unknown protein
	AT1G06587	17.6415	-1.07002	0.436771	-2.44984	0.0142918	0.0403397	NA	NA	NA	NA	NA	NA	NA
	AT1G06640	15333	-0.518469	0.148574	-3.48963	0.000483692	0.00230318	2-oxoglutarate (2OG) and Fe(II)-dependent oxygenase superfamily protein	encodes a protein whose sequence is similar to a 2-oxoglutarate-dependent dioxygenase	2-oxoglutarate (2OG) and Fe(II)-dependent oxygenase superfamily protein
	AT1G06650	677.52	-0.302356	0.1011	-2.99067	0.00278362	0.010274	2-oxoglutarate (2OG) and Fe(II)-dependent oxygenase superfamily protein	encodes a protein whose sequence is similar to 2-oxoglutarate-dependent dioxygenase	2-oxoglutarate (2OG) and Fe(II)-dependent oxygenase superfamily protein
	AT1G06680	4409.45	0.516914	0.218762	2.3629	0.0181324	0.049154	photosystem II subunit P-1	Encodes a 23 kD extrinsic protein that is part of photosystem II and participates in the regulation of oxygen evolution.	photosystem II subunit P-1 (PSBP-1)
	AT1G06760	5519.66	0.247914	0.0818932	3.02728	0.00246765	0.00925513	winged-helix DNA-binding transcription factor family protein		winged-helix DNA-binding transcription factor family protein
	AT1G06780	439.534	-0.37965	0.123092	-3.08427	0.00204049	0.00789247	galacturonosyltransferase 6	Encodes a protein with putative galacturonosyltransferase activity.	galacturonosyltransferase 6 (GAUT6)
	AT1G06790	266.599	0.436556	0.127341	3.42824	0.000607515	0.00279819	RNA polymerase Rpb7 N-terminal domain-containing protein		RNA polymerase Rpb7 N-terminal domain-containing protein
	AT1G06800	305.059	-1.32041	0.120816	-10.9291	8.37107e-28	1.41141e-25	alpha/beta-Hydrolases superfamily protein	Encodes a lipase that hydrolyzes phosphatidylcholine, glycolipids as well as triacylglycerols.	alpha/beta-Hydrolases superfamily protein
	AT1G06830	41.5232	-2.51724	0.56034	-4.49235	7.0442e-06	5.50091e-05	Glutaredoxin family protein		Glutaredoxin family protein
	AT1G06840	1254.72	-0.76996	0.0975118	-7.89607	2.8784e-15	1.211e-13	Leucine-rich repeat protein kinase family protein		Leucine-rich repeat protein kinase family protein				RLP
	AT1G06870	363.128	-0.438585	0.159499	-2.74976	0.00596391	0.0194851	Peptidase S24/S26A/S26B/S26C family protein		Peptidase S24/S26A/S26B/S26C family protein
	AT1G06910	136.799	0.507351	0.17147	2.95883	0.00308807	0.0112209	TRF-like 7	Arabidopsis thaliana myb family transcription factor (At1g06910)	TRF-like 7 (TRFL7)
	AT1G06960	331.579	0.29962	0.126967	2.35982	0.0182836	0.0494857	RNA-binding (RRM/RBD/RNP motifs) family protein		RNA-binding (RRM/RBD/RNP motifs) family protein
	AT1G06983	33.3154	-1.37548	0.514418	-2.67385	0.00749865	0.0236623	NA	NA	NA	NA	NA	NA	NA
	AT1G07000	401.059	-1.10541	0.21711	-5.09147	3.55289e-07	3.84971e-06	exocyst subunit exo70 family protein B2	A member of EXO70 gene family, putative exocyst subunits, conserved in land plants. Arabidopsis thaliana contains 23 putative EXO70 genes, which can be classified into eight clusters on the phylogenetic tree.	exocyst subunit exo70 family protein B2 (EXO70B2)
	AT1G07010	209.098	1.04576	0.190774	5.48166	4.21351e-08	5.54232e-07	Calcineurin-like metallo-phosphoesterase superfamily protein		Calcineurin-like metallo-phosphoesterase superfamily protein
	AT1G07040	575.436	-0.399961	0.142523	-2.80628	0.00501166	0.0168235			unknown protein
	AT1G07080	945.859	-0.493858	0.0732858	-6.7388	1.59704e-11	3.82192e-10	Thioredoxin superfamily protein		Thioredoxin superfamily protein
	AT1G07090	675.493	-0.289735	0.120031	-2.41384	0.0157855	0.0438822	Protein of unknown function (DUF640)		LIGHT SENSITIVE HYPOCOTYLS 6 (LSH6)
	AT1G07135	35.9178	-1.78358	0.340614	-5.23637	1.63767e-07	1.92949e-06	glycine-rich protein		glycine-rich protein
	AT1G07140	4450.68	0.403956	0.0852075	4.74084	2.1283e-06	1.89773e-05	Pleckstrin homology (PH) domain superfamily protein	Encodes a putative Ran-binding protein (siRanBP).	SIRANBP
	AT1G07170	510.165	0.25338	0.0914279	2.77137	0.00558212	0.0184381	PHF5-like protein		PHF5-like protein
	AT1G07210	919.35	0.315308	0.111783	2.82072	0.00479161	0.0161824	Ribosomal protein S18		Ribosomal protein S18
	AT1G07240	923.152	-1.11187	0.136082	-8.17059	3.06892e-16	1.49457e-14	UDP-glucosyl transferase 71C5		UDP-glucosyl transferase 71C5 (UGT71C5)
	AT1G07260	640.472	-1.36916	0.187861	-7.28817	3.14194e-13	9.68517e-12	UDP-glucosyl transferase 71C3		UDP-glucosyl transferase 71C3 (UGT71C3)
	AT1G07310	579.997	-0.569928	0.201328	-2.83083	0.00464267	0.0157679	Calcium-dependent lipid-binding (CaLB domain) family protein		Calcium-dependent lipid-binding (CaLB domain) family protein
	AT1G07400	46.6098	1.40223	0.492403	2.84773	0.0044032	0.0150858	HSP20-like chaperones superfamily protein		HSP20-like chaperones superfamily protein
	AT1G07407	53.2554	-0.590777	0.242401	-2.43719	0.014802	0.0415688	NA	NA	NA	NA	NA	NA	NA
	AT1G07500	83.378	2.96257	0.485584	6.10105	1.05371e-09	1.90043e-08			unknown protein
	AT1G07520	294.442	-0.561702	0.129367	-4.34191	1.41247e-05	0.000102528	GRAS family transcription factor		GRAS family transcription factor
	AT1G07530	1150.16	0.465592	0.122034	3.81527	0.000136036	0.000762049	SCARECROW-like 14	Encodes a member of the GRAS family of transcription factors. The protein interacts with the TGA2 transcription factor and affects the transcription of stress-responsive genes. The protein is found in the nucleus and is also exported to the cytoplasm.	SCARECROW-like 14 (SCL14)
	AT1G07550	87.3451	-1.51991	0.330584	-4.59766	4.27258e-06	3.55612e-05	Leucine-rich repeat protein kinase family protein		Leucine-rich repeat protein kinase family protein				RLP
	AT1G07560	310.132	-1.18759	0.246635	-4.81516	1.47084e-06	1.36206e-05	Leucine-rich repeat protein kinase family protein		Leucine-rich repeat protein kinase family protein				RLP
	AT1G07570	247.058	1.83093	0.205237	8.92107	4.61804e-19	3.22192e-17	Protein kinase superfamily protein	Protein kinase capable of phosphorylating tyrosine, serine, and threonine residues	APK1A
	AT1G07620	199.451	-0.749652	0.195292	-3.83861	0.000123731	0.000699991	GTP-binding protein Obg/CgtA		ATOBGM
	AT1G07660	560.892	0.630027	0.111207	5.66533	1.46744e-08	2.13182e-07	Histone superfamily protein		Histone superfamily protein
	AT1G07700	581.7	0.790667	0.200345	3.94652	7.92955e-05	0.000472876	Thioredoxin superfamily protein		Thioredoxin superfamily protein
	AT1G07710	22.8566	4.31519	0.676778	6.37607	1.81693e-10	3.62668e-09	Ankyrin repeat family protein		Ankyrin repeat family protein
	AT1G07720	32.3217	1.0821	0.429709	2.51821	0.0117954	0.0343615	3-ketoacyl-CoA synthase 3	Encodes KCS3, a member of the 3-ketoacyl-CoA synthase family involved in the biosynthesis of VLCFA (very long chain fatty acids).	3-ketoacyl-CoA synthase 3 (KCS3)
	AT1G07750	1470.07	0.788119	0.119209	6.61124	3.81103e-11	8.6373e-10	RmlC-like cupins superfamily protein		RmlC-like cupins superfamily protein
	AT1G07790	666.385	0.837717	0.150548	5.56444	2.62994e-08	3.63778e-07	Histone superfamily protein	Encodes a histone 2B (H2B) protein.	HTB1
	AT1G07820	1739.41	0.898177	0.103527	8.67579	4.10694e-18	2.51802e-16	Histone superfamily protein		Histone superfamily protein
	AT1G07830	720.527	0.376989	0.11192	3.36838	0.000756115	0.0033873	ribosomal protein L29 family protein		ribosomal protein L29 family protein
	AT1G07890	11838.1	0.560804	0.0712737	7.86831	3.59461e-15	1.49343e-13	ascorbate peroxidase 1	Encodes a cytosolic ascorbate peroxidase APX1. Ascorbate peroxidases are enzymes that scavenge hydrogen peroxide in plant cells. Eight types of APX have been described for Arabidopsis: three cytosolic (APX1, APX2, APX6), two chloroplastic types (stromal sAPX, thylakoid tAPX), and three microsomal (APX3, APX4, APX5) isoforms. At least part of the induction of heat shock proteins during light stres…	ascorbate peroxidase 1 (APX1)
	AT1G07990	996.781	-0.262034	0.0908634	-2.88382	0.00392884	0.0137679	SIT4 phosphatase-associated family protein		SIT4 phosphatase-associated family protein
	AT1G08030	601.64	0.305715	0.084871	3.60211	0.000315647	0.00159805	tyrosylprotein sulfotransferase	Encodes a tyrosylprotein sulfotransferase (TPST). This protein is a 500-aa type I transmembrane protein that shows no sequence similarity to animal TPSTs. Activity confirmed by protein expression in yeast. TPST is expressed throughout the plant body, and the highest levels of expression are in the root apical meristem. A loss-of-function mutant TPST displayed a marked dwarf phenotype accompanied …	tyrosylprotein sulfotransferase (TPST)
	AT1G08110	2794.79	0.234742	0.0801095	2.93026	0.00338676	0.0121456	lactoylglutathione lyase family protein / glyoxalase I family protein		lactoylglutathione lyase family protein / glyoxalase I family protein
	AT1G08115	37.4801	1.02887	0.330248	3.11546	0.00183657	0.00722356	snRNA	U1A small nuclear RNA	gi|22293581|emb|AJ505685.1|ATH505685 Arabidopsis putative U1a snRNA (U1asnRNA gene), 5' end incomplete, At5g05684
	AT1G08125	534.817	0.399433	0.115872	3.44719	0.000566452	0.00263578	S-adenosyl-L-methionine-dependent methyltransferases superfamily protein		S-adenosyl-L-methionine-dependent methyltransferases superfamily protein
	AT1G08160	530.983	-0.944322	0.18168	-5.19771	2.01753e-07	2.32053e-06	Late embryogenesis abundant (LEA) hydroxyproline-rich glycoprotein family		Late embryogenesis abundant (LEA) hydroxyproline-rich glycoprotein family
	AT1G08165	15.0499	1.30212	0.532732	2.44424	0.0145158	0.0408992			unknown protein
	AT1G08190	2384.53	-0.491301	0.107259	-4.58049	4.6388e-06	3.828e-05	vacuolar protein sorting 41	Might be involved in protein sorting to the vacuole.	vacuolar protein sorting 41 (VPS41)
	AT1G08250	239.602	-0.809693	0.203971	-3.96964	7.19804e-05	0.000434852	arogenate dehydratase 6	Encodes a plastid-localized arogenate dehydratase involved in phenylalanine biosynthesis. Although this enzyme has sequence similarity to prephenate dehydratases, it is 98 times more active with arogenate than prephenate in enzymatic assays.	arogenate dehydratase 6 (ADT6)
	AT1G08280	199.591	-0.689086	0.133287	-5.16993	2.3418e-07	2.65237e-06	Glycosyltransferase family 29 (sialyltransferase) family protein		Glycosyltransferase family 29 (sialyltransferase) family protein
	AT1G08283	130.638	0.548473	0.201438	2.72279	0.0064733	0.0208888	NA	NA	NA	NA	NA	NA	NA
	AT1G08315	210.915	-0.363781	0.14988	-2.42715	0.0152178	0.0425434	ARM repeat superfamily protein		ARM repeat superfamily protein
	AT1G08320	716.951	-1.12673	0.144651	-7.78932	6.73691e-15	2.66791e-13	bZIP transcription factor family protein		bZIP transcription factor family protein
	AT1G08370	521.422	-0.334949	0.116624	-2.87203	0.00407841	0.0141888	decapping 1	Encodes DCP1 involved in mRNA decapping. DCP1 forms a mRNA decapping complex with DCP2 (At5g13570) and VCS (VARICOSE) (At3g13300). However, unlike DCP2, DCP1 itself does not have mRNA decapping activity in vitro. DCP1, DCP2 and VCS colocalize in cytoplasmic loci, which are putative Arabidopsis mRNA processing bodies. Null mutants of DCP1, DCP2, and VCS accumulate capped mRNAs with a reduced degra…	decapping 1 (DCP1)
	AT1G08430	217.313	-1.39748	0.425659	-3.28309	0.00102677	0.00439549	aluminum-activated malate transporter 1	Encodes a Al-activated malate efflux transporter. Is essential for aluminum tolerance but does not represent the major Al tolerance QTL. Staurosporine and calyculin A both block all changes in AtALMT1 gene expression (as a result malate release is totally inhibited).	aluminum-activated malate transporter 1 (ALMT1)
	AT1G08440	54.3948	3.6871	0.450096	8.19181	2.57323e-16	1.26984e-14	Aluminium activated malate transporter family protein		Aluminium activated malate transporter family protein
	AT1G08450	1280.68	-0.374003	0.0831374	-4.49861	6.83976e-06	5.3667e-05	calreticulin 3	Encodes one of three Arabidopsis calreticulins. In CRT-deficient mouse fibroblasts, this protein restores ER Ca2+ levels. Non-receptor component required for EFR-mediated immunity. Mutants show de-repressed anthocyanin accumulation in the presence of elf18, and EFR accumulation and signalling.	calreticulin 3 (CRT3)
	AT1G08465	3.17219	3.75836	1.23884	3.03377	0.0024152	0.00908599	Plant-specific transcription factor YABBY family protein	Member of the YABBY family of Arabidopsis proteins involved in the abaxial cell fate specification in lateral organs	YABBY2 (YAB2)
	AT1G08470	376.518	-0.273758	0.115978	-2.36044	0.0182532	0.0494213	strictosidine synthase-like 3	Although this enzyme is predicted to encode a strictosidine synthase (SS), it lacks a conserved catalytic glutamate residue found in active SS enzymes and it is not expected to have SS activity.	strictosidine synthase-like 3 (SSL3)
	AT1G08510	1754.34	-0.701746	0.118487	-5.92255	3.16983e-09	5.19114e-08	fatty acyl-ACP thioesterases B	Encodes an acyl-acyl carrier protein thioesterase. Hydrolyzes primarily saturated acyl-ACPs with chain lengths that vary between 8 and 18 carbons. Involved in saturated fatty acid synthesis. Nuclear-encoded, plastid-targeted globular protein that is functional as dimer.	fatty acyl-ACP thioesterases B (FATB)
	AT1G08580	750.546	0.32594	0.124333	2.6215	0.00875438	0.0269075			unknown protein
	AT1G08590	422.224	-1.49967	0.219262	-6.83964	7.93947e-12	1.97873e-10	Leucine-rich receptor-like protein kinase family protein	similar to CLV1-like leucine rich repeat transmembrane receptor-like protein kinase (Ipomoea nil) (U77888)	Leucine-rich receptor-like protein kinase family protein				RLP
	AT1G08630	13.7522	1.89936	0.650024	2.92198	0.0034781	0.0124132	threonine aldolase 1	Encodes a threonine aldolase, involved in threonine degradation to glycine. Primarily expressed in seeds and seedlings.	threonine aldolase 1 (THA1)
	AT1G08670	134.373	-1.61342	0.523559	-3.08165	0.00205858	0.00795191	ENTH/VHS family protein		ENTH/VHS family protein
	AT1G08680	664.839	-0.306773	0.123406	-2.48588	0.0129231	0.0370639	ARF GAP-like zinc finger-containing protein ZIGA4	A member of ARF GAP domain (AGD), A thaliana has 15 members, grouped into four classes. AGD14 belongs to the class 4, together with AGD15.	ARF GAP-like zinc finger-containing protein ZIGA4 (ZIGA4)
	AT1G08760	549.632	-0.456861	0.109507	-4.17198	3.01962e-05	0.000202912	Plant protein of unknown function (DUF936)		Plant protein of unknown function (DUF936)
	AT1G08770	502.907	-0.304006	0.0865758	-3.51145	0.000445678	0.00214465	prenylated RAB acceptor 1.E		prenylated RAB acceptor 1.E (PRA1.E)
	AT1G08800	745.979	-0.53112	0.117636	-4.51495	6.33318e-06	5.03757e-05	Protein of unknown function, DUF593		Protein of unknown function, DUF593
	AT1G08815	24.489	0.981981	0.377299	2.60266	0.00925048	0.0281409	NA	NA	NA	NA	NA	NA	NA
	AT1G08830	8208.07	-0.498039	0.0962113	-5.17651	2.26077e-07	2.57633e-06	copper/zinc superoxide dismutase 1	Encodes a cytosolic copper/zinc superoxide dismutase CSD1 that can detoxify superoxide radicals. Its expression is affected by miR398-directed mRNA cleavage. Regulated by biotic and abiotic stress.	copper/zinc superoxide dismutase 1 (CSD1)
	AT1G08860	2.15968	3.2809	1.38015	2.37721	0.0174442	0.0476419	Calcium-dependent phospholipid-binding Copine family protein	Encodes a copine-like protein, which is a member of a newly identified class of calcium-dependent, phospholipid binding proteins that are present in a wide range of organisms. Overexpression of this gene suppresses bon1-1 phenotypes. Double mutant analyses with bon1-1 suggest that BON1 and BON3 have overlapping functions in maintaining cellular homeostasis and inhibiting cell death.	BONZAI 3 (BON3)
	AT1G08880	2205.57	0.331499	0.12695	2.61125	0.00902129	0.0275718	Histone superfamily protein	Encodes HTA5, a histone H2A protein. H2AX is a meiosis-specific isoform of histone H2A. Upon DSB formation, rapid accumulation of phosphorylated H2AX (&#947
	AT1G08900	171.003	-0.642976	0.265508	-2.42168	0.0154489	0.0430973	Major facilitator superfamily protein		Major facilitator superfamily protein
	AT1G08930	3599.25	-1.88391	0.129545	-14.5425	6.51288e-48	5.17681e-45	Major facilitator superfamily protein	encodes a putative sucrose transporter whose gene expression is induced by dehydration and cold.	EARLY RESPONSE TO DEHYDRATION 6 (ERD6)
	AT1G08943	9.88293	3.9591	1.5363	2.57703	0.00996529	0.0299753	NA	NA	NA	NA	NA	NA	NA
	AT1G08960	117.421	-1.20835	0.242244	-4.98816	6.09561e-07	6.20804e-06	cation exchanger 11	member of Potassium-dependent sodium-calcium exchanger like-family	cation exchanger 11 (CAX11)
	AT1G08970	1115.01	0.593805	0.0889692	6.67428	2.48455e-11	5.78412e-10	nuclear factor Y, subunit C9	heme activated protein (HAP5c)	nuclear factor Y, subunit C9 (NF-YC9)
	AT1G08980	618.128	-0.432574	0.139041	-3.11112	0.00186377	0.00730799	amidase 1	Encodes an enzyme with similarity to bacterial acylamidohydrolases and exhibits indole-3-acetamide amidohydrolase activity in vitro. This enzyme may be involved in the in vivo biosynthesis of indole-acetic acid from indole-3-acetamide, a native metabolite of A. thaliana. It appears to exist as a monomer.	amidase 1 (AMI1)
	AT1G08990	345.01	-0.673371	0.172004	-3.91485	9.04604e-05	0.00053093	plant glycogenin-like starch initiation protein 5		plant glycogenin-like starch initiation protein 5 (PGSIP5)
	AT1G09000	199.687	-0.580096	0.142787	-4.06267	4.85149e-05	0.000308147	NPK1-related protein kinase 1	NPK1-related protein kinase 1S	NPK1-related protein kinase 1 (NP1)
	AT1G09027	141.112	1.79081	0.165618	10.8129	2.99151e-27	4.85978e-25	NA	NA	NA	NA	NA	NA	NA
	AT1G09090	393.792	-2.45599	0.603494	-4.06962	4.709e-05	0.000300125	respiratory burst oxidase homolog B	NADPH-oxidase AtrbohB plays a role in seed after-ripening. Major producer of superoxide in germinating seeds. AtrbohB pre-mRNA is alternatively spliced in seeds in a hormonally and developmentally regulated manner. ABA caused accumulation of AtrbohB-_Ä mRNA and prevented prevented AtrbohB-a mRNA expression in fresh seeds.	respiratory burst oxidase homolog B (RBOHB)
	AT1G09150	1000.34	0.287141	0.0985233	2.91445	0.00356318	0.0126822	pseudouridine synthase and archaeosine transglycosylase (PUA) domain-containing protein		pseudouridine synthase and archaeosine transglycosylase (PUA) domain-containing protein
	AT1G09155	70.9374	-0.934936	0.379754	-2.46195	0.0138182	0.0391719	phloem protein 2-B15		phloem protein 2-B15 (PP2-B15)
	AT1G09195	131.672	-0.777798	0.213907	-3.63616	0.000276737	0.00142769			FUNCTIONS IN: molecular_function unknown
	AT1G09200	1151.77	1.21504	0.133133	9.12654	7.07267e-20	5.60176e-18	Histone superfamily protein		Histone superfamily protein
	AT1G09340	379.861	0.470596	0.151997	3.09609	0.00196092	0.00764044	chloroplast RNA binding	Encodes CHLOROPLAST RNA BINDING (CRB), a putative RNA-binding protein. CRB is important for the proper functioning of the chloroplast. Mutations in CRB also affects the circadian system, altering the expression of both oscillator and output genes.	chloroplast RNA binding (CRB)
	AT1G09390	437.293	0.363056	0.112645	3.223	0.00126857	0.00528021	GDSL-like Lipase/Acylhydrolase superfamily protein		GDSL-like Lipase/Acylhydrolase superfamily protein
	AT1G09420	218.739	1.07274	0.164255	6.53096	6.53479e-11	1.41615e-09	glucose-6-phosphate dehydrogenase 4	Encodes a protein similar to glucose-6-phosphate dehydrogenase but, based on amino acid differences in the active site and lack of activity, does not encode a functional G6PDH. The amino acid sequence for the consensus sequence of the G6PDH active site (DHYLGKE) differs in three places in this protein. gc exon splice site at 20574 is based on protein alignment, and is not confirmed experimentally.	glucose-6-phosphate dehydrogenase 4 (G6PD4)
	AT1G09430	2511.11	-0.4635	0.0914444	-5.06865	4.00645e-07	4.2993e-06	ATP-citrate lyase A-3	Encodes subunit A of the heteromeric enzyme ATP citrate lyase (ACL). In animals, ACL is encoded by a single gene
	AT1G09440	279.27	-1.17384	0.202267	-5.8034	6.4982e-09	1.00433e-07	Protein kinase superfamily protein		Protein kinase superfamily protein
	AT1G09460	1411.36	0.561307	0.101847	5.51127	3.56252e-08	4.78518e-07	Carbohydrate-binding X8 domain superfamily protein		Carbohydrate-binding X8 domain superfamily protein
	AT1G09470	182.28	-0.733534	0.214693	-3.41666	0.000633936	0.00290306			unknown protein
	AT1G09480	115.342	-0.904627	0.194565	-4.64948	3.32775e-06	2.84418e-05	NAD(P)-binding Rossmann-fold superfamily protein	similar to Eucalyptus gunnii alcohol dehydrogenase of unknown physiological function (GI:1143445), Vigna unguiculata (gi:1854445), NOT a cinnamyl-alcohol dehydrogenase	NAD(P)-binding Rossmann-fold superfamily protein
	AT1G09490	411.447	0.338581	0.125463	2.69866	0.00696198	0.0221763	NAD(P)-binding Rossmann-fold superfamily protein	similar to Eucalyptus gunnii alcohol dehydrogenase of unknown physiological function (GI:1143445), Vigna unguiculata (gi:1854445), NOT a cinnamyl-alcohol dehydrogenase
	AT1G09530	96.0265	1.13322	0.207353	5.46516	4.62489e-08	6.04768e-07	phytochrome interacting factor 3	Transcription factor interacting with photoreceptors phyA and phyB. Forms a ternary complex in vitro with G-box element of the promoters of LHY, CCA1. Acts as a negative regulator of phyB signalling. It degrades rapidly after irradiation of dark grown seedlings in a process controlled by phytochromes. Does not play a significant role in controlling light input and function of the circadian clockw…	phytochrome interacting factor 3 (PIF3)
	AT1G09540	26.2533	1.65709	0.386543	4.28694	1.81149e-05	0.000128151	myb domain protein 61	Encodes putative transcription factor. Mutants lack of mucilage extrusion from the seeds during imbibition. Reduced quantities of mucilage are deposited during the development of the seed coat epidermis in myb61 mutants. Expressed in guard cells,loss of function mutations show an increase in stomatal pore opening suggesting a role in ABA independent regulation of stomatal pore size.	myb domain protein 61 (MYB61)
	AT1G09560	3437.14	-1.25643	0.103575	-12.1306	7.27078e-34	2.21669e-31	germin-like protein 5	germin-like protein (GLP5)	germin-like protein 5 (GLP5)
	AT1G09570	2508.64	-0.230456	0.074502	-3.09329	0.00197954	0.00770085	phytochrome A	Light-labile cytoplasmic red/far-red light photoreceptor involved in the regulation of photomorphogenesis. It exists in two inter-convertible forms: Pr and Pfr (active) and functions as a dimer.The N terminus carries a single tetrapyrrole chromophore, and the C terminus is involved in dimerization. It is the sole photoreceptor mediating the FR high irradiance response (HIR). Major regulator in re…	phytochrome A (PHYA)
	AT1G09580	147.518	-0.392118	0.143786	-2.7271	0.00638943	0.0206597	emp24/gp25L/p24 family/GOLD family protein		emp24/gp25L/p24 family/GOLD family protein
	AT1G09605	60.8462	-1.14073	0.384398	-2.96758	0.00300149	0.0109582	NA	NA	NA	NA	NA	NA	NA
	AT1G09610	38.4167	-1.05434	0.277681	-3.79695	0.000146485	0.00081301	Protein of unknown function (DUF579)		Protein of unknown function (DUF579)
	AT1G09740	3742.7	-0.663794	0.100765	-6.58751	4.47253e-11	9.98402e-10	Adenine nucleotide alpha hydrolases-like superfamily protein		Adenine nucleotide alpha hydrolases-like superfamily protein
	AT1G09760	1078.18	0.527773	0.088879	5.93811	2.88326e-09	4.76745e-08	U2 small nuclear ribonucleoprotein A		U2 small nuclear ribonucleoprotein A (U2A')
	AT1G09795	318.375	0.520192	0.192505	2.70223	0.00688754	0.0220022	ATP phosphoribosyl transferase 2	ATP phosphoribosyl transferase, catalyses first step of histidine biosynthesis	ATP phosphoribosyl transferase 2 (ATP-PRT2)
	AT1G09797	61.737	1.50778	0.270551	5.57299	2.50408e-08	3.48101e-07	NA	NA	NA	NA	NA	NA	NA
	AT1G09812	105.014	3.1744	0.25925	12.2446	1.79652e-34	5.63146e-32			unknown protein
	AT1G09815	663.43	0.887993	0.117807	7.53768	4.78388e-14	1.67934e-12	polymerase delta 4		polymerase delta 4 (POLD4)
	AT1G09850	485.607	-1.16101	0.13415	-8.65461	4.946e-18	2.99941e-16	xylem bark cysteine peptidase 3	Arabidopsis thaliana papain-like cysteine peptidase	xylem bark cysteine peptidase 3 (XBCP3)
	AT1G09855	18.0966	2.75065	0.830344	3.31267	0.000924104	0.00402089	NA	NA	NA	NA	NA	NA	NA
	AT1G09925	150.875	0.388006	0.141743	2.73739	0.00619287	0.0200975	NA	NA	NA	NA	NA	NA	NA
	AT1G09932	88.1704	-0.769387	0.248275	-3.09892	0.00194225	0.00757697	Phosphoglycerate mutase family protein		Phosphoglycerate mutase family protein
	AT1G09950	27.7031	1.95137	0.353361	5.52232	3.3455e-08	4.5318e-07	RESPONSE TO ABA AND SALT 1		RESPONSE TO ABA AND SALT 1 (RAS1)
	AT1G09970	8288.44	-0.257977	0.10427	-2.47411	0.0133568	0.0381113	Leucine-rich receptor-like protein kinase family protein	RLK7 belongs to a leucine-rich repeat class of receptor-likekinase (LRR-RLKs). It is involved in the control of germination speed and the tolerance to oxidant stress.	LRR XI-23				RLP
	AT1G10020	404.649	-0.76124	0.194828	-3.90723	9.3359e-05	0.00054564	Protein of unknown function (DUF1005)		Protein of unknown function (DUF1005)
	AT1G10070	338.74	-0.781966	0.245823	-3.18101	0.00146762	0.00599657	branched-chain amino acid transaminase 2	Encodes a chloroplast branched-chain amino acid aminotransferase. Complements the yeast leu/iso-leu/val auxotrophy mutant.	branched-chain amino acid transaminase 2 (BCAT-2)
	AT1G10090	565.07	-0.739256	0.139734	-5.29045	1.22014e-07	1.47665e-06	Early-responsive to dehydration stress protein (ERD4)		Early-responsive to dehydration stress protein (ERD4)
	AT1G10110	22.3719	-1.10525	0.362212	-3.05139	0.00227786	0.00863206	F-box family protein		F-box family protein
	AT1G10180	701.598	0.38682	0.0880629	4.39253	1.12037e-05	8.33663e-05			BEST Arabidopsis thaliana protein match is: exocyst complex component 84B (TAIR:AT5G49830.1)
	AT1G10200	2275.24	-0.554212	0.232668	-2.38199	0.0172193	0.0471554	GATA type zinc finger transcription factor family protein		WLIM1
	AT1G10210	369.55	-0.429273	0.104028	-4.1265	3.68327e-05	0.0002421	mitogen-activated protein kinase 1	Encodes ATMPK1.	mitogen-activated protein kinase 1 (MPK1)
	AT1G10220	31.8006	-1.54346	0.471024	-3.27681	0.00104985	0.00447959			BEST Arabidopsis thaliana protein match is: ZCF37 (TAIR:AT1G59590.1)
	AT1G10340	107.492	-0.924605	0.302824	-3.05328	0.00226357	0.00858227	Ankyrin repeat family protein		Ankyrin repeat family protein
	AT1G10380	338.006	-0.83711	0.187124	-4.47355	7.69307e-06	5.94966e-05	Putative membrane lipoprotein		Putative membrane lipoprotein
	AT1G10417	61.3423	-0.838867	0.236296	-3.55006	0.000385141	0.00189807		Encodes protein with unknown function whose expression is repressed by inoculation with Agrobacterium tumerifaciens.	unknown protein
	AT1G10480	680.303	0.364725	0.125776	2.89979	0.00373407	0.0131805	zinc finger protein 5	Encodes a zinc finger protein containing only a single zinc finger.	zinc finger protein 5 (ZFP5)
	AT1G10500	746.049	0.247337	0.0856446	2.88795	0.00387761	0.0136184	chloroplast-localized ISCA-like protein	Involved in chloroplast Fe-S cluster assembly. Located in the chloroplast stroma. Expressed preferentially in green tissues.	chloroplast-localized ISCA-like protein (CPISCA)
	AT1G10522	254.243	1.38705	0.17029	8.14523	3.7857e-16	1.80804e-14			unknown protein
	AT1G10550	152.899	-1.36888	0.214176	-6.39138	1.6439e-10	3.30802e-09	xyloglucan:xyloglucosyl transferase 33	Encodes a membrane-localized protein that is predicted to function during cell wall modification.Overexpression of XTH33 results in abnormal cell morphology. It's expression is under epigenetic control by ATX1.	xyloglucan:xyloglucosyl transferase 33 (XTH33)
	AT1G10650	528.277	0.749037	0.154519	4.84754	1.25001e-06	1.17733e-05	SBP (S-ribonuclease binding protein) family protein		SBP (S-ribonuclease binding protein) family protein
	AT1G10657	24.0728	1.19752	0.379537	3.15522	0.00160375	0.00646612	Plant protein 1589 of unknown function		Plant protein 1589 of unknown function
	AT1G10682	6152.23	0.824205	0.150185	5.48794	4.06639e-08	5.37943e-07	other RNA
	AT1G10690	72.6194	1.07209	0.219473	4.88483	1.03518e-06	9.92635e-06			unknown protein
	AT1G10700	547.432	-0.631022	0.12189	-5.177	2.25484e-07	2.57089e-06	phosphoribosyl pyrophosphate (PRPP) synthase 3	Encodes a P-independent phosphoribosyl pyrophosphate (PRPP) synthase.	phosphoribosyl pyrophosphate (PRPP) synthase 3 (PRS3)
	AT1G10740	376.474	0.611755	0.162814	3.75739	0.000171695	0.000936908	alpha/beta-Hydrolases superfamily protein		alpha/beta-Hydrolases superfamily protein
	AT1G10750	282.834	0.771567	0.129675	5.95001	2.68132e-09	4.46338e-08	Protein of Unknown Function (DUF239)		Protein of Unknown Function (DUF239)
	AT1G10810	18.4539	-2.23348	0.492804	-4.5322	5.83736e-06	4.68437e-05	NAD(P)-linked oxidoreductase superfamily protein		NAD(P)-linked oxidoreductase superfamily protein
	AT1G10840	3161.09	0.21301	0.0844583	2.52207	0.0116667	0.0340886	translation initiation factor 3 subunit H1	Encodes eukaryotic initiation factor 3H1 subunit (TIF3H1).	translation initiation factor 3 subunit H1 (TIF3H1)
	AT1G10850	247.674	-0.528898	0.187337	-2.82324	0.00475404	0.0160702	Leucine-rich repeat protein kinase family protein		Leucine-rich repeat protein kinase family protein				RLP
	AT1G10900	906.333	-0.454171	0.137799	-3.2959	0.000981082	0.0042283	Phosphatidylinositol-4-phosphate 5-kinase family protein		Phosphatidylinositol-4-phosphate 5-kinase family protein
	AT1G10950	2093.16	-0.398226	0.101215	-3.93444	8.33925e-05	0.000494007	transmembrane nine 1	Encodes an Arabidopsis Transmembrane nine (TMN) protein. Transmembrane nine (TM9) proteins are localized in the secretory pathway of eukaryotic cells and are involved in cell adhesion and phagocytosis.	transmembrane nine 1 (TMN1)
	AT1G10960	444.75	0.916774	0.193455	4.73895	2.14827e-06	1.914e-05	ferredoxin 1		ferredoxin 1 (FD1)
	AT1G10970	585.276	0.581714	0.18471	3.14934	0.0016364	0.00656685	zinc transporter 4 precursor	A member of Zrt- and Irt-related protein (ZIP) family. transcript is induced in response to zinc deficiency in the root and shoot. Expression is regulated by copper, but response to copper deficiency is detected only after three weeks of deficiency.	zinc transporter 4 precursor (ZIP4)
	AT1G10990	252.884	-1.56124	0.232996	-6.70072	2.07397e-11	4.90524e-10			unknown protein
	AT1G11000	56.5393	-1.1354	0.317062	-3.58099	0.000342295	0.00171499	Seven transmembrane MLO family protein	A member of a large family of seven-transmembrane domain proteins specific to plants, homologs of the barley mildew resistance locus o (MLO) protein. The Arabidopsis genome contains 15 genes encoding MLO proteins, with localization in plasma membrane. Phylogenetic analysis revealed four clades of closely-related AtMLO genes. ATMLO4 belongs to the clade I, with AtMLO11 and AtMLO14. The gene is exp…	MILDEW RESISTANCE LOCUS O 4 (MLO4)				Mlo-like
	AT1G11050	288.652	-0.556797	0.161134	-3.45549	0.000549291	0.0025699	Protein kinase superfamily protein		Protein kinase superfamily protein
	AT1G11070	56.7263	-2.27457	0.395816	-5.74652	9.10987e-09	1.38113e-07			BEST Arabidopsis thaliana protein match is: Hydroxyproline-rich glycoprotein family protein (TAIR:AT1G61080.1)
	AT1G11120	60.6429	0.690367	0.270827	2.54911	0.0107999	0.0320143			unknown protein
	AT1G11125	190.35	0.941938	0.127556	7.3845	1.5303e-13	5.02335e-12			unknown protein
	AT1G11130	552.781	-0.623148	0.172933	-3.6034	0.000314082	0.00159086	Leucine-rich repeat protein kinase family protein	Encodes a receptor-like kinase protein with a predicted extracellular domain of six leucine-rich repeats and an intracellular serine-threonine kinase domain expressed throughout the developing root. Regulates expression of GLABRA2, CAPRICE, WEREWOLF, and ENHANCER OF GLABRA3. Required for floral organ shape, the development of the outer integument of ovules, and stem development. Regulates cell sh…	STRUBBELIG (SUB)				RLP
	AT1G11150	92.3954	-0.43091	0.168423	-2.5585	0.0105124	0.0313037	transposable element gene		pseudogene, similar to putative AP endonuclease/reverse transcriptase, blastp match of 30 0dentity and 3.2e-59 P-value to GP|21952510|gb|AAM82604.1|AF525305_2|AF525305 putative AP endonuclease/reverse transcriptase {Brassica napus}
	AT1G11160	131.22	-0.697297	0.211796	-3.2923	0.000993712	0.00427363	Transducin/WD40 repeat-like superfamily protein		Transducin/WD40 repeat-like superfamily protein
	AT1G11170	239.144	-0.717318	0.157276	-4.56089	5.09373e-06	4.1587e-05	Protein of unknown function (DUF707)		Protein of unknown function (DUF707)
	AT1G11175	843.634	1.07116	0.162155	6.60581	3.9536e-11	8.91503e-10	other RNA
	AT1G11180	136.244	-0.63345	0.17292	-3.66326	0.000249024	0.00130101	Secretory carrier membrane protein (SCAMP) family protein		Secretory carrier membrane protein (SCAMP) family protein
	AT1G11200	265.398	-0.423177	0.154029	-2.74739	0.00600723	0.0195922	Protein of unknown function (DUF300)		Protein of unknown function (DUF300)
	AT1G11260	1245.2	-1.25299	0.209695	-5.97529	2.29684e-09	3.86967e-08	sugar transporter 1	Encodes a H+/hexose cotransporter.	sugar transporter 1 (STP1)
	AT1G11310	1230.3	-0.468924	0.0972474	-4.82197	1.42149e-06	1.3215e-05	Seven transmembrane MLO family protein	A member of a large family of seven-transmembrane domain proteins specific to plants, homologs of the barley mildew resistance locus o (MLO) protein. The Arabidopsis genome contains 15 genes encoding MLO proteins, with localization in plasma membrane. Phylogenetic analysis revealed four clades of closely-related AtMLO genes. ATMLO2 belongs to the clade IV, with AtMLO3, AtMLO6 and AtMLO12. The gen…					Mlo-like
	AT1G11320	85.1331	0.587962	0.213126	2.75875	0.00580234	0.0190355			unknown protein
	AT1G11330	1197.65	-1.13326	0.130536	-8.68161	3.90196e-18	2.41228e-16	S-locus lectin protein kinase family protein		S-locus lectin protein kinase family protein
	AT1G11350	78.031	-1.14472	0.277314	-4.12789	3.66102e-05	0.000240921	S-domain-1 13		S-domain-1 13 (SD1-13)
	AT1G11390	279.05	-0.277313	0.112348	-2.46835	0.0135738	0.0386157	Protein kinase superfamily protein		Protein kinase superfamily protein
	AT1G11400	907.37	0.441556	0.0964427	4.57843	4.68477e-06	3.86164e-05	partner of Y14-MAGO	The PYM gene encodes a protein capable of interacting with MAGO, and Y14, whose orthologs form part of the exon junction complex in animal cells. In vitro binding assays indicate that PYM can bind to MAGO and Y14 either individually, or when they are together. But, MAGO-Y14-PYM ternary complexes are difficult to detect in vivo in Arabidopsis based on pull-down experiments. However there is some e…	partner of Y14-MAGO (PYM)
	AT1G11410	62.3221	-1.04261	0.229498	-4.54299	5.54614e-06	4.48854e-05	S-locus lectin protein kinase family protein		S-locus lectin protein kinase family protein
	AT1G11450	812.762	-2.54024	0.265513	-9.56727	1.09762e-21	1.06675e-19	nodulin MtN21 /EamA-like transporter family protein		nodulin MtN21 /EamA-like transporter family protein
	AT1G11460	115.692	-2.37495	0.867221	-2.73857	0.00617061	0.0200391	nodulin MtN21 /EamA-like transporter family protein		nodulin MtN21 /EamA-like transporter family protein
	AT1G11475	807.755	0.601202	0.16307	3.68679	0.000227105	0.00120229	RNA polymerases N / 8 kDa subunit	Non-catalytic subunit common to nuclear DNA-dependent RNA polymerases II, IV and V
	AT1G11540	179.361	-1.17268	0.256493	-4.57197	4.83167e-06	3.96949e-05	Sulfite exporter TauE/SafE family protein		Sulfite exporter TauE/SafE family protein
	AT1G11545	426.16	-1.3069	0.202821	-6.44365	1.16632e-10	2.40571e-09	xyloglucan endotransglucosylase/hydrolase 8		xyloglucan endotransglucosylase/hydrolase 8 (XTH8)
	AT1G11570	40.3418	1.39272	0.28259	4.92839	8.29086e-07	8.14664e-06	NTF2-like		NTF2-like (NTL)
	AT1G11600	34.814	-3.20374	0.854536	-3.7491	0.000177468	0.000965231	cytochrome P450, family 77, subfamily B, polypeptide 1	member of CYP77B	cytochrome P450, family 77, subfamily B, polypeptide 1 (CYP77B1)
	AT1G11650	3498.6	-0.446846	0.0976136	-4.5777	4.70116e-06	3.87228e-05	RNA-binding (RRM/RBD/RNP motifs) family protein		RBP45B
	AT1G11720	233.974	1.38832	0.189249	7.33595	2.20155e-13	6.97974e-12	starch synthase 3	Encodes a starch synthase that in addition to its role in starch biosynthesis also has a negative regulatory function in the biosynthesis of transient starch. The protein apparently contains a starch-binding domain (SBD).	starch synthase 3 (SS3)
	AT1G11760	186.769	0.50049	0.130083	3.84746	0.000119351	0.000678312			MED32
	AT1G11790	291.597	-0.562861	0.220285	-2.55514	0.0106144	0.0315609	arogenate dehydratase 1	Encodes a plastid-localized arogenate dehydratase involved in phenylalanine biosynthesis. Not less than six genes encoding ADT were identi&#64257
	AT1G11800	177.256	0.55604	0.175876	3.16155	0.00156931	0.00635605	endonuclease/exonuclease/phosphatase family protein		endonuclease/exonuclease/phosphatase family protein
	AT1G11820	736.14	-0.525577	0.129101	-4.07106	4.67992e-05	0.000298613	O-Glycosyl hydrolases family 17 protein		O-Glycosyl hydrolases family 17 protein
	AT1G11840	21839.1	-0.447985	0.122445	-3.65865	0.000253547	0.00132122	glyoxalase I homolog	Encodes a glyoxalase I homolog ATGLX1.	glyoxalase I homolog (GLX1)
	AT1G11910	9675.44	-0.516246	0.0826021	-6.24979	4.1101e-10	7.81165e-09	aspartic proteinase A1	Encodes an aspartic proteinase that forms a heterodimer and is stable over a broad pH range (ph 3-8).	aspartic proteinase A1 (APA1)
	AT1G12000	1926.7	-0.646965	0.115018	-5.62492	1.85592e-08	2.6427e-07	Phosphofructokinase family protein		Phosphofructokinase family protein
	AT1G12010	1460.96	-1.3242	0.399854	-3.3117	0.000927298	0.00403321	2-oxoglutarate (2OG) and Fe(II)-dependent oxygenase superfamily protein	Encodes a protein that appears to have 1-amino-cyclopropane-1-carboxylic acid oxidase activity based on mutant analyses.	2-oxoglutarate (2OG) and Fe(II)-dependent oxygenase superfamily protein
	AT1G12040	19.1206	-3.34569	0.808998	-4.1356	3.54026e-05	0.000234361	leucine-rich repeat/extensin 1	encodes a a chimeric leucine-rich repeat/extensin protein that regulates root hair morphogenesis and elongation. Null mutants develop root hairs that frequently abort, swell, or branch. Gene is expressed in root hair cells and protein is specifically localized in the wall of the hair proper.	leucine-rich repeat/extensin 1 (LRX1)
	AT1G12050	687.187	-0.352209	0.0971113	-3.62686	0.000286884	0.00147457	fumarylacetoacetase, putative		fumarylacetoacetase, putative
	AT1G12080	367.57	-2.81474	0.508103	-5.53969	3.03003e-08	4.14737e-07	Vacuolar calcium-binding protein-related		Vacuolar calcium-binding protein-related
	AT1G12110	1719.29	-0.431774	0.175746	-2.4568	0.0140179	0.0396671	nitrate transporter 1.1	Encodes NRT1.1 (CHL1), a dual-affinity nitrate transporter. The protein is expressed in guard cells and function in stomatal opening. Mutants have less transpiration and are more tolerant to drought. Expressed in lateral roots. Involved in nitrate signaling which enables the plant root system to detect and exploit nitrate-rich soil patches. Comparing to the wild type, the mutant displays a strong…	nitrate transporter 1.1 (NRT1.1)
	AT1G12140	1155.47	-0.68021	0.0955388	-7.11972	1.08147e-12	3.11373e-11	flavin-monooxygenase glucosinolate S-oxygenase 5	belongs to the flavin-monooxygenase (FMO) family, encodes a glucosinolate S-oxygenase that catalyzes the conversion of methylthioalkyl glucosinolates to methylsulfinylalkyl glucosinolates	flavin-monooxygenase glucosinolate S-oxygenase 5 (FMO GS-OX5)
	AT1G12200	3851.87	0.816429	0.125105	6.52594	6.75779e-11	1.46021e-09	Flavin-binding monooxygenase family protein		Flavin-binding monooxygenase family protein
	AT1G12220	170.266	-1.26221	0.157179	-8.03036	9.71907e-16	4.36985e-14	Disease resistance protein (CC-NBS-LRR class) family	Resistance gene, mediates resistance against the bacterial pathogen Pseudomonas syringae. Contains a putative nucleotide binding site composed of kinase-1a (or P-loop), kinase-2a, and putative kinase-3a domains, 13 imperfect leucine-rich repeats, a potential leucine zipper, and two uncharacterized motifs that are well conserved in products of previously isolated R genes. Confers resistance to Pse…	RESISTANT TO P. SYRINGAE 5 (RPS5)				CNL
	AT1G12230	1368.99	-0.603865	0.128207	-4.71008	2.47614e-06	2.1765e-05	Aldolase superfamily protein		Aldolase superfamily protein
	AT1G12240	504.298	-0.980148	0.22138	-4.42745	9.53537e-06	7.22326e-05	Glycosyl hydrolases family 32 protein		ATBETAFRUCT4
	AT1G12244	122.936	0.64044	0.253458	2.52681	0.0115103	0.0336981	Polynucleotidyl transferase, ribonuclease H-like superfamily protein		Polynucleotidyl transferase, ribonuclease H-like superfamily protein
	AT1G12250	247.819	0.550036	0.152926	3.59675	0.000322214	0.00162908	Pentapeptide repeat-containing protein		Pentapeptide repeat-containing protein
	AT1G12270	781.053	-0.371987	0.0984701	-3.77766	0.000158307	0.00087059	stress-inducible protein, putative		stress-inducible protein, putative
	AT1G12320	449.174	0.716147	0.221428	3.23423	0.00121973	0.00511325	Protein of unknown function (DUF1442)		Protein of unknown function (DUF1442)
	AT1G12360	1478.88	-0.364581	0.0918579	-3.96897	7.21847e-05	0.000435732	Sec1/munc18-like (SM) proteins superfamily	encodes a Sec1 protein and expressed throughout the plant. physically interacts with Syntaxin1 and is required for cytokinesis.	keule (KEU)
	AT1G12370	194.725	1.17622	0.219216	5.36558	8.06892e-08	1.01116e-06	photolyase 1	encodes an amino acid sequence with significant homology to the recently characterized type II photolyases. The uvr2-1 mutant is unable to remove CPDs in vivo, and plant extracts lack detectable photolyase activity , is sensitive to UV-B and is an allele	photolyase 1 (PHR1)
	AT1G12410	1203.01	0.298315	0.0945943	3.15363	0.00161253	0.00649449	CLP protease proteolytic subunit 2	Encodes a ClpP-related sequence. Though similar to ClpP proteins, this does not contains the highly conserved catalytic triad of Ser-type proteases (Ser-His-Asp). The name reflects nomenclature described in Adam et. al (2001).	CLP protease proteolytic subunit 2 (CLP2)
	AT1G12420	250.005	0.609544	0.184524	3.30334	0.000955418	0.00413883	ACT domain repeat 8		ACT domain repeat 8 (ACR8)
	AT1G12440	1935.2	0.576586	0.0977371	5.89935	3.64938e-09	5.92851e-08	A20/AN1-like zinc finger family protein		A20/AN1-like zinc finger family protein
	AT1G12520	1647.73	-0.61115	0.0972384	-6.28506	3.27717e-10	6.33131e-09	copper chaperone for SOD1	Copper/zinc superoxide dismutase copper chaperone. Localized to the chloroplast. Expressed in roots and shoots. Up-regulated in response to copper and senescence. The AtACC activates all three CuZnSOD activities located in three different subcellular compartments. Contains three domains, central, ATX-1 like and C-terminal. ATX-1 like domain essential for the copper chaperone function of AtCCS in …	copper chaperone for SOD1 (CCS)
	AT1G12560	37.2613	-2.11235	0.702114	-3.00856	0.0026249	0.00976593	expansin A7	Member of Alpha-Expansin Gene Family. Naming convention from the Expansin Working Group (Kende et al, 2004. Plant Mol Bio). Containing a conserved root hair-specific cis-element RHE. Expressed specifically in root hair cell.	expansin A7 (EXPA7)
	AT1G12640	715.019	-0.290523	0.0972152	-2.98845	0.00280396	0.0103405	MBOAT (membrane bound O-acyl transferase) family protein		MBOAT (membrane bound O-acyl transferase) family protein
	AT1G12680	622.615	0.474547	0.0945838	5.01721	5.24284e-07	5.46021e-06	phosphoenolpyruvate carboxylase-related kinase 2		phosphoenolpyruvate carboxylase-related kinase 2 (PEPKR2)
	AT1G12740	413.161	-0.894078	0.263437	-3.39389	0.000689067	0.00312849	cytochrome P450, family 87, subfamily A, polypeptide 2	encodes a protein with cytochrome P450 domain	cytochrome P450, family 87, subfamily A, polypeptide 2 (CYP87A2)
	AT1G12750	405.649	-0.618084	0.130015	-4.75393	1.99495e-06	1.79103e-05	RHOMBOID-like protein 6		RHOMBOID-like protein 6 (RBL6)
	AT1G12760	1526.6	-0.259	0.0870217	-2.97627	0.00291776	0.0106999	Zinc finger, C3HC4 type (RING finger) family protein		Zinc finger, C3HC4 type (RING finger) family protein
	AT1G12775	78.5485	0.712018	0.206634	3.44579	0.000569385	0.00264722	Pentatricopeptide repeat (PPR) superfamily protein		Pentatricopeptide repeat (PPR) superfamily protein
	AT1G12780	2429.97	-0.591903	0.0781751	-7.57149	3.68953e-14	1.30547e-12	UDP-D-glucose/UDP-D-galactose 4-epimerase 1	Encodes a UDP-glucose epimerase that catalyzes the interconversion of the sugar nucleotides UDP-glucose UDP-galactose via a UDP-4-keto-hexose intermediate. Responsive to stress.	UDP-D-glucose/UDP-D-galactose 4-epimerase 1 (UGE1)
	AT1G12790	133.855	-0.741064	0.190316	-3.89385	9.86642e-05	0.000573634			CONTAINS InterPro DOMAIN/s: RuvA domain 2-like (InterPro:IPR010994)
	AT1G12800	546.789	0.37347	0.128935	2.89658	0.00377251	0.0132997	Nucleic acid-binding, OB-fold-like protein		Nucleic acid-binding, OB-fold-like protein
	AT1G12805	321.401	12.2495	1.63361	7.49841	6.45969e-14	2.21863e-12	nucleotide binding		nucleotide binding
	AT1G12830	430.627	0.706673	0.118595	5.95871	2.54239e-09	4.24482e-08			unknown protein
	AT1G12880	88.8954	-0.677891	0.240848	-2.8146	0.00488385	0.0164316	nudix hydrolase homolog 12		nudix hydrolase homolog 12 (NUDT12)
	AT1G12940	10.5272	4.904	0.840999	5.83116	5.50433e-09	8.63315e-08	nitrate transporter2.5	member of High affinity nitrate transporter family	nitrate transporter2.5 (NRT2.5)
	AT1G12950	165.9	-0.891329	0.18687	-4.76978	1.84423e-06	1.66579e-05	root hair specific 2		root hair specific 2 (RSH2)
	AT1G13000	393.916	-0.492226	0.137163	-3.58863	0.000332422	0.0016765	Protein of unknown function (DUF707)		Protein of unknown function (DUF707)
	AT1G13080	1588.8	-0.493032	0.151571	-3.25281	0.00114272	0.00482862	cytochrome P450, family 71, subfamily B, polypeptide 2	cytochrome P450 monooxygenase	cytochrome P450, family 71, subfamily B, polypeptide 2 (CYP71B2)
	AT1G13100	271.859	-0.941684	0.186954	-5.03697	4.72951e-07	4.97448e-06	cytochrome P450, family 71, subfamily B, polypeptide 29	putative cytochrome P450	cytochrome P450, family 71, subfamily B, polypeptide 29 (CYP71B29)
	AT1G13110	1533.44	-2.04093	0.167849	-12.1593	5.1167e-34	1.58163e-31	cytochrome P450, family 71 subfamily B, polypeptide 7	member of CYP71B	cytochrome P450, family 71 subfamily B, polypeptide 7 (CYP71B7)
	AT1G13130	112.947	-0.792488	0.332755	-2.3816	0.0172378	0.0471946	Cellulase (glycosyl hydrolase family 5) protein		Cellulase (glycosyl hydrolase family 5) protein
	AT1G13210	727.158	-1.29091	0.109392	-11.8008	3.86656e-32	9.35371e-30	autoinhibited Ca2+/ATPase II		autoinhibited Ca2+/ATPase II (ACA.l)
	AT1G13250	203.314	-0.661799	0.253217	-2.61357	0.00896023	0.0274191	galacturonosyltransferase-like 3	Encodes a protein with putative galacturonosyltransferase activity.	galacturonosyltransferase-like 3 (GATL3)
	AT1G13300	1219.37	-1.71651	0.19349	-8.87133	7.22792e-19	4.94968e-17	myb-like transcription factor family protein	Overexpression confers hypersensitivity to low phosphate-elicited inhibition of primary root growth.	HYPERSENSITIVITY TO LOW PI-ELICITED PRIMARY ROOT SHORTENING 1 (HRS1)
	AT1G13330	79.8096	0.851561	0.2553	3.33553	0.000851376	0.00374767	Arabidopsis Hop2 homolog	Encodes the Arabidopsis Hop2 homologue. In other species, Hop2 is proposed to be involved in inter-homolog bias in double strand break repair.	Arabidopsis Hop2 homolog (AHP2)
	AT1G13340	496.857	-0.686637	0.137739	-4.98504	6.19485e-07	6.29268e-06	Regulator of Vps4 activity in the MVB pathway protein		Regulator of Vps4 activity in the MVB pathway protein
	AT1G13370	19.4259	1.40372	0.432488	3.24569	0.00117167	0.00494063	Histone superfamily protein		Histone superfamily protein
	AT1G13430	52.6491	-1.20318	0.281961	-4.26718	1.97956e-05	0.000138807	sulfotransferase 4C	Encodes a sulfotransferase. Unlike the related ST4A protein (At2g14920), in vitro experiements show that this enzyme does not act brassinosteroids. ST4C is expressed in the roots and transcript levels rise in response to cytokinin treatment.	sulfotransferase 4C (ST4C)
	AT1G13440	35019.1	0.847719	0.0927571	9.13913	6.29595e-20	5.02232e-18	glyceraldehyde-3-phosphate dehydrogenase C2		glyceraldehyde-3-phosphate dehydrogenase C2 (GAPC2)
	AT1G13448	54.4102	0.875679	0.327701	2.67219	0.00753574	0.0237524	other RNA	Potential natural antisense gene, locus overlaps with AT1G13450
	AT1G13480	112.158	-0.643173	0.214431	-2.99944	0.00270475	0.0100278	Protein of unknown function (DUF1262)		Protein of unknown function (DUF1262)
	AT1G13510	33.0495	-1.54898	0.486674	-3.18279	0.00145861	0.00596196	Protein of unknown function (DUF1262)		Protein of unknown function (DUF1262)
	AT1G13520	244.806	-1.52021	0.289059	-5.25918	1.44699e-07	1.72907e-06	Protein of unknown function (DUF1262)		Protein of unknown function (DUF1262)
	AT1G13530	57.6393	-1.75025	0.335453	-5.21758	1.81276e-07	2.10788e-06	Protein of unknown function (DUF1262)		Protein of unknown function (DUF1262)
	AT1G13540	19.908	-2.09841	0.569616	-3.6839	0.000229691	0.00121454	Protein of unknown function (DUF1262)		Protein of unknown function (DUF1262)
	AT1G13560	788.58	-0.576442	0.0895012	-6.44061	1.18998e-10	2.44998e-09	aminoalcoholphosphotransferase 1	Encodes aminoalcoholphosphotransferase AAPT1.	aminoalcoholphosphotransferase 1 (AAPT1)
	AT1G13600	283.136	0.991576	0.350681	2.82757	0.00469021	0.0158902	basic leucine-zipper 58		basic leucine-zipper 58 (bZIP58)
	AT1G13620	8.07615	-5.35442	1.41821	-3.77549	0.000159696	0.000877143		Encodes a root meristem growth factor (RGF). Belongs to a family of functionally redundant homologous peptides that are secreted, tyrosine-sulfated, and expressed mainly in the stem cell area and the innermost layer of central columella cells. RGFs are required for maintenance of the root stem cell niche and transit amplifying cell proliferation. Members of this family include: At5g60810 (RGF1), …	root meristem growth factor 2 (RGF2)
	AT1G13690	380.41	0.439357	0.0992665	4.42603	9.5981e-06	7.2668e-05	ATPase E1	AtE1 - stimulates the ATPase activity of DnaK/DnaJ	ATPase E1 (ATE1)
	AT1G13740	271.399	0.75829	0.124466	6.09234	1.1127e-09	1.99873e-08	ABI five binding protein 2	Encodes a member of a small plant-specific gene family whose members interact with ABI5 and appear to be involved in mediating stress responses. AFP2 mutants affect a number of ABA mediated processes such as germination and response to osmotic and sugar stress. AFP2 nuclear localization is stress dependent.	ABI five binding protein 2 (AFP2)
	AT1G13770	225.593	0.317714	0.124992	2.54187	0.0110261	0.0325344	Protein of unknown function, DUF647		ROOT UV-B SENSITIVE 3 (RUS3)
	AT1G13790	39.1574	1.08533	0.300748	3.60877	0.000307658	0.00156151	XH/XS domain-containing protein		XH/XS domain-containing protein
	AT1G13820	267.535	0.535369	0.204808	2.61401	0.00894875	0.0273915	alpha/beta-Hydrolases superfamily protein		alpha/beta-Hydrolases superfamily protein
	AT1G13880	712.304	0.444611	0.112825	3.9407	8.12438e-05	0.000483336	ELM2 domain-containing protein		ELM2 domain-containing protein
	AT1G13920	308.776	0.563362	0.143448	3.9273	8.5905e-05	0.000507001	Remorin family protein		Remorin family protein
	AT1G13970	285.384	-0.757337	0.182556	-4.14851	3.3465e-05	0.000222926	Protein of unknown function (DUF1336)		Protein of unknown function (DUF1336)
	AT1G14000	1273.02	-0.238702	0.0724341	-3.29544	0.000982671	0.00423269	VH1-interacting kinase	Encodes a protein with similarity to members of the C1 subgroup of MAP kinase kinase kinases. Interacts physically with the receptor kinase BRL2/VH1 and appears to be involved in auxin and brassinosteriod signaling.	VH1-interacting kinase (VIK)
	AT1G14010	707.8	-0.536026	0.0961919	-5.57247	2.51153e-08	3.48918e-07	emp24/gp25L/p24 family/GOLD family protein		emp24/gp25L/p24 family/GOLD family protein
	AT1G14030	232.536	0.515947	0.149489	3.45139	0.000557702	0.00260214	Rubisco methyltransferase family protein		Rubisco methyltransferase family protein
	AT1G14040	875.586	-1.51351	0.121673	-12.4392	1.60075e-35	5.65498e-33	EXS (ERD1/XPR1/SYG1) family protein		EXS (ERD1/XPR1/SYG1) family protein
	AT1G14060	622.643	0.4719	0.143196	3.29548	0.000982527	0.00423269	GCK domain-containing protein		GCK domain-containing protein
	AT1G14080	184.785	-1.16694	0.207268	-5.63012	1.80081e-08	2.57245e-07	fucosyltransferase 6	member of Xyloglucan fucosyltransferase family	fucosyltransferase 6 (FUT6)
	AT1G14160	256.103	-2.65132	0.500067	-5.30193	1.14586e-07	1.39356e-06	Uncharacterised protein family (UPF0497)		Uncharacterised protein family (UPF0497)
	AT1G14170	651.174	-1.05436	0.258465	-4.07929	4.51737e-05	0.000289987	RNA-binding KH domain-containing protein		RNA-binding KH domain-containing protein
	AT1G14185	140.253	-1.06087	0.239939	-4.42141	9.80572e-06	7.40285e-05	Glucose-methanol-choline (GMC) oxidoreductase family protein		Glucose-methanol-choline (GMC) oxidoreductase family protein
	AT1G14210	3297	-0.355346	0.12519	-2.83846	0.0045332	0.0154622	Ribonuclease T2 family protein		Ribonuclease T2 family protein
	AT1G14270	140.334	0.436076	0.152496	2.85958	0.00424198	0.0146394	CAAX amino terminal protease family protein		CAAX amino terminal protease family protein
	AT1G14290	355.441	0.637565	0.207327	3.07517	0.00210379	0.00809229	sphingoid base hydroxylase 2	Encodes one of the two redundant sphingoid base hydroxylases (SBH). Involved in sphingolipid trihydroxy long-chain base (4-hydroxysphinganine) biosynthesis. Double mutants of SBHs were dwarfed and not able to progress from vegetative to reproductive growth.	sphingoid base hydroxylase 2 (SBH2)
	AT1G14330	303.342	0.592429	0.174702	3.39108	0.000696177	0.0031582	Galactose oxidase/kelch repeat superfamily protein		Galactose oxidase/kelch repeat superfamily protein
	AT1G14340	530.581	0.518	0.103381	5.01059	5.42626e-07	5.62016e-06	RNA-binding (RRM/RBD/RNP motifs) family protein		RNA-binding (RRM/RBD/RNP motifs) family protein
	AT1G14345	108.445	0.713264	0.282059	2.52877	0.0114462	0.0335371	NAD(P)-linked oxidoreductase superfamily protein		NAD(P)-linked oxidoreductase superfamily protein
	AT1G14350	382.222	2.21552	0.219888	10.0757	7.07888e-24	8.38019e-22	Duplicated homeodomain-like superfamily protein	Encodes a putative MYB transcription factor involved in stomata development, loss of FLP activity results in a failure of guard mother cells (GMCs) to adopt the guard cell fate, thus they continue to divide resulting in abnormal stomata consisting of clusters of numerous guard cell-like cells. This phenotype is enhanced in double mutants with MYB88.	FOUR LIPS (FLP)
	AT1G14370	410.269	-0.603888	0.157618	-3.83133	0.000127454	0.000718493	protein kinase 2A	Encodes protein kinase APK2a.	protein kinase 2A (APK2A)
	AT1G14400	4018.7	0.17006	0.0602922	2.8206	0.00479343	0.0161837	ubiquitin carrier protein 1	ubiquitin carrier protein	ubiquitin carrier protein 1 (UBC1)
	AT1G14410	255.367	0.357653	0.129972	2.75177	0.0059274	0.0193744	ssDNA-binding transcriptional regulator	Encodes a homolog of the potato p24 protein. Binds single strand telomeric repeats. Negatively regulates telomerase activity and telomere length.	WHIRLY 1 (WHY1)
	AT1G14455	15.2163	-2.14735	0.576298	-3.72612	0.000194453	0.00104712			unknown protein
	AT1G14460	331.158	-0.450159	0.141903	-3.17229	0.00151241	0.00615698	AAA-type ATPase family protein		AAA-type ATPase family protein
	AT1G14480	111.238	-1.10075	0.228795	-4.81107	1.50125e-06	1.38466e-05	Ankyrin repeat family protein		Ankyrin repeat family protein
	AT1G14510	1241.48	0.471067	0.0862147	5.46388	4.65828e-08	6.08497e-07	alfin-like 7	AL7 encodes a member of the Alfin-Like family of nuclear-localized PhD domain containing homeodomain proteins. Binds to H3K4 di or trimethylated DNA.	alfin-like 7 (AL7)
	AT1G14530	105.172	0.544018	0.163893	3.31935	0.000902259	0.00393816	Protein of unknown function (DUF1084)		TOM THREE HOMOLOG 1 (THH1)
	AT1G14560	324.235	0.272424	0.112091	2.43038	0.0150832	0.0422335	Mitochondrial substrate carrier family protein		Mitochondrial substrate carrier family protein
	AT1G14570	1329.89	0.217903	0.0760703	2.86449	0.00417682	0.0144684	UBX domain-containing protein		UBX domain-containing protein
	AT1G14620	1061.79	0.342189	0.107883	3.17186	0.00151466	0.00616274	decoy		DECOY (DECOY)
	AT1G14640	166.288	-0.514076	0.181584	-2.83107	0.00463927	0.0157612	SWAP (Suppressor-of-White-APricot)/surp domain-containing protein		SWAP (Suppressor-of-White-APricot)/surp domain-containing protein
	AT1G14670	1556.74	-0.506269	0.11598	-4.36515	1.27033e-05	9.33082e-05	Endomembrane protein 70 protein family		Endomembrane protein 70 protein family
	AT1G14687	36.3611	1.74325	0.371661	4.69043	2.72632e-06	2.37205e-05	homeobox protein 32		homeobox protein 32 (HB32)
	AT1G14700	138.017	1.34213	0.218574	6.14042	8.23022e-10	1.49895e-08	purple acid phosphatase 3		purple acid phosphatase 3 (PAP3)
	AT1G14720	1076.8	0.309525	0.108698	2.84757	0.00440551	0.0150891	xyloglucan endotransglucosylase/hydrolase 28	member of Glycoside Hydrolase Family 16	xyloglucan endotransglucosylase/hydrolase 28 (XTH28)
	AT1G14730	1360.2	-0.863052	0.190087	-4.54029	5.61757e-06	4.53481e-05	Cytochrome b561/ferric reductase transmembrane protein family		Cytochrome b561/ferric reductase transmembrane protein family
	AT1G14770	169.627	0.432577	0.147897	2.92486	0.0034461	0.0123247	RING/FYVE/PHD zinc finger superfamily protein		RING/FYVE/PHD zinc finger superfamily protein
	AT1G14780	222.938	-1.32546	0.138871	-9.54456	1.36682e-21	1.31121e-19	MAC/Perforin domain-containing protein		MAC/Perforin domain-containing protein
	AT1G14790	662.437	-0.465966	0.12121	-3.84428	0.000120906	0.000685753	RNA-dependent RNA polymerase 1	Encodes RNA-dependent RNA polymerase. While not required for virus-induced post-transcriptional gene silencing (PTGS), it can promote turnover of viral RNAs in infected plants. Nomenclature according to Xie, et al. (2004). Involved in the production of Cucumber Mosaic Virus siRNAs.	RNA-dependent RNA polymerase 1 (RDR1)
	AT1G14810	1169.2	-0.296678	0.117775	-2.51903	0.011768	0.0343125	semialdehyde dehydrogenase family protein	encodes an aspartate semialdehyde dehydrogenase, which produces the branch point intermediate for lysine and threonine/methionine biosynthesis	semialdehyde dehydrogenase family protein
	AT1G14820	311.889	1.04125	0.165896	6.27651	3.46262e-10	6.64919e-09	Sec14p-like phosphatidylinositol transfer family protein		Sec14p-like phosphatidylinositol transfer family protein
	AT1G14870	3217.5	-1.72037	0.16119	-10.6729	1.36298e-26	2.1213e-24	PLANT CADMIUM RESISTANCE 2		PLANT CADMIUM RESISTANCE 2 (PCR2)
	AT1G14900	1186.88	0.561973	0.114042	4.92776	8.3178e-07	8.1695e-06	high mobility group A	Encodes a protein belonging to the subgroup of HMGA (high mobility group A) proteins that interact with A/T-rich stretches of DNA.	high mobility group A (HMGA)
	AT1G14910	870.923	0.834919	0.0965313	8.64921	5.18557e-18	3.12764e-16	ENTH/ANTH/VHS superfamily protein		ENTH/ANTH/VHS superfamily protein
	AT1G14920	346.828	0.573911	0.22038	2.60419	0.00920925	0.0280423	GRAS family transcription factor family protein	Similar to a putative transcription factor and transcriptional coactivators. Repressor of GA responses and involved in gibberellic acid mediated signaling. Member of the DELLA proteins that restrain the cell proliferation and expansion that drives plant growth. The protein undergoes degradation in response to GA via the 26S proteasome. GAI may be involved in reducing ROS accumulation in response …	GIBBERELLIC ACID INSENSITIVE (GAI)
	AT1G15010	11.1765	-2.46204	0.620231	-3.96955	7.20093e-05	0.000434909			unknown protein
	AT1G15125	456.004	-3.6519	0.973056	-3.75303	0.000174712	0.000950474	S-adenosyl-L-methionine-dependent methyltransferases superfamily protein		S-adenosyl-L-methionine-dependent methyltransferases superfamily protein
	AT1G15130	1414.73	-0.445486	0.127643	-3.49009	0.00048285	0.00230065	Endosomal targeting BRO1-like domain-containing protein		Endosomal targeting BRO1-like domain-containing protein
	AT1G15170	168.673	-1.17525	0.166182	-7.0721	1.52609e-12	4.27768e-11	MATE efflux family protein		MATE efflux family protein
	AT1G15210	2726.51	-1.12187	0.105914	-10.5922	3.23923e-26	4.80616e-24	pleiotropic drug resistance 7		pleiotropic drug resistance 7 (PDR7)				N
	AT1G15230	873.359	0.294869	0.094609	3.11671	0.00182882	0.00719779			unknown protein
	AT1G15250	351.001	0.455477	0.161804	2.815	0.00487776	0.0164161	Zinc-binding ribosomal protein family protein		Zinc-binding ribosomal protein family protein
	AT1G15380	5045.04	-1.54988	0.235826	-6.57211	4.96066e-11	1.10061e-09	Lactoylglutathione lyase / glyoxalase I family protein		Lactoylglutathione lyase / glyoxalase I family protein
	AT1G15385	11.9599	-2.6908	0.695601	-3.86831	0.000109594	0.000629612			unknown protein
	AT1G15415	53.2412	-1.54433	0.259039	-5.96175	2.49556e-09	4.17289e-08		The protein encoded by this gene was identified as a part of pollen proteome by mass spec analysis. It has weak homology to LEA (late embryo abundant) proteins. Encodes protein phosphatase 2A (PP2A) B'gamma subunit. Targeted to nucleus and cytosol.	FUNCTIONS IN: molecular_function unknown
	AT1G15460	72.3159	-1.46706	0.351155	-4.17782	2.9431e-05	0.00019819	HCO3- transporter family	Encodes a efflux-type boron transporter. Over-expression improved plant growth under B toxic conditions.	REQUIRES HIGH BORON 4 (BOR4)
	AT1G15530	174.409	-0.829677	0.185087	-4.48264	7.37246e-06	5.72711e-05	Concanavalin A-like lectin protein kinase family protein		Concanavalin A-like lectin protein kinase family protein
	AT1G15550	291.953	-1.56041	0.312145	-4.999	5.76283e-07	5.92414e-06	gibberellin 3-oxidase 1	Involved in later steps of the gibberellic acid biosynthetic pathway. Activated by AGAMOUS in a cal-1, ap1-1 background. Deletion of 208 bp from -1016 to -809 (&#916
	AT1G15625	13.1067	-1.35865	0.551732	-2.46251	0.0137968	0.0391404	NA	NA	NA	NA	NA	NA	NA
	AT1G15630	10.162	-2.44556	0.636022	-3.84509	0.00012051	0.000684029			unknown protein
	AT1G15670	1174.22	0.717457	0.109958	6.52481	6.8086e-11	1.46677e-09	Galactose oxidase/kelch repeat superfamily protein		Galactose oxidase/kelch repeat superfamily protein
	AT1G15690	4140.63	-0.552609	0.166273	-3.32352	0.000888903	0.00389361	Inorganic H pyrophosphatase family protein	Encodes a H(+)-translocating (pyrophosphate-energized) inorganic pyrophosphatase (H(+)-PPase
	AT1G15760	108.99	0.525146	0.198525	2.64525	0.00816318	0.0253707	Sterile alpha motif (SAM) domain-containing protein		Sterile alpha motif (SAM) domain-containing protein
	AT1G15780	695.806	-0.593666	0.134887	-4.4012	1.07655e-05	8.0402e-05			unknown protein
	AT1G15860	907.483	0.330569	0.0893967	3.69778	0.000217497	0.00115583	Domain of unknown function (DUF298)		CONTAINS InterPro DOMAIN/s: Defective-in-cullin neddylation protein (InterPro:IPR014764), Protein of unknown function DUF298 (InterPro:IPR005176)
	AT1G15870	41.7667	0.742986	0.308533	2.40812	0.0160348	0.0444845	Mitochondrial glycoprotein family protein		Mitochondrial glycoprotein family protein
	AT1G15880	1183	0.277438	0.097804	2.83667	0.00455864	0.0155371	golgi snare 11	Golgi SNARE 11 protein (GOS11)	golgi snare 11 (GOS11)
	AT1G15890	143.813	-0.862484	0.192879	-4.47163	7.76264e-06	5.99256e-05	Disease resistance protein (CC-NBS-LRR class) family		Disease resistance protein (CC-NBS-LRR class) family				CNL
	AT1G15920	679.011	0.348089	0.105975	3.28463	0.00102115	0.00437473	Polynucleotidyl transferase, ribonuclease H-like superfamily protein		Polynucleotidyl transferase, ribonuclease H-like superfamily protein
	AT1G15960	37.1844	0.917439	0.357439	2.5667	0.0102671	0.0307046	NRAMP metal ion transporter 6	member of Nramp2 family	NRAMP metal ion transporter 6 (NRAMP6)
	AT1G16060	529.215	-0.77079	0.158956	-4.84908	1.24037e-06	1.16874e-05	ARIA-interacting double AP2 domain protein	Encodes ADAP, an AP2-domain protein that interacts with ARIA. ADAP is a positive regulator of the ABA response and is also involved in regulating seedling growth.	ARIA-interacting double AP2 domain protein (ADAP)
	AT1G16080	485.471	0.519509	0.125686	4.1334	3.57442e-05	0.000236271			unknown protein
	AT1G16110	145.653	-0.530342	0.20546	-2.58125	0.00984445	0.029676	wall associated kinase-like 6	WAK-like kinase	wall associated kinase-like 6 (WAKL6)
	AT1G16120	57.1814	-1.23977	0.39077	-3.17263	0.00151062	0.00615196	wall associated kinase-like 1	wall-associated kinase like	wall associated kinase-like 1 (WAKL1)
	AT1G16130	116.5	-1.28662	0.212278	-6.06101	1.35266e-09	2.3836e-08	wall associated kinase-like 2	wall-associated kinase like	wall associated kinase-like 2 (WAKL2)
	AT1G16140	80.6386	-1.42937	0.290428	-4.9216	8.58387e-07	8.39779e-06		pseudogene similar to wall-associated kinase protein family
	AT1G16150	61.8432	-1.3938	0.318041	-4.38246	1.17346e-05	8.68235e-05	wall associated kinase-like 4	Encodes a cell-wall associated kinase like protein of the receptor-like kinase (RLK) superfamily. Likely involved in Arabidopsis root mineral responses to Zn2+, Cu2+, K+, Na+ and Ni+.	wall associated kinase-like 4 (WAKL4)
	AT1G16170	340.432	-0.827303	0.120799	-6.84857	7.45895e-12	1.86944e-10			unknown protein
	AT1G16180	3879.15	-0.327547	0.0740472	-4.42348	9.71235e-06	7.34233e-05	Serinc-domain containing serine and sphingolipid biosynthesis protein		Serinc-domain containing serine and sphingolipid biosynthesis protein
	AT1G16240	2474.89	0.348007	0.112977	3.08033	0.00206772	0.00797973	syntaxin of plants 51	Encodes one of 24 Arabidopsis syntaxins. Its mRNA has been shown to be expressed.	syntaxin of plants 51 (SYP51)
	AT1G16260	27.8948	-1.24092	0.433189	-2.86462	0.00417504	0.0144645	Wall-associated kinase family protein		Wall-associated kinase family protein
	AT1G16290	4.46673	4.01549	1.20604	3.32947	0.000870103	0.00382125			FUNCTIONS IN: molecular_function unknown
	AT1G16310	542.475	1.5825	0.181872	8.7012	3.28405e-18	2.04162e-16	Cation efflux family protein		Cation efflux family protein
	AT1G16320	359.306	0.893695	0.234018	3.81891	0.000134043	0.000752017	Uncharacterized conserved protein (DUF2358)		Uncharacterized conserved protein (DUF2358)
	AT1G16330	92.362	-0.456257	0.18688	-2.44145	0.0146286	0.041139	cyclin b3
	AT1G16340	491.12	0.451762	0.116814	3.86735	0.000110025	0.000631602	Aldolase superfamily protein	Encodes a protein with putative 3-deoxy-D-manno-octulosonic acid 8-phosphate synthetase activity. This gene share a very high sequence homology with its homologue AtkdsA1 (AT1G79500).	ATKDSA2
	AT1G16370	93.6443	0.938783	0.369	2.54413	0.0109551	0.0323922	organic cation/carnitine transporter 6		organic cation/carnitine transporter 6 (OCT6)
	AT1G16460	2200.03	0.30891	0.0818332	3.77488	0.000160084	0.000879062	rhodanese homologue 2	encodes a cytoplasmic thiosulfate:cyanide sulfurtransferase, activity of which increased the rhodanese activity of transgenic yeast. Can also act as a mercaptopyruvate sulfurtransferase.	rhodanese homologue 2 (RDH2)
	AT1G16470	1738.3	0.469617	0.113055	4.15388	3.26881e-05	0.000218012	proteasome subunit PAB1	Encodes 20S proteasome subunit PAB1 (PAB1).	proteasome subunit PAB1 (PAB1)
	AT1G16490	38.7637	1.11266	0.460857	2.41432	0.0157648	0.0438357	NA	NA	NA	NA	NA	NA	NA
	AT1G16500	189.871	1.14743	0.151405	7.57857	3.49381e-14	1.24413e-12			unknown protein
	AT1G16560	1140.42	-0.374982	0.0729951	-5.13709	2.79028e-07	3.11125e-06	Per1-like family protein		Per1-like family protein
	AT1G16630	155.672	-0.746051	0.23095	-3.23036	0.00123634	0.00517217			unknown protein
	AT1G16650	196.705	-0.341436	0.140038	-2.43816	0.0147624	0.041468	S-adenosyl-L-methionine-dependent methyltransferases superfamily protein		S-adenosyl-L-methionine-dependent methyltransferases superfamily protein
	AT1G16680	689.25	0.40032	0.0919863	4.35195	1.34933e-05	9.83191e-05	Chaperone DnaJ-domain superfamily protein		Chaperone DnaJ-domain superfamily protein
	AT1G16720	582.005	0.531412	0.144055	3.68895	0.000225184	0.00119298	high chlorophyll fluorescence phenotype 173	Encodes HCF173, a protein with weak similarities to the superfamily of the short-chain dehydrogenases/reductases. HCF173 is involved in the initiation of translation of the psbA mRNA. Mutants shows a high chlorophyll fluorescence phenotype (hcf) and are severely affected in the accumulation of PSII subunits. The protein HCF173 is localized in the chloroplast, where it is mainly associated with th…	high chlorophyll fluorescence phenotype 173 (HCF173)
	AT1G16750	37.2914	-1.25612	0.313528	-4.00639	6.1653e-05	0.000379466	Protein of unknown function, DUF547		Protein of unknown function, DUF547
	AT1G16810	1605.57	0.443958	0.128823	3.44626	0.0005684	0.00264375			unknown protein
	AT1G16840	831.14	0.307668	0.112629	2.7317	0.0063008	0.020412			unknown protein
	AT1G16850	61.7598	0.893381	0.377045	2.36942	0.0178158	0.0484551			unknown protein
	AT1G16860	1054.12	-0.280794	0.0973619	-2.88403	0.00392625	0.0137614	NA	NA	NA	NA	NA	NA	NA
	AT1G16916	191.091	0.658267	0.16342	4.02806	5.62382e-05	0.00035109			unknown protein
	AT1G16930	211.082	-0.84451	0.176937	-4.77294	1.81559e-06	1.64326e-05	F-box/RNI-like/FBD-like domains-containing protein		F-box/RNI-like/FBD-like domains-containing protein
	AT1G17020	431.652	-0.474522	0.159896	-2.96769	0.00300044	0.010958	senescence-related gene 1	Encodes a novel member of the Fe(II)/ascorbate oxidase gene family
	AT1G17040	158.598	0.452921	0.191706	2.36259	0.018148	0.0491843	SH2 domain protein A	Encodes a protein that contains an SH2 domain. It can pull down a 120-kD tyrosine-phosphorylated protein in vitro. It is predicted to act as a transcription factor.	SH2 domain protein A (SHA)
	AT1G17060	318.028	0.523169	0.196305	2.66509	0.0076968	0.0241608	cytochrome p450 72c1	Encodes a protein with similarity to other cytochrome P450's and is a homolog of BAS1. Over expression causes a dwarf phenotype resembling brassinolide resistant mutants. Double mutant analysis of sob7/bas1 loss of function mutants suggests these genes have redundant functions in light responsiveness. SOB7 may function in metabolizing brassinolides. Expressed in leaf, root, stem and silique but e…	cytochrome p450 72c1 (CYP72C1)
	AT1G17100	149.588	0.856086	0.201691	4.24454	2.19039e-05	0.000152009	SOUL heme-binding family protein		SOUL heme-binding family protein
	AT1G17130	723.84	0.242573	0.0956691	2.53554	0.0112275	0.0330135	Family of unknown function (DUF572)		Family of unknown function (DUF572)
	AT1G17140	259.082	-0.617702	0.184823	-3.34213	0.000831369	0.00367268	interactor of constitutive active rops 1	Encodes a ROP/RAC effector, designated interactor of constitutive active ROPs 1 (ICR1), that interacts with GTP-bound ROPs. ICR1 is a scaffold mediating formation of protein complexes that are required for cell polarity. ICR1 is comprised of coiled-coil domains and forms complexes with itself and the exocyst vesicle-tethering complex subunit SEC3.	interactor of constitutive active rops 1 (ICR1)
	AT1G17147	276.682	-1.88758	0.322075	-5.86068	4.60985e-09	7.35547e-08	VQ motif-containing protein		VQ motif-containing protein
	AT1G17170	1957.16	0.802163	0.275641	2.91017	0.00361231	0.0128202	glutathione S-transferase TAU 24	Encodes glutathione transferase belonging to the tau class of GSTs. Naming convention according to Wagner et al. (2002).	glutathione S-transferase TAU 24 (GSTU24)
	AT1G17180	461.057	1.10655	0.386462	2.86327	0.0041929	0.0145128	glutathione S-transferase TAU 25	Encodes glutathione transferase belonging to the tau class of GSTs. Naming convention according to Wagner et al. (2002).	glutathione S-transferase TAU 25 (GSTU25)
	AT1G17190	530.707	1.45319	0.259735	5.59488	2.2077e-08	3.09607e-07	glutathione S-transferase tau 26	Encodes glutathione transferase belonging to the tau class of GSTs. Naming convention according to Wagner et al. (2002).	glutathione S-transferase tau 26 (GSTU26)
	AT1G17240	27.9214	-1.43461	0.502127	-2.85706	0.00427587	0.0147437	receptor like protein 2	Encodes a CLAVATA2 (CLV2)-related gene. Complements the clv2 mutant when expressed under the control of the CLV2 promoter.	receptor like protein 2 (RLP2)
	AT1G17250	40.1571	-1.04178	0.322678	-3.22856	0.00124415	0.00519802	receptor like protein 3		receptor like protein 3 (RLP3)
	AT1G17260	40.5328	-0.789807	0.277467	-2.84649	0.00442041	0.0151355	autoinhibited H(+)-ATPase isoform 10	belongs to H+-APTase gene family, involved in proanthocyanidin biosynthesis, disturbs the vacuolar biogenesis and acidification process	autoinhibited H(+)-ATPase isoform 10 (AHA10)
	AT1G17280	908.209	0.464923	0.073696	6.30867	2.81445e-10	5.48017e-09	ubiquitin-conjugating enzyme 34		ubiquitin-conjugating enzyme 34 (UBC34)
	AT1G17285	9.94507	-2.20341	0.870809	-2.5303	0.0113966	0.0334136			unknown protein
	AT1G17290	2271.27	0.28485	0.112124	2.5405	0.0110694	0.0326349	alanine aminotransferas	Encodes for alanine aminotransferase (ALAAT1), involved in alanine catabolism during plants recovery from hypoxia	alanine aminotransferas (AlaAT1)
	AT1G17340	378.168	-1.15007	0.141117	-8.14975	3.64685e-16	1.74923e-14	Phosphoinositide phosphatase family protein		Phosphoinositide phosphatase family protein
	AT1G17360	512.975	0.434386	0.129496	3.35444	0.000795251	0.00353343			BEST Arabidopsis thaliana protein match is: COP1-interacting protein-related (TAIR:AT1G72410.1)
	AT1G17370	1414.25	0.329423	0.0959464	3.43341	0.000596041	0.00275389	oligouridylate binding protein 1B		oligouridylate binding protein 1B (UBP1B)
	AT1G17410	255.165	0.425858	0.179166	2.37689	0.0174592	0.0476659	Nucleoside diphosphate kinase family protein		Nucleoside diphosphate kinase family protein
	AT1G17455	379.45	0.672886	0.242858	2.7707	0.00559354	0.0184676	ELF4-like 4		ELF4-like 4 (ELF4-L4)
	AT1G17490	283.603	0.750029	0.21329	3.51647	0.000437331	0.00211133			unknown protein
	AT1G17500	856.644	-0.324941	0.0889839	-3.65168	0.000260528	0.00135316	ATPase E1-E2 type family protein / haloacid dehalogenase-like hydrolase family protein		ATPase E1-E2 type family protein / haloacid dehalogenase-like hydrolase family protein
	AT1G17530	1290.62	0.503565	0.130298	3.86472	0.000111217	0.000637273	translocase of inner mitochondrial membrane 23	Encodes a translocase of inner mitochondrial membrane.	translocase of inner mitochondrial membrane 23 (TIM23-1)
	AT1G17560	160.502	0.656722	0.189746	3.46106	0.000538051	0.00252528	Ribosomal protein L14p/L23e family protein	Mutant shows abnormal ovule development	HUELLENLOS (HLL)
	AT1G17620	967.909	-0.871722	0.14559	-5.98752	2.13065e-09	3.61431e-08	Late embryogenesis abundant (LEA) hydroxyproline-rich glycoprotein family		Late embryogenesis abundant (LEA) hydroxyproline-rich glycoprotein family
	AT1G17640	97.9288	0.651181	0.227639	2.86059	0.00422854	0.0146066	RNA-binding (RRM/RBD/RNP motifs) family protein		RNA-binding (RRM/RBD/RNP motifs) family protein
	AT1G17710	8.06949	6.02621	1.26015	4.78214	1.73441e-06	1.57491e-05	Pyridoxal phosphate phosphatase-related protein		Pyridoxal phosphate phosphatase-related protein
	AT1G17745	2669.06	-1.0441	0.123391	-8.46172	2.63473e-17	1.43722e-15	D-3-phosphoglycerate dehydrogenase	encodes a 3-Phosphoglycerate dehydrogenase	3-phosphoglycerate dehydrogenase (PGDH)
	AT1G17750	155.953	-0.845208	0.169115	-4.99784	5.79759e-07	5.95162e-06	PEP1 receptor 2	Encodes PEPR2, a plasma membrane leucine-rich repeat receptor kinase functioning as a receptor for the Pep1 and Pep2 peptides. Pep1 and Pep2 are amino acids that induce the transcription of defense-related genes.	PEP1 receptor 2 (PEPR2)				RLP
	AT1G17780	334.562	0.701112	0.142787	4.91019	9.09869e-07	8.84281e-06			unknown protein
	AT1G17840	51.0353	-1.76561	0.448759	-3.93444	8.33915e-05	0.000494007	white-brown complex homolog protein 11	Encodes a plasma membrane-localized ATP-binding cassette transporter, that is required for cutin transport to the extracellular matrix.	white-brown complex homolog protein 11 (WBC11)				N
	AT1G17860	7096.01	-1.08231	0.125744	-8.60725	7.4837e-18	4.40628e-16	Kunitz family trypsin and protease inhibitor protein		Kunitz family trypsin and protease inhibitor protein
	AT1G17880	2727.75	0.274357	0.0783071	3.50361	0.000459002	0.00219814	basic transcription factor 3		basic transcription factor 3 (BTF3)
	AT1G17950	127.876	-0.732332	0.21863	-3.34965	0.000809146	0.00358518	myb domain protein 52	putative transcription factor: R2R3-MYB transcription family	myb domain protein 52 (MYB52)
	AT1G17960	74.9167	-0.897528	0.266957	-3.36207	0.000773595	0.00345379	Threonyl-tRNA synthetase		Threonyl-tRNA synthetase
	AT1G18040	163.51	-0.513589	0.203802	-2.52004	0.0117342	0.0342455	cyclin-dependent kinase D1
	AT1G18070	2766.27	0.752593	0.0711442	10.5784	3.75213e-26	5.458e-24	Translation elongation factor EF1A/initiation factor IF2gamma family protein		Translation elongation factor EF1A/initiation factor IF2gamma family protein
	AT1G18075	72.6162	1.25302	0.233174	5.37374	7.71221e-08	9.7193e-07	MIR159/MIR159B
	AT1G18140	127.455	-2.44583	0.341182	-7.16869	7.57178e-13	2.21734e-11	laccase 1	putative laccase, a member of laccase family of genes (with 17 members in Arabidopsis).	laccase 1 (LAC1)
	AT1G18150	911.844	-0.415865	0.132587	-3.13656	0.00170945	0.00680844	Protein kinase superfamily protein	ATMPK8,	ATMPK8
	AT1G18170	33.0157	1.21622	0.351178	3.46325	0.000533696	0.00250907	FKBP-like peptidyl-prolyl cis-trans isomerase family protein		FKBP-like peptidyl-prolyl cis-trans isomerase family protein
	AT1G18200	351.198	-0.624416	0.171344	-3.64423	0.000268197	0.00138782	NA	NA	NA	NA	NA	NA	NA
	AT1G18260	1009.24	-0.366279	0.104414	-3.50796	0.000451559	0.00216779	HCP-like superfamily protein		HCP-like superfamily protein
	AT1G18270	2447.22	-0.399784	0.125659	-3.18151	0.0014651	0.00598738	ketose-bisphosphate aldolase class-II family protein		ketose-bisphosphate aldolase class-II family protein
	AT1G18335	213.454	0.480817	0.163762	2.93608	0.00332389	0.0119433	Acyl-CoA N-acyltransferases (NAT) superfamily protein		Acyl-CoA N-acyltransferases (NAT) superfamily protein
	AT1G18370	393.878	-0.536711	0.170218	-3.15307	0.00161563	0.00650385	ATP binding microtubule motor family protein	Encodes a kinesin HINKEL. Required for cytokinesis in pollen. Mutant has cytokinesis defects
	AT1G18390	711.933	-1.36791	0.102578	-13.3353	1.44255e-40	6.97945e-38	Protein kinase superfamily protein		Protein kinase superfamily protein
	AT1G18440	166.833	0.389854	0.158396	2.46126	0.0138451	0.0392381	Peptidyl-tRNA hydrolase family protein		Peptidyl-tRNA hydrolase family protein
	AT1G18450	1412.01	0.611472	0.0834557	7.3269	2.35531e-13	7.43543e-12	actin-related protein 4	Encodes a gene similar to actin-related proteins in other organisms. Member of nuclear ARP family of genes. Component of chromatin remodeling complexes, involved in chromatin-mediated gene regulation. Phenotype of the arp4-1 mutant allele revealed partial sterility due to defects in anther development. Targeting the distinct, 3' UTR of AtARP4 transcripts with RNA interference caused a drastic red…	actin-related protein 4 (ARP4)
	AT1G18500	975.048	-0.469836	0.135105	-3.47757	0.000505976	0.00239189	methylthioalkylmalate synthase-like 4	Encodes an active Arabidopsis isopropylmalate synthase IPMS1. Involved in leucine biosynthesis. Do not participate in the chain elongation of glucosinolates. Expressed constitutively throughout the plant. Loss of IPMS1 can be compensated by a second isopropylmalate synthase gene IPMS2 (At1g74040).	methylthioalkylmalate synthase-like 4 (MAML-4)
	AT1G18570	462.037	-1.88111	0.131316	-14.325	1.52779e-46	1.00007e-43	myb domain protein 51	Encodes a member of the R2R3-MYB transcription family. Involved in indole glucosinolate biosynthesis.	myb domain protein 51 (MYB51)
	AT1G18600	239.763	-0.312951	0.132885	-2.35505	0.01852	0.0499678	RHOMBOID-like protein 12	Mitochondrion-located rhomboid-like protein	RHOMBOID-like protein 12 (RBL12)
	AT1G18610	214.435	0.449268	0.148785	3.01958	0.00253125	0.00946179	Galactose oxidase/kelch repeat superfamily protein		Galactose oxidase/kelch repeat superfamily protein
	AT1G18650	231.548	0.514382	0.142069	3.62064	0.000293876	0.00150495	plasmodesmata callose-binding protein 3	Encodes a member of the X8-GPI family of proteins. It localizes to the plasmodesmata and is predicted to bind callose.	plasmodesmata callose-binding protein 3 (PDCB3)
	AT1G18660	681.894	0.341189	0.0985579	3.46181	0.000536561	0.00252041	zinc finger (C3HC4-type RING finger) family protein		zinc finger (C3HC4-type RING finger) family protein
	AT1G18720	1938.21	-0.447041	0.113525	-3.93781	8.22295e-05	0.000488548	Protein of unknown function (DUF962)		Protein of unknown function (DUF962)
	AT1G18730	140.404	0.870306	0.226082	3.84952	0.000118349	0.000673652	NDH dependent flow 6	likely a subunit of the chloroplast NAD(P)H dehydrogenase complex, involved in PSI cyclic electron transport. Located on the thylakoid membrane. Mutant has impaired NAD(P)H dehydrogenase activity.	NDH dependent flow 6 (NDF6)
	AT1G18800	1186.78	0.385207	0.109812	3.50786	0.000451725	0.00216813	NAP1-related protein 2	Double nrp1-1 nrp2-1 mutants show arrest of cell cycle progression at G2/M and disordered cellular organization occurred in root tips. Localize in the nucleus and can form homomeric and heteromeric protein complexes with NRP1. Bind histones Histone2A and Histone2B and associate with chromatin in vivo.	NAP1-related protein 2 (NRP2)
	AT1G18850	335.285	0.701059	0.132428	5.29387	1.19753e-07	1.45007e-06			unknown protein
	AT1G18860	296.31	-1.21913	0.184312	-6.6145	3.72813e-11	8.47532e-10	WRKY DNA-binding protein 61	member of WRKY Transcription Factor
	AT1G18880	2898.75	-0.375676	0.130298	-2.8832	0.00393654	0.0137906	Major facilitator superfamily protein		Major facilitator superfamily protein
	AT1G18890	573.105	-0.574549	0.109238	-5.2596	1.44369e-07	1.72653e-06	calcium-dependent protein kinase 1	encodes a calcium-dependent protein kinase whose gene expression is induced by dehydration and high salt. Kinase activity could not be detected in vitro.	calcium-dependent protein kinase 1 (CDPK1)
	AT1G18910	619.989	-1.24572	0.173303	-7.1881	6.57011e-13	1.94447e-11	zinc ion binding
	AT1G18940	58.2113	-1.09891	0.292591	-3.75578	0.000172804	0.000942167	Nodulin-like / Major Facilitator Superfamily protein		Nodulin-like / Major Facilitator Superfamily protein
	AT1G18960	4.61475	-2.09343	0.885663	-2.36368	0.0180942	0.0490684	myb-like HTH transcriptional regulator family protein		myb-like HTH transcriptional regulator family protein
	AT1G18970	692.251	-2.26612	0.203327	-11.1452	7.55458e-29	1.40112e-26	germin-like protein 4	Encodes a germin-like protein with possible oxalate oxidase activity (based on GenBank record).	germin-like protein 4 (GLP4)
	AT1G18980	682.981	-1.31527	0.170768	-7.7021	1.33845e-14	5.05749e-13	RmlC-like cupins superfamily protein		RmlC-like cupins superfamily protein
	AT1G19000	5437.59	0.456285	0.0989633	4.61065	4.01411e-06	3.36236e-05	Homeodomain-like superfamily protein		Homeodomain-like superfamily protein
	AT1G19010	129.92	1.09384	0.169594	6.44971	1.12063e-10	2.32205e-09			unknown protein
	AT1G19020	331.506	-1.63534	0.183797	-8.89755	5.70955e-19	3.94632e-17			unknown protein
	AT1G19050	663.792	-0.488995	0.20251	-2.41467	0.0157493	0.0438144	response regulator 7	Encodes a member of the Arabidopsis response regulator (ARR) family, most closely related to ARR15. A two-component response regulator protein containing a phosphate accepting domain in the receiver domain but lacking a DNA binding domain in the output domain. Involved in response to cytokinin and meristem stem cell maintenance. Arr7 protein is stabilized by cytokinin.	response regulator 7 (ARR7)
	AT1G19080	137.267	0.517847	0.148394	3.48968	0.000483607	0.00230318	GINS complex protein	This gene is predicted to encode a PSF3 component of the GINS complex. This complex has been implicated in the initiation of DNA replication in Xenopus. Mutations in this gene cause defects in embryo development.	TITAN 10 (TTN10)
	AT1G19100	238.188	0.502743	0.146951	3.42116	0.000623552	0.00286376	Histidine kinase-, DNA gyrase B-, and HSP90-like ATPase family protein		Histidine kinase-, DNA gyrase B-, and HSP90-like ATPase family protein
	AT1G19110	1084.52	-0.304982	0.110615	-2.75715	0.00583075	0.0191174	inter-alpha-trypsin inhibitor heavy chain-related		inter-alpha-trypsin inhibitor heavy chain-related
	AT1G19120	798.444	0.480394	0.102374	4.69255	2.69815e-06	2.34937e-05	Small nuclear ribonucleoprotein family protein		Small nuclear ribonucleoprotein family protein
	AT1G19130	981.217	-0.454698	0.0918689	-4.94942	7.44358e-07	7.39903e-06			CONTAINS InterPro DOMAIN/s: Protein of unknown function DUF985 (InterPro:IPR009327), RmlC-like jelly roll fold (InterPro:IPR014710)
	AT1G19150	8.80531	1.65943	0.683071	2.42936	0.0151253	0.0423326	photosystem I light harvesting complex gene 6	PSI type II chlorophyll a/b-binding protein (Lhca2*1) mRNA,	photosystem I light harvesting complex gene 6 (LHCA6)
	AT1G19170	352.353	-0.287749	0.118974	-2.41858	0.0155813	0.0434176	Pectin lyase-like superfamily protein		Pectin lyase-like superfamily protein
	AT1G19180	530.404	-0.899865	0.185318	-4.85578	1.19915e-06	1.13326e-05	jasmonate-zim-domain protein 1	JAZ1 is a nuclear-localized protein involved in jasmonate signaling. JAZ1 transcript levels rise in response to a jasmonate stimulus. JAZ1 can interact with the COI1 F-box subunit of an SCF E3 ubiquitin ligase in a yeast-two-hybrid assay only in the presence of jasmonate-isoleucine (JA-ILE) or coronatine. Application of jasmonate methyl ester to Arabidopsis roots reduces the levels of a JAZ1:GUS …	jasmonate-zim-domain protein 1 (JAZ1)
	AT1G19190	116.95	-0.521409	0.204649	-2.54782	0.0108398	0.0320948	alpha/beta-Hydrolases superfamily protein		alpha/beta-Hydrolases superfamily protein
	AT1G19230	267.568	-1.42795	0.231996	-6.15507	7.5044e-10	1.37804e-08	Riboflavin synthase-like superfamily protein		Riboflavin synthase-like superfamily protein
	AT1G19240	223.697	0.313028	0.131359	2.383	0.017172	0.0470464			unknown protein
	AT1G19300	164.916	-0.91434	0.210549	-4.34265	1.40772e-05	0.000102219	Nucleotide-diphospho-sugar transferases superfamily protein	The PARVUS/GLZ1 gene encodes a putative family 8 glycosyl transferase that contributes to xylan biosynthesis. Its gene expression shows good co-variance with the IRX3 gene involved in secondary cell wall synthesis. PARVUS/GLZ1 is predicted to have galacturonosyltransferase activity and may be involved in the formation of the complex oligosaccharide sequence present at the reducing end of xylan. P…	PARVUS (PARVUS)
	AT1G19320	1.8747	5.54365	1.81879	3.04799	0.00230376	0.00871834	Pathogenesis-related thaumatin superfamily protein		Pathogenesis-related thaumatin superfamily protein
	AT1G19330	952.547	0.579294	0.137175	4.22302	2.41053e-05	0.000165532			unknown protein
	AT1G19360	1250.2	-0.368091	0.0949779	-3.87554	0.000106388	0.000612936	Nucleotide-diphospho-sugar transferase family protein		Nucleotide-diphospho-sugar transferase family protein
	AT1G19380	190.257	-0.749643	0.202745	-3.69747	0.000217759	0.00115694	Protein of unknown function (DUF1195)		Protein of unknown function (DUF1195)
	AT1G19400	1072.33	-0.51625	0.149518	-3.45276	0.000554882	0.00259267	Erythronate-4-phosphate dehydrogenase family protein		Erythronate-4-phosphate dehydrogenase family protein
	AT1G19440	356.202	0.493844	0.136237	3.62489	0.000289087	0.00148422	3-ketoacyl-CoA synthase 4	Encodes KCS4, a member of the 3-ketoacyl-CoA synthase family involved in the biosynthesis of VLCFA (very long chain fatty acids).	3-ketoacyl-CoA synthase 4 (KCS4)
	AT1G19450	386.495	-0.858866	0.233293	-3.68148	0.000231879	0.00122437	Major facilitator superfamily protein		Major facilitator superfamily protein
	AT1G19540	670.751	-0.509691	0.198716	-2.56492	0.0103198	0.03085	NmrA-like negative transcriptional regulator family protein		NmrA-like negative transcriptional regulator family protein
	AT1G19570	18271.7	-0.692262	0.156548	-4.42205	9.77707e-06	7.38373e-05	dehydroascorbate reductase	Encodes a member of the dehydroascorbate reductase gene family. Critical for a mutualistic symbiosis between the host Arabidopsis and the root colonizing fungus Piriformospora indica.	dehydroascorbate reductase (DHAR1)
	AT1G19630	14.453	6.02744	0.857646	7.0279	2.0967e-12	5.76812e-11	cytochrome P450, family 722, subfamily A, polypeptide 1	member of CYP722A	cytochrome P450, family 722, subfamily A, polypeptide 1 (CYP722A1)
	AT1G19660	1990.96	0.238586	0.0933448	2.55596	0.0105895	0.0315079	Wound-responsive family protein		Wound-responsive family protein
	AT1G19690	170.172	0.642578	0.151855	4.23153	2.32112e-05	0.000160133	NAD(P)-binding Rossmann-fold superfamily protein		NAD(P)-binding Rossmann-fold superfamily protein
	AT1G19730	404.238	0.882701	0.136379	6.47243	9.64375e-11	2.02291e-09	Thioredoxin superfamily protein	encodes a cytosolic thioredoxin that reduces disulfide bridges of target proteins by the reversible formation of a disulfide bridge between two neighboring Cys residues present in the active site. Thioredoxins have been found to regulate a variety of biological reactions in prokaryotic and eukaryotic cells.	ATTRX4
	AT1G19770	1081.26	-1.03926	0.179021	-5.80527	6.4262e-09	9.93896e-08	purine permease 14	Member of a family of proteins related to PUP1, a purine transporter. May be involved in the transport of purine and purine derivatives such as cytokinins, across the plasma membrane.	purine permease 14 (PUP14)
	AT1G19790	323.183	3.1553	0.275143	11.4679	1.91343e-30	3.9069e-28	SHI-related sequence 7	A member of SHI gene family. Arabidopsis thaliana has ten members that encode proteins with a RING finger-like zinc finger motif. Despite being highly divergent in sequence, many of the SHI-related genes are partially redundant in function and synergistically promote gynoecium, stamen and leaf development in Arabidopsis.	SHI-related sequence 7 (SRS7)
	AT1G19800	453.067	0.297384	0.117436	2.53232	0.0113312	0.0332445	trigalactosyldiacylglycerol 1	Encodes a permease-like protein involved in lipid transfer from the ER to the chloroplast, more specifically, transfer of phosphatidate across the chloroplast inner membrane. Mutant leaves accumulate trigalactosyldiacylglycerol, triacylglycerol and phosphatidate. Chloroplast lipids are altered in their fatty acid composition and as a consequence the development of chloroplasts in the mutants are …	trigalactosyldiacylglycerol 1 (TGD1)
	AT1G19840	186.307	1.49257	0.253512	5.88758	3.91885e-09	6.32014e-08	SAUR-like auxin-responsive protein family		SAUR-like auxin-responsive protein family
	AT1G19850	1313.47	1.58577	0.125686	12.617	1.70267e-36	6.31576e-34	Transcriptional factor B3 family protein / auxin-responsive factor AUX/IAA-related	Encodes a transcription factor (IAA24) mediating embryo axis formation and vascular development. Similar to AUXIN RESPONSIVE FACTOR 1 (ARF1) shown to bind to auxin responsive elements (AREs), and to the maize transcriptional activator VIVIPAROUS 1( VP1). In situ hybridization shows expression in provascular tissue of embryos, the emerging shoot primordia, then is restricted to provascular tissue,…	MONOPTEROS (MP)
	AT1G19880	1071.66	0.235093	0.0936115	2.51137	0.0120264	0.034897	Regulator of chromosome condensation (RCC1) family protein		Regulator of chromosome condensation (RCC1) family protein
	AT1G19910	4735.02	-0.441235	0.0866497	-5.09217	3.53991e-07	3.83752e-06	ATPase, F0/V0 complex, subunit C protein	vacuolar H+-pumping ATPase 16 kDa proteolipid (ava-p2)	AVA-P2
	AT1G19920	1687.24	0.266881	0.100936	2.64406	0.00819188	0.0254493	Pseudouridine synthase/archaeosine transglycosylase-like family protein	encodes a chloroplast form of ATP sulfurylase	APS2
	AT1G19940	15.4304	-1.30825	0.466477	-2.80453	0.00503907	0.0169002	glycosyl hydrolase 9B5		glycosyl hydrolase 9B5 (GH9B5)
	AT1G19980	135.883	0.480813	0.15815	3.04023	0.00236394	0.00891122	cytomatrix protein-related		cytomatrix protein-related
	AT1G19990	266.493	0.696263	0.170316	4.08807	4.34971e-05	0.000280194			unknown protein
	AT1G20010	1414.1	-1.449	0.263776	-5.4933	3.9449e-08	5.24478e-07	tubulin beta-5 chain	beta tubulin	tubulin beta-5 chain (TUB5)
	AT1G20020	311.34	0.735294	0.289219	2.54234	0.0110112	0.0325107	ferredoxin-NADP(+)-oxidoreductase 2	Encodes a leaf-type ferredoxin:NADP(H) oxidoreductase. It is present in both chloroplast stroma and thylakoid membranes but is more abundant in the stroma	ferredoxin-NADP(+)-oxidoreductase 2 (FNR2)
	AT1G20050	1796.42	-0.352663	0.110575	-3.18935	0.00142593	0.00585416	C-8,7 sterol isomerase	C-8 sterol isomerase	HYDRA1 (HYD1)
	AT1G20070	138.973	1.32032	0.199254	6.62632	3.44156e-11	7.864e-10			unknown protein
	AT1G20100	1059.49	0.511386	0.0910753	5.61499	1.96579e-08	2.78488e-07			unknown protein
	AT1G20110	1201.11	-0.330983	0.114881	-2.88109	0.00396302	0.0138722	RING/FYVE/PHD zinc finger superfamily protein		RING/FYVE/PHD zinc finger superfamily protein
	AT1G20120	16.2047	5.86816	0.755432	7.76796	7.97621e-15	3.10891e-13	GDSL-like Lipase/Acylhydrolase superfamily protein		GDSL-like Lipase/Acylhydrolase superfamily protein
	AT1G20140	343.368	0.619172	0.136306	4.54252	5.55846e-06	4.49476e-05	SKP1-like 4		SKP1-like 4 (SK4)
	AT1G20180	16.626	-1.47216	0.448975	-3.27894	0.00104199	0.00445114	Protein of unknown function (DUF677)		Protein of unknown function (DUF677)
	AT1G20190	17.1232	-2.99238	1.04142	-2.87335	0.00406139	0.0141432	expansin 11	member of Alpha-Expansin Gene Family. Naming convention from the Expansin Working Group (Kende et al, 2004. Plant Mol Bio)	expansin 11 (EXPA11)
	AT1G20225	682.11	-0.452594	0.113652	-3.98228	6.82582e-05	0.000414956	Thioredoxin superfamily protein		Thioredoxin superfamily protein
	AT1G20260	2616.54	-0.686132	0.102775	-6.67605	2.45473e-11	5.72669e-10	ATPase, V1 complex, subunit B protein		ATPase, V1 complex, subunit B protein
	AT1G20270	354.658	1.02409	0.193956	5.28002	1.2917e-07	1.55901e-06	2-oxoglutarate (2OG) and Fe(II)-dependent oxygenase superfamily protein		2-oxoglutarate (2OG) and Fe(II)-dependent oxygenase superfamily protein
	AT1G20330	1777.57	0.365966	0.0905556	4.04134	5.31466e-05	0.000333567	sterol methyltransferase 2	Encodes a sterol-C24-methyltransferases involved in sterol biosynthesis. Mutants display altered sterol composition, serrated petals and sepals and altered cotyledon vascular patterning as well as ectopic endoreduplication. This suggests that suppression of endoreduplication is important for petal morphogenesis and that normal sterol composition is required for this suppression.	sterol methyltransferase 2 (SMT2)
	AT1G20430	927.609	0.439647	0.139308	3.15594	0.00159983	0.006455			unknown protein
	AT1G20490	127.943	-0.92413	0.163298	-5.65917	1.52107e-08	2.20397e-07	AMP-dependent synthetase and ligase family protein		AMP-dependent synthetase and ligase family protein
	AT1G20510	541.53	-0.567699	0.125907	-4.50889	6.51688e-06	5.15656e-05	OPC-8:0 CoA ligase1		OPC-8:0 CoA ligase1 (OPCL1)
	AT1G20530	37.8081	3.33837	0.484849	6.88537	5.76361e-12	1.47273e-10	Protein of unknown function (DUF630 and DUF632)		Protein of unknown function (DUF630 and DUF632)
	AT1G20550	199.713	0.424967	0.131133	3.24073	0.00119225	0.00501792	O-fucosyltransferase family protein		O-fucosyltransferase family protein
	AT1G20580	1243.4	0.257877	0.108908	2.36783	0.0178926	0.0486047	Small nuclear ribonucleoprotein family protein		Small nuclear ribonucleoprotein family protein
	AT1G20620	36878.4	-0.989892	0.144943	-6.82954	8.51876e-12	2.11212e-10	catalase 3	Catalase, catalyzes the breakdown of hydrogen peroxide (H2O2) into water and oxygen.	catalase 3 (CAT3)
	AT1G20630	567.7	1.14211	0.162908	7.01078	2.36989e-12	6.45584e-11	catalase 1	Catalyzes the reduction of hydrogen peroxide using heme group as cofactor. Protects cells from toxicity by H2O2.	catalase 1 (CAT1)
	AT1G20640	535.378	0.918716	0.145935	6.29536	3.06689e-10	5.94571e-09	Plant regulator RWP-RK family protein		Plant regulator RWP-RK family protein
	AT1G20693	7432.07	0.747931	0.170671	4.38231	1.17429e-05	8.68269e-05	high mobility group B2	Encodes a protein belonging to the subgroup of HMGB (high mobility group B) proteins that have a distinctive DNA-binding motif, the HMG-box domain. The motif confers non-sequence specific interaction with linear DNA and structure-specific binding to distorted DNA sites. The HMGB proteins are involved in the assembly of nucleoprotein complexes. Can be phosphorylated by CK2alpha.	high mobility group B2 (HMGB2)
	AT1G20696	3728.07	0.545222	0.179651	3.0349	0.00240619	0.00905516	high mobility group B3	Encodes a protein belonging to the subgroup of HMGB (high mobility group B) proteins that have a distinctive DNA-binding motif, the HMG-box domain. The motif confers non-sequence specific interaction with linear DNA and structure-specific binding to distorted DNA sites. The HMGB proteins are involved in the assembly of nucleoprotein complexes. Can be phosphorylated by CK2alpha.	high mobility group B3 (HMGB3)
	AT1G20700	332.384	0.59035	0.18213	3.24138	0.00118954	0.00500839	WUSCHEL related homeobox 14	Encodes a WUSCHEL-related homeobox gene family member with 65 amino acids in its homeodomain. Proteins in this family contain a sequence of eight residues (TLPLFPMH) downstream of the homeodomain called the WUS box. Functions in the shoot meristem organizing center to maintain the stem cells in an undifferentiated state.	WUSCHEL related homeobox 14 (WOX14)
	AT1G20730	2.11206	5.81894	1.96292	2.96443	0.0030324	0.0110602	Protein of unknown function (DUF833)		Protein of unknown function (DUF833)
	AT1G20750	8.21176	3.27661	0.697362	4.69858	2.61981e-06	2.28922e-05	RAD3-like DNA-binding helicase protein		RAD3-like DNA-binding helicase protein
	AT1G20760	875.369	-0.235473	0.0989436	-2.37987	0.0173189	0.0473584	Calcium-binding EF hand family protein		Calcium-binding EF hand family protein
	AT1G20780	398.866	-0.489619	0.111052	-4.40889	1.039e-05	7.79369e-05	senescence-associated E3 ubiquitin ligase 1	Encodes a protein containing a U-box and an ARM domain.	senescence-associated E3 ubiquitin ligase 1 (SAUL1)
	AT1G20823	143.82	-1.02113	0.270457	-3.77558	0.000159637	0.000877092	RING/U-box superfamily protein		RING/U-box superfamily protein
	AT1G20840	1056.42	-1.67997	0.243598	-6.8965	5.32999e-12	1.37456e-10	tonoplast monosaccharide transporter1	The protein encoded by this gene is found in the tonoplast (vacuole membrane) of Arabidopsis cells. The gene is expressed at highest levels in juvenile (sink) and adult (source) leaves, followed by flower tissues.	tonoplast monosaccharide transporter1 (TMT1)
	AT1G20900	913.101	-0.508712	0.125984	-4.03791	5.39297e-05	0.000338101	Predicted AT-hook DNA-binding family protein	Encodes an AT hook domain containing protein that acts redundantly with SOB3 to modulate hypocotyl growth inhibition in response to light.	ESCAROLA (ESC)
	AT1G20950	1347.21	-0.583843	0.0835041	-6.99178	2.71414e-12	7.30421e-11	Phosphofructokinase family protein		Phosphofructokinase family protein
	AT1G20960	1748.5	-0.378348	0.150236	-2.51835	0.0117905	0.0343558	U5 small nuclear ribonucleoprotein helicase, putative		embryo defective 1507 (emb1507)
	AT1G20990	38.8258	-1.76534	0.396991	-4.4468	8.7159e-06	6.66602e-05	Cysteine/Histidine-rich C1 domain family protein		Cysteine/Histidine-rich C1 domain family protein
	AT1G21000	1456.45	0.33881	0.132204	2.56277	0.010384	0.0310044	PLATZ transcription factor family protein		PLATZ transcription factor family protein
	AT1G21050	1412.48	0.989349	0.134048	7.38053	1.57656e-13	5.15705e-12	Protein of unknown function, DUF617		Protein of unknown function, DUF617
	AT1G21070	71.1749	-0.694234	0.193551	-3.58682	0.000334731	0.00168547	Nucleotide-sugar transporter family protein		Nucleotide-sugar transporter family protein
	AT1G21090	279.247	-0.442454	0.159724	-2.77011	0.00560374	0.018493	Cupredoxin superfamily protein		Cupredoxin superfamily protein
	AT1G21100	3382.95	-1.67797	0.173623	-9.66444	4.26944e-22	4.29957e-20	O-methyltransferase family protein		O-methyltransferase family protein
	AT1G21110	1065.15	-1.4133	0.235375	-6.00446	1.9197e-09	3.28401e-08	O-methyltransferase family protein		O-methyltransferase family protein
	AT1G21120	235.944	-1.09747	0.316191	-3.47092	0.000518685	0.00244521	O-methyltransferase family protein		O-methyltransferase family protein
	AT1G21130	584.029	-2.28318	0.288973	-7.90103	2.76608e-15	1.16816e-13	O-methyltransferase family protein		O-methyltransferase family protein
	AT1G21210	81.3337	-1.03812	0.295638	-3.51147	0.000445631	0.00214465	wall associated kinase 4	cell wall-associated ser/thr kinase involved in cell elongation and lateral root development	wall associated kinase 4 (WAK4)
	AT1G21230	13.3825	-1.68466	0.56401	-2.98692	0.00281799	0.0103854	wall associated kinase 5	encodes a wall-associated kinase	wall associated kinase 5 (WAK5)
	AT1G21250	25.6918	-1.57773	0.526725	-2.99537	0.00274115	0.0101492	cell wall-associated kinase	cell wall-associated kinase, may function as a signaling receptor of extracellular matrix component such as oligogalacturonides.	cell wall-associated kinase (WAK1)
	AT1G21270	105.961	-2.10341	0.345466	-6.08863	1.13879e-09	2.03411e-08	wall-associated kinase 2	cytoplasmic serine/threonine protein kinase induced by salicylic acid. mutant plants exhibit a loss of cell expansion and dependence on sugars and salts for seedling growth, affecting the expression and activity of vacuolar invertase.	wall-associated kinase 2 (WAK2)
	AT1G21310	35318.9	-1.22594	0.239806	-5.11223	3.18379e-07	3.4872e-06	extensin 3	Encodes extensin 3.	extensin 3 (EXT3)
	AT1G21326	24.5253	-2.10381	0.504295	-4.17177	3.02238e-05	0.000203037	VQ motif-containing protein		VQ motif-containing protein
	AT1G21370	463.013	-0.361401	0.127026	-2.84509	0.00443984	0.0151997			unknown protein
	AT1G21380	1061.51	-0.517206	0.094234	-5.48853	4.0529e-08	5.36913e-07	Target of Myb protein 1		Target of Myb protein 1
	AT1G21400	128.017	-1.23104	0.267608	-4.60017	4.22142e-06	3.52144e-05	Thiamin diphosphate-binding fold (THDP-binding) superfamily protein		Thiamin diphosphate-binding fold (THDP-binding) superfamily protein
	AT1G21410	430.51	0.633658	0.116596	5.43467	5.48986e-08	7.06665e-07	F-box/RNI-like superfamily protein	AtSKP2
	AT1G21440	3026.86	0.566639	0.198823	2.84997	0.00437233	0.0149962	Phosphoenolpyruvate carboxylase family protein		Phosphoenolpyruvate carboxylase family protein
	AT1G21520	37.3132	-1.17522	0.457771	-2.56727	0.0102502	0.0306708			unknown protein
	AT1G21528	3.2598	5.96297	1.59409	3.74067	0.000183527	0.000995513			unknown protein
	AT1G21550	20.6551	-2.34585	0.828864	-2.8302	0.0046519	0.0157921	Calcium-binding EF-hand family protein		Calcium-binding EF-hand family protein
	AT1G21590	730.209	-0.907035	0.176151	-5.1492	2.61597e-07	2.93453e-06	Protein kinase protein with adenine nucleotide alpha hydrolases-like domain		Protein kinase protein with adenine nucleotide alpha hydrolases-like domain
	AT1G21630	1152.09	-0.52645	0.160876	-3.27239	0.00106643	0.00454172	Calcium-binding EF hand family protein		Calcium-binding EF hand family protein
	AT1G21670	67.7907	-0.897884	0.301532	-2.97774	0.00290383	0.01066			LOCATED IN: cell wall, plant-type cell wall
	AT1G21680	1821.95	-0.504893	0.152206	-3.31717	0.000909328	0.0039659	DPP6 N-terminal domain-like protein		DPP6 N-terminal domain-like protein
	AT1G21690	323.839	0.300239	0.121	2.48131	0.0130901	0.0374947	ATPase family associated with various cellular activities (AAA)		embryo defective 1968 (EMB1968)
	AT1G21720	1518.24	0.350206	0.0577925	6.05971	1.36365e-09	2.39917e-08	proteasome beta subunit C1	20S proteasome beta subunit PBC1 truncated protein (PBC1)	proteasome beta subunit C1 (PBC1)
	AT1G21730	584.231	-0.419033	0.116319	-3.60243	0.000315256	0.00159644	P-loop containing nucleoside triphosphate hydrolases superfamily protein		P-loop containing nucleoside triphosphate hydrolases superfamily protein
	AT1G21740	226.619	0.69734	0.205852	3.38757	0.000705144	0.00319107	Protein of unknown function (DUF630 and DUF632)		Protein of unknown function (DUF630 and DUF632)
	AT1G21750	2599.36	-0.586045	0.0991241	-5.91224	3.37496e-09	5.51087e-08	PDI-like 1-1	Encodes a protein disulfide isomerase-like (PDIL) protein, a member of a multigene family within the thioredoxin (TRX) superfamily
	AT1G21790	137.285	-0.662781	0.171335	-3.86833	0.000109581	0.000629612	TRAM, LAG1 and CLN8 (TLC) lipid-sensing domain containing protein		TRAM, LAG1 and CLN8 (TLC) lipid-sensing domain containing protein
	AT1G21880	261.531	-0.587466	0.195673	-3.00229	0.00267959	0.00994611	lysm domain GPI-anchored protein 1 precursor		lysm domain GPI-anchored protein 1 precursor (LYM1)
	AT1G21890	33.4163	6.65432	0.656284	10.1394	3.69408e-24	4.54228e-22	nodulin MtN21 /EamA-like transporter family protein		nodulin MtN21 /EamA-like transporter family protein
	AT1G21910	112.784	-1.20441	0.292714	-4.11464	3.87787e-05	0.000253245	Integrase-type DNA-binding superfamily protein	encodes a member of the DREB subfamily A-5 of ERF/AP2 transcription factor family. The protein contains one AP2 domain. There are 15 members in this subfamily including RAP2.1, RAP2.9 and RAP2.10.	Integrase-type DNA-binding superfamily protein
	AT1G21920	2753.67	-0.424787	0.14413	-2.94724	0.00320624	0.0115784	Histone H3 K4-specific methyltransferase SET7/9 family protein		Histone H3 K4-specific methyltransferase SET7/9 family protein
	AT1G21980	1139.38	-0.252127	0.0964364	-2.61444	0.00893743	0.0273681	phosphatidylinositol-4-phosphate 5-kinase 1	Type I phosphatidylinositol-4-phosphate 5-kinase. Preferentially phosphorylates PtdIns4P. Induced by water stress and abscisic acid in Arabidopsis thaliana. Expressed in procambial cells of leaves, flowers and roots. A N-terminal Membrane Occupation and Recognition Nexus (MORN)affects enzyme activity and distribution.	phosphatidylinositol-4-phosphate 5-kinase 1 (PIP5K1)
	AT1G22030	592.045	0.663254	0.0966219	6.86443	6.67576e-12	1.69028e-10			CONTAINS InterPro DOMAIN/s: Protein BYPASS related (InterPro:IPR008511)
	AT1G22070	1089.23	0.696796	0.19784	3.52203	0.000428262	0.00207249	TGA1A-related gene 3	Encodes a transcription factor. Like other TGAla-related factors, TGA3 has a highly conserved bZIP region and exhibits similar DNA-binding properties.	TGA1A-related gene 3 (TGA3)
	AT1G22190	1300.67	0.527947	0.191724	2.75368	0.00589286	0.0192781	Integrase-type DNA-binding superfamily protein		Integrase-type DNA-binding superfamily protein
	AT1G22210	4.01916	4.71046	1.458	3.23077	0.00123456	0.00516668	Haloacid dehalogenase-like hydrolase (HAD) superfamily protein		Haloacid dehalogenase-like hydrolase (HAD) superfamily protein
	AT1G22270	512.539	0.403191	0.101129	3.9869	6.69425e-05	0.000408351	Trm112p-like protein	Encodes SMO2 (Small Organ 2). Modulates progression of cell division during organ growth.	Trm112p-like protein
	AT1G22275	28.6972	-1.09634	0.332104	-3.30121	0.000962698	0.00416439	Myosin heavy chain-related protein	One of two nearly identical proteins (ZYP1a) identified by similarity to transverse filament (TF) proteins. These proteins are involved in chromosome synapsis during meiosis I and localize to the synaptonemal complex (SC). Single mutants have reduced fertility and double mutants (induced by RNAi) have severely reduced fertility.	ZYP1b
	AT1G22330	11.619	-2.37527	1.00621	-2.36062	0.0182443	0.0494031	RNA-binding (RRM/RBD/RNP motifs) family protein		RNA-binding (RRM/RBD/RNP motifs) family protein
	AT1G22360	1619.55	-0.572711	0.130691	-4.38216	1.17507e-05	8.68562e-05	UDP-glucosyl transferase 85A2		UDP-glucosyl transferase 85A2 (UGT85A2)
	AT1G22400	20.7585	-2.66323	0.573884	-4.64071	3.47218e-06	2.95627e-05	UDP-Glycosyltransferase superfamily protein		UGT85A1
	AT1G22410	4421.75	-1.01317	0.0947089	-10.6978	1.04252e-26	1.64555e-24	Class-II DAHP synthetase family protein		Class-II DAHP synthetase family protein
	AT1G22440	1332.56	-0.504887	0.0995623	-5.07106	3.95605e-07	4.24931e-06	Zinc-binding alcohol dehydrogenase family protein		Zinc-binding alcohol dehydrogenase family protein
	AT1G22470	24.1014	-1.58208	0.636933	-2.48391	0.012995	0.0372512			unknown protein
	AT1G22490	86.4227	0.833858	0.337411	2.47134	0.0134606	0.0383447	basic helix-loop-helix (bHLH) DNA-binding superfamily protein		basic helix-loop-helix (bHLH) DNA-binding superfamily protein
	AT1G22500	1160.23	-0.66399	0.206807	-3.21067	0.00132425	0.00547919	RING/U-box superfamily protein		RING/U-box superfamily protein
	AT1G22520	475.482	0.366263	0.153811	2.38125	0.0172538	0.0472286	Domain of unknown function (DUF543)		Domain of unknown function (DUF543)
	AT1G22530	1607.73	-0.324752	0.103139	-3.1487	0.00163999	0.00657889	PATELLIN 2		PATELLIN 2 (PATL2)
	AT1G22540	193.793	-0.442096	0.141281	-3.1292	0.00175285	0.00695637	Major facilitator superfamily protein		Major facilitator superfamily protein
	AT1G22550	420.794	-0.648495	0.121091	-5.35545	8.53431e-08	1.06648e-06	Major facilitator superfamily protein		Major facilitator superfamily protein
	AT1G22590	5.23171	3.86106	0.896784	4.30545	1.6665e-05	0.000118953	AGAMOUS-like 87		AGAMOUS-like 87 (AGL87)
	AT1G22600	3.52388	6.48091	1.48971	4.35044	1.35866e-05	9.89149e-05	Late embryogenesis abundant protein (LEA) family protein		Late embryogenesis abundant protein (LEA) family protein
	AT1G22610	995.46	0.487726	0.110375	4.4188	9.92491e-06	7.48522e-05	C2 calcium/lipid-binding plant phosphoribosyltransferase family protein		C2 calcium/lipid-binding plant phosphoribosyltransferase family protein
	AT1G22630	33.7898	2.08367	0.677485	3.0756	0.00210082	0.00808224			unknown protein
	AT1G22640	297.441	-0.562023	0.158773	-3.53979	0.000400441	0.00196045	myb domain protein 3	MYB-type transcription factor (MYB3) that represses phenylpropanoid biosynthesis gene expression	myb domain protein 3 (MYB3)
	AT1G22700	454.496	0.347037	0.113073	3.06914	0.00214673	0.00821674	Tetratricopeptide repeat (TPR)-like superfamily protein	Encodes a TPR protein with homology to Ycf37 from Synechocystis that is localized to the thylakoid membrane and is involved in photosystem I biogenesis.	Tetratricopeptide repeat (TPR)-like superfamily protein
	AT1G22770	1248.22	-0.888456	0.284419	-3.12376	0.00178557	0.00705853	gigantea protein (GI)	Together with CONSTANTS (CO) and FLOWERING LOCUS T (FT), GIGANTEA promotes flowering under long days in a circadian clock-controlled flowering pathway. GI acts earlier than CO and FT in the pathway by increasing CO and FT mRNA abundance. Located in the nucleus. Regulates several developmental processes, including photoperiod-mediated flowering, phytochrome B signaling, circadian clock, carbohydra…	GIGANTEA (GI)
	AT1G22790	768.484	0.407405	0.127923	3.18476	0.00144873	0.0059299			unknown protein
	AT1G22880	30.2383	1.93918	0.508299	3.81504	0.00013616	0.000762553	cellulase 5		cellulase 5 (CEL5)
	AT1G22885	523.843	-1.4583	0.19329	-7.54459	4.53713e-14	1.59776e-12			unknown protein
	AT1G22890	37.505	-2.43641	0.588819	-4.13779	3.5067e-05	0.000232485			unknown protein
	AT1G22910	467.733	-0.955544	0.184736	-5.1725	2.30987e-07	2.61888e-06	RNA-binding (RRM/RBD/RNP motifs) family protein		RNA-binding (RRM/RBD/RNP motifs) family protein
	AT1G22950	297.837	0.359687	0.126937	2.8336	0.00460273	0.0156514	2-oxoglutarate (2OG) and Fe(II)-dependent oxygenase superfamily protein		2-oxoglutarate (2OG) and Fe(II)-dependent oxygenase superfamily protein
	AT1G22970	454.126	0.423323	0.1262	3.35439	0.000795403	0.00353343			unknown protein
	AT1G22980	55.3208	0.976719	0.311545	3.13508	0.00171805	0.00683535			unknown protein
	AT1G22985	124.151	0.518352	0.198396	2.61272	0.00898244	0.0274719	Integrase-type DNA-binding superfamily protein	encodes a member of the ERF (ethylene response factor) subfamily B-5 of ERF/AP2 transcription factor family. The protein contains one AP2 domain. There are 7 members in this subfamily.	Integrase-type DNA-binding superfamily protein
	AT1G23000	53.3043	0.965732	0.377308	2.55953	0.0104813	0.0312341	Heavy metal transport/detoxification superfamily protein		Heavy metal transport/detoxification superfamily protein
	AT1G23020	342.845	-1.14313	0.19435	-5.88181	4.05796e-09	6.53029e-08	ferric reduction oxidase 3	Encodes a ferric chelate reductase whose transcription is regulated by FIT1. Expressed in the root, shoot, flower and cotyledon.	ferric reduction oxidase 3 (FRO3)
	AT1G23052	42.5532	0.907051	0.282922	3.20601	0.00134591	0.00555847
	AT1G23080	911.676	0.493502	0.162267	3.0413	0.00235563	0.00888591	Auxin efflux carrier family protein	Encodes a novel component of auxin efflux that is located apically in the basal cell and is involved during embryogenesis in setting up the apical-basal axis in the embryo. It is also involved in pattern specification during root development. In roots, it is expressed at lateral and basal membranes of provascular cells in the meristem and elongation zone, whereas in the columella cells it coincid…	PIN-FORMED 7 (PIN7)
	AT1G23120	442.816	-0.726401	0.140415	-5.17325	2.30062e-07	2.61237e-06	Polyketide cyclase/dehydrase and lipid transport superfamily protein		Polyketide cyclase/dehydrase and lipid transport superfamily protein
	AT1G23170	220.45	-0.382531	0.162023	-2.36097	0.0182274	0.0493655	Protein of unknown function DUF2359, transmembrane		Protein of unknown function DUF2359, transmembrane
	AT1G23190	1743.26	0.82162	0.129589	6.3402	2.29474e-10	4.50765e-09	Phosphoglucomutase/phosphomannomutase family protein	Encodes a cytosolic phosphoglucomutase (PGM). Two Arabidopsis PGM proteins (AT1G70730/PGM2 and AT1G23190/PGM3) have high sequence similarities and redundant functions. Mature plants possessing a single cPGM allele had a major reduction in cPGM activity. Whereas pgm2 and pgm3 single mutants are undistinguishable from the wild type, loss of both PGM2 and PGM3 severely impairs male and female gameto…	Phosphoglucomutase/phosphomannomutase family protein
	AT1G23200	104.002	-0.633989	0.21783	-2.91048	0.00360878	0.0128118	Plant invertase/pectin methylesterase inhibitor superfamily		Plant invertase/pectin methylesterase inhibitor superfamily
	AT1G23220	468.897	0.395666	0.112015	3.53226	0.000412023	0.00200612	Dynein light chain type 1 family protein		Dynein light chain type 1 family protein
	AT1G23230	454.07	-0.494212	0.154663	-3.19542	0.00139627	0.00574194			CONTAINS InterPro DOMAIN/s: Mediator complex subunit Med23 (InterPro:IPR021629)
	AT1G23260	1321.95	0.285524	0.0957831	2.98094	0.00287366	0.0105643	MMS ZWEI homologue 1	MMZ1/UEV1A encodes a protein that may play a role in DNA damage responses and error-free post-replicative DNA repair by participating in lysine-63-based polyubiquitination reactions. UEV1A can form diubiquitin and triubiquitin chains in combination with UBC13A/UBC35 in vitro. It can also functionally complement an mms2 mutation in budding yeast, both by increasing mms2 mutant viability in the pre…	MMS ZWEI homologue 1 (MMZ1)
	AT1G23290	4265.79	0.341043	0.108048	3.1564	0.00159729	0.0064471	Ribosomal protein L18e/L15 superfamily protein	Encodes a ribosomal protein L27A, a constituent of the large subunit of the ribosomal complex. Regulated by TCP20.	RPL27AB
	AT1G23310	1933.92	0.365883	0.139615	2.62066	0.00877591	0.0269551	glutamate:glyoxylate aminotransferase	Identified by cloning the gene that corresponded to a purified protein having glyoxylate aminotransferase activity. Localized to the peroxisome and thought to be involved in photorespiration/ metabolic salvage pathway.	glutamate:glyoxylate aminotransferase (GGT1)
	AT1G23330	525.323	-0.55546	0.224119	-2.47842	0.0131966	0.0377318	alpha/beta-Hydrolases superfamily protein		alpha/beta-Hydrolases superfamily protein
	AT1G23350	5.21348	4.47986	1.38713	3.22958	0.00123974	0.00518347	Plant invertase/pectin methylesterase inhibitor superfamily protein		Plant invertase/pectin methylesterase inhibitor superfamily protein
	AT1G23360	243.214	0.393051	0.132203	2.97308	0.00294831	0.0107948	S-adenosyl-L-methionine-dependent methyltransferases superfamily protein	Encodes a 2-phytyl-1,4-naphthoquinone methyltransferase that catalyzes the final step in phylloquinone (vitamin K1) biosynthesis.	MENG
	AT1G23380	570.306	0.833485	0.162397	5.13239	2.86088e-07	3.182e-06	KNOTTED1-like homeobox gene 6	homeodomain transcription factor KNAT6, belonging to class I of KN transcription factor family (which also includes KNAT1 and KNAT2). Expression is increased in as and bop1 leaf mutants.	KNOTTED1-like homeobox gene 6 (KNAT6)
	AT1G23390	1166.78	-0.865169	0.185855	-4.65508	3.23854e-06	2.7754e-05	Kelch repeat-containing F-box family protein		Kelch repeat-containing F-box family protein
	AT1G23410	308.097	0.729195	0.163384	4.46308	8.07897e-06	6.21305e-05	Ribosomal protein S27a / Ubiquitin family protein		Ribosomal protein S27a / Ubiquitin family protein
	AT1G23480	404.026	-0.81507	0.144691	-5.63317	1.76931e-08	2.53234e-07	cellulose synthase-like A3	encodes a gene similar to cellulose synthase	cellulose synthase-like A3 (CSLA03)
	AT1G23490	3268.26	-0.279529	0.0799449	-3.49652	0.000471369	0.00225028	ADP-ribosylation factor 1	Gene encoding ADP-ribosylation factor and similar to other ARFs and ARF-like proteins. A member of ARF GTPase family. Arabidopsis has 21 known members, known to be essential for vesicle coating and uncoating and functions in GTP-binding. The gene is shown to play a role in cell division, cell expansion and cellulose production using antisense construct.	ADP-ribosylation factor 1 (ARF1)
	AT1G23550	82.4281	1.01916	0.310998	3.27705	0.00104896	0.00447665	similar to RCD one 2	Encodes a protein with similarity to RCD1 but without the WWE domain. The protein does have a PARP signature upstream of the C-terminal protein interaction domain. The PARP signature may bind NAD+ and attach the ADP-ribose-moiety from NAD+ to the target molecule. Its presence suggests a role for the protein in ADP ribosylation.	similar to RCD one 2 (SRO2)
	AT1G23560	264.17	-0.518166	0.148171	-3.49709	0.000470372	0.00224696	Domain of unknown function (DUF220)		Domain of unknown function (DUF220)
	AT1G23710	492.949	0.594164	0.133315	4.45685	8.31745e-06	6.37223e-05	Protein of unknown function (DUF1645)		Protein of unknown function (DUF1645)
	AT1G23720	74.429	-4.27634	0.872825	-4.89943	9.61158e-07	9.30067e-06	Proline-rich extensin-like family protein		Proline-rich extensin-like family protein
	AT1G23730	75.0916	1.05749	0.321357	3.2907	0.000999402	0.00429395	beta carbonic anhydrase 3		beta carbonic anhydrase 3 (BCA3)
	AT1G23740	312.645	1.52767	0.271852	5.61948	1.91532e-08	2.72205e-07	Oxidoreductase, zinc-binding dehydrogenase family protein		Oxidoreductase, zinc-binding dehydrogenase family protein
	AT1G23750	51.6936	1.09568	0.261882	4.18386	2.86602e-05	0.000193702	Nucleic acid-binding, OB-fold-like protein		Nucleic acid-binding, OB-fold-like protein
	AT1G23760	210.103	-3.84581	0.310415	-12.3892	2.98841e-35	1.03922e-32	BURP domain-containing protein	Encodes aromatic rich glycoprotein JP630.	JP630
	AT1G23800	1595.04	-0.959723	0.135545	-7.08048	1.43661e-12	4.05237e-11	aldehyde dehydrogenase 2B7	Encodes a mitochondrial aldehyde dehydrogenase
	AT1G23830	202.67	-0.945768	0.171645	-5.51002	3.58795e-08	4.81626e-07			unknown protein
	AT1G23870	1563.84	-1.09147	0.170441	-6.40381	1.51546e-10	3.07177e-09	trehalose-phosphatase/synthase 9	Encodes an enzyme putatively involved in trehalose biosynthesis. The protein has a trehalose synthase (TPS)-like domain that may or may not be active as well as a trehalose phosphatase (TPP)-like domain.	trehalose-phosphatase/synthase 9 (TPS9)
	AT1G23900	641.275	-0.423764	0.137364	-3.08496	0.00203578	0.00787834	gamma-adaptin 1	Encodes large subunit of the heterotetrameric adaptor protein complex AP-1. AP-1 is required for clathrin coated vesicles budding from the trans-Golgi network or plasma membrane	gamma-adaptin 1 (GAMMA-ADAPTIN 1)
	AT1G23910	4.05214	2.64072	1.04909	2.51716	0.0118305	0.0344274	Polyketide cyclase/dehydrase and lipid transport superfamily protein		Polyketide cyclase/dehydrase and lipid transport superfamily protein
	AT1G23935	148.601	-0.621206	0.198818	-3.1245	0.00178108	0.00704712			CONTAINS InterPro DOMAIN/s: Apoptosis inhibitory 5 (InterPro:IPR008383)
	AT1G23950	671.089	0.31349	0.0935624	3.3506	0.000806365	0.00357741	Protein of unknown function (DUF626)		Protein of unknown function (DUF626)
	AT1G23960	1443.35	0.444979	0.14455	3.07838	0.00208133	0.00801696	Protein of unknown function (DUF626)		Protein of unknown function (DUF626)
	AT1G24000	20.5298	5.35445	0.747383	7.16427	7.82045e-13	2.28715e-11	Polyketide cyclase/dehydrase and lipid transport superfamily protein		Polyketide cyclase/dehydrase and lipid transport superfamily protein
	AT1G24010	19.8422	1.75591	0.529661	3.31515	0.000915938	0.00398848	Polyketide cyclase/dehydrase and lipid transport superfamily protein		Polyketide cyclase/dehydrase and lipid transport superfamily protein
	AT1G24020	205.016	2.23885	0.25723	8.70369	3.21275e-18	2.00289e-16	MLP-like protein 423		MLP-like protein 423 (MLP423)
	AT1G24040	292.72	0.364195	0.130314	2.79476	0.00519382	0.017359	Acyl-CoA N-acyltransferases (NAT) superfamily protein		Acyl-CoA N-acyltransferases (NAT) superfamily protein
	AT1G24095	124.778	0.689473	0.233238	2.95609	0.00311569	0.0113068	Putative thiol-disulphide oxidoreductase DCC		Putative thiol-disulphide oxidoreductase DCC
	AT1G24150	462.088	-1.05802	0.169165	-6.25436	3.99141e-10	7.60554e-09	formin homologue 4	Encodes a group I formin. Localized to cell junctions. Polymerizes actin. Binds profilin.	formin homologue 4 (FH4)
	AT1G24170	649.498	-0.616047	0.126345	-4.87592	1.083e-06	1.03226e-05	Nucleotide-diphospho-sugar transferases superfamily protein	Encodes a protein with putative galacturonosyltransferase activity.	LGT9
	AT1G24265	96.5477	0.993978	0.18071	5.50041	3.78919e-08	5.05893e-07	Protein of unknown function (DUF1664)		Protein of unknown function (DUF1664)
	AT1G24280	1034	-0.838539	0.147767	-5.67472	1.38915e-08	2.03133e-07	glucose-6-phosphate dehydrogenase 3	Encodes a plastidic glucose-6-phosphate dehydrogenase that is sensitive to reduction by DTT and whose mRNA is most highly expressed in root.	glucose-6-phosphate dehydrogenase 3 (G6PD3)
	AT1G24290	54.333	-0.576659	0.226141	-2.54999	0.0107725	0.031948	AAA-type ATPase family protein		AAA-type ATPase family protein
	AT1G24320	200.089	-0.622736	0.263846	-2.36022	0.018264	0.0494385	Six-hairpin glycosidases superfamily protein		Six-hairpin glycosidases superfamily protein
	AT1G24360	2397.5	-0.447211	0.115606	-3.86841	0.000109545	0.000629612	NAD(P)-binding Rossmann-fold superfamily protein		NAD(P)-binding Rossmann-fold superfamily protein
	AT1G24430	467.891	-0.748959	0.174394	-4.29463	1.74989e-05	0.00012407	HXXXD-type acyl-transferase family protein		HXXXD-type acyl-transferase family protein
	AT1G24440	526.226	0.507941	0.126331	4.02073	5.80186e-05	0.000360789	RING/U-box superfamily protein		RING/U-box superfamily protein
	AT1G24460	891.776	-0.47114	0.118173	-3.98687	6.69515e-05	0.000408351			unknown protein
	AT1G24510	3627.86	0.254177	0.0765103	3.32213	0.00089334	0.00390843	TCP-1/cpn60 chaperonin family protein		TCP-1/cpn60 chaperonin family protein
	AT1G24540	2.78478	4.04944	1.62678	2.48924	0.0128018	0.0367902	cytochrome P450, family 86, subfamily C, polypeptide 1	member of CYP86C	cytochrome P450, family 86, subfamily C, polypeptide 1 (CYP86C1)
	AT1G24560	943.457	-0.334365	0.125195	-2.67075	0.00756809	0.0238375			unknown protein
	AT1G24575	415.664	1.44672	0.172909	8.36699	5.91069e-17	3.10255e-15			unknown protein
	AT1G24580	10.6334	4.45416	0.754512	5.90336	3.56172e-09	5.80304e-08	RING/U-box superfamily protein		RING/U-box superfamily protein
	AT1G24735	55.0499	0.909338	0.280099	3.24649	0.00116838	0.0049277	S-adenosyl-L-methionine-dependent methyltransferases superfamily protein		S-adenosyl-L-methionine-dependent methyltransferases superfamily protein
	AT1G24764	440.955	1.26714	0.15094	8.39497	4.66028e-17	2.4754e-15	microtubule-associated proteins 70-2	Member of the MAP70 protein family.	microtubule-associated proteins 70-2 (MAP70-2)
	AT1G25220	630.042	-0.609122	0.162147	-3.75661	0.000172232	0.000939508	anthranilate synthase beta subunit 1	Catalyzes the first step of tryptophan biosynthesis: Chorismate L-Glutamine = Anthranilate Pyruvate L-Glutamate. Functions as a heterocomplex with anthranilate synthase alpha subunit (ASA1 or ASA2).	anthranilate synthase beta subunit 1 (ASB1)
	AT1G25230	1347.66	0.7413	0.117944	6.2852	3.27432e-10	6.3313e-09	Calcineurin-like metallo-phosphoesterase superfamily protein		Calcineurin-like metallo-phosphoesterase superfamily protein
	AT1G25250	8.89211	2.48938	0.869263	2.86378	0.00418613	0.0144961	indeterminate(ID)-domain 16		indeterminate(ID)-domain 16 (IDD16)
	AT1G25260	1851.58	0.363986	0.125371	2.90327	0.00369287	0.0130582	Ribosomal protein L10 family protein		Ribosomal protein L10 family protein
	AT1G25275	3047.62	-0.526153	0.198519	-2.65039	0.00803982	0.0250433			unknown protein
	AT1G25277	65.185	1.09107	0.242711	4.49534	6.94592e-06	5.43751e-05	NA	NA	NA	NA	NA	NA	NA
	AT1G25280	1045.44	0.310465	0.0788493	3.93744	8.23542e-05	0.000489158	tubby like protein 10	Member of TLP family	tubby like protein 10 (TLP10)
	AT1G25310	3.75169	5.84859	1.48951	3.92653	8.61802e-05	0.000508356	basic helix-loop-helix (bHLH) DNA-binding family protein		maternal effect embryo arrest 8 (MEE8)
	AT1G25375	264.781	0.342511	0.136342	2.51215	0.0119997	0.0348285	Metallo-hydrolase/oxidoreductase superfamily protein		Metallo-hydrolase/oxidoreductase superfamily protein
	AT1G25400	130.822	-1.4967	0.195857	-7.64181	2.14185e-14	7.86616e-13			unknown protein
	AT1G25420	698.026	0.456857	0.110709	4.12663	3.6812e-05	0.0002421	Regulator of Vps4 activity in the MVB pathway protein		Regulator of Vps4 activity in the MVB pathway protein
	AT1G25450	32.8221	-2.35604	0.529993	-4.44542	8.77195e-06	6.70198e-05	3-ketoacyl-CoA synthase 5	Encodes KCS5, a member of the 3-ketoacyl-CoA synthase family involved in the biosynthesis of VLCFA (very long chain fatty acids).	3-ketoacyl-CoA synthase 5 (KCS5)
	AT1G25480	131.069	-0.873114	0.191457	-4.56035	5.10673e-06	4.16625e-05	Aluminium activated malate transporter family protein		Aluminium activated malate transporter family protein
	AT1G25530	1809.96	-0.959639	0.19636	-4.88714	1.02309e-06	9.83598e-06	Transmembrane amino acid transporter family protein		Transmembrane amino acid transporter family protein
	AT1G25540	464.617	-0.424592	0.123611	-3.4349	0.000592773	0.00274164	phytochrome and flowering time regulatory protein (PFT1)	Encodes a nuclear protein that acts in a phyB pathway (but downstream of phyB) and induces flowering in response to suboptimal light conditions. Mutants are hypo-responsive to far-red and hyper-responsive to red light and flower late under long day conditions. Also shown to be a Mediator subunit regulating jasmonate-dependent defense.	PHYTOCHROME AND FLOWERING TIME 1 (PFT1)
	AT1G25550	1010.49	-1.27795	0.132471	-9.64702	5.06064e-22	5.05066e-20	myb-like transcription factor family protein		myb-like transcription factor family protein
	AT1G25682	490.73	0.313354	0.110241	2.84244	0.00447698	0.0153097	Family of unknown function (DUF572)		Family of unknown function (DUF572)
	AT1G26110	3067.43	-0.345573	0.0927645	-3.72528	0.000195101	0.00105035	decapping 5	Encodes Decapping 5, required for mRNA decapping, P-body formation and translational repression during postembryonic development.	decapping 5 (DCP5)
	AT1G26160	416.715	0.436566	0.10414	4.19211	2.76375e-05	0.00018753	Metal-dependent phosphohydrolase		Metal-dependent phosphohydrolase
	AT1G26200	39.8159	-1.47906	0.449358	-3.29151	0.000996525	0.00428408	TRAM, LAG1 and CLN8 (TLC) lipid-sensing domain containing protein		TRAM, LAG1 and CLN8 (TLC) lipid-sensing domain containing protein
	AT1G26220	38.7959	0.949147	0.293017	3.23922	0.00119858	0.0050398	NA	NA	NA	NA	NA	NA	NA
	AT1G26240	69.9835	-3.33428	0.339369	-9.82492	8.79461e-23	9.54795e-21	Proline-rich extensin-like family protein		Proline-rich extensin-like family protein
	AT1G26250	1489.34	-2.36437	0.598506	-3.95046	7.80023e-05	0.00046592	Proline-rich extensin-like family protein		Proline-rich extensin-like family protein
	AT1G26270	1125.7	0.450765	0.152555	2.95478	0.00312897	0.0113454	Phosphatidylinositol 3- and 4-kinase family protein		Phosphatidylinositol 3- and 4-kinase family protein
	AT1G26300	564.03	0.345432	0.0963507	3.58515	0.00033688	0.00169361	BSD domain-containing protein		BSD domain-containing protein
	AT1G26380	95.8316	-2.36866	0.81566	-2.90398	0.00368456	0.0130309	FAD-binding Berberine family protein		FAD-binding Berberine family protein
	AT1G26390	152.538	-2.88696	0.611745	-4.71922	2.3675e-06	2.09092e-05	FAD-binding Berberine family protein		FAD-binding Berberine family protein
	AT1G26410	60.8962	-3.13264	1.22841	-2.55017	0.0107671	0.0319382	FAD-binding Berberine family protein		FAD-binding Berberine family protein
	AT1G26420	98.2218	-1.77922	0.363918	-4.88906	1.0132e-06	9.75337e-06	FAD-binding Berberine family protein		FAD-binding Berberine family protein
	AT1G26440	1196.53	-0.335886	0.120866	-2.77899	0.00545278	0.0180968	ureide permease 5	uptake assays in a yeast mutant indicated this splice variant is not a cellular importer for allantoin, uracil or xanthine	ureide permease 5 (UPS5)
	AT1G26470	755.321	0.388468	0.134253	2.89356	0.00380903	0.0134072			FUNCTIONS IN: molecular_function unknown
	AT1G26560	149.081	1.00102	0.243698	4.10764	3.99717e-05	0.000260272	beta glucosidase 40		beta glucosidase 40 (BGLU40)
	AT1G26570	182.764	2.21639	0.157897	14.0369	9.26632e-45	5.72864e-42	UDP-glucose dehydrogenase 1		UDP-glucose dehydrogenase 1 (UGD1)
	AT1G26610	25.1319	1.58651	0.412208	3.84882	0.000118689	0.000675414	C2H2-like zinc finger protein		C2H2-like zinc finger protein
	AT1G26650	280.913	-0.397719	0.143584	-2.76993	0.0056068	0.0185004			unknown protein
	AT1G26665	1723.17	0.584329	0.187558	3.11546	0.0018366	0.00722356	Mediator complex, subunit Med10		Mediator complex, subunit Med10
	AT1G26690	524.48	-0.251086	0.10335	-2.42946	0.0151212	0.0423265	emp24/gp25L/p24 family/GOLD family protein		emp24/gp25L/p24 family/GOLD family protein
	AT1G26760	61.8041	-0.596715	0.252311	-2.365	0.01803	0.0489181	SET domain protein 35		SET domain protein 35 (SDG35)
	AT1G26790	13.0854	5.54186	0.990264	5.59635	2.18913e-08	3.07196e-07	Dof-type zinc finger DNA-binding family protein		Dof-type zinc finger DNA-binding family protein
	AT1G26850	3494.84	-0.483799	0.124203	-3.89523	9.81071e-05	0.000570842	S-adenosyl-L-methionine-dependent methyltransferases superfamily protein		S-adenosyl-L-methionine-dependent methyltransferases superfamily protein
	AT1G26870	2.02643	-4.80734	1.9848	-2.42208	0.0154317	0.0430657	NAC (No Apical Meristem) domain transcriptional regulator superfamily protein		FEZ (FEZ)
	AT1G27000	1764.82	-0.194457	0.0725	-2.68216	0.00731485	0.0231578	Protein of unknown function (DUF1664)		Protein of unknown function (DUF1664)
	AT1G27020	1459.77	-2.13175	0.531345	-4.01199	6.0208e-05	0.000371968			unknown protein
	AT1G27030	5086.89	-0.516275	0.115731	-4.46101	8.15724e-06	6.26458e-05			unknown protein
	AT1G27045	6.18106	-2.53343	0.9325	-2.71681	0.00659144	0.0212208	Homeobox-leucine zipper protein family		Homeobox-leucine zipper protein family
	AT1G27100	806.443	-0.695608	0.113267	-6.14133	8.18359e-10	1.49168e-08	Actin cross-linking protein		Actin cross-linking protein
	AT1G27130	4248.17	-1.00608	0.0874928	-11.499	1.33493e-30	2.77665e-28	glutathione S-transferase tau 13	Encodes glutathione transferase belonging to the tau class of GSTs. Naming convention according to Wagner et al. (2002).	glutathione S-transferase tau 13 (GSTU13)
	AT1G27140	9.90226	-2.51485	0.677164	-3.71381	0.000204166	0.00109413	glutathione S-transferase tau 14	Encodes glutathione transferase belonging to the tau class of GSTs. Naming convention according to Wagner et al. (2002).	glutathione S-transferase tau 14 (GSTU14)
	AT1G27170	235.985	-0.607941	0.174381	-3.48629	0.000489779	0.00232717	transmembrane receptors						TNL
	AT1G27180	162.699	-1.1123	0.167335	-6.64717	2.98774e-11	6.87644e-10	disease resistance protein (TIR-NBS-LRR class), putative		disease resistance protein (TIR-NBS-LRR class), putative				TNL
	AT1G27190	743.051	-0.304408	0.0783482	-3.88532	0.000102194	0.000591222	Leucine-rich repeat protein kinase family protein		Leucine-rich repeat protein kinase family protein				RLP
	AT1G27210	545.361	-0.410713	0.125192	-3.28068	0.00103558	0.00442719	ARM repeat superfamily protein		ARM repeat superfamily protein
	AT1G27340	1368.56	-0.262725	0.0990677	-2.65197	0.00800235	0.0249515	Galactose oxidase/kelch repeat superfamily protein		Galactose oxidase/kelch repeat superfamily protein
	AT1G27350	808.514	0.352209	0.127794	2.75606	0.00585026	0.019156	Ribosome associated membrane protein RAMP4		Ribosome associated membrane protein RAMP4
	AT1G27440	259.754	-0.736241	0.145833	-5.04853	4.45216e-07	4.71845e-06	Exostosin family protein		GUT2
	AT1G27460	226.289	-0.551557	0.225444	-2.44653	0.0144238	0.0406814	no pollen germination related 1	encodes a calmodulin-binding protein that is expressed in pollen, suspension culture cells, flowers, and fruits.	no pollen germination related 1 (NPGR1)
	AT1G27510	804.297	0.258489	0.0854035	3.02668	0.00247254	0.00927036	Protein of unknown function (DUF3506)		FUNCTIONS IN: DNA binding, nuclease activity
	AT1G27530	1959.67	0.252962	0.107387	2.35561	0.0184922	0.0499287			CONTAINS InterPro DOMAIN/s: Ubiquitin-conjugating enzyme/RWD-like (InterPro:IPR016135), Ubiquitin-fold modifier-conjugating enzyme 1 (InterPro:IPR014806)
	AT1G27660	524.29	4.46246	0.270554	16.4938	4.06566e-61	6.46323e-58	basic helix-loop-helix (bHLH) DNA-binding superfamily protein		basic helix-loop-helix (bHLH) DNA-binding superfamily protein
	AT1G27670	129.224	-0.782896	0.228068	-3.43273	0.00059754	0.00275967			unknown protein
	AT1G27690	299.604	0.36565	0.117823	3.10338	0.00191326	0.00748225	Protein of unknown function (DUF620)		Protein of unknown function (DUF620)
	AT1G27730	176.221	-1.40886	0.238512	-5.90684	3.48725e-09	5.68587e-08	salt tolerance zinc finger	Related to Cys2/His2-type zinc-finger proteins found in higher plants. Compensated for a subset of calcineurin deficiency in yeast. Salt tolerance produced by ZAT10 appeared to be partially dependent on ENA1/PMR2, a P-type ATPase required for Li+ and Na+ efflux in yeast. The protein is localized to the nucleus, acts as a transcriptional repressor and is responsive to chitin oligomers. Also involv…	salt tolerance zinc finger (STZ)
	AT1G27760	981.527	0.254119	0.088419	2.87404	0.00405262	0.0141195	interferon-related developmental regulator family protein / IFRD protein family	Encodes a protein with similarity to human interferon-related developmental regulator (IFRD)that is involved in salt tolerance. Loss of function mutations are hypersensitive to salt stress and have reduced fertility. SAT32 is found in the cytoplasm but appears to translocate to the nucleus when plants are subject to salt stress.	SALT-TOLERANCE 32 (SAT32)
	AT1G27770	1343.72	-0.988462	0.113875	-8.68026	3.94855e-18	2.43432e-16	autoinhibited Ca2+-ATPase 1	Encodes a chloroplast envelope Ca2+-ATPase with an N-terminal autoinhibitor.	autoinhibited Ca2+-ATPase 1 (ACA1)
	AT1G27921	380.452	-0.61832	0.130754	-4.72889	2.25746e-06	2.00247e-05	other RNA	Potential natural antisense gene, locus overlaps with AT1G27920
	AT1G27930	728.299	-0.511777	0.110863	-4.6163	3.90641e-06	3.28203e-05	Protein of unknown function (DUF579)	Function unknown. Interacts with eIF3.	FUNCTIONS IN: protein binding
	AT1G27950	274.897	-3.37471	0.387236	-8.71486	2.91122e-18	1.82e-16	glycosylphosphatidylinositol-anchored lipid protein transfer 1	Encodes LTPG1, a lipid transfer protein with a predicted GPI (glycosylphosphatidylinositol)-anchor domain. Localized in the plasma membrane. Disruption of the LTPG1 gene causes alterations of cuticular lipid composition, but no significant changes on total wax and cutin monomer loads are seen.	glycosylphosphatidylinositol-anchored lipid protein transfer 1 (LTPG1)
	AT1G27970	910.629	-0.252408	0.0994011	-2.53929	0.0111078	0.0327351	nuclear transport factor 2B	Encodes an ortholog of yeast NTF2, a nuclear envelop transport protein that functions as the nuclear import receptor for RanGDP, an essential player in nucleocytoplasmic transport.	nuclear transport factor 2B (NTF2B)
	AT1G28010	24.6715	-4.36925	0.773973	-5.64522	1.64972e-08	2.37953e-07	P-glycoprotein 14		P-glycoprotein 14 (PGP14)
	AT1G28040	3.32453	-2.77563	1.03424	-2.68374	0.00728048	0.0230654	RING/U-box superfamily protein		RING/U-box superfamily protein
	AT1G28070	234.233	0.903729	0.137217	6.58614	4.51418e-11	1.00669e-09			unknown protein
	AT1G28110	970.218	-0.45898	0.160276	-2.86368	0.00418751	0.0144982	serine carboxypeptidase-like 45		serine carboxypeptidase-like 45 (SCPL45)
	AT1G28130	1332.28	-0.819968	0.117083	-7.00328	2.50041e-12	6.76174e-11	Auxin-responsive GH3 family protein	encodes an IAA-amido synthase that conjugates Asp and other amino acids to auxin in vitro. Lines carrying insertions in this gene are hypersensitive to auxin.	GH3.17
	AT1G28140	532.447	0.347759	0.125255	2.7764	0.00549648	0.0182038			unknown protein
	AT1G28190	129.889	-0.936059	0.280527	-3.33679	0.000847528	0.00373369			unknown protein
	AT1G28200	637.121	-0.215142	0.0835784	-2.57414	0.0100491	0.0301744	FH interacting protein 1	VirF-interacting protein FIP1	FH interacting protein 1 (FIP1)
	AT1G28240	396.037	-0.312364	0.117803	-2.65157	0.00801185	0.0249666	Protein of unknown function (DUF616)		Protein of unknown function (DUF616)
	AT1G28260	361.641	-0.462572	0.124037	-3.7293	0.000192016	0.00103575	Telomerase activating protein Est1		Telomerase activating protein Est1
	AT1G28280	703.593	-0.400314	0.119333	-3.35459	0.000794835	0.00353232	VQ motif-containing protein		VQ motif-containing protein
	AT1G28290	9507.04	-1.02244	0.178777	-5.71907	1.07106e-08	1.60414e-07	arabinogalactan protein 31	Encodes an atypical arabinogalactan protein that is localized to the plasma membrange. AGP31 is highly expressed in flowers and vascular tissue and is repressed by jasmonic acid. AGP31 may play a role in vascular tissue function during defense and development.	arabinogalactan protein 31 (AGP31)
	AT1G28310	123.993	2.32662	0.197094	11.8046	3.6965e-32	9.04058e-30	Dof-type zinc finger DNA-binding family protein		Dof-type zinc finger DNA-binding family protein
	AT1G28320	560.974	-0.356893	0.129987	-2.74562	0.00603973	0.0196866	protease-related	Mutants in this gene are defective in the processing of pre-glyoxysomal malate dehydrogenase (pre-gMDH) to gMDH.	DEG15
	AT1G28340	860.846	-0.29059	0.108337	-2.68229	0.007312	0.0231521	receptor like protein 4		receptor like protein 4 (RLP4)
	AT1G28360	42.8041	1.79604	0.358179	5.01436	5.32091e-07	5.51887e-06	ERF domain protein 12	encodes a member of the ERF (ethylene response factor) subfamily B-1 of ERF/AP2 transcription factor family (ERF12). The protein contains one AP2 domain. There are 15 members in this subfamily including ATERF-3, ATERF-4, ATERF-7, and leafy petiole.	ERF domain protein 12 (ERF12)
	AT1G28370	53.678	-1.24967	0.266684	-4.68594	2.78673e-06	2.41988e-05	ERF domain protein 11	encodes a member of the ERF (ethylene response factor) subfamily B-1 of ERF/AP2 transcription factor family. The protein contains one AP2 domain. There are 15 members in this subfamily including ATERF-3, ATERF-4, ATERF-7, and leafy petiole.	ERF domain protein 11 (ERF11)
	AT1G28380	649.223	-0.529875	0.113109	-4.68465	2.80437e-06	2.43425e-05	MAC/Perforin domain-containing protein	This gene is predicted to encode a protein involved in negatively regulating salicylic acid-related defense responses and cell death programs. nsl1 mutants develop necrotic lesions spontaneously and show other features of a defense response, such as higher levels of SA and disease resistance-related transcripts, in the absence of a biotic stimulus. The NSL1 protein is predicted to have a MACPF do…	necrotic spotted lesions 1 (NSL1)
	AT1G28390	803.734	-0.488681	0.120396	-4.05894	4.9295e-05	0.000312389	Protein kinase superfamily protein		Protein kinase superfamily protein
	AT1G28400	12841.3	-0.510789	0.114426	-4.46394	8.04652e-06	6.19023e-05			unknown protein
	AT1G28410	671.586	0.379197	0.119409	3.17561	0.00149524	0.00609489			FUNCTIONS IN: molecular_function unknown
	AT1G28440	1980.05	-0.455314	0.114506	-3.97632	6.99903e-05	0.000423865	HAESA-like 1		HAESA-like 1 (HSL1)				RLP
	AT1G28520	914.028	0.431092	0.0949957	4.53801	5.67865e-06	4.57416e-05	vascular plant one zinc finger protein		vascular plant one zinc finger protein (VOZ1)
	AT1G28570	302.267	-0.500923	0.179757	-2.78667	0.00532531	0.0177319	SGNH hydrolase-type esterase superfamily protein		SGNH hydrolase-type esterase superfamily protein
	AT1G28670	93.5565	0.938584	0.275995	3.40073	0.000672057	0.00305875	GDSL-like Lipase/Acylhydrolase superfamily protein	Arabidopsis thaliana lipase	ARAB-1
	AT1G28680	982.216	-0.746874	0.0870963	-8.57527	9.88544e-18	5.7369e-16	HXXXD-type acyl-transferase family protein		HXXXD-type acyl-transferase family protein
	AT1G28715	124.782	0.783808	0.154983	5.05737	4.25085e-07	4.52675e-06	NA	NA	NA	NA	NA	NA	NA
	AT1G29020	70.1771	-0.875644	0.281928	-3.10592	0.00189688	0.00742343	Calcium-binding EF-hand family protein		Calcium-binding EF-hand family protein
	AT1G29025	189.057	0.833199	0.214961	3.87605	0.000106168	0.000611824	Calcium-binding EF-hand family protein		Calcium-binding EF-hand family protein
	AT1G29030	388.798	0.352147	0.111896	3.1471	0.00164899	0.00660904	Apoptosis inhibitory protein 5 (API5)		Apoptosis inhibitory protein 5 (API5)
	AT1G29050	999.184	-0.479653	0.140446	-3.41521	0.00063733	0.0029162	TRICHOME BIREFRINGENCE-LIKE 38	Encodes a member of the TBL (TRICHOME BIREFRINGENCE-LIKE) gene family containing a plant-specific DUF231 (domain of unknown function) domain. TBL gene family has 46 members, two of which (TBR/AT5G06700 and TBL3/AT5G01360) have been shown to be involved in the synthesis and deposition of secondary wall cellulose, presumably by influencing the esterification state of pectic polymers. A nomenclature…	TRICHOME BIREFRINGENCE-LIKE 38 (TBL38)
	AT1G29090	19.6519	3.36625	1.05975	3.17646	0.00149087	0.00608041	Cysteine proteinases superfamily protein		Cysteine proteinases superfamily protein
	AT1G29100	31.4012	-1.17895	0.461508	-2.55456	0.0106323	0.0316101	Heavy metal transport/detoxification superfamily protein		Heavy metal transport/detoxification superfamily protein
	AT1G29160	271.909	0.395189	0.159892	2.4716	0.013451	0.0383385	Dof-type zinc finger DNA-binding family protein		Dof-type zinc finger DNA-binding family protein
	AT1G29179	43.2174	-1.44436	0.509497	-2.83486	0.00458454	0.0156064			BEST Arabidopsis thaliana protein match is: Cysteine/Histidine-rich C1 domain family protein (TAIR:AT1G44030.1)
	AT1G29195	56.0545	2.01069	0.38313	5.24805	1.53717e-07	1.82363e-06			unknown protein
	AT1G29220	500.636	0.3748	0.11235	3.33602	0.000849881	0.00374257	transcriptional regulator family protein		transcriptional regulator family protein
	AT1G29250	975.758	0.427747	0.147285	2.9042	0.00368192	0.0130236	Alba DNA/RNA-binding protein		Alba DNA/RNA-binding protein
	AT1G29270	76.943	-1.77343	0.363041	-4.88494	1.03461e-06	9.92635e-06			unknown protein
	AT1G29280	2677.64	-0.954234	0.152152	-6.27157	3.57424e-10	6.85594e-09	WRKY DNA-binding protein 65	member of WRKY Transcription Factor
	AT1G29300	456.674	0.640084	0.112682	5.68044	1.34346e-08	1.9697e-07	Plant protein of unknown function (DUF641)		unfertilized embryo sac 1 (UNE1)
	AT1G29320	510.777	0.476215	0.128606	3.7029	0.000213147	0.00113619	Transducin/WD40 repeat-like superfamily protein		Transducin/WD40 repeat-like superfamily protein
	AT1G29330	347.286	-0.495573	0.150948	-3.28307	0.00102682	0.00439549	ER lumen protein retaining receptor family protein	Encodes a protein similar in sequence to animal and yeast endoplasmic reticulum retention signal receptor. This protein can functionally complement the yeast homologue. Transcript is detected in flower buds, stems, root, and leaves.	ENDOPLASMIC RETICULUM RETENTION DEFECTIVE 2 (ERD2)
	AT1G29380	241.071	0.41704	0.150185	2.77684	0.00548906	0.0181869	Carbohydrate-binding X8 domain superfamily protein		Carbohydrate-binding X8 domain superfamily protein
	AT1G29390	197.992	0.532936	0.178763	2.98125	0.00287073	0.0105587	cold regulated 314 thylakoid membrane 2	Integral membrane protein in the inner envelope of chloroplasts. Provide freezing tolerance.	cold regulated 314 thylakoid membrane 2 (COR314-TM2)
	AT1G29400	3116.43	0.413146	0.105618	3.9117	9.16474e-05	0.000536906	MEI2-like protein 5	A member of mei2-like gene family, predominantly plant-based family of genes encoding RNA binding proteins with characteristic presence of a highly conserved RNA binding motif first described in the mei2 gene of the fission yeast S. pombe. In silico analyses reveal nine mei2 -like genes in A. thaliana. They were grouped into four distinct clades, based on overall sequence similarity and subfamily…	MEI2-like protein 5 (ML5)
	AT1G29410	112.332	0.44811	0.186539	2.40223	0.0162956	0.0450583	phosphoribosylanthranilate isomerase 3	Encodes phosphoribosylanthranilate isomerase which catalyzes the third step in tryptophan biosynthesis.	phosphoribosylanthranilate isomerase 3 (PAI3)
	AT1G29470	3078.32	-0.504365	0.0842141	-5.98909	2.11023e-09	3.58788e-08	S-adenosyl-L-methionine-dependent methyltransferases superfamily protein		S-adenosyl-L-methionine-dependent methyltransferases superfamily protein
	AT1G29550	111.331	0.549933	0.168431	3.26503	0.00109454	0.00464267	Eukaryotic initiation factor 4E protein		Eukaryotic initiation factor 4E protein
	AT1G29660	12.983	-4.4737	0.981927	-4.55604	5.21269e-06	4.24336e-05	GDSL-like Lipase/Acylhydrolase superfamily protein		GDSL-like Lipase/Acylhydrolase superfamily protein
	AT1G29670	35.3338	-4.60742	0.867497	-5.31117	1.08927e-07	1.33202e-06	GDSL-like Lipase/Acylhydrolase superfamily protein		GDSL-like Lipase/Acylhydrolase superfamily protein
	AT1G29690	375.988	-0.545585	0.126851	-4.30099	1.70036e-05	0.000120982	MAC/Perforin domain-containing protein	Encodes a protein containing a domain with significant homology to the MACPF (membrane attack complex and perforin) domain of complements and perforin proteins that are involved in innate immunity in animals. Transgenic <i>cad1-1</i> mutant plants show lesions seen in the hypersensitive response, as well as a spontaneous activation of expression of pathogenesis-related genes and leading to a 32-f…	constitutively activated cell death 1 (CAD1)
	AT1G29785	175.657	-0.464356	0.158138	-2.9364	0.00332043	0.0119347	other RNA	Potential natural antisense gene, locus overlaps with AT1G29780
	AT1G29790	415.932	-0.597302	0.132535	-4.50675	6.58271e-06	5.20443e-05	S-adenosyl-L-methionine-dependent methyltransferases superfamily protein		S-adenosyl-L-methionine-dependent methyltransferases superfamily protein
	AT1G29810	265.72	0.417866	0.130191	3.20964	0.00132901	0.00549583	Transcriptional coactivator/pterin dehydratase		Transcriptional coactivator/pterin dehydratase
	AT1G29890	405.022	-0.436737	0.127673	-3.42074	0.000624518	0.00286701	O-acetyltransferase family protein		O-acetyltransferase family protein
	AT1G29900	1764.6	-0.34765	0.113794	-3.05507	0.00225005	0.00854122	carbamoyl phosphate synthetase B	carbamoyl phosphate synthetase large chain (CARB) mRNA,	carbamoyl phosphate synthetase B (CARB)
	AT1G29930	32560	-0.598431	0.22878	-2.61575	0.00890317	0.0272825	chlorophyll A/B binding protein 1	Subunit of light-harvesting complex II (LHCII),which absorbs light and transfers energy to the photosynthetic reaction center.	chlorophyll A/B binding protein 1 (CAB1)
	AT1G29950	2022.84	0.476851	0.0863162	5.52447	3.30479e-08	4.48758e-07	basic helix-loop-helix (bHLH) DNA-binding superfamily protein		basic helix-loop-helix (bHLH) DNA-binding superfamily protein
	AT1G29980	772.393	0.586132	0.148252	3.95363	7.69755e-05	0.000460652	Protein of unknown function, DUF642		INVOLVED IN: biological_process unknown
	AT1G30040	379.604	3.71635	0.580953	6.39698	1.58482e-10	3.20361e-09	gibberellin 2-oxidase	Encodes a gibberellin 2-oxidase that acts on C-19 gibberellins. AtGA2OX2 expression is responsive to cytokinin and KNOX activities.	gibberellin 2-oxidase (GA2OX2)
	AT1G30070	672.89	0.805472	0.162239	4.96471	6.88031e-07	6.92261e-06	SGS domain-containing protein		SGS domain-containing protein
	AT1G30120	1503.16	-0.390212	0.144908	-2.69284	0.00708468	0.0225071	pyruvate dehydrogenase E1 beta	Encodes a putative plastid pyruvate dehydrogenase E1 beta subunit that is distinct from the mitochondrial pyruvate dehydrogenase E1 beta subunit.	pyruvate dehydrogenase E1 beta (PDH-E1 BETA)
	AT1G30130	748.042	-0.796277	0.183538	-4.33849	1.43465e-05	0.00010387			unknown protein
	AT1G30160	23.5063	1.78997	0.342815	5.22138	1.77593e-07	2.07155e-06	Protein of unknown function (DUF295)		Protein of unknown function (DUF295)
	AT1G30200	935.02	-0.275084	0.0901104	-3.05275	0.00226758	0.00859455	F-box family protein		F-box family protein
	AT1G30230	16841.7	0.330286	0.12361	2.67201	0.00753981	0.0237585	Glutathione S-transferase, C-terminal-like
	AT1G30270	2718.95	-0.267937	0.073129	-3.66389	0.00024841	0.0012984	CBL-interacting protein kinase 23	Arabidopsis thaliana CBL-interacting protein kinase 23. CIPK23 serves as a positive regulator of the potassium transporter AKT1 by directly phosphorylating AKT1. CIPK23 is activated by the binding of two calcineurin B-like proteins, CBL1 and CBL9.	CBL-interacting protein kinase 23 (CIPK23)
	AT1G30280	42.511	-1.21005	0.434448	-2.78526	0.00534856	0.017798	Chaperone DnaJ-domain superfamily protein		Chaperone DnaJ-domain superfamily protein
	AT1G30330	1141.78	-0.471214	0.184723	-2.55092	0.0107439	0.0318905	auxin response factor 6	Encodes a member of the auxin response factor family. Mediates auxin response via expression of auxin regulated genes. Acts redundantly with ARF8 to control stamen elongation and flower maturation. Expression of ARF6 is controlled by miR167.	auxin response factor 6 (ARF6)
	AT1G30360	3462.44	-0.860462	0.241611	-3.56135	0.000368952	0.00182679	Early-responsive to dehydration stress protein (ERD4)		early-responsive to dehydration 4 (ERD4)
	AT1G30370	146.968	-1.821	0.275987	-6.59814	4.16361e-11	9.35068e-10	alpha/beta-Hydrolases superfamily protein		alpha/beta-Hydrolases superfamily protein
	AT1G30380	975.003	0.570259	0.149053	3.82587	0.000130312	0.000732565	photosystem I subunit K	Encodes subunit K of photosystem I reaction center.	photosystem I subunit K (PSAK)
	AT1G30400	4236.91	-0.898455	0.151056	-5.94784	2.717e-09	4.5194e-08	multidrug resistance-associated protein 1	glutathione S-conjugate transporting ATPase (AtMRP1) mRNA. The expression of this gene is upregulated by herbicide safeners such as benoxacor and fenclorim.	multidrug resistance-associated protein 1 (MRP1)
	AT1G30410	315.778	-0.458566	0.15581	-2.94311	0.0032493	0.0117093	multidrug resistance-associated protein 13	member of MRP subfamily	multidrug resistance-associated protein 13 (MRP13)
	AT1G30420	393.821	-1.37784	0.164953	-8.35294	6.65866e-17	3.47876e-15	multidrug resistance-associated protein 12	member of MRP subfamily	multidrug resistance-associated protein 12 (MRP12)
	AT1G30440	1138.78	0.279684	0.109431	2.55581	0.0105942	0.0315155	Phototropic-responsive NPH3 family protein		Phototropic-responsive NPH3 family protein
	AT1G30450	725.735	-0.286969	0.107955	-2.65824	0.00785504	0.0245605	cation-chloride co-transporter 1	member of Cation-chloride co-transporter family	cation-chloride co-transporter 1 (CCC1)
	AT1G30490	1115.35	0.644626	0.117018	5.50878	3.61324e-08	4.84143e-07	Homeobox-leucine zipper family protein / lipid-binding START domain-containing protein	Dominant PHV mutations cause transformation of abaxial leaf fates into adaxial leaf fates. Has overlapping functions with PHABULOSA, REVOLUTA and CORONA/ATHB15 in patterning the apical portion of the embryo. Encodes a member of HD-Zip family which contains homeodomain-leucine zipper domains and domain similar to a mammalian sterol binding domain.	PHAVOLUTA (PHV)
	AT1G30500	247.396	0.556633	0.16067	3.46445	0.00053132	0.00250001	nuclear factor Y, subunit A7		nuclear factor Y, subunit A7 (NF-YA7)
	AT1G30510	4830.32	-0.418851	0.128839	-3.25097	0.0011501	0.00485614	root FNR 2	Encodes a root-type ferredoxin:NADP(H) oxidoreductase.	root FNR 2 (RFNR2)
	AT1G30700	3250.02	-0.551682	0.181165	-3.04519	0.00232537	0.00878958	FAD-binding Berberine family protein		FAD-binding Berberine family protein
	AT1G30720	1757.83	-1.32469	0.180176	-7.3522	1.94974e-13	6.25264e-12	FAD-binding Berberine family protein		FAD-binding Berberine family protein
	AT1G30730	1158.62	-0.829664	0.195211	-4.25009	2.1368e-05	0.000148801	FAD-binding Berberine family protein		FAD-binding Berberine family protein
	AT1G30750	104.829	-2.1695	0.464144	-4.67421	2.95094e-06	2.55152e-05			unknown protein
	AT1G30840	608.857	-1.30074	0.185444	-7.01421	2.31248e-12	6.30718e-11	purine permease 4	Member of a family of proteins related to PUP1, a purine transporter. May be involved in the transport of purine and purine derivatives such as cytokinins, across the plasma membrane.	purine permease 4 (PUP4)
	AT1G30870	116.311	-2.39831	0.499842	-4.79813	1.60153e-06	1.46621e-05	Peroxidase superfamily protein		Peroxidase superfamily protein
	AT1G30880	2299.65	0.598516	0.130138	4.59909	4.24331e-06	3.53705e-05			unknown protein
	AT1G30900	561.995	-0.546714	0.121454	-4.50139	6.7511e-06	5.30365e-05	VACUOLAR SORTING RECEPTOR 6		VACUOLAR SORTING RECEPTOR 6 (VSR6)
	AT1G31010	190.106	0.69115	0.172667	4.0028	6.25964e-05	0.000384634	organellar single-stranded DNA binding protein 4		organellar single-stranded DNA binding protein 4 (OSB4)
	AT1G31040	8.04361	-2.47474	0.936424	-2.64276	0.00822338	0.0255293	PLATZ transcription factor family protein		PLATZ transcription factor family protein
	AT1G31050	399.609	-1.55656	0.184814	-8.42229	3.69188e-17	1.97991e-15	basic helix-loop-helix (bHLH) DNA-binding superfamily protein		basic helix-loop-helix (bHLH) DNA-binding superfamily protein
	AT1G31070	874.467	-0.756384	0.168434	-4.4907	7.09909e-06	5.53988e-05	N-acetylglucosamine-1-phosphate uridylyltransferase 1	Encodes a protein that functions as an N-acetylglucosamine-1-phosphate uridylyltransferase that catalyzes the formation of UDP-N-acetylglucosamine (UDP-GlcNAc). This is an essential precursor for glycolipid and glycoprotein synthesis and is also used for regulatory protein modification in signaling pathways. The enzyme can also catalyze the reverse reaction using both UDP-GlcNAc and the less comm…	N-acetylglucosamine-1-phosphate uridylyltransferase 1 (GlcNAc1pUT1)
	AT1G31120	496.482	-0.612888	0.140486	-4.36262	1.28514e-05	9.41477e-05	K+ uptake permease 10	potassium transporter	K+ uptake permease 10 (KUP10)
	AT1G31130	965.615	-0.913233	0.12281	-7.43614	1.03672e-13	3.48012e-12			unknown protein
	AT1G31180	882.298	0.261366	0.102963	2.53845	0.0111345	0.0328009	isopropylmalate dehydrogenase 3	The AtIMD3 is one out of 3 genes encoding the enzyme 3-isopropylmalate dehydrogenase involved in leucine biosynthesis in Arabidopsis. Its subcellular location has been targeted to plastids.	isopropylmalate dehydrogenase 3 (IMD3)
	AT1G31190	181.226	0.416864	0.143746	2.9	0.00373159	0.0131742	myo-inositol monophosphatase like 1	Encodes a myo-inositol monophosphatase IMPL1 (myo-Inositol monophosphatase like 1).	myo-inositol monophosphatase like 1 (IMPL1)
	AT1G31200	111.906	-1.03981	0.165472	-6.28389	3.30194e-10	6.36811e-09	phloem protein 2-A9		phloem protein 2-A9 (PP2-A9)
	AT1G31258	288.423	0.389177	0.164504	2.36576	0.017993	0.0488296	other RNA	Unknown gene
	AT1G31290	10.132	3.97012	0.668337	5.9403	2.84501e-09	4.71119e-08	ARGONAUTE 3		ARGONAUTE 3 (AGO3)
	AT1G31320	765.854	1.2867	0.192641	6.67929	2.40102e-11	5.60726e-10	LOB domain-containing protein 4		LOB domain-containing protein 4 (LBD4)
	AT1G31335	176.221	-0.726349	0.200777	-3.61769	0.000297247	0.00151767			unknown protein
	AT1G31350	223.754	1.09191	0.167729	6.50998	7.51595e-11	1.60225e-09	KAR-UP F-box 1		KAR-UP F-box 1 (KUF1)
	AT1G31410	286.92	0.357527	0.11155	3.2051	0.00135017	0.00557294	putrescine-binding periplasmic protein-related		putrescine-binding periplasmic protein-related
	AT1G31420	1360.72	-0.331501	0.124669	-2.65906	0.00783595	0.0245146	Leucine-rich repeat protein kinase family protein	Encodes a plasma membrane localized leucine-rich repeat receptor kinase that is involved in cell wall elongation. Loss of function mutations of FEI1 and FEI2 exhibit defects in root and hypocotyl cell elongation. Double mutants are defective in cell wall biosynthesis and have thick hypocotyls, and short, thick roots.	FEI 1 (FEI1)				RLP
	AT1G31440	794.607	0.646575	0.0935333	6.91278	4.75233e-12	1.23129e-10	SH3 domain-containing protein		SH3 domain-containing protein
	AT1G31470	126.815	-0.899911	0.24562	-3.66383	0.000248467	0.0012984	Major facilitator superfamily protein		NUCLEAR FUSION DEFECTIVE 4 (NFD4)
	AT1G31650	291.807	-0.414807	0.154445	-2.68578	0.00723597	0.0229374	RHO guanyl-nucleotide exchange factor 14	Encodes a member of KPP-like gene family, homolog of KPP (kinase partner protein) gene in tomato. Also a member of the RopGEF (guanine nucleotide exchange factor) family, containing the novel PRONE domain (plant-specific Rop nucleotide exchanger), which is exclusively active towards members of the Rop subfamily.	RHO guanyl-nucleotide exchange factor 14 (ROPGEF14)
	AT1G31710	2436.52	-1.70312	0.182062	-9.35458	8.39321e-21	7.41267e-19	Copper amine oxidase family protein		Copper amine oxidase family protein
	AT1G31730	1491	-0.436562	0.115506	-3.77956	0.000157109	0.000864214	Adaptin family protein		Adaptin family protein
	AT1G31750	8.12455	1.80157	0.752218	2.39501	0.01662	0.045779	proline-rich family protein		proline-rich family protein
	AT1G31760	176.04	0.90998	0.176081	5.16797	2.36656e-07	2.67905e-06	SWIB/MDM2 domain superfamily protein		SWIB/MDM2 domain superfamily protein
	AT1G31770	5566.12	0.313342	0.0929983	3.36933	0.000753514	0.00337701	ATP-binding cassette 14		ATP-binding cassette 14 (ABCG14)				N
	AT1G31790	60.7171	0.641893	0.198766	3.22939	0.00124055	0.00518589	Tetratricopeptide repeat (TPR)-like superfamily protein		Tetratricopeptide repeat (TPR)-like superfamily protein
	AT1G31800	643.263	0.307298	0.107464	2.85953	0.00424264	0.0146394	cytochrome P450, family 97, subfamily A, polypeptide 3	Encodes a protein with &#946
	AT1G31812	8750.96	-0.255232	0.0972925	-2.62335	0.00870707	0.0268028	acyl-CoA-binding protein 6	Acyl-CoA-binding protein. Bind acyl-CoA esters and protect acyl-CoAs from degradation by microsomal acyl-hydrolases.	acyl-CoA-binding protein 6 (ACBP6)
	AT1G31814	115.438	0.671002	0.1771	3.78883	0.000151356	0.00083754	FRIGIDA like 2	family member of FRI-related genes that is required for the winter-annual habit. Genbank accession BK004885	FRIGIDA like 2 (FRL2)
	AT1G31820	52.404	-0.797682	0.273936	-2.91193	0.00359203	0.0127608	Amino acid permease family protein		Amino acid permease family protein
	AT1G31850	2018.66	-0.713543	0.134121	-5.32013	1.03694e-07	1.27574e-06	S-adenosyl-L-methionine-dependent methyltransferases superfamily protein		S-adenosyl-L-methionine-dependent methyltransferases superfamily protein
	AT1G31880	101.809	0.778684	0.164463	4.73471	2.19372e-06	1.94904e-05	DZC (Disease resistance/zinc finger/chromosome condensation-like region) domain containing protein	Belongs to five-member BRX gene family. Arabidopsis BRX genes share high levels of similarity among each others, with several conserved domains. The most distinct is BRX domain - highly conserved in all BRX genes among distantly related species. This protein-protein interaction domain is required and sufficient for BRX activity. BRX encodes a key regulator of cell proliferation and elongation in …	BREVIS RADIX (BRX)
	AT1G31885	160.158	-0.865643	0.283339	-3.05515	0.00224948	0.00854052	NOD26-like intrinsic protein 3
	AT1G31930	848.387	-0.327421	0.129447	-2.52938	0.0114264	0.0334878	extra-large GTP-binding protein 3	Encodes XLG3 (extra-large G protein 3) that shows significant similarity to the G protein alpha subunit in its C terminal region. Involved in the regulation of root morphological and growth responses.	extra-large GTP-binding protein 3 (XLG3)
	AT1G31950	30.6308	-2.96923	0.608237	-4.88169	1.0518e-06	1.00683e-05	Terpenoid cyclases/Protein prenyltransferases superfamily protein		Terpenoid cyclases/Protein prenyltransferases superfamily protein
	AT1G32070	459.141	0.464296	0.139733	3.32273	0.000891419	0.00390156	nuclear shuttle interacting	Encodes a nuclear acetyltransferase (NSI)that interacts with the geminivirus movement protein NSP. This interaction is required for viral infection and systemic spread. Acetylates the viral coat protein (CP) in vitro, but not NSP. NSP inhibits NSI activity in vitro. NSI is highly transcribed in phloem and in xylem parenchyma cells, and in the apical meristem and guard cells, within young tissues …	nuclear shuttle interacting (NSI)
	AT1G32100	644.367	-0.735449	0.205215	-3.58381	0.000338622	0.00170121	pinoresinol reductase 1	Encodes a pinoresinol reductase involved in lignan biosynthesis. Expressed strongly in roots and less strongly in stems. Shows specificity for pinoresinol and not lariciresinol.	pinoresinol reductase 1 (PRR1)
	AT1G32127	158.359	-0.527611	0.156778	-3.36534	0.00076449	0.00341931	NA	NA	NA	NA	NA	NA	NA
	AT1G32160	382.218	0.38244	0.101094	3.78301	0.000154945	0.00085358	Protein of unknown function (DUF760)		Protein of unknown function (DUF760)
	AT1G32170	612.334	-0.714189	0.181473	-3.93551	8.30189e-05	0.000492318	xyloglucan endotransglucosylase/hydrolase 30	xyloglucan endotransglycosylase-related protein (XTR4)	xyloglucan endotransglucosylase/hydrolase 30 (XTH30)
	AT1G32190	163.043	-0.751013	0.224254	-3.34894	0.000811202	0.00359357	alpha/beta-Hydrolases superfamily protein		alpha/beta-Hydrolases superfamily protein
	AT1G32240	125.304	-0.9761	0.242941	-4.01784	5.87332e-05	0.000364824	Homeodomain-like superfamily protein	Encodes a member of the KANADI family of putative transcription factors. Together with KAN1, this gene appears to be involved in the development of the carpel and the outer integument of the ovule.Along with KAN1 and KAN4 appears to regulate the proper localization of PIN1 in early embryogenesis.	KANADI 2 (KAN2)
	AT1G32350	14.3698	-2.56257	1.00437	-2.55142	0.0107286	0.0318666	alternative oxidase 1D		alternative oxidase 1D (AOX1D)
	AT1G32380	309.906	1.0142	0.129527	7.83006	4.87653e-15	1.98413e-13	phosphoribosyl pyrophosphate (PRPP) synthase 2	Encodes a P-dependent phosphoribosyl pyrophosphate (PRPP) synthase.	phosphoribosyl pyrophosphate (PRPP) synthase 2 (PRS2)
	AT1G32400	1491.98	-0.226343	0.0776828	-2.91368	0.00357195	0.0127074	tobamovirus multiplication 2A	TOM2A encodes a 280 amino acid putative four-pass transmembrane protein with a C-terminal farnesylation signal, essential for efficient multiplication of tobacco mosaic viruses.	tobamovirus multiplication 2A (TOM2A)
	AT1G32410	452.558	-0.410391	0.153695	-2.67017	0.00758126	0.0238654	Vacuolar protein sorting 55 (VPS55) family protein		Vacuolar protein sorting 55 (VPS55) family protein
	AT1G32440	517.659	-0.551704	0.164953	-3.34461	0.000823971	0.00364344	plastidial pyruvate kinase 3	encodes a chloroplast pyruvate kinase beta subunit. The enzyme is less active than the other chloroplast pyruvate kinase beta subunit encoded by AT5G52920. Involved in seed oil biosynthesis. Can partially complement the AT5G52920 mutant.	plastidial pyruvate kinase 3 (PKp3)
	AT1G32470	758.16	0.768866	0.202448	3.79785	0.000145955	0.00081108	Single hybrid motif superfamily protein		Single hybrid motif superfamily protein
	AT1G32520	34.4926	1.09481	0.311652	3.51292	0.000443214	0.00213695			unknown protein
	AT1G32540	66.131	1.99191	0.384143	5.18533	2.15633e-07	2.47378e-06	lsd one like 1	Encodes a protein with 3 plant-specific zinc finger domains that acts as a positive regulator of cell death.	lsd one like 1 (LOL1)
	AT1G32583	35.3919	0.669531	0.283551	2.36124	0.0182141	0.0493395			FUNCTIONS IN: molecular_function unknown
	AT1G32700	1627.54	0.303988	0.0775038	3.92224	8.77311e-05	0.000516819	PLATZ transcription factor family protein		PLATZ transcription factor family protein
	AT1G32730	108.747	0.553712	0.166771	3.3202	0.000899528	0.00392855			unknown protein
	AT1G32870	339.2	0.655021	0.159102	4.117	3.83839e-05	0.000250961	NAC domain protein 13		NAC domain protein 13 (NAC13)
	AT1G32900	120.507	2.2315	0.273655	8.15444	3.50808e-16	1.6863e-14	UDP-Glycosyltransferase superfamily protein		UDP-Glycosyltransferase superfamily protein
	AT1G32920	300.012	-0.451216	0.146091	-3.08859	0.00201107	0.00780171			unknown protein
	AT1G32960	48.1424	-2.15744	0.526873	-4.0948	4.22524e-05	0.000273363	Subtilase family protein		SBT3.3
	AT1G33050	2125.72	0.281957	0.10229	2.75644	0.00584343	0.0191473			unknown protein
	AT1G33055	580.937	1.83775	0.461918	3.97852	6.93452e-05	0.00042053			unknown protein
	AT1G33060	504.527	0.443617	0.106076	4.18207	2.88861e-05	0.000194933	NAC 014		NAC 014 (NAC014)
	AT1G33080	501.611	0.815592	0.0963569	8.46428	2.57739e-17	1.4094e-15	MATE efflux family protein		MATE efflux family protein
	AT1G33110	785.896	-0.560915	0.132411	-4.23618	2.27352e-05	0.00015719	MATE efflux family protein		MATE efflux family protein
	AT1G33170	1295.54	-0.979194	0.110502	-8.86132	7.9071e-19	5.36526e-17	S-adenosyl-L-methionine-dependent methyltransferases superfamily protein		S-adenosyl-L-methionine-dependent methyltransferases superfamily protein
	AT1G33240	231.135	1.49353	0.21338	6.99941	2.57048e-12	6.92598e-11	GT-2-like 1	Encodes a plant transcriptional activator that contains two separate, but similar, trihelix DNA-binding domains, similar to GT-2. Gene is expressed in all aerial parts of the plant, with higher level of expression in siliques. At-GTL2 was thought to be a duplicated copy of this gene but is likely to be a cloning artefact, the result of a chimeric clone. Regulates ploidy-dependent cell growth in t…	GT-2-like 1 (GTL1)
	AT1G33250	464.843	-0.45277	0.126182	-3.58824	0.000332917	0.00167824	Protein of unknown function (DUF604)		Protein of unknown function (DUF604)
	AT1G33260	191.215	-0.58946	0.180467	-3.2663	0.00108963	0.00462715	Protein kinase superfamily protein		Protein kinase superfamily protein
	AT1G33265	391.845	-0.282402	0.101817	-2.77362	0.00554368	0.0183328	Transmembrane proteins 14C		Transmembrane proteins 14C
	AT1G33590	2600.92	-1.24833	0.133193	-9.37236	7.09286e-21	6.28919e-19	Leucine-rich repeat (LRR) family protein		Leucine-rich repeat (LRR) family protein
	AT1G33600	56.5959	-2.36769	0.414465	-5.71264	1.11237e-08	1.66153e-07	Leucine-rich repeat (LRR) family protein		Leucine-rich repeat (LRR) family protein
	AT1G33700	1063.53	-0.808688	0.118216	-6.84078	7.87634e-12	1.9652e-10	Beta-glucosidase, GBA2 type family protein		Beta-glucosidase, GBA2 type family protein
	AT1G33750	27.0095	-3.60161	0.718189	-5.01486	5.30731e-07	5.51703e-06	Terpenoid cyclases/Protein prenyltransferases superfamily protein		Terpenoid cyclases/Protein prenyltransferases superfamily protein
	AT1G33800	325.714	-0.796893	0.20331	-3.9196	8.86975e-05	0.000521409	Protein of unknown function (DUF579)		Protein of unknown function (DUF579)
	AT1G33840	98.5464	-1.76279	0.722254	-2.44068	0.0146596	0.0412	Protein of unknown function (DUF567)		Protein of unknown function (DUF567)
	AT1G33870	6.01444	-4.56473	1.51507	-3.01289	0.00258775	0.00964223	P-loop containing nucleoside triphosphate hydrolases superfamily protein		P-loop containing nucleoside triphosphate hydrolases superfamily protein
	AT1G34040	429.045	-0.855459	0.133959	-6.38598	1.70304e-10	3.41467e-09	Pyridoxal phosphate (PLP)-dependent transferases superfamily protein		Pyridoxal phosphate (PLP)-dependent transferases superfamily protein
	AT1G34065	125.012	0.598488	0.183901	3.25439	0.00113635	0.00480354	S-adenosylmethionine carrier 2		S-adenosylmethionine carrier 2 (SAMC2)
	AT1G34130	684.054	-0.326083	0.0997775	-3.2681	0.00108272	0.00460413	staurosporin and temperature sensitive 3-like b	Encodes homolog of yeast STT3, a subunit of oligosaccharyltransferase.	staurosporin and temperature sensitive 3-like b (STT3B)
	AT1G34180	146.35	-0.721059	0.216459	-3.33116	0.000864836	0.00380024	NAC domain containing protein 16		NAC domain containing protein 16 (NAC016)
	AT1G34190	1591.46	0.306775	0.0897864	3.41672	0.000633813	0.00290306	NAC domain containing protein 17		NAC domain containing protein 17 (NAC017)
	AT1G34210	415.156	0.591859	0.122917	4.8151	1.47125e-06	1.36206e-05	somatic embryogenesis receptor-like kinase 2	Plasma membrane LRR receptor-like serine threonine kinase expressed during embryogenesis in locules until stage 6 anthers, with higher expression in the tapetal cell layer. SERK1 and SERK2 receptor kinases function redundantly as an important control point for sporophytic development controlling male gametophyte production.	somatic embryogenesis receptor-like kinase 2 (SERK2)				RLP
	AT1G34260	248.196	-0.483585	0.166095	-2.91149	0.00359707	0.0127763	FORMS APLOID AND BINUCLEATE CELLS 1A	Encodes a protein that is predicted to act as a phosphatidylinositol-3P 5-kinase, but, because it lacks a FYVE domain, it is unlikely to be efficiently targeted to membranes containing the porposed phosphatidylinositol-3P substrate. Therefore, its molecular function remains unknown.	FORMS APLOID AND BINUCLEATE CELLS 1A (FAB1D)
	AT1G34300	1023.94	-0.564948	0.120223	-4.69916	2.61229e-06	2.28355e-05	lectin protein kinase family protein		lectin protein kinase family protein
	AT1G34315	250.869	-1.77784	0.163761	-10.8563	1.86163e-27	3.06907e-25			unknown protein
	AT1G34320	1304.22	-0.306901	0.0811134	-3.7836	0.000154574	0.000851954	Protein of unknown function (DUF668)		Protein of unknown function (DUF668)
	AT1G34355	125.468	-0.821379	0.216772	-3.78913	0.000151173	0.000836734	forkhead-associated (FHA) domain-containing protein	Encodes PS1 (Parallel Spindle 1). Mutations in PS1 lead to diploid male spores, diploid pollen grains, and spontaneous triploid plants in the next generation. Female meiosis is not affected in the mutants.	PARALLEL SPINDLE 1 (PS1)
	AT1G34420	141.963	-0.779649	0.227825	-3.42214	0.000621297	0.00285458	leucine-rich repeat transmembrane protein kinase family protein		leucine-rich repeat transmembrane protein kinase family protein				RLP
	AT1G34430	915.021	-0.551772	0.1425	-3.87209	0.000107905	0.000621357	2-oxoacid dehydrogenases acyltransferase family protein		embryo defective 3003 (EMB3003)
	AT1G34520	23.9912	1.19231	0.502672	2.37194	0.017695	0.0481821	MBOAT (membrane bound O-acyl transferase) family protein		MBOAT (membrane bound O-acyl transferase) family protein
	AT1G34550	515.258	-0.440152	0.109748	-4.01057	6.05714e-05	0.000373843	Protein of unknown function (DUF616)		EMBRYO DEFECTIVE 2756 (EMB2756)
	AT1G34570	241.43	0.522424	0.158292	3.30039	0.000965518	0.00417416	Essential protein Yae1, N-terminal		Essential protein Yae1, N-terminal
	AT1G34640	28.6991	-1.21638	0.407579	-2.9844	0.00284132	0.0104609	peptidases		peptidases
	AT1G34670	467.238	-1.09133	0.269735	-4.04594	5.21129e-05	0.000327727	myb domain protein 93	Member of the R2R3 factor gene family.	myb domain protein 93 (MYB93)
	AT1G34750	609.939	-0.375197	0.156766	-2.39336	0.0166949	0.045923	Protein phosphatase 2C family protein		Protein phosphatase 2C family protein
	AT1G34844	158.378	0.439639	0.14069	3.12487	0.00177882	0.00704189	other RNA	Potential natural antisense gene, locus overlaps with AT1G34842
	AT1G35140	167.824	-1.16353	0.242836	-4.79144	1.6559e-06	1.51101e-05	Phosphate-responsive 1 family protein	At1g35140 (At1g35140/T32G9_32) mRNA, complete cds	PHOSPHATE-INDUCED 1 (PHI-1)
	AT1G35190	866.111	0.234902	0.093135	2.52216	0.0116635	0.0340839	2-oxoglutarate (2OG) and Fe(II)-dependent oxygenase superfamily protein		2-oxoglutarate (2OG) and Fe(II)-dependent oxygenase superfamily protein
	AT1G35210	23.6327	-2.13084	0.379409	-5.6162	1.952e-08	2.76888e-07			unknown protein
	AT1G35230	18.9038	-1.2995	0.488273	-2.66142	0.00778107	0.0243566	arabinogalactan protein 5	Encodes arabinogalactan-protein (AGP5).	arabinogalactan protein 5 (AGP5)
	AT1G35240	95.5505	-1.66769	0.289927	-5.75208	8.81513e-09	1.33918e-07	auxin response factor 20		auxin response factor 20 (ARF20)
	AT1G35250	443.219	-1.29007	0.217791	-5.92342	3.15322e-09	5.16775e-08	Thioesterase superfamily protein		Thioesterase superfamily protein
	AT1G35255	30.7214	-0.756605	0.298157	-2.53761	0.0111613	0.0328594			unknown protein
	AT1G35260	1359.59	-0.653478	0.14044	-4.65308	3.27014e-06	2.79924e-05	MLP-like protein 165		MLP-like protein 165 (MLP165)
	AT1G35320	1700.77	0.549526	0.13405	4.0994	4.14217e-05	0.000268535			unknown protein
	AT1G35330	206.194	-0.772711	0.166079	-4.65268	3.27649e-06	2.8036e-05	RING/U-box superfamily protein		RING/U-box superfamily protein
	AT1G35340	217.54	0.429593	0.127097	3.38005	0.000724736	0.00326579	ATP-dependent protease La (LON) domain protein		ATP-dependent protease La (LON) domain protein
	AT1G35460	373.295	0.448315	0.135322	3.31295	0.000923161	0.00401757	basic helix-loop-helix (bHLH) DNA-binding superfamily protein		basic helix-loop-helix (bHLH) DNA-binding superfamily protein
	AT1G35516	1985.04	0.503802	0.169658	2.96951	0.00298271	0.0109004	myb-like transcription factor family protein		myb-like transcription factor family protein
	AT1G35580	7141.98	-0.971442	0.0930586	-10.439	1.64469e-25	2.30216e-23	cytosolic invertase 1	Encodes a protein with cytosolic (alkaline/neutral) invertase activity. The protein was shown to interact with PIP5K9.	cytosolic invertase 1 (CINV1)
	AT1G35620	1123.33	-0.246614	0.0889098	-2.77375	0.00554145	0.0183309	PDI-like 5-2	Encodes a protein disulfide isomerase-like (PDIL) protein, a member of a multigene family within the thioredoxin (TRX) superfamily. Unlike several other PDI family members, transcript levels for this gene are not up-regulated in response to three different chemical inducers of ER stress (dithiothreitol, beta-mercaptoethanol, and tunicamycin). However, the level of transcripts for this gene is sli…	PDI-like 5-2 (PDIL5-2)
	AT1G35625	36.5583	-1.1149	0.379271	-2.93959	0.00328643	0.0118297	RING/U-box superfamily protein		RING/U-box superfamily protein
	AT1G35630	2.65914	-2.37888	0.99028	-2.40223	0.0162954	0.0450583	Protease-associated (PA) RING/U-box zinc finger family protein		Protease-associated (PA) RING/U-box zinc finger family protein
	AT1G35720	24618.1	-0.717158	0.140225	-5.11434	3.14847e-07	3.45695e-06	annexin 1	Encodes a member of the annexin gene family, a diverse, multigene family of calcium-dependent, membrane-binding proteins. The protein was determined to have peroxidase activity. This activity is thought to be dependent on the presence of post-translational modifications (most likely phosphorylation). The protein was shown to be present as a mixture of monomer and homodimer. The homodimerization s…
	AT1G35730	24.6176	6.78564	0.85339	7.95139	1.84426e-15	8.03247e-14	pumilio 9	Encodes a member of the Arabidopsis Pumilio (APUM) proteins containing PUF domain (eight repeats of approximately 36 amino acids each). PUF proteins regulate both mRNA stability and translation through sequence-specific binding to the 3' UTR of target mRNA transcripts.	pumilio 9 (PUM9)
	AT1G35830	110.477	-1.16615	0.258127	-4.51774	6.25036e-06	4.98238e-05	VQ motif-containing protein		VQ motif-containing protein
	AT1G35910	48.0059	1.41976	0.388004	3.65913	0.000253068	0.00131904	Haloacid dehalogenase-like hydrolase (HAD) superfamily protein		Haloacid dehalogenase-like hydrolase (HAD) superfamily protein
	AT1G36060	320.511	0.481738	0.143203	3.36402	0.000768152	0.00343362	Integrase-type DNA-binding superfamily protein	encodes a member of the DREB subfamily A-6 of ERF/AP2 transcription factor family. The protein contains one AP2 domain. There are 8 members in this subfamily including RAP2.4.	Integrase-type DNA-binding superfamily protein
	AT1G36070	515.625	0.373481	0.150011	2.4897	0.0127853	0.0367586	Transducin/WD40 repeat-like superfamily protein		Transducin/WD40 repeat-like superfamily protein
	AT1G36160	2289.32	-0.516343	0.145605	-3.54619	0.000390842	0.00192022	acetyl-CoA carboxylase 1	Encodes acetyl-CoA carboxylase. Mutant displays uncoordinated cell divisions which are enhanced by cytokinins. Mutant also has aberrant organization of the apical region in the embryo and abnormal root and shoot development. Essential for very long chain fatty acid elongation.	acetyl-CoA carboxylase 1 (ACC1)
	AT1G36310	618.89	0.34641	0.103449	3.34862	0.000812164	0.00359569	S-adenosyl-L-methionine-dependent methyltransferases superfamily protein		S-adenosyl-L-methionine-dependent methyltransferases superfamily protein
	AT1G36640	29.8626	-1.54475	0.601916	-2.5664	0.0102762	0.0307277			unknown protein
	AT1G36940	34.8802	1.78857	0.400541	4.46538	7.99284e-06	6.15106e-05			unknown protein
	AT1G37150	38.4469	1.40986	0.374409	3.76557	0.00016617	0.00090934	holocarboxylase synthetase 2		holocarboxylase synthetase 2 (HCS2)
	AT1G38131	34.1721	-0.869457	0.366251	-2.37394	0.0175994	0.04798	O-fucosyltransferase family protein		O-fucosyltransferase family protein
	AT1G42430	260.509	0.454514	0.163012	2.78822	0.00529985	0.0176551			unknown protein
	AT1G42960	1631.32	-0.330573	0.0893429	-3.70005	0.000215556	0.00114688		expressed protein localized to the inner membrane of the chloroplast.	FUNCTIONS IN: molecular_function unknown
	AT1G42970	1424.32	0.477535	0.192937	2.47509	0.0133204	0.038032	glyceraldehyde-3-phosphate dehydrogenase B subunit	Encodes chloroplast localized glyceraldehyde-3-phosphate dehydrogenase that can use both NADH and NADPH to reduce 1,3-diphosphate glycerate. It forms A2B2 heterotetramers with GapA forms of the GADPH enzyme. These complexes are active in the light under reducing conditions, but show reduced NADPH-dependent activity in response to oxidized thioredoxins and increased NAD(H)/NADP(H) ratios due to th…	glyceraldehyde-3-phosphate dehydrogenase B subunit (GAPB)
	AT1G42990	1277.95	0.419677	0.127174	3.30003	0.000966762	0.00417872	basic region/leucine zipper motif 60	AtbZIP60 consists of a bZIP DNA binding domain followed by a putative transmembrane domain. GFP fusions containing the first 260 amino acids (AtbZIP60deltaC) are nuclear-localized. AtbZIP60 is upregulated by the addition of tunicamycin (ER stress response inductor), DTT (inhibitor of disulfide bond formation) and azetin-2-carboxylate (proline analog perturbing protein structure). Upon ER stress t…	basic region/leucine zipper motif 60 (BZIP60)
	AT1G43040	16.0356	-2.39586	0.493194	-4.85784	1.18676e-06	1.12251e-05	SAUR-like auxin-responsive protein family		SAUR-like auxin-responsive protein family
	AT1G43190	761.107	-0.282491	0.0849648	-3.3248	0.000884833	0.00387731	polypyrimidine tract-binding protein 3		polypyrimidine tract-binding protein 3 (PTB3)
	AT1G43620	195.694	-0.598256	0.235112	-2.54456	0.0109416	0.0323566	UDP-Glycosyltransferase superfamily protein	Encodes a UDP-glucose:sterol-glucosyltransferase. Mutants produce pale greenish-brown seeds whose dormancy was slightly reduced	UGT80B1
	AT1G43670	512.753	1.12342	0.157258	7.14377	9.08058e-13	2.63835e-11	Inositol monophosphatase family protein		Inositol monophosphatase family protein
	AT1G43710	3270.78	-0.47235	0.0958736	-4.9268	8.3588e-07	8.20615e-06	Pyridoxal phosphate (PLP)-dependent transferases superfamily protein		embryo defective 1075 (emb1075)
	AT1G43800	3253.79	5.4701	0.456017	11.9954	3.75717e-33	1.10026e-30	Plant stearoyl-acyl-carrier-protein desaturase family protein		Plant stearoyl-acyl-carrier-protein desaturase family protein
	AT1G43890	1876.23	0.304872	0.100094	3.04586	0.00232012	0.0087713	RAB GTPASE HOMOLOG B18	ras-related small GTPase	RAB GTPASE HOMOLOG B18 (RAB18)
	AT1G43900	601.387	0.344524	0.0895202	3.84856	0.000118815	0.000675958	Protein phosphatase 2C family protein		Protein phosphatase 2C family protein
	AT1G43910	256.549	1.27427	0.311364	4.09253	4.26688e-05	0.000275576	P-loop containing nucleoside triphosphate hydrolases superfamily protein		P-loop containing nucleoside triphosphate hydrolases superfamily protein
	AT1G44000	220.463	0.561353	0.187614	2.99206	0.00277105	0.0102355			unknown protein
	AT1G44050	162.733	-0.988494	0.269627	-3.66615	0.000246225	0.00128901	Cysteine/Histidine-rich C1 domain family protein		Cysteine/Histidine-rich C1 domain family protein
	AT1G44100	325.961	-1.51434	0.190471	-7.95052	1.85731e-15	8.05775e-14	amino acid permease 5	amino acid permease 5	amino acid permease 5 (AAP5)
	AT1G44130	6.01766	-2.02279	0.830177	-2.43657	0.0148272	0.0416187	Eukaryotic aspartyl protease family protein		Eukaryotic aspartyl protease family protein
	AT1G44170	1962.71	-0.702425	0.109976	-6.3871	1.69064e-10	3.39286e-09	aldehyde dehydrogenase 3H1	Encodes a protein similar to the aldehyde dehydrogenase cp-ADH from C.plantagineum. Constitutively expressed at low levels.	aldehyde dehydrogenase 3H1 (ALDH3H1)
	AT1G44575	861.324	0.825162	0.289394	2.85135	0.00435345	0.014939	Chlorophyll A-B binding family protein	Encoding PSII-S (CP22), a ubiquitous pigment-binding protein associated with photosystem II (PSII) of higher plants. Involved in nonphotochemical quenching rather than in photosynthesis. Mutant has a normal violaxanthin cycle but has a limited capacity of quenching singlet excited chlorophylls and is tolerant to lipid peroxidation.	NONPHOTOCHEMICAL QUENCHING 4 (NPQ4)
	AT1G44608	50.8721	2.66131	0.670975	3.96633	7.29869e-05	0.00043962			unknown protein
	AT1G44740	44.2907	1.36425	0.347176	3.92955	8.51061e-05	0.000503221			unknown protein
	AT1G44760	127.412	1.56835	0.167734	9.35025	8.74429e-21	7.69221e-19	Adenine nucleotide alpha hydrolases-like superfamily protein		Adenine nucleotide alpha hydrolases-like superfamily protein
	AT1G44800	3986.71	1.09799	0.169302	6.48541	8.84882e-11	1.86849e-09	nodulin MtN21 /EamA-like transporter family protein		nodulin MtN21 /EamA-like transporter family protein
	AT1G44810	1306.37	0.418774	0.0863068	4.85215	1.22129e-06	1.15223e-05	DNA-binding storekeeper protein-related transcriptional regulator		DNA-binding storekeeper protein-related transcriptional regulator
	AT1G45000	2248.21	0.216603	0.057408	3.77304	0.000161271	0.000884489	AAA-type ATPase family protein		AAA-type ATPase family protein
	AT1G45050	438.994	0.544577	0.139214	3.91178	9.16168e-05	0.000536868	Ubiquitin-conjugating enzyme family protein	member of ubiquitin-conjugating E2-proteins	ATUBC2-1
	AT1G45130	1292.52	-0.983713	0.12519	-7.85776	3.91071e-15	1.61478e-13	beta-galactosidase 5		beta-galactosidase 5 (BGAL5)
	AT1G45150	475.978	0.326917	0.0958775	3.40974	0.000650255	0.00296741			unknown protein
	AT1G45160	918.801	-0.37066	0.132746	-2.79224	0.0052344	0.0174789	Protein kinase superfamily protein		Protein kinase superfamily protein
	AT1G45170	279.592	0.611546	0.206493	2.96158	0.0030607	0.0111338			unknown protein
	AT1G45201	2322.34	-0.518737	0.197225	-2.63017	0.00853409	0.0263953	triacylglycerol lipase-like 1	Target of AtGRP7 regulation.	triacylglycerol lipase-like 1 (TLL1)
	AT1G45230	341.831	0.605051	0.118461	5.10758	3.26305e-07	3.56341e-06	Protein of unknown function (DUF3223)		Protein of unknown function (DUF3223)
	AT1G45233	231.952	0.381062	0.143971	2.6468	0.00812572	0.0252719	THO complex, subunit 5	Encodes a component of the putative Arabidopsis THO/TREX complex: THO1 or HPR1 (At5g09860), THO2 (At1g24706), THO3 or TEX1 (At5g56130), THO5 (At5g42920, At1g45233), THO6 (At2g19430), and THO7 (At5g16790, At3g02950). THO/TREX complexes in animals have been implicated in the transport of mRNA precursors. Mutants of THO3/TEX1, THO1, THO6 accumulate reduced amount of small interfering (si)RNA, sugges…	THO5
	AT1G45474	285.76	0.564356	0.237262	2.37862	0.0173777	0.0474974	photosystem I light harvesting complex gene 5	Encodes a component of the light harvesting complex of photosystem I.	photosystem I light harvesting complex gene 5 (LHCA5)
	AT1G45688	1303.6	-0.204984	0.0815961	-2.51218	0.0119987	0.0348285			unknown protein
	AT1G45976	953.669	0.615643	0.0986927	6.23798	4.43268e-10	8.35341e-09	S-ribonuclease binding protein 1		S-ribonuclease binding protein 1 (SBP1)
	AT1G46480	645.912	-0.547859	0.165003	-3.3203	0.000899223	0.00392799	WUSCHEL related homeobox 4	Encodes a WUSCHEL-related homeobox gene family member with 65 amino acids in its homeodomain. Proteins in this family contain a sequence of eight residues (TLPLFPMH) downstream of the homeodomain called the WUS box. This protein also contains an acidic domain approximately 10 residues upstream of the WUS box. Part of the TDIF-TDR-WOX4 signaling pathway that plays a crucial role in the maintenance…	WUSCHEL related homeobox 4 (WOX4)
	AT1G46768	100.022	-1.26462	0.272017	-4.64904	3.33489e-06	2.8481e-05	related to AP2 1	encodes a member of the DREB subfamily A-5 of ERF/AP2 transcription factor family (RAP2.1). The protein contains one AP2 domain. There are 16 members in this subfamily including RAP2.9 and RAP2.10.	related to AP2 1 (RAP2.1)
	AT1G47128	11311.4	-0.453867	0.10427	-4.35279	1.34418e-05	9.80536e-05	Granulin repeat cysteine protease family protein	cysteine proteinase precursor-like protein/ dehydration stress-responsive gene (RD21)	responsive to dehydration 21 (RD21)
	AT1G47200	1225.7	0.358855	0.0984062	3.64668	0.000265655	0.0013769	WPP domain protein 2	WPP family members contains an NE targeting domain. This domain, called the WPP domain after a highly conserved Trp-Pro-Pro motif, is necessary for NE targeting of WPP1. RNAi suppression of WPP2 resulted in reduced mitotic activity.	WPP domain protein 2 (WPP2)
	AT1G47250	941.224	0.434279	0.0907693	4.78443	1.71474e-06	1.55832e-05	20S proteasome alpha subunit F2	Encodes 20S proteasome subunit PAF2 (PAF2).	20S proteasome alpha subunit F2 (PAF2)
	AT1G47278	606.266	0.440183	0.140884	3.12444	0.00178141	0.00704712			unknown protein
	AT1G47290	570.034	-0.651555	0.152226	-4.28017	1.8675e-05	0.000131612	3beta-hydroxysteroid-dehydrogenase/decarboxylase isoform 1	Encodes an enzyme with 3&#946
	AT1G47395	89.9936	-2.26838	0.266264	-8.51928	1.60546e-17	9.0919e-16			unknown protein
	AT1G47400	40.7198	-2.21328	0.414857	-5.33505	9.55178e-08	1.18696e-06			unknown protein
	AT1G47480	653.385	-0.931629	0.133773	-6.96426	3.30123e-12	8.7898e-11	alpha/beta-Hydrolases superfamily protein		alpha/beta-Hydrolases superfamily protein
	AT1G47490	883.669	0.314298	0.0881784	3.56434	0.000364773	0.00180851	RNA-binding protein 47C		RNA-binding protein 47C (RBP47C)
	AT1G47530	1000.02	-0.511534	0.146893	-3.48235	0.000497034	0.00235512	MATE efflux family protein		MATE efflux family protein
	AT1G47570	503.154	0.432636	0.121968	3.54713	0.000389451	0.00191512	RING/U-box superfamily protein		RING/U-box superfamily protein
	AT1G47640	775.81	-0.382532	0.0865962	-4.41742	9.98867e-06	7.53076e-05			unknown protein
	AT1G47760	122.203	-1.75862	0.340827	-5.15987	2.47119e-07	2.78757e-06	AGAMOUS-like 102		AGAMOUS-like 102 (AGL102)
	AT1G47840	722.776	-1.08566	0.159473	-6.80776	9.91307e-12	2.43785e-10	hexokinase 3	Encodes a putative hexokinase.	hexokinase 3 (HXK3)
	AT1G47860	90.61	-1.66347	0.362036	-4.59477	4.33232e-06	3.59777e-05	transposable element gene		non-LTR retrotransposon family (LINE), has a 9.0e-40 P-value blast match to GB:NP_038605 L1 repeat, Tf subfamily, member 30 (LINE-element) (Mus musculus)
	AT1G47960	958.659	2.14934	0.14668	14.6533	1.28386e-48	1.09899e-45	cell wall / vacuolar inhibitor of fructosidase 1	Plant cell wall (CWI) and vacuolar invertases (VI) play important roles in carbohydrate metabolism, stress responses and sugar signaling. This protein may inhibit their activity.	cell wall / vacuolar inhibitor of fructosidase 1 (C/VIF1)
	AT1G47970	1240.84	0.306062	0.106679	2.86899	0.00411787	0.014302			unknown protein
	AT1G47990	26.9979	1.42482	0.467435	3.04818	0.00230235	0.00871595	gibberellin 2-oxidase 4	Encodes a gibberellin 2-oxidase that acts on C19 gibberellins. AtGA2OX4 expression is responsive to cytokinin and KNOX activities.	gibberellin 2-oxidase 4 (GA2OX4)
	AT1G48000	49.2711	1.44126	0.347738	4.14467	3.40305e-05	0.000226287	myb domain protein 112	Encodes a putative transcription factor (MYB112).	myb domain protein 112 (MYB112)
	AT1G48230	600.641	-0.261689	0.106201	-2.46409	0.0137363	0.0390041	nodulin MtN21 /EamA-like transporter family protein		nodulin MtN21 /EamA-like transporter family protein
	AT1G48240	471.558	0.508893	0.107372	4.73953	2.14215e-06	1.90932e-05	novel plant snare 12	member of NPSN Gene Family	novel plant snare 12 (NPSN12)
	AT1G48260	131.778	-0.942598	0.301837	-3.12287	0.00179099	0.0070762	CBL-interacting protein kinase 17	Encodes a member of the SNF1-related kinase (SnRK) gene family (SnRK3.21), which has also been reported as a member of the CBL-interacting protein kinases (CIPK17).	CBL-interacting protein kinase 17 (CIPK17)
	AT1G48300	10447.4	-0.395876	0.105444	-3.75439	0.000173766	0.000946253			unknown protein
	AT1G48320	353.644	-0.677176	0.12413	-5.45539	4.88665e-08	6.35636e-07	NA	NA	NA	NA	NA	NA	NA
	AT1G48350	724.212	0.329948	0.12632	2.61199	0.00900163	0.0275193	Ribosomal L18p/L5e family protein		Ribosomal L18p/L5e family protein
	AT1G48380	432.99	0.350881	0.114675	3.05977	0.00221507	0.00843	root hair initiation protein root hairless 1 (RHL1)	Encodes a novel nuclear protein required for root hair initiation and ploidy-dependent cell growth. Its sequence has similarity to the C-terminal domain of mammalian DNA topo IIalpha. Shows in vitro DNA binding activity and is likely to be part of the topo VI complex by binding to subunit A.	ROOT HAIRLESS 1 (RHL1)
	AT1G48390	52.2042	-0.733943	0.227957	-3.21965	0.00128348	0.0053333	RNI-like superfamily protein		RNI-like superfamily protein
	AT1G48410	4777.49	0.614137	0.109991	5.5835	2.35729e-08	3.2934e-07	Stabilizer of iron transporter SufD / Polynucleotidyl transferase	Encodes an RNA Slicer that selectively recruits microRNAs and siRNAs. There is currently no evidence that AGO1 Slicer is in a high molecular weight RNA-induced silencing complex (RISC). Mutants are defective in post-transcriptional gene silencing and have pleiotropic developmental and morphological defects. Through its action on the regulation of ARF17 expression, the protein regulates genes invo…	ARGONAUTE 1 (AGO1)
	AT1G48470	9.04775	6.96403	1.32541	5.25424	1.48639e-07	1.77094e-06	glutamine synthetase 1
	AT1G48480	597.347	-0.708588	0.219066	-3.23459	0.00121819	0.0051097	receptor-like kinase 1	Arabidopsis thaliana receptor-like protein kinase (RKL1) gene	receptor-like kinase 1 (RKL1)				RLP
	AT1G48490	1185.39	-0.442623	0.096824	-4.57142	4.84427e-06	3.97649e-05	Protein kinase superfamily protein		Protein kinase superfamily protein
	AT1G48500	241.998	-1.11818	0.239329	-4.67216	2.98051e-06	2.57609e-05	jasmonate-zim-domain protein 4		jasmonate-zim-domain protein 4 (JAZ4)
	AT1G48590	3.78718	2.3585	0.927548	2.54273	0.0109991	0.0324793	Calcium-dependent lipid-binding (CaLB domain) family protein		Calcium-dependent lipid-binding (CaLB domain) family protein
	AT1G48670	45.8167	-2.15589	0.427619	-5.04162	4.6161e-07	4.869e-06	auxin-responsive GH3 family protein		auxin-responsive GH3 family protein
	AT1G48690	235.941	-1.81922	0.241659	-7.52803	5.15115e-14	1.79412e-12	Auxin-responsive GH3 family protein		Auxin-responsive GH3 family protein
	AT1G48698	30.2488	-1.64886	0.451125	-3.65499	0.000257191	0.00133677		Potential natural antisense gene, locus overlaps with AT1G48700
	AT1G48745	66.4744	0.960653	0.334064	2.87565	0.00403194	0.0140617			unknown protein
	AT1G48790	1104.72	-0.354287	0.124576	-2.84393	0.00445604	0.0152458	associated molecule with the SH3 domain of STAM 1		associated molecule with the SH3 domain of STAM 1 (AMSH1)
	AT1G48830	3088.13	0.559768	0.121423	4.61006	4.02546e-06	3.36933e-05	Ribosomal protein S7e family protein		Ribosomal protein S7e family protein
	AT1G48850	2534.72	-0.740345	0.118384	-6.25377	4.00655e-10	7.62753e-09	chorismate synthase, putative / 5-enolpyruvylshikimate-3-phosphate phospholyase, putative		embryo defective 1144 (EMB1144)
	AT1G48860	1024.68	-0.459525	0.10282	-4.46921	7.85083e-06	6.05224e-05	RNA 3'-terminal phosphate cyclase/enolpyruvate transferase, alpha/beta		RNA 3'-terminal phosphate cyclase/enolpyruvate transferase, alpha/beta
	AT1G48930	48.4848	-2.57324	0.661595	-3.88945	0.000100472	0.000583076	glycosyl hydrolase 9C1		glycosyl hydrolase 9C1 (GH9C1)
	AT1G49000	83.9201	-0.677791	0.265979	-2.54829	0.0108253	0.0320761			unknown protein
	AT1G49030	11.9011	-3.73324	1.12418	-3.32086	0.000897394	0.00392077	PLAC8 family protein		PLAC8 family protein
	AT1G49050	794.26	-0.88316	0.101781	-8.67703	4.06241e-18	2.4976e-16	Eukaryotic aspartyl protease family protein		Eukaryotic aspartyl protease family protein
	AT1G49240	13019.3	-0.752092	0.144441	-5.20693	1.91995e-07	2.21976e-06	actin 8	Member of a subclass of actins composed of ACT2 and ACT8. Its mRNA is strongly expressed in strongly expressed in leaves, roots, stems, flowers, pollen, and siliques. However, protein expression, assayed by a ACT8:GUS fusion reporter, is very low in pollen.	actin 8 (ACT8)
	AT1G49310	785.999	-1.16542	0.161254	-7.22721	4.93027e-13	1.48281e-11			unknown protein
	AT1G49330	17.8885	6.01305	0.780154	7.70752	1.28281e-14	4.86377e-13	hydroxyproline-rich glycoprotein family protein		hydroxyproline-rich glycoprotein family protein
	AT1G49390	144.29	-0.802027	0.300362	-2.6702	0.00758056	0.0238654	2-oxoglutarate (2OG) and Fe(II)-dependent oxygenase superfamily protein		2-oxoglutarate (2OG) and Fe(II)-dependent oxygenase superfamily protein
	AT1G49405	11.8692	1.31271	0.546071	2.40392	0.0162203	0.0448837	Uncharacterised protein family (UPF0497)		Uncharacterised protein family (UPF0497)
	AT1G49430	840.384	-1.08682	0.249731	-4.35197	1.34918e-05	9.83191e-05	long-chain acyl-CoA synthetase 2	Encodes a long chain acyl-CoA synthetase that catalyzes the synthesis of omega-hydroxy fatty acyl-CoA intermediates in the pathway to cutin synthesis. Required for repression of lateral root formation.	long-chain acyl-CoA synthetase 2 (LACS2)
	AT1G49450	66.2995	-1.05944	0.258104	-4.1047	4.04846e-05	0.000263227	Transducin/WD40 repeat-like superfamily protein		Transducin/WD40 repeat-like superfamily protein
	AT1G49475	60.7321	0.845601	0.289127	2.92468	0.00344816	0.012329	AP2/B3-like transcriptional factor family protein		AP2/B3-like transcriptional factor family protein
	AT1G49480	1140.41	0.294458	0.087538	3.36377	0.000768855	0.00343538	related to vernalization1 1		related to vernalization1 1 (RTV1)
	AT1G49500	977.786	-1.63774	0.166093	-9.86039	6.18078e-23	6.77633e-21			unknown protein
	AT1G49560	417.178	1.02132	0.123163	8.29243	1.10957e-16	5.6252e-15	Homeodomain-like superfamily protein		Homeodomain-like superfamily protein
	AT1G49570	503.372	-3.53576	0.38893	-9.09099	9.81387e-20	7.63697e-18	Peroxidase superfamily protein		Peroxidase superfamily protein
	AT1G49620	83.8105	0.825285	0.182029	4.53382	5.79271e-06	4.65257e-05	Cyclin-dependent kinase inhibitor family protein	Kip-related protein (KRP) gene, encodes CDK (cyclin-dependent kinase) inhibitor (CKI), negative regulator of cell division. A member of seven KRP genes found in Arabidopsis thaliana. Differential expression patterns for distinct KRPs were revealed by in situ hybridization. Binds to D type cyclins and may inhibit cell cycle.	ICK5
	AT1G49650	76.0819	-0.644938	0.244166	-2.6414	0.0082565	0.0256178	alpha/beta-Hydrolases superfamily protein		alpha/beta-Hydrolases superfamily protein
	AT1G49700	338.645	0.955632	0.209293	4.56601	4.97098e-06	4.06744e-05	Plant protein 1589 of unknown function		Plant protein 1589 of unknown function
	AT1G49740	790.118	1.86744	0.127786	14.6139	2.29092e-48	1.8884e-45	PLC-like phosphodiesterases superfamily protein		PLC-like phosphodiesterases superfamily protein
	AT1G49750	247.588	-0.743884	0.299208	-2.48617	0.0129125	0.0370382	Leucine-rich repeat (LRR) family protein		Leucine-rich repeat (LRR) family protein
	AT1G49760	2190.67	-0.356541	0.119715	-2.97824	0.00289907	0.0106472	poly(A) binding protein 8	polyadenylate-binding protein, putative / PABP, putative, similar to poly(A)-binding protein GB:AAF66825 GI:7673359 from (Nicotiana tabacum). Highly and ubiquitously expressed. Member of the class II PABP family.	poly(A) binding protein 8 (PAB8)
	AT1G49820	1470.14	0.353392	0.119918	2.94695	0.0032093	0.0115857	S-methyl-5-thioribose kinase	encodes 5-methylthioribose kinase, involved in methionine cycle	S-methyl-5-thioribose kinase (MTK)
	AT1G49830	5.0125	3.20296	0.820995	3.90131	9.56717e-05	0.000557985	basic helix-loop-helix (bHLH) DNA-binding superfamily protein		basic helix-loop-helix (bHLH) DNA-binding superfamily protein
	AT1G49860	3060.59	-1.14929	0.456349	-2.51844	0.0117877	0.0343554	glutathione S-transferase (class phi) 14	Encodes glutathione transferase belonging to the phi class of GSTs. Naming convention according to Wagner et al. (2002).	glutathione S-transferase (class phi) 14 (GSTF14)
	AT1G49890	239.088	0.487458	0.165282	2.94925	0.00318547	0.0115128	Family of unknown function (DUF566)		Family of unknown function (DUF566)
	AT1G49950	777.999	0.220493	0.0890351	2.47647	0.013269	0.0379014	telomere repeat binding factor 1	Encodes a telomeric DNA binding protein. In vitro, an N-terminal Myb domain enables it to interact with double-stranded telomeric repeats.	telomere repeat binding factor 1 (TRB1)
	AT1G49960	353.55	-1.45596	0.29387	-4.95444	7.25398e-07	7.24617e-06	Xanthine/uracil permease family protein		Xanthine/uracil permease family protein
	AT1G49970	1142.28	0.264645	0.0818675	3.2326	0.0012267	0.00513764	CLP protease proteolytic subunit 1	Encodes a ClpP-related sequence. Though similar to ClpP proteins, this does not contains the highly conserved catalytic triad of Ser-type proteases (Ser-His-Asp). The name reflects nomenclature described in Adam et. al (2001).	CLP protease proteolytic subunit 1 (CLPR1)
	AT1G50040	50.5064	-1.65166	0.386747	-4.27065	1.94908e-05	0.000136884	Protein of unknown function (DUF1005)		Protein of unknown function (DUF1005)
	AT1G50110	223.432	0.427978	0.155827	2.74649	0.00602372	0.0196402	D-aminoacid aminotransferase-like PLP-dependent enzymes superfamily protein		D-aminoacid aminotransferase-like PLP-dependent enzymes superfamily protein
	AT1G50200	4037.69	0.699921	0.0880825	7.94619	1.92336e-15	8.32808e-14	Alanyl-tRNA synthetase		Alanyl-tRNA synthetase (ALATS)
	AT1G50240	221.648	-0.476724	0.157196	-3.03268	0.00242393	0.00911111	Protein kinase family protein with ARM repeat domain	The FUSED (FU) gene belongs to Ser/Thr protein kinase family and has a key role in the hedgehog signaling pathway known to control cell proliferation and patterning in fruit flies and humans . Arabidopsis thaliana genome has a single Fu gene. Cytokinesis-defective mutants, which we named two-in-one (tio), result from mutations in Arabidopsis Fu. Phenotypic analysis of tio mutants reveals an essen…	FUSED (FU)				N
	AT1G50290	58.4644	0.760196	0.225007	3.37855	0.000728694	0.00328097			unknown protein
	AT1G50310	4.85308	-2.31816	0.76086	-3.04676	0.00231323	0.00874969	sugar transporter 9		sugar transporter 9 (STP9)
	AT1G50360	479.077	-0.403019	0.139938	-2.87999	0.00397689	0.0139035	P-loop containing nucleoside triphosphate hydrolases superfamily protein	member of Myosin-like proteins	VIIIA
	AT1G50370	1314.22	0.325884	0.0971426	3.35469	0.000794535	0.00353169	Calcineurin-like metallo-phosphoesterase superfamily protein		Calcineurin-like metallo-phosphoesterase superfamily protein
	AT1G50420	645.333	0.94483	0.15782	5.98676	2.14066e-09	3.62576e-08	scarecrow-like 3	Encodes a scarecrow-like protein (SCL3) Putative transcription factors interacting with the gene product of VHA-B1 (vacuolar ATPase subunit B1
	AT1G50430	1253.6	-0.773577	0.0930734	-8.31147	9.45207e-17	4.82489e-15	Ergosterol biosynthesis ERG4/ERG24 family	Mutants are defective in Brassinosteroid biosynthesis (delta7-sterol-C7 reduction step) and have a dwarf phenotype.	DWARF 5 (DWF5)
	AT1G50450	160.593	0.769987	0.219906	3.50143	0.000462768	0.00221396	Saccharopine dehydrogenase		Saccharopine dehydrogenase
	AT1G50480	5829.08	-0.729711	0.130378	-5.59691	2.1821e-08	3.06597e-07	10-formyltetrahydrofolate synthetase	10-formyltetrahydrofolate synthetase (THFS) mRNA, complete	10-formyltetrahydrofolate synthetase (THFS)
	AT1G50490	1055.93	-0.422854	0.162107	-2.60848	0.00909453	0.0277461	ubiquitin-conjugating enzyme 20	Encodes one of two ubiquitin-conjugating enzymes belonging to the E2-C gene family (the other being UBC19). Transcript is always found in diving cells, but also in other non-dividing cells.	ubiquitin-conjugating enzyme 20 (UBC20)
	AT1G50560	497.297	-0.678627	0.192034	-3.53389	0.000409487	0.0019964	cytochrome P450, family 705, subfamily A, polypeptide 25	member of CYP705A	cytochrome P450, family 705, subfamily A, polypeptide 25 (CYP705A25)
	AT1G50570	2181.13	0.556038	0.14464	3.8443	0.000120899	0.000685753	NA	NA	NA	NA	NA	NA	NA
	AT1G50580	104.303	-2.05084	0.313401	-6.5438	5.99757e-11	1.30353e-09	UDP-Glycosyltransferase superfamily protein		UDP-Glycosyltransferase superfamily protein
	AT1G50620	370.736	0.350643	0.103163	3.39893	0.000676503	0.00307584	RING/FYVE/PHD zinc finger superfamily protein		RING/FYVE/PHD zinc finger superfamily protein
	AT1G50630	366.685	-0.698586	0.148067	-4.71803	2.38135e-06	2.10148e-05	Protein of unknown function (DUF3537)		Protein of unknown function (DUF3537)
	AT1G50710	648.745	0.325754	0.106028	3.07235	0.00212383	0.00815668			unknown protein
	AT1G50740	469.9	-0.520328	0.112607	-4.62076	3.82335e-06	3.22442e-05	Transmembrane proteins 14C		Transmembrane proteins 14C
	AT1G50900	286.459	0.702652	0.223011	3.15075	0.00162853	0.00654589	Ankyrin repeat family protein		Ankyrin repeat family protein
	AT1G50940	384.983	0.43546	0.143189	3.04115	0.00235674	0.00888861	electron transfer flavoprotein alpha	Encodes the electron transfer flavoprotein ETF alpha, a putative subunit of the mitochondrial electron transfer flavoprotein complex (ETF beta is At5g43430.1) in Arabidopsis. Mutations of the ETF beta gene results in accelerated senescence and early death compared to wild-type during extended darkness.	electron transfer flavoprotein alpha (ETFALPHA)
	AT1G50960	4.64827	-2.71191	1.11719	-2.42743	0.0152061	0.042516	gibberellin 2-oxidase 7	Encodes a protein with gibberellin 2-oxidase activity which acts specifically on C-20 gibberellins. DDF1 binds to GA2OX7 and regulates its expression in response to salt stress.	gibberellin 2-oxidase 7 (GA2OX7)
	AT1G51060	2378.31	0.320993	0.107045	2.99869	0.00271146	0.010051	histone H2A 10	Encodes HTA10, a histone H2A protein.	histone H2A 10 (HTA10)
	AT1G51070	3471.75	0.211233	0.0893746	2.36346	0.0181054	0.0490928	basic helix-loop-helix (bHLH) DNA-binding superfamily protein		basic Helix-Loop-Helix 115 (bHLH115)
	AT1G51100	122.421	0.661691	0.261807	2.5274	0.011491	0.0336505			unknown protein
	AT1G51110	128.997	1.19997	0.214494	5.5944	2.21381e-08	3.10073e-07	Plastid-lipid associated protein PAP / fibrillin family protein		Plastid-lipid associated protein PAP / fibrillin family protein
	AT1G51130	278.045	1.00963	0.16007	6.30742	2.83731e-10	5.51986e-09	Nse4, component of Smc5/6 DNA repair complex		Nse4, component of Smc5/6 DNA repair complex
	AT1G51170	295.113	0.602958	0.207284	2.90885	0.00362766	0.0128706	Protein kinase superfamily protein		Protein kinase superfamily protein
	AT1G51190	15.1235	-2.54718	0.992273	-2.56702	0.0102577	0.0306849	Integrase-type DNA-binding superfamily protein	Encodes a member of the AINTEGUMENTA-like (AIL) subclass of the AP2/EREBP family of transcription factors and is essential for quiescent center (QC) specification and stem cell activity. It is a key effector for establishment of the stem cell niche during embryonic pattern formation. It is transcribed in response to auxin accumulation and is dependent on auxin response transcription factors.	PLETHORA 2 (PLT2)
	AT1G51270	259.964	-1.2045	0.184611	-6.52454	6.82119e-11	1.46679e-09	structural molecules						T
	AT1G51300	2.98271	5.59694	1.92702	2.90445	0.00367901	0.0130154	alpha/beta-Hydrolases superfamily protein		alpha/beta-Hydrolases superfamily protein
	AT1G51340	105.633	1.01178	0.221329	4.57141	4.8446e-06	3.97649e-05	MATE efflux family protein		MATE efflux family protein
	AT1G51350	249.497	-0.289875	0.117588	-2.46517	0.0136948	0.0389012	ARM repeat superfamily protein		ARM repeat superfamily protein
	AT1G51420	654.41	-0.822049	0.151865	-5.41302	6.19708e-08	7.90839e-07	sucrose-phosphatase 1		sucrose-phosphatase 1 (SPP1)
	AT1G51480	14.617	-1.89751	0.591377	-3.20864	0.00133366	0.00551096	Disease resistance protein (CC-NBS-LRR class) family		Disease resistance protein (CC-NBS-LRR class) family				CNL
	AT1G51500	138.512	-1.00151	0.199717	-5.01465	5.31288e-07	5.51766e-06	ABC-2 type transporter family protein	Encodes an ABC transporter involved in cuticular wax biosynthesis. Lines carrying recessive mutations in this locus have weakly glaucous stem surface, and relative elevated secondary alcohols and ketones.	ECERIFERUM 5 (CER5)				N
	AT1G51540	385	-0.407281	0.0998471	-4.07904	4.52216e-05	0.000290211	Galactose oxidase/kelch repeat superfamily protein		Galactose oxidase/kelch repeat superfamily protein
	AT1G51630	1731.8	-0.25439	0.100729	-2.5255	0.0115534	0.0337975	O-fucosyltransferase family protein		O-fucosyltransferase family protein
	AT1G51640	149.093	-0.848694	0.270413	-3.13851	0.00169811	0.00677781	exocyst subunit exo70 family protein G2	A member of EXO70 gene family, putative exocyst subunits, conserved in land plants. Arabidopsis thaliana contains 23 putative EXO70 genes, which can be classified into eight clusters on the phylogenetic tree.	exocyst subunit exo70 family protein G2 (EXO70G2)
	AT1G51650	5336.69	0.376129	0.129718	2.89958	0.00373663	0.0131841	ATP synthase epsilon chain, mitochondrial		ATP synthase epsilon chain, mitochondrial
	AT1G51680	4941.42	-1.28835	0.15736	-8.18729	2.67178e-16	1.31265e-14	4-coumarate:CoA ligase 1	encodes an isoform of 4-coumarate:CoA ligase (4CL), which is involved in the last step of the general phenylpropanoid pathway. In addition to 4-coumarate, it also converts ferulate. The catalytic efficiency was in the following (descending) order: p-coumaric acid, ferulic acid, caffeic acid and 5-OH-ferulic acid. At4CL1 was unable to use sinapic acid as substrate.	4-coumarate:CoA ligase 1 (4CL1)
	AT1G51720	761.21	0.306381	0.0945251	3.24127	0.00119	0.0050094	Amino acid dehydrogenase family protein		Amino acid dehydrogenase family protein
	AT1G51730	1681.06	0.35857	0.1136	3.15642	0.00159717	0.0064471	Ubiquitin-conjugating enzyme family protein		Ubiquitin-conjugating enzyme family protein
	AT1G51760	1071.63	-0.447854	0.128984	-3.47217	0.000516277	0.00243489	peptidase M20/M25/M40 family protein	encodes a member of the six Arabidopsis IAA-amino acid conjugate hydrolase subfamily and conjugates and conjugates IAA-Ala in vitro. Gene is expressed most strongly in roots, stems, and flowers.	IAA-ALANINE RESISTANT 3 (IAR3)
	AT1G51790	705.913	-1.07942	0.163113	-6.6176	3.65079e-11	8.31647e-10	Leucine-rich repeat protein kinase family protein		Leucine-rich repeat protein kinase family protein				RLP
	AT1G51800	485.607	-0.823588	0.155135	-5.30884	1.10322e-07	1.34834e-06	Leucine-rich repeat protein kinase family protein		Leucine-rich repeat protein kinase family protein				RLP
	AT1G51830	611.979	-0.514042	0.195075	-2.6351	0.00841118	0.0260505	Leucine-rich repeat protein kinase family protein		Leucine-rich repeat protein kinase family protein				RLP
	AT1G51850	502.995	-0.769551	0.209235	-3.67792	0.000235141	0.00123923	Leucine-rich repeat protein kinase family protein		Leucine-rich repeat protein kinase family protein				RLP
	AT1G51860	625.994	-1.15175	0.167634	-6.87064	6.39166e-12	1.62389e-10	Leucine-rich repeat protein kinase family protein		Leucine-rich repeat protein kinase family protein				RLP
	AT1G51890	353.404	-1.58057	0.225792	-7.00011	2.55766e-12	6.89978e-11	Leucine-rich repeat protein kinase family protein		Leucine-rich repeat protein kinase family protein				RLP
	AT1G51950	391.408	0.928595	0.141898	6.54412	5.98461e-11	1.30199e-09	indole-3-acetic acid inducible 18		indole-3-acetic acid inducible 18 (IAA18)
	AT1G52100	12.3746	1.79023	0.593322	3.01731	0.00255032	0.0095171	Mannose-binding lectin superfamily protein		Mannose-binding lectin superfamily protein
	AT1G52140	859.929	1.49872	0.14513	10.3267	5.33622e-25	7.06922e-23			unknown protein
	AT1G52150	3103.98	0.73497	0.0831799	8.8359	9.92928e-19	6.61635e-17	Homeobox-leucine zipper family protein / lipid-binding START domain-containing protein	Member of the class III HD-ZIP protein family. Contains homeodomain and leucine zipper domain. Critical for vascular development and negatively regulates vascular cell differentiation.	ATHB-15
	AT1G52200	3146.23	-1.14534	0.179769	-6.37119	1.87568e-10	3.73726e-09	PLAC8 family protein		PLAC8 family protein
	AT1G52245	132.462	1.36139	0.293235	4.64265	3.43961e-06	2.93078e-05	NA	NA	NA	NA	NA	NA	NA
	AT1G52270	33.63	-2.06621	0.566547	-3.64701	0.000265305	0.00137541			unknown protein
	AT1G52290	62.3675	-1.08062	0.335232	-3.22349	0.00126639	0.00527408	Protein kinase superfamily protein		Protein kinase superfamily protein
	AT1G52330	169.278	-0.494497	0.156646	-3.15678	0.00159521	0.0064422	Late embryogenesis abundant (LEA) hydroxyproline-rich glycoprotein family		Late embryogenesis abundant (LEA) hydroxyproline-rich glycoprotein family
	AT1G52510	143.481	0.567353	0.204489	2.77449	0.00552878	0.0182917	alpha/beta-Hydrolases superfamily protein		alpha/beta-Hydrolases superfamily protein
	AT1G52540	396.894	-0.513368	0.145572	-3.52656	0.000420994	0.00204221	Protein kinase superfamily protein		Protein kinase superfamily protein
	AT1G52590	98.9307	0.680063	0.191918	3.54352	0.000394827	0.00193765	Putative thiol-disulphide oxidoreductase DCC		Putative thiol-disulphide oxidoreductase DCC
	AT1G52660	1.83708	-4.6904	1.76549	-2.65671	0.0078908	0.0246516	P-loop containing nucleoside triphosphate hydrolases superfamily protein		P-loop containing nucleoside triphosphate hydrolases superfamily protein				CNL
	AT1G52700	154.275	0.905356	0.355046	2.54997	0.0107733	0.031948	alpha/beta-Hydrolases superfamily protein		alpha/beta-Hydrolases superfamily protein
	AT1G52720	616.54	-0.40302	0.100179	-4.02301	5.74596e-05	0.000357712			unknown protein
	AT1G52740	3196.67	0.363825	0.0879543	4.13652	3.52606e-05	0.00023356	histone H2A protein 9	Encodes HTA9, a histone H2A protein.	histone H2A protein 9 (HTA9)
	AT1G52750	67.2091	-1.44495	0.260891	-5.53852	3.05039e-08	4.17012e-07	alpha/beta-Hydrolases superfamily protein		alpha/beta-Hydrolases superfamily protein
	AT1G52760	3612.41	-0.611381	0.135812	-4.50168	6.74178e-06	5.30096e-05	lysophospholipase 2	Encodes a lysophospholipase 2 (LysoPL2). Involved in tolerance to cadmium-induced oxidative stress. Binds Acyl-CoA-binding protein 2 (ACBP2).	lysophospholipase 2 (LysoPL2)
	AT1G52780	384.92	-0.707262	0.197433	-3.58228	0.000340607	0.00170898	Protein of unknown function (DUF2921)		Protein of unknown function (DUF2921)
	AT1G52800	6.12208	-1.99811	0.815676	-2.44964	0.0143001	0.0403529	2-oxoglutarate (2OG) and Fe(II)-dependent oxygenase superfamily protein		2-oxoglutarate (2OG) and Fe(II)-dependent oxygenase superfamily protein
	AT1G52820	3.33086	-4.47166	1.35477	-3.30067	0.000964552	0.00417137	2-oxoglutarate (2OG) and Fe(II)-dependent oxygenase superfamily protein		2-oxoglutarate (2OG) and Fe(II)-dependent oxygenase superfamily protein
	AT1G52870	314.863	0.981959	0.11348	8.65313	5.01069e-18	3.03038e-16	Peroxisomal membrane 22 kDa (Mpv17/PMP22) family protein		Peroxisomal membrane 22 kDa (Mpv17/PMP22) family protein
	AT1G52880	125.717	0.95616	0.172013	5.55864	2.71888e-08	3.74683e-07	NAC (No Apical Meristem) domain transcriptional regulator superfamily protein	Transcription factor with a NAC domain. Homologous to the petunia gene NAM which is required for the development of the shoot. Expressed in the embryo.	NO APICAL MERISTEM (NAM)
	AT1G52905	267.02	0.675627	0.133596	5.05725	4.25348e-07	4.52675e-06			unknown protein
	AT1G52910	72.7519	-0.970227	0.246577	-3.93479	8.32712e-05	0.000493615	Protein of unknown function (DUF1218)		Protein of unknown function (DUF1218)
	AT1G52930	820.623	0.302045	0.12732	2.37234	0.017676	0.0481397	Ribosomal RNA processing Brix domain protein		Ribosomal RNA processing Brix domain protein
	AT1G53040	507.548	-0.541381	0.0906011	-5.97544	2.29471e-09	3.86902e-08	Protein of unknown function (DUF616)		Protein of unknown function (DUF616)
	AT1G53070	322.171	-0.512127	0.147831	-3.46427	0.000531676	0.00250116	Legume lectin family protein		Legume lectin family protein
	AT1G53090	264.492	0.451749	0.182219	2.47916	0.0131693	0.0376682	SPA1-related 4	Encodes a member of the SPA (suppressor of phyA-105) protein family (SPA1-SPA4). SPA proteins contain an N-terminal serine/threonine kinase-like motif followed by a coiled-coil structure and a C-terminal WD-repeat domain. SPA proteins function redundantly in suppressing photomorphogenesis in dark- and light-grown seedlings. SPA4 (and SPA3) predominantly regulates elongation growth in adult plants.	SPA1-related 4 (SPA4)
	AT1G53120	294.694	0.474142	0.167231	2.83524	0.0045791	0.0155925	RNA-binding S4 domain-containing protein		RNA-binding S4 domain-containing protein
	AT1G53140	152.9	-0.486294	0.174881	-2.78072	0.0054239	0.0180117	Dynamin related protein 5A	Encodes DRP5A, a dynamin protein involved in cytokinesis in Arabidopsis.	Dynamin related protein 5A (DRP5A)
	AT1G53160	7.68313	4.86351	0.908464	5.35355	8.62457e-08	1.07715e-06	squamosa promoter binding protein-like 4	Encodes a member of the SPL (squamosa-promoter binding protein-like)gene family, a novel gene family encoding DNA binding proteins and putative transcription factors. Contains the SBP-box, which encodes the SBP-domain, required and sufficient for interaction with DNA. It is involved in regulation of flowering and vegetative phase change. Its temporal expression is regulated by the microRNA miR156…	squamosa promoter binding protein-like 4 (SPL4)
	AT1G53170	55.0226	1.50319	0.287241	5.23319	1.6661e-07	1.95677e-06	ethylene response factor 8	encodes a member of the ERF (ethylene response factor) subfamily B-1 of ERF/AP2 transcription factor family (ATERF-8). The protein contains one AP2 domain. There are 15 members in this subfamily including ATERF-3, ATERF-4, ATERF-7, and leafy petiole.	ethylene response factor 8 (ERF8)
	AT1G53180	438.434	-0.491918	0.173538	-2.83464	0.00458767	0.0156121			unknown protein
	AT1G53210	2832.9	-0.680167	0.142025	-4.78907	1.67553e-06	1.52705e-05	sodium/calcium exchanger family protein / calcium-binding EF hand family protein		sodium/calcium exchanger family protein / calcium-binding EF hand family protein
	AT1G53230	94.362	-0.972922	0.291533	-3.33726	0.000846076	0.00372876	TEOSINTE BRANCHED 1, cycloidea and PCF transcription factor 3	Encodes a member of a recently identified plant transcription factor family that includes Teosinte branched 1, Cycloidea 1, and proliferating cell nuclear antigen (PCNA) factors, PCF1 and 2. Regulated by miR319. Involved in heterchronic regulation of leaf differentiation.	TEOSINTE BRANCHED 1, cycloidea and PCF transcription factor 3 (TCP3)
	AT1G53250	78.517	-0.773573	0.221228	-3.49673	0.000471004	0.00224921			unknown protein
	AT1G53270	220.885	-0.849924	0.250982	-3.38639	0.000708178	0.00320285	ABC-2 type transporter family protein		ABC-2 type transporter family protein				N
	AT1G53310	3121.67	0.253506	0.0833446	3.04166	0.00235275	0.00887656	phosphoenolpyruvate carboxylase 1	Encodes one of four Arabidopsis phosphoenolpyruvate carboxylase proteins.	phosphoenolpyruvate carboxylase 1 (PPC1)
	AT1G53340	48.5392	-1.64963	0.290032	-5.68774	1.28728e-08	1.89482e-07	Cysteine/Histidine-rich C1 domain family protein		Cysteine/Histidine-rich C1 domain family protein
	AT1G53345	118.792	-0.433146	0.151985	-2.84992	0.00437304	0.0149964			unknown protein
	AT1G53380	787.092	0.502371	0.134285	3.74108	0.000183228	0.000994133	Plant protein of unknown function (DUF641)		Plant protein of unknown function (DUF641)
	AT1G53390	620.604	-0.652361	0.150568	-4.33268	1.47305e-05	0.000106407	P-loop containing nucleoside triphosphate hydrolases superfamily protein		P-loop containing nucleoside triphosphate hydrolases superfamily protein				N
	AT1G53430	1267.96	-1.02401	0.144887	-7.06763	1.57602e-12	4.41205e-11	Leucine-rich repeat transmembrane protein kinase		Leucine-rich repeat transmembrane protein kinase				RLP
	AT1G53440	1250.74	-0.855333	0.166942	-5.12352	2.99881e-07	3.32048e-06	Leucine-rich repeat transmembrane protein kinase		Leucine-rich repeat transmembrane protein kinase				RLP
	AT1G53480	1567.12	0.416568	0.116349	3.58035	0.000343139	0.00171848	mto 1 responding down 1	Encodes MRD1 (mto 1 responding down). Down-regulated in mto1-1 mutant that over-accumulates soluble methionine.	MTO 1 RESPONDING DOWN 1 (MRD1)
	AT1G53500	874.115	-0.367577	0.134031	-2.74249	0.00609759	0.019851	NAD-dependent epimerase/dehydratase family protein	encodes a putative NDP-L-rhamnose synthase, an enzyme required for the synthesis of the pectin rhamnogalacturonan I, the major component of Arabidopsis mucilage. Gene is involved in seed coat mucilage cell development. Mutant analyses suggest that MUM4 is required for complete mucilage synthesis, cytoplasmic rearrangement and seed coat development.	MUCILAGE-MODIFIED 4 (MUM4)
	AT1G53530	202.449	0.454204	0.139102	3.26526	0.00109365	0.00463979	Peptidase S24/S26A/S26B/S26C family protein		Peptidase S24/S26A/S26B/S26C family protein
	AT1G53540	15.5614	1.85823	0.538965	3.44777	0.000565237	0.00263127	HSP20-like chaperones superfamily protein		HSP20-like chaperones superfamily protein
	AT1G53560	382.053	-0.726859	0.249764	-2.91018	0.00361224	0.0128202	Ribosomal protein L18ae family		Ribosomal protein L18ae family
	AT1G53570	741.522	-0.489104	0.133741	-3.6571	0.000255086	0.001328	mitogen-activated protein kinase kinase kinase 3	MEK kinase (MAP3Ka)	mitogen-activated protein kinase kinase kinase 3 (MAP3KA)
	AT1G53580	2826.77	-0.730236	0.100949	-7.23371	4.69991e-13	1.42315e-11	glyoxalase II 3	Mononuclear Fe(II)-containing member of the b-lactamase fold superfamily. ETHE1 is homodimeric in solution, exhibits low-level esterase activity, and specifically binds a single Fe(II) atom in the active site.	glyoxalase II 3 (GLY3)
	AT1G53590	908.792	-0.303318	0.107142	-2.831	0.00464028	0.0157622	Calcium-dependent lipid-binding (CaLB domain) family protein		NTMC2T6.1
	AT1G53610	45.5586	-1.64122	0.558965	-2.93618	0.00332285	0.0119414			unknown protein
	AT1G53625	70.9299	-1.35436	0.46656	-2.90285	0.0036978	0.0130704			unknown protein
	AT1G53640	151.637	-1.2552	0.206084	-6.09072	1.12403e-09	2.01259e-08			unknown protein
	AT1G53650	325.24	0.375179	0.123889	3.02835	0.00245893	0.00922865	CTC-interacting domain 8	RNA-binding protein, putative, similar to RNA-binding protein GB:AAA86641 GI:1174153 from (Arabidopsis thaliana).Contains PAB2 domain which facilitates binding to PABC proteins.	CTC-interacting domain 8 (CID8)
	AT1G53670	343.09	0.380119	0.129481	2.93571	0.00332782	0.0119554	methionine sulfoxide reductase B 1		methionine sulfoxide reductase B 1 (MSRB1)
	AT1G53730	849.943	-0.6228	0.159146	-3.91339	9.10089e-05	0.000533586	STRUBBELIG-receptor family 6		STRUBBELIG-receptor family 6 (SRF6)				RLP
	AT1G53750	3638.92	0.278149	0.0822375	3.38227	0.000718905	0.00324542	regulatory particle triple-A 1A	26S proteasome AAA-ATPase subunit RPT1a (RPT1a) mRNA,	regulatory particle triple-A 1A (RPT1A)
	AT1G53780	1597.86	-0.445819	0.122035	-3.65321	0.000258986	0.00134547	peptidyl-prolyl cis-trans isomerases
	AT1G53790	199.557	-0.600228	0.13386	-4.48399	7.32591e-06	5.69492e-05	NA	NA	NA	NA	NA	NA	NA
	AT1G53840	795.667	-0.395695	0.121166	-3.26573	0.00109182	0.00463467	pectin methylesterase 1	encodes a pectin methylesterase	pectin methylesterase 1 (PME1)
	AT1G53850	1458.62	0.346324	0.112632	3.07484	0.00210619	0.0081001	20S proteasome alpha subunit E1	Encodes alpha5 subunit of 20s proteosome involved in protein degradation.	20S proteasome alpha subunit E1 (PAE1)
	AT1G53940	397.26	-2.59309	0.360112	-7.20078	5.98707e-13	1.78378e-11	GDSL-motif lipase 2	Encodes a lipase, has in vitro lipase activity with p-nitrophenyl acetate and p-nitrophenyl butyrate, gene expression induced by hormones, negatively regulates auxin signaling, involved in disease resistance	GDSL-motif lipase 2 (GLIP2)
	AT1G53950	32.9502	-1.9593	0.538038	-3.64157	0.000270984	0.00140061	Ubiquitin-like superfamily protein		Ubiquitin-like superfamily protein
	AT1G53970	6.44766	-3.34599	1.23768	-2.70345	0.00686239	0.0219533			unknown protein
	AT1G53990	125.102	-1.18978	0.259629	-4.58261	4.59199e-06	3.79219e-05	GDSL-motif lipase 3	Contains lipase signature motif and GDSL domain.	GDSL-motif lipase 3 (GLIP3)
	AT1G54000	3687.36	-1.70323	0.226648	-7.51487	5.69687e-14	1.97492e-12	GDSL-like Lipase/Acylhydrolase superfamily protein		GDSL-like Lipase/Acylhydrolase superfamily protein
	AT1G54030	1749.51	-0.698493	0.142392	-4.90541	9.32302e-07	9.04504e-06	GDSL-like Lipase/Acylhydrolase superfamily protein		MODIFIED VACUOLE PHENOTYPE 1 (MVP1)
	AT1G54050	108.639	0.888004	0.227932	3.89592	9.78263e-05	0.000569506	HSP20-like chaperones superfamily protein		HSP20-like chaperones superfamily protein
	AT1G54090	733.628	-0.343525	0.0847476	-4.05351	5.04551e-05	0.000318471	exocyst subunit exo70 family protein D2	A member of EXO70 gene family, putative exocyst subunits, conserved in land plants. Arabidopsis thaliana contains 23 putative EXO70 genes, which can be classified into eight clusters on the phylogenetic tree.	exocyst subunit exo70 family protein D2 (EXO70D2)
	AT1G54100	4142.92	-0.25772	0.0940316	-2.74078	0.00612926	0.0199288	aldehyde dehydrogenase 7B4	Aldehyde dehydrogenase	aldehyde dehydrogenase 7B4 (ALDH7B4)
	AT1G54130	923.486	0.252225	0.0987848	2.55328	0.0106715	0.0317138	RELA/SPOT homolog 3		RELA/SPOT homolog 3 (RSH3)
	AT1G54180	163.78	0.698403	0.165662	4.21584	2.48846e-05	0.00017041	BREVIS RADIX-like 3	Belongs to five-member BRX gene family. Arabidopsis BRX genes share high levels of similarity among each others, with several conserved domains. The most distinct is BRX domain - highly conserved in all BRX genes among distantly related species. This protein-protein interaction domain is required and sufficient for BRX activity.	BREVIS RADIX-like 3 (BRX-LIKE3)
	AT1G54220	348.307	-0.301834	0.125614	-2.40286	0.0162674	0.0449972	Dihydrolipoamide acetyltransferase, long form protein		Dihydrolipoamide acetyltransferase, long form protein
	AT1G54260	286.356	0.663125	0.174357	3.80325	0.000142809	0.000795586	winged-helix DNA-binding transcription factor family protein		winged-helix DNA-binding transcription factor family protein
	AT1G54280	13.115	1.41008	0.590518	2.38787	0.0169461	0.0465218	ATPase E1-E2 type family protein / haloacid dehalogenase-like hydrolase family protein		ATPase E1-E2 type family protein / haloacid dehalogenase-like hydrolase family protein
	AT1G54320	1896.99	-0.40078	0.0883131	-4.53817	5.67455e-06	4.57251e-05	LEM3 (ligand-effect modulator 3) family protein / CDC50 family protein		LEM3 (ligand-effect modulator 3) family protein / CDC50 family protein
	AT1G54410	41411.9	-0.655525	0.197849	-3.31326	0.000922155	0.00401398	dehydrin family protein		dehydrin family protein
	AT1G54460	1557.65	0.405089	0.114371	3.54188	0.000397287	0.00194801	TPX2 (targeting protein for Xklp2) protein family		TPX2 (targeting protein for Xklp2) protein family
	AT1G54470	35.3332	3.33952	0.635818	5.25232	1.50194e-07	1.78278e-06	RNI-like superfamily protein	Encodes a Cf-like gene in Arabidopsis that confers downy mildew resistance to several isolates of Peronospora parasitica.	resistance to Peronospora parasitica 27 (RPP27)
	AT1G54475	3.81631	5.08829	1.43527	3.54517	0.000392357	0.00192681	NA	NA	NA	NA	NA	NA	NA
	AT1G54540	429.051	-1.0428	0.254259	-4.10132	4.10805e-05	0.000266634	Late embryogenesis abundant (LEA) hydroxyproline-rich glycoprotein family		Late embryogenesis abundant (LEA) hydroxyproline-rich glycoprotein family
	AT1G54575	226.759	2.75192	0.270447	10.1755	2.55154e-24	3.19029e-22			unknown protein
	AT1G54650	188.344	0.434815	0.164202	2.64806	0.00809559	0.0251958	Methyltransferase family protein		Methyltransferase family protein
	AT1G54660	2200.8	-0.406989	0.151354	-2.68898	0.0071671	0.0227418			pseudogene, similar to vetispiradiene synthase, blastp match of 54 0dentity and 3.0e-79 P-value to GP|5360685|dbj|BAA82108.1||AB022719 vetispiradiene synthase {Solanum tuberosum}
	AT1G54690	1100.82	0.541806	0.125035	4.33324	1.46929e-05	0.000106171	gamma histone variant H2AX	Encodes HTA3, a histone H2A protein. H2AX is a meiosis-specific isoform of histone H2A. Upon DSB formation, rapid accumulation of phosphorylated H2AX (&#947
	AT1G54730	399.369	-0.686528	0.143398	-4.78757	1.68817e-06	1.53731e-05	Major facilitator superfamily protein		Major facilitator superfamily protein
	AT1G54740	559.04	-0.986688	0.163896	-6.0202	1.74207e-09	3.01255e-08	Protein of unknown function (DUF3049)		Protein of unknown function (DUF3049)
	AT1G54770	465.266	0.620416	0.168317	3.686	0.000227807	0.00120573	Fcf2 pre-rRNA processing protein		Fcf2 pre-rRNA processing protein
	AT1G54830	476.24	0.429097	0.12242	3.50512	0.000456398	0.00218772	nuclear factor Y, subunit C3		nuclear factor Y, subunit C3 (NF-YC3)
	AT1G55020	4375.94	-1.20645	0.207319	-5.81927	5.91046e-09	9.19882e-08	lipoxygenase 1	lipoxygenase, a defense gene conferring resistance Xanthomonas campestris	lipoxygenase 1 (LOX1)
	AT1G55110	191.579	0.976453	0.229705	4.25091	2.12908e-05	0.000148355	indeterminate(ID)-domain 7		indeterminate(ID)-domain 7 (IDD7)
	AT1G55120	233.298	-0.869453	0.260951	-3.33186	0.000862684	0.0037922	beta-fructofuranosidase 5	Encodes a protein with fructan exohydrolase (FEH) activity acting on levan-type fructans (6-FEH, levanase). The enzyme does not have invertase activity.	beta-fructofuranosidase 5 (FRUCT5)
	AT1G55150	720.576	0.311082	0.102571	3.03284	0.00242262	0.00910774	DEA(D/H)-box RNA helicase family protein		DEA(D/H)-box RNA helicase family protein
	AT1G55152	385.084	0.467503	0.129418	3.61236	0.000303422	0.00154318			unknown protein
	AT1G55160	476.962	-0.288856	0.101043	-2.85875	0.00425312	0.0146733			unknown protein
	AT1G55170	230.658	1.20844	0.131997	9.15502	5.43482e-20	4.39845e-18			unknown protein
	AT1G55260	35.0876	-7.19487	1.2928	-5.56535	2.61623e-08	3.62107e-07	Bifunctional inhibitor/lipid-transfer protein/seed storage 2S albumin superfamily protein		Bifunctional inhibitor/lipid-transfer protein/seed storage 2S albumin superfamily protein
	AT1G55265	126.145	-0.710727	0.216605	-3.28122	0.0010336	0.00441956	Protein of unknown function, DUF538		Protein of unknown function, DUF538
	AT1G55330	1173.57	-0.700078	0.246217	-2.84333	0.00446445	0.0152722	arabinogalactan protein 21	Encodes a putative arabinogalactan-protein (AGP21).	arabinogalactan protein 21 (AGP21)
	AT1G55340	664.208	0.5079	0.138049	3.67913	0.00023403	0.00123426	Protein of unknown function (DUF1639)		Protein of unknown function (DUF1639)
	AT1G55350	1117.89	-0.434847	0.176179	-2.46821	0.0135791	0.0386218	calpain-type cysteine protease family	Similar to maize DEK1, a gene encoding a membrane protein of the calpain gene superfamily required for aleurone cell development in the endosperm of maize grains. A key component of the embryonic L1 cell-layer specification pathway.	DEFECTIVE KERNEL 1 (DEK1)
	AT1G55380	40.8796	-1.56741	0.355447	-4.40969	1.03517e-05	7.77026e-05	Cysteine/Histidine-rich C1 domain family protein		Cysteine/Histidine-rich C1 domain family protein
	AT1G55420	110.298	-0.780854	0.213288	-3.66103	0.000251208	0.00131057	Cysteine/Histidine-rich C1 domain family protein		embryo sac development arrest 11 (EDA11)
	AT1G55450	617.202	-1.75092	0.214706	-8.15495	3.49315e-16	1.68276e-14	S-adenosyl-L-methionine-dependent methyltransferases superfamily protein		S-adenosyl-L-methionine-dependent methyltransferases superfamily protein
	AT1G55480	236.086	0.968355	0.193416	5.0066	5.53987e-07	5.72682e-06	protein containing PDZ domain, a K-box domain, and a TPR region	Encodes a member of a novel plant protein family containing a PDZ, a K-box, and a TPR motif. mRNA but not protein levels decrease after wounding. ZKT is phosphorylated at Thr and Ser residues after wounding.	protein containing PDZ domain, a K-box domain, and a TPR region (ZKT)
	AT1G55510	574.018	-0.603032	0.134718	-4.47626	7.59605e-06	5.88385e-05	branched-chain alpha-keto acid decarboxylase E1 beta subunit	branched-chain alpha-keto acid decarboxylase E1 beta	branched-chain alpha-keto acid decarboxylase E1 beta subunit (BCDH BETA1)
	AT1G55520	522.481	0.501885	0.1191	4.21398	2.5091e-05	0.000171665	TATA binding protein 2	TATA-box binding protein. Required for basal transcription. Acts facilitating the recruitment of TFIID to the promoter, which together with the RNA polymerase form the preinitiation complex.	TATA binding protein 2 (TBP2)
	AT1G55580	36.3565	-1.51864	0.374544	-4.05463	5.02146e-05	0.000317223	GRAS family transcription factor	Encodes a member of the GRAS family of putative transcriptional regulators. It is involved in the initiation of axillary meristems during both the vegetative and reproductive growth phases and functions upstream of REV and AXR1 in the regulation of shoot branching.	Lateral Suppressor (LAS)
	AT1G55675	336.969	0.520223	0.171323	3.03651	0.00239337	0.00901149			unknown protein
	AT1G55730	336.312	-0.33658	0.11609	-2.8993	0.00374001	0.0131935	cation exchanger 5	member of Low affinity calcium antiporter CAX2 family	cation exchanger 5 (CAX5)
	AT1G55740	1140.82	1.15164	0.135144	8.52159	1.57379e-17	8.95813e-16	seed imbibition 1		seed imbibition 1 (SIP1)
	AT1G55775	24.6962	-0.982803	0.376739	-2.60871	0.00908841	0.0277393	NA	NA	NA	NA	NA	NA	NA
	AT1G55840	1327.82	0.328838	0.0932284	3.52724	0.000419924	0.00203746	Sec14p-like phosphatidylinositol transfer family protein		Sec14p-like phosphatidylinositol transfer family protein
	AT1G55850	1922.12	-1.24834	0.17569	-7.10536	1.20009e-12	3.43747e-11	cellulose synthase like E1	encodes a protein similar to cellulose synthase	cellulose synthase like E1 (CSLE1)
	AT1G55910	133.196	-0.659553	0.145209	-4.54208	5.57006e-06	4.49972e-05	zinc transporter 11 precursor	member of Putative zinc transporter ZIP2 - like family	zinc transporter 11 precursor (ZIP11)
	AT1G55915	100.658	-0.643187	0.182233	-3.52947	0.000416391	0.00202164	zinc ion binding		zinc ion binding
	AT1G55920	1624.59	-1.21579	0.108505	-11.2049	3.85829e-29	7.33932e-27	serine acetyltransferase 2
	AT1G55940	213.059	-1.14813	0.236045	-4.86403	1.15017e-06	1.08883e-05	cytochrome P450, family 708, subfamily A, polypeptide 1	member of CYP708A	cytochrome P450, family 708, subfamily A, polypeptide 1 (CYP708A1)
	AT1G56010	1781.61	-0.9805	0.097663	-10.0396	1.0206e-23	1.1955e-21	NAC domain containing protein 1	Encodes a transcription factor involved in shoot apical meristem formation and auxin-mediated lateral root formation. The gene is thought not to be involved in stress responses (NaCl, auxins, ethylene). NAC1 (NAC1)	NAC domain containing protein 1 (NAC1)
	AT1G56020	122.48	0.758249	0.24176	3.13637	0.00171054	0.00681156			unknown protein
	AT1G56050	156.361	-0.427492	0.146808	-2.91192	0.00359213	0.0127608	GTP-binding protein-related		GTP-binding protein-related
	AT1G56070	17657.3	0.231886	0.0898512	2.58078	0.00985767	0.0297038	Ribosomal protein S5/Elongation factor G/III/V family protein	encodes a translation elongation factor 2-like protein that is involved in cold-induced translation. Mutations in this gene specifically blocks low temperature-induced transcription of cold-responsive genes but induces the expression of CBF genes and mutants carrying the recessive mutations fail to acclimate to cold and is freezing sensitive.	LOW EXPRESSION OF OSMOTICALLY RESPONSIVE GENES 1 (LOS1)
	AT1G56080	252.951	0.42082	0.142186	2.95964	0.00308002	0.0111972			unknown protein
	AT1G56140	1097.18	-0.931563	0.105827	-8.80272	1.33543e-18	8.66511e-17	Leucine-rich repeat transmembrane protein kinase		Leucine-rich repeat transmembrane protein kinase				RLP
	AT1G56145	1199.79	-0.515077	0.105763	-4.87012	1.11531e-06	1.05897e-05	Leucine-rich repeat transmembrane protein kinase		Leucine-rich repeat transmembrane protein kinase				RLP
	AT1G56165	45.3559	0.746692	0.251389	2.97027	0.00297539	0.0108808	other RNA	Potential natural antisense gene, locus overlaps with AT1G56160
	AT1G56170	156.961	1.51788	0.291531	5.20658	1.92357e-07	2.22279e-06	nuclear factor Y, subunit C2	Encodes a protein with similarity to a subunit of the CCAAT promoter motif binding complex of yeast.One of two members of this class (HAP5B) and expressed in vegetative and reproductive tissues	nuclear factor Y, subunit C2 (NF-YC2)
	AT1G56180	347.172	0.518091	0.126683	4.08966	4.32001e-05	0.000278685			unknown protein
	AT1G56190	1150.38	-0.470583	0.0798639	-5.89232	3.80818e-09	6.15951e-08	Phosphoglycerate kinase family protein		Phosphoglycerate kinase family protein
	AT1G56210	305.847	1.52658	0.175049	8.7209	2.76005e-18	1.73036e-16	Heavy metal transport/detoxification superfamily protein		Heavy metal transport/detoxification superfamily protein
	AT1G56220	5604.49	-0.922765	0.163515	-5.64329	1.66828e-08	2.40475e-07	Dormancy/auxin associated family protein		Dormancy/auxin associated family protein
	AT1G56240	17.8323	-1.42628	0.513968	-2.77503	0.0055196	0.0182668	phloem protein 2-B13		phloem protein 2-B13 (PP2-B13)
	AT1G56250	16.0345	-1.77285	0.547839	-3.23608	0.00121183	0.00508686	phloem protein 2-B14		phloem protein 2-B14 (PP2-B14)
	AT1G56280	39131.4	0.478861	0.118672	4.03517	5.45636e-05	0.000341594	drought-induced 19	Encodes a gene whose transcript level in root and leaves increases to progressive drought stress. The increase in transcript level is independent from abscisic acid level. Sequence is not similar to any protein of known function. It appears to be a member of plant-specific gene family. It's phosphorylated by AtCPK11 in a Ca(2+)-dependent manner at Thr105 and Ser107 within the AtDi19 bipartite nuc…	drought-induced 19 (DI19)
	AT1G56320	445.007	-0.743178	0.299729	-2.4795	0.0131565	0.0376407			BEST Arabidopsis thaliana protein match is: Glycine-rich protein family (TAIR:AT5G49350.2)
	AT1G56330	2006.38	-0.205432	0.086453	-2.37622	0.0174908	0.0477346	secretion-associated RAS 1B	Encodes a small GTP-binding protein implicated in ER to cis-Golgi transport of other proteins. A member of ARF-like GTPase family. A thaliana has 21 members, in two subfamilies, ARF and ARF-like (ARL) GTPases. The protein is found associated to the ER and free in the cytosol.	secretion-associated RAS 1B (SAR1B)
	AT1G56340	4976.74	-0.382762	0.110402	-3.46698	0.000526345	0.00247765	calreticulin 1a	Encodes one of three Arabidopsis calreticulins. In CRT-deficient mouse fibroblasts, this protein restores ER Ca2+ levels.	calreticulin 1a (CRT1a)
	AT1G56420	168.657	0.820269	0.160733	5.1033	3.33783e-07	3.63794e-06			unknown protein
	AT1G56423	156.774	-0.756626	0.146278	-5.17252	2.30952e-07	2.61888e-06			unknown protein
	AT1G56430	322.504	-1.45155	0.334752	-4.33621	1.44961e-05	0.00010485	nicotianamine synthase 4	Encodes a protein with nicotianamine synthase activity.	nicotianamine synthase 4 (NAS4)
	AT1G56440	518.894	0.595311	0.154097	3.86323	0.000111897	0.000640695	Tetratricopeptide repeat (TPR)-like superfamily protein		Tetratricopeptide repeat (TPR)-like superfamily protein
	AT1G56450	1890.51	0.244569	0.0882559	2.77113	0.00558617	0.0184487	20S proteasome beta subunit G1	20S proteasome beta subunit PBG1 (PBG1) mRNA, complete cds	20S proteasome beta subunit G1 (PBG1)
	AT1G56540	18.1643	-1.6741	0.529136	-3.16384	0.00155703	0.00631093	Disease resistance protein (TIR-NBS-LRR class) family		Disease resistance protein (TIR-NBS-LRR class) family				TNL
	AT1G56550	440.147	-1.08584	0.130127	-8.34446	7.15406e-17	3.72011e-15	RhamnoGalacturonan speci&#64257
	AT1G56580	1414.72	-0.614351	0.136625	-4.49663	6.90375e-06	5.4083e-05	Protein of unknown function, DUF538	Encodes SMALLER WITH VARIABLE BRANCHES (SVB), a protein with a conserved domain of unknown function (DUF538). The trichomes of the SVB mutants are smaller and exhibit branches of variable length and number.	SMALLER WITH VARIABLE BRANCHES (SVB)
	AT1G56660	309.538	-1.14866	0.236789	-4.85097	1.22858e-06	1.15861e-05			unknown protein
	AT1G56680	35.428	-3.14923	0.634758	-4.9613	7.00225e-07	7.02625e-06	Chitinase family protein		Chitinase family protein
	AT1G56720	267.99	-1.15762	0.134048	-8.63588	5.82763e-18	3.48912e-16	Protein kinase superfamily protein		Protein kinase superfamily protein
	AT1G57540	183.024	0.353481	0.139715	2.53001	0.0114058	0.0334317			unknown protein
	AT1G57680	1410.1	-0.353468	0.1298	-2.72319	0.00646555	0.0208698			FUNCTIONS IN: molecular_function unknown
	AT1G57720	6353.17	0.370778	0.0943175	3.93117	8.45347e-05	0.000500107	Translation elongation factor EF1B, gamma chain		Translation elongation factor EF1B, gamma chain
	AT1G57980	89.0613	-0.517801	0.191805	-2.69962	0.00694196	0.022122	Nucleotide-sugar transporter family protein		Nucleotide-sugar transporter family protein
	AT1G57990	274.332	-1.53042	0.183753	-8.32867	8.17554e-17	4.21191e-15	purine permease 18	Member of a family of proteins related to PUP1, a purine transporter. May be involved in the transport of purine and purine derivatives such as cytokinins, across the plasma membrane.	purine permease 18 (PUP18)
	AT1G58030	1759.81	-0.391861	0.115313	-3.39823	0.000678232	0.00308182	cationic amino acid transporter 2	Encodes a member of the cationic amino acid transporter (CAT) subfamily of amino acid polyamine choline transporters. Localized to the tonoplast.	cationic amino acid transporter 2 (CAT2)
	AT1G58080	1380.15	-0.405349	0.118026	-3.43441	0.000593842	0.00274601	ATP phosphoribosyl transferase 1	ATP phosphoribosyl transferase, catalyses first step of histidine biosynthesis	ATP phosphoribosyl transferase 1 (ATP-PRT1)
	AT1G58120	24.5856	-1.4847	0.623043	-2.38298	0.0171731	0.0470464			BEST Arabidopsis thaliana protein match is: methyltransferases (TAIR:AT5G01710.1)
	AT1G58130	90.4891	-1.39176	0.300208	-4.63597	3.55273e-06	3.01218e-05			pseudogene, putative heat shock transcription factor HSF30
	AT1G58180	508.532	-0.508364	0.117452	-4.32829	1.50275e-05	0.000108272	beta carbonic anhydrase 6		beta carbonic anhydrase 6 (BCA6)
	AT1G58190	263.716	-1.14513	0.190107	-6.02363	1.70548e-09	2.95847e-08	receptor like protein 9		receptor like protein 9 (RLP9)
	AT1G58270	1377.5	-0.972148	0.163856	-5.93295	2.97531e-09	4.8942e-08	TRAF-like family protein	ZW9 mRNA, complete cds	ZW9
	AT1G58290	2208.23	0.333185	0.110774	3.00778	0.00263161	0.00978762	Glutamyl-tRNA reductase family protein	Encodes a protein with glutamyl-tRNA reductase (GluTR) activity, catalyzing the NADPH-dependent reduction of Glu-tRNA(Glu) to glutamate 1-semialdehyde (GSA) with the release of free tRNA(Glu). It is involved in the early steps of chlorophyll biosynthesis.	HEMA1
	AT1G58320	181.183	-1.8018	0.382481	-4.71081	2.46734e-06	2.17048e-05	PLAC8 family protein		PLAC8 family protein
	AT1G58360	201.012	1.52231	0.210184	7.24275	4.39678e-13	1.33499e-11	amino acid permease 1	Encodes AAP1 (amino acid permease 1), a neutral amino acid transporter expressed in seeds. Functions in amino acid uptake into embryos.	amino acid permease 1 (AAP1)
	AT1G58370	418.785	-0.878633	0.29827	-2.94577	0.00322155	0.0116243	glycosyl hydrolase family 10 protein / carbohydrate-binding domain-containing protein	Encodes a protein with xylanase activity.	RXF12
	AT1G58400	435.415	-0.553573	0.136504	-4.05536	5.00579e-05	0.000316413	Disease resistance protein (CC-NBS-LRR class) family		Disease resistance protein (CC-NBS-LRR class) family				CNL
	AT1G58602	60.7296	-2.13697	0.476755	-4.48232	7.38346e-06	5.73165e-05	LRR and NB-ARC domains-containing disease resistance protein		LRR and NB-ARC domains-containing disease resistance protein				CNL
	AT1G59510	49.2455	0.630871	0.242975	2.59645	0.00941925	0.0285801	Carbohydrate-binding protein	Encodes CF9.	CF9
	AT1G59520	439.499	0.377791	0.104976	3.59883	0.000319658	0.00161652	CW7	Encodes CW7.	CW7
	AT1G59530	2.5666	3.0742	1.15284	2.66664	0.00766132	0.024063	basic leucine-zipper 4		basic leucine-zipper 4 (bZIP4)
	AT1G59560	202.774	0.535745	0.15712	3.40979	0.000650131	0.00296741	E3 Ubiquitin ligase family protein		ZCF61
	AT1G59580	1100.41	-0.390533	0.0931097	-4.19433	2.73682e-05	0.000185873	mitogen-activated protein kinase homolog 2	encodes a mitogen-activated kinase involved in innate immunity	mitogen-activated protein kinase homolog 2 (MPK2)
	AT1G59590	425.389	-1.6262	0.24723	-6.57769	4.77814e-11	1.06236e-09	NA	NA	NA	NA	NA	NA	NA
	AT1G59640	58.5224	0.739127	0.2595	2.84828	0.00439567	0.0150647	BIG PETAL P	A basic helix-loop-helix encoding gene (BIGPETAL, BPE) involved in the control of petal size. BPE is expressed via two mRNAs derived from an alternative splicing event. The BPEub (AT1G59640.1)transcript is expressed ubiquitously, whereas the BPEp (AT1G59640.2) transcript is preferentially expressed in petals. Plants that lack the petal-expressed variant BPEp have larger petals as a result of incr…	BIG PETAL UB (BPEub)
	AT1G59660	227.541	0.489776	0.170904	2.8658	0.00415957	0.0144221	Nucleoporin autopeptidase		Nucleoporin autopeptidase
	AT1G59700	82.6772	0.767858	0.286147	2.68343	0.00728705	0.0230829	glutathione S-transferase TAU 16	Encodes glutathione transferase belonging to the tau class of GSTs. Naming convention according to Wagner et al. (2002).	glutathione S-transferase TAU 16 (GSTU16)
	AT1G59710	420.947	-0.676691	0.101742	-6.65103	2.91051e-11	6.70562e-10	Protein of unknown function (DUF569)		FUNCTIONS IN: molecular_function unknown
	AT1G59730	148.477	1.95123	0.383564	5.0871	3.63575e-07	3.93567e-06	thioredoxin H-type 7		thioredoxin H-type 7 (TH7)
	AT1G59780	154.615	-1.3796	0.171119	-8.06223	7.49154e-16	3.39576e-14	NB-ARC domain-containing disease resistance protein		NB-ARC domain-containing disease resistance protein				CNL
	AT1G59840	107.865	0.458389	0.191743	2.39064	0.016819	0.0462243	cofactor assembly of complex C		cofactor assembly of complex C (CCB4)
	AT1G59870	10751.7	-1.97872	0.227647	-8.69206	3.55942e-18	2.20664e-16	ABC-2 and Plant PDR ABC-type transporter family protein	ATP binding cassette transporter. Localized to the plasma membrane in uninfected cells. In infected leaves, the protein concentrated at infection sites. Contributes to nonhost resistance to inappropriate pathogens that enter by direct penetration in a salicylic acid__dependent manner. Required for mlo resistance. Has Cd transporter activity (Cd2+ extrusion pump) and contributes to heavy metal res…	PENETRATION 3 (PEN3)				N
	AT1G59910	361.67	-0.466714	0.120928	-3.85942	0.000113654	0.000649254	Actin-binding FH2 (formin homology 2) family protein		Actin-binding FH2 (formin homology 2) family protein
	AT1G59940	24.1054	1.62226	0.47222	3.43539	0.000591703	0.00273783	response regulator 3	Type A response regulator highly similar to bacterial two-component response regulators. Rapidly induced by cytokinin. Involved in red-light signaling. Acts redundantly with ARR3 in the control of circadian period in a cytokinin-independent manner.	response regulator 3 (ARR3)
	AT1G59960	2746.27	-0.325898	0.134897	-2.4159	0.0156965	0.043695	NAD(P)-linked oxidoreductase superfamily protein		NAD(P)-linked oxidoreductase superfamily protein
	AT1G59980	202.119	0.557034	0.170999	3.25753	0.00112386	0.00475705	ARG1-like 2		ARG1-like 2 (ARL2)
	AT1G60000	471.688	0.492516	0.105833	4.65371	3.26015e-06	2.79176e-05	RNA-binding (RRM/RBD/RNP motifs) family protein		RNA-binding (RRM/RBD/RNP motifs) family protein
	AT1G60010	309.256	1.86902	0.3767	4.96156	6.99304e-07	7.02017e-06			unknown protein
	AT1G60060	28.5554	8.89157	1.24831	7.12286	1.05707e-12	3.05137e-11	Serine/threonine-protein kinase WNK (With No Lysine)-related		Serine/threonine-protein kinase WNK (With No Lysine)-related
	AT1G60070	1166.68	-0.219932	0.0859134	-2.55993	0.0104693	0.0312155	Adaptor protein complex AP-1, gamma subunit		Adaptor protein complex AP-1, gamma subunit
	AT1G60095	108.108	-1.54639	0.350977	-4.40596	1.05316e-05	7.88138e-05	Mannose-binding lectin superfamily protein		Mannose-binding lectin superfamily protein
	AT1G60140	2996.01	-0.474781	0.134296	-3.53532	0.000407275	0.00198886	trehalose phosphate synthase	Encodes an enzyme putatively involved in trehalose biosynthesis. The protein has a trehalose synthase (TPS)-like domain that may or may not be active as well as a trehalose phosphatase (TPP)-like domain.	trehalose phosphate synthase (TPS10)
	AT1G60390	992.351	-0.742015	0.101685	-7.2972	2.93821e-13	9.12034e-12	polygalacturonase 1		polygalacturonase 1 (PG1)
	AT1G60420	2077.38	0.321251	0.0862429	3.72495	0.000195351	0.00105144	DC1 domain-containing protein	Reduce transmission through pollen.	DC1 domain-containing protein
	AT1G60470	76.1894	1.20383	0.260576	4.61989	3.8394e-06	3.23673e-05	galactinol synthase 4		galactinol synthase 4 (GolS4)
	AT1G60550	452.58	0.616236	0.138633	4.44509	8.78554e-06	6.71006e-05	enoyl-CoA hydratase/isomerase D		enoyl-CoA hydratase/isomerase D (ECHID)
	AT1G60680	1504.1	-1.04346	0.295456	-3.53171	0.000412887	0.00200901	NAD(P)-linked oxidoreductase superfamily protein		NAD(P)-linked oxidoreductase superfamily protein
	AT1G60730	1870.64	-1.87937	0.121527	-15.4646	6.0141e-54	7.04472e-51	NAD(P)-linked oxidoreductase superfamily protein		NAD(P)-linked oxidoreductase superfamily protein
	AT1G60740	730.127	-0.910403	0.180721	-5.03762	4.71355e-07	4.96004e-06	Thioredoxin superfamily protein		Thioredoxin superfamily protein
	AT1G60810	884.852	-0.612787	0.154427	-3.96812	7.24406e-05	0.000437158	ATP-citrate lyase A-2	One of the three genes encoding subunit A of the trimeric enzyme ATP Citrate lyase	ATP-citrate lyase A-2 (ACLA-2)
	AT1G60870	1212.47	0.697509	0.121162	5.75684	8.57034e-09	1.30555e-07	maternal effect embryo arrest 9		maternal effect embryo arrest 9 (MEE9)
	AT1G60890	439.703	-0.41252	0.15352	-2.68707	0.00720818	0.0228624	Phosphatidylinositol-4-phosphate 5-kinase family protein		Phosphatidylinositol-4-phosphate 5-kinase family protein
	AT1G60960	1492.43	0.701301	0.167414	4.18901	2.80172e-05	0.000189818	iron regulated transporter 3	Encodes a plasma membrane localized zinc/iron transporter.	iron regulated transporter 3 (IRT3)
	AT1G61050	220.762	-1.02144	0.181294	-5.63413	1.75942e-08	2.5198e-07	alpha 1,4-glycosyltransferase family protein		alpha 1,4-glycosyltransferase family protein
	AT1G61100	685.611	-0.447195	0.135236	-3.30678	0.000943751	0.00409756	disease resistance protein (TIR class), putative		disease resistance protein (TIR class), putative
	AT1G61140	584.528	0.487939	0.0973853	5.0104	5.43178e-07	5.62016e-06	SNF2 domain-containing protein / helicase domain-containing protein / zinc finger protein-related		embryo sac development arrest 16 (EDA16)
	AT1G61150	977.471	0.44819	0.1112	4.0305	5.56576e-05	0.000347856	LisH and RanBPM domains containing protein		LisH and RanBPM domains containing protein
	AT1G61180	290.965	-1.03419	0.200818	-5.1499	2.60625e-07	2.92657e-06	LRR and NB-ARC domains-containing disease resistance protein		LRR and NB-ARC domains-containing disease resistance protein				CNL
	AT1G61190	59.0882	-0.646002	0.269348	-2.39839	0.0164674	0.0454714	LRR and NB-ARC domains-containing disease resistance protein		LRR and NB-ARC domains-containing disease resistance protein				CNL
	AT1G61240	282.856	0.539365	0.193938	2.78112	0.00541713	0.0179946	Protein of unknown function (DUF707)		Protein of unknown function (DUF707)
	AT1G61250	1283	-0.423336	0.109136	-3.87899	0.000104892	0.000605101	secretory carrier 3	Encodes a putative secretory carrier membrane protein (SC3).	secretory carrier 3 (SC3)
	AT1G61280	47.9262	0.907567	0.362829	2.50136	0.0123716	0.0357263	Phosphatidylinositol N-acetylglucosaminyltransferase, GPI19/PIG-P subunit		Phosphatidylinositol N-acetylglucosaminyltransferase, GPI19/PIG-P subunit
	AT1G61360	567.943	-0.831199	0.137789	-6.03239	1.61557e-09	2.82009e-08	S-locus lectin protein kinase family protein		S-locus lectin protein kinase family protein
	AT1G61370	232.187	-0.927383	0.148499	-6.24505	4.23672e-10	8.01807e-09	S-locus lectin protein kinase family protein		S-locus lectin protein kinase family protein
	AT1G61480	71.3376	-1.85425	0.342894	-5.40767	6.38508e-08	8.12036e-07	S-locus lectin protein kinase family protein		S-locus lectin protein kinase family protein
	AT1G61560	238.932	-1.46272	0.218194	-6.70374	2.03146e-11	4.82006e-10	Seven transmembrane MLO family protein	A member of a large family of seven-transmembrane domain proteins specific to plants, homologs of the barley mildew resistance locus o (MLO) protein. The Arabidopsis genome contains 15 genes encoding MLO proteins, with localization in plasma membrane. Phylogenetic analysis revealed four clades of closely-related AtMLO genes. ATMLO6 belongs to the clade IV, with AtMLO2, AtMLO3 and AtMLO12. The gen…	MILDEW RESISTANCE LOCUS O 6 (MLO6)				Mlo-like
	AT1G61590	1354.71	-0.821611	0.157031	-5.23216	1.67544e-07	1.9667e-06	Protein kinase superfamily protein		Protein kinase superfamily protein
	AT1G61600	340.236	0.396142	0.140733	2.81484	0.00488011	0.0164215	Protein of unknown function (DUF1262)		Protein of unknown function (DUF1262)
	AT1G61620	985.771	0.202093	0.0786326	2.57009	0.0101672	0.0304634	phosphoinositide binding		phosphoinositide binding
	AT1G61660	1187.57	-0.214578	0.077925	-2.75364	0.00589361	0.0192781	basic helix-loop-helix (bHLH) DNA-binding superfamily protein		basic helix-loop-helix (bHLH) DNA-binding superfamily protein
	AT1G61667	720.74	-0.58137	0.151757	-3.83093	0.00012766	0.000719475	Protein of unknown function, DUF538		Protein of unknown function, DUF538
	AT1G61730	1117.95	0.571315	0.135641	4.21198	2.53142e-05	0.000173111	DNA-binding storekeeper protein-related transcriptional regulator		DNA-binding storekeeper protein-related transcriptional regulator
	AT1G61740	1563.22	-1.67835	0.195872	-8.5686	1.0475e-17	6.0397e-16	Sulfite exporter TauE/SafE family protein		Sulfite exporter TauE/SafE family protein
	AT1G61750	43.29	-1.71701	0.52759	-3.25444	0.00113618	0.00480354	Receptor-like protein kinase-related family protein		Receptor-like protein kinase-related family protein
	AT1G61770	628.811	-0.560962	0.128178	-4.37642	1.20644e-05	8.8968e-05	Chaperone DnaJ-domain superfamily protein	J domain protein.	Chaperone DnaJ-domain superfamily protein
	AT1G61790	1442.12	-0.504381	0.112748	-4.47353	7.69371e-06	5.94966e-05	Oligosaccharyltransferase complex/magnesium transporter family protein		Oligosaccharyltransferase complex/magnesium transporter family protein
	AT1G61795	171.661	-1.20479	0.242821	-4.96162	6.99077e-07	7.02017e-06	PAK-box/P21-Rho-binding family protein		PAK-box/P21-Rho-binding family protein
	AT1G61830	32.2904	1.12958	0.410739	2.75011	0.00595754	0.0194701			pseudogene, CHP-rich zinc finger protein, putative, similar to putative CHP-rich zinc finger protein GI:9293934 from (Arabidopsis thaliana)
	AT1G61840	42.8904	-1.66141	0.422464	-3.93268	8.40049e-05	0.00049737	Cysteine/Histidine-rich C1 domain family protein		Cysteine/Histidine-rich C1 domain family protein
	AT1G61850	683.543	-0.382576	0.146764	-2.60675	0.00914067	0.027864	phospholipases
	AT1G61870	689.993	0.393502	0.0994745	3.95581	7.62747e-05	0.000457196	pentatricopeptide repeat 336		pentatricopeptide repeat 336 (PPR336)
	AT1G61890	499.536	-1.55674	0.199217	-7.81433	5.52579e-15	2.22793e-13	MATE efflux family protein		MATE efflux family protein
	AT1G61950	2.64522	-4.105	1.59378	-2.57565	0.0100053	0.0300591	calcium-dependent protein kinase 19	member of Calcium Dependent Protein Kinase	calcium-dependent protein kinase 19 (CPK19)
	AT1G61970	143.024	0.427208	0.142782	2.99202	0.00277134	0.0102355	Mitochondrial transcription termination factor family protein		Mitochondrial transcription termination factor family protein
	AT1G62040	1014.45	1.05345	0.116904	9.01122	2.03776e-19	1.51175e-17	Ubiquitin-like superfamily protein		autophagy 8c (ATG8C)
	AT1G62150	90.8885	0.494293	0.163676	3.01994	0.00252823	0.00945369	Mitochondrial transcription termination factor family protein		Mitochondrial transcription termination factor family protein
	AT1G62180	2178.57	0.709177	0.153578	4.61771	3.88005e-06	3.26633e-05	5'adenylylphosphosulfate reductase 2	encodes a adenosine 5'-phosphosulfate reductase, involved in sulfate assimilation. Is a major effect locus for natural variation of shoot sulfate content in Arabidopsis.	5'adenylylphosphosulfate reductase 2 (APR2)
	AT1G62200	783.481	-0.461758	0.0873197	-5.28814	1.23567e-07	1.49381e-06	Major facilitator superfamily protein		Major facilitator superfamily protein
	AT1G62262	35.6922	-1.24183	0.484535	-2.56293	0.0103792	0.0309984	SLAC1 homologue 4	Predicted to encode a protein with similarity to the SLAC1 protein involved in ion homeostasis in guard cells.	SLAC1 homologue 4 (SLAH4)
	AT1G62280	30.2974	-4.26341	1.11476	-3.82452	0.000131028	0.000736218	SLAC1 homologue 1	Encodes a protein with ten predicted transmembrane helices. The SLAH1 protein has similarity to the SLAC1 protein involved in ion homeostasis in guard cells. Although it is not expressed in guard cells, it can complement a slac1-2 mutant suggesting that it performs a similar function. SLAH1:GFP localizes to the plasma membrane.	SLAC1 homologue 1 (SLAH1)
	AT1G62300	348.796	-0.756289	0.155436	-4.8656	1.14107e-06	1.08113e-05	WRKY family transcription factor	Encodes a transcription factor WRKY6. Regulates Phosphate1 (Pho1) expression in response to low phosphate (Pi) stress.	WRKY6
	AT1G62320	68.3775	-1.03715	0.300658	-3.44959	0.000561439	0.00261629	ERD (early-responsive to dehydration stress) family protein		ERD (early-responsive to dehydration stress) family protein
	AT1G62360	67.0451	10.0212	1.21418	8.2535	1.53826e-16	7.74557e-15	KNOX/ELK homeobox transcription factor	Class I knotted-like homeodomain protein that is required for shoot apical meristem (SAM) formation during embryogenesis and for SAM function throughout the lifetime of the plant. Functions by preventing incorporation of cells in the meristem center into differentiating organ primordia.	SHOOT MERISTEMLESS (STM)
	AT1G62380	12317.7	1.62861	0.270453	6.02178	1.72505e-09	2.98544e-08	ACC oxidase 2	Encodes a protein similar to 1-aminocyclopropane-1-carboxylic oxidase (ACC oxidase). Expression of the AtACO2 transcripts is affected by ethylene.	ACC oxidase 2 (ACO2)
	AT1G62420	29.63	1.48428	0.342752	4.3305	1.48774e-05	0.000107399	Protein of unknown function (DUF506)		Protein of unknown function (DUF506)
	AT1G62422	374.885	0.485696	0.197478	2.45949	0.0139133	0.0393963			unknown protein
	AT1G62520	98.4429	0.858871	0.215649	3.98273	6.81272e-05	0.000414273			unknown protein
	AT1G62540	281.824	-0.788235	0.316138	-2.49333	0.0126552	0.036427	flavin-monooxygenase glucosinolate S-oxygenase 2	belongs to the flavin-monooxygenase (FMO) family, encodes a glucosinolate S-oxygenase that catalyzes the conversion of methylthioalkyl glucosinolates to methylsulfinylalkyl glucosinolates	flavin-monooxygenase glucosinolate S-oxygenase 2 (FMO GS-OX2)
	AT1G62560	589.721	1.1945	0.271389	4.40142	1.07542e-05	8.03445e-05	flavin-monooxygenase glucosinolate S-oxygenase 3	belongs to the flavin-monooxygenase (FMO) family, encodes a glucosinolate S-oxygenase that catalyzes the conversion of methylthioalkyl glucosinolates to methylsulfinylalkyl glucosinolates	flavin-monooxygenase glucosinolate S-oxygenase 3 (FMO GS-OX3)
	AT1G62640	560	-0.389304	0.115417	-3.37303	0.000743457	0.00333728	3-ketoacyl-acyl carrier protein synthase III	3-ketoacyl-acyl carrier protein synthase III (KAS III)	3-ketoacyl-acyl carrier protein synthase III (KAS III)
	AT1G62660	3746.14	-1.12777	0.183073	-6.16023	7.26381e-10	1.33749e-08	Glycosyl hydrolases family 32 protein		Glycosyl hydrolases family 32 protein
	AT1G62710	928.706	0.528229	0.20546	2.57095	0.010142	0.030404	beta vacuolar processing enzyme	Encodes a vacuolar processing enzyme belonging to a novel group of cysteine proteases that is expressed specifically in seeds and is essential for the proper processing of storage proteins.	beta vacuolar processing enzyme (BETA-VPE)
	AT1G62770	1439.05	-1.07703	0.187752	-5.73648	9.66619e-09	1.4595e-07	Plant invertase/pectin methylesterase inhibitor superfamily protein		Plant invertase/pectin methylesterase inhibitor superfamily protein
	AT1G62790	1590.03	-0.56609	0.0939387	-6.02616	1.67901e-09	2.9171e-08	Bifunctional inhibitor/lipid-transfer protein/seed storage 2S albumin superfamily protein		Bifunctional inhibitor/lipid-transfer protein/seed storage 2S albumin superfamily protein
	AT1G62880	281.692	0.476956	0.113239	4.21195	2.5318e-05	0.000173111	Cornichon family protein		Cornichon family protein
	AT1G62975	281.272	-1.21342	0.195799	-6.19725	5.74588e-10	1.06923e-08	basic helix-loop-helix (bHLH) DNA-binding superfamily protein		basic helix-loop-helix (bHLH) DNA-binding superfamily protein
	AT1G62980	57.7895	-2.05572	0.655105	-3.138	0.00170107	0.006786	expansin A18	Alpha-expansin 18. Naming convention from the Expansin Working Group (Kende et al, 2004. Plant Mol Bio)	expansin A18 (EXPA18)
	AT1G62990	585.998	-0.951932	0.112679	-8.44818	2.95869e-17	1.60215e-15	KNOTTED-like homeobox of Arabidopsis thaliana 7	Encodes a homeodomain transcription factor of the Knotted family. May be involved in secondary cell wall biosynthesis. Mutants have moderately irregular xylem development. Expression of this gene is upregulated by SND1 and MYB46.	KNOTTED-like homeobox of Arabidopsis thaliana 7 (KNAT7)
	AT1G63000	2444.64	-0.769974	0.0992384	-7.75884	8.57117e-15	3.33496e-13	nucleotide-rhamnose synthase/epimerase-reductase		nucleotide-rhamnose synthase/epimerase-reductase (NRS/ER)
	AT1G63010	1195.82	-0.614259	0.109053	-5.63265	1.77459e-08	2.53825e-07	Major Facilitator Superfamily with SPX (SYG1/Pho81/XPR1) domain-containing protein		Major Facilitator Superfamily with SPX (SYG1/Pho81/XPR1) domain-containing protein
	AT1G63090	395.032	0.932371	0.201012	4.63839	3.51133e-06	2.9839e-05	phloem protein 2-A11		phloem protein 2-A11 (PP2-A11)
	AT1G63100	233.531	-1.01179	0.216042	-4.68332	2.8226e-06	2.44816e-05	GRAS family transcription factor		GRAS family transcription factor
	AT1G63110	644.688	-0.288297	0.0932285	-3.09237	0.00198566	0.00772198	GPI transamidase subunit PIG-U		GPI transamidase subunit PIG-U
	AT1G63160	285.417	0.374336	0.148055	2.52835	0.01146	0.0335729	replication factor C 2		replication factor C 2 (RFC2)
	AT1G63170	548.284	0.331296	0.0873566	3.79246	0.000149164	0.000827053	Zinc finger, C3HC4 type (RING finger) family protein		Zinc finger, C3HC4 type (RING finger) family protein
	AT1G63180	385.245	0.493192	0.16111	3.06122	0.00220436	0.00839355	UDP-D-glucose/UDP-D-galactose 4-epimerase 3	Encodes a protein with UDP-D-glucose 4-epimerase activity. Involved in pollen development.	UDP-D-glucose/UDP-D-galactose 4-epimerase 3 (UGE3)
	AT1G63220	680.402	-1.02068	0.11397	-8.95567	3.37668e-19	2.401e-17	Calcium-dependent lipid-binding (CaLB domain) family protein		Calcium-dependent lipid-binding (CaLB domain) family protein
	AT1G63260	69.9945	-0.792117	0.21802	-3.63323	0.000279899	0.00144198	tetraspanin10	Member of TETRASPANIN family	tetraspanin10 (TET10)
	AT1G63360	26.1554	-1.00524	0.400516	-2.50987	0.0120777	0.0350166	Disease resistance protein (CC-NBS-LRR class) family		Disease resistance protein (CC-NBS-LRR class) family				CNL
	AT1G63410	160.763	-1.1242	0.285123	-3.94287	8.05137e-05	0.000479377	Protein of unknown function (DUF567)		Protein of unknown function (DUF567)
	AT1G63420	729.005	1.50077	0.17079	8.78723	1.53293e-18	9.88896e-17	Arabidopsis thaliana protein of unknown function (DUF821)		CONTAINS InterPro DOMAIN/s: Lipopolysaccharide-modifying protein (InterPro:IPR006598), Protein of unknown function DUF821, CAP10-like (InterPro:IPR008539)
	AT1G63440	985.832	-1.28164	0.121468	-10.5513	5.00994e-26	7.24034e-24	heavy metal atpase 5	The Arabidopsis P-type ATPase HMA5 is involved in Cu detoxification. hma5 mutant plants exhibit Cu hypersensitivity, which is especially dramatic in roots where HMA5 is mostly expressed.	heavy metal atpase 5 (HMA5)
	AT1G63530	52.3426	-1.59086	0.356866	-4.45788	8.27742e-06	6.34593e-05			BEST Arabidopsis thaliana protein match is: hydroxyproline-rich glycoprotein family protein (TAIR:AT1G63540.1)
	AT1G63580	14.9962	-1.98091	0.641359	-3.08861	0.00201094	0.00780171	Receptor-like protein kinase-related family protein	Encodes a plasma membrane-localized protein with two DUF26 domains and a GPI anchor domain.	Receptor-like protein kinase-related family protein
	AT1G63630	62.1819	0.870344	0.224437	3.8779	0.000105364	0.000607664	Tetratricopeptide repeat (TPR)-like superfamily protein		Tetratricopeptide repeat (TPR)-like superfamily protein
	AT1G63690	1688.62	-0.231386	0.0775371	-2.98419	0.00284328	0.0104664	SIGNAL PEPTIDE PEPTIDASE-LIKE 2		SIGNAL PEPTIDE PEPTIDASE-LIKE 2 (SPPL2)
	AT1G63720	188.028	-1.08662	0.215808	-5.03512	4.77551e-07	5.01812e-06			BEST Arabidopsis thaliana protein match is: hydroxyproline-rich glycoprotein family protein (TAIR:AT5G52430.1)
	AT1G63730	84.4434	-0.745765	0.204873	-3.64013	0.000272502	0.00140715	Disease resistance protein (TIR-NBS-LRR class) family		Disease resistance protein (TIR-NBS-LRR class) family				TNL
	AT1G63740	185.854	-0.637863	0.157335	-4.05417	5.03129e-05	0.000317754	Disease resistance protein (TIR-NBS-LRR class) family		Disease resistance protein (TIR-NBS-LRR class) family				TNL
	AT1G63780	681.321	0.396528	0.116267	3.41049	0.000648456	0.00296103	Ribosomal RNA processing Brix domain protein	Small nucleolar ribonucleoprotein protein involved in ribosomal RNA processing. Located in nucleolus and cajal bodies.	IMP4
	AT1G63800	1331.23	0.382271	0.139923	2.732	0.00629509	0.0203965	ubiquitin-conjugating enzyme 5		ubiquitin-conjugating enzyme 5 (UBC5)
	AT1G63820	113.831	1.63195	0.389639	4.18836	2.80973e-05	0.000190302	CCT motif family protein		CCT motif family protein
	AT1G63830	516.816	-0.330111	0.121053	-2.72699	0.00639154	0.0206609	PLAC8 family protein		PLAC8 family protein
	AT1G63940	2938.55	-0.527498	0.0970372	-5.43603	5.44795e-08	7.02082e-07	monodehydroascorbate reductase 6		monodehydroascorbate reductase 6 (MDAR6)
	AT1G64060	1080.82	-0.188353	0.077058	-2.44431	0.0145131	0.0408968	respiratory burst oxidase protein F	Interacts with AtrbohD gene to fine tune the spatial control of ROI production and hypersensitive response to cell in and around infection site.	respiratory burst oxidase protein F (RBOH F)
	AT1G64065	55.4913	-0.834512	0.341114	-2.44643	0.0144278	0.0406873	Late embryogenesis abundant (LEA) hydroxyproline-rich glycoprotein family		Late embryogenesis abundant (LEA) hydroxyproline-rich glycoprotein family
	AT1G64080	292.204	1.79937	0.168714	10.6652	1.48044e-26	2.2881e-24			unknown protein
	AT1G64110	100.033	-1.8684	0.312071	-5.98709	2.13625e-09	3.62105e-08	P-loop containing nucleoside triphosphate hydrolases superfamily protein		P-loop containing nucleoside triphosphate hydrolases superfamily protein
	AT1G64160	167.609	-4.52743	0.441556	-10.2534	1.14303e-24	1.48767e-22	Disease resistance-responsive (dirigent-like protein) family protein		Disease resistance-responsive (dirigent-like protein) family protein
	AT1G64170	520.502	-1.82401	0.244268	-7.46726	8.18805e-14	2.77372e-12	cation/H+ exchanger 16	member of Putative Na+/H+ antiporter family	cation/H+ exchanger 16 (CHX16)
	AT1G64190	3502.25	-0.359284	0.100588	-3.57183	0.000354492	0.0017654	6-phosphogluconate dehydrogenase family protein		6-phosphogluconate dehydrogenase family protein
	AT1G64200	1577.04	-0.737291	0.171231	-4.30582	1.66371e-05	0.000118792	vacuolar H+-ATPase subunit E isoform 3		vacuolar H+-ATPase subunit E isoform 3 (VHA-E3)
	AT1G64210	62.3699	-0.764033	0.29503	-2.58968	0.00960651	0.0290611	Leucine-rich repeat protein kinase family protein		Leucine-rich repeat protein kinase family protein				RLP
	AT1G64230	13204.6	0.37485	0.118096	3.17411	0.00150298	0.0061242	ubiquitin-conjugating enzyme 28		ubiquitin-conjugating enzyme 28 (UBC28)
	AT1G64260	26.5103	1.522	0.369335	4.12092	3.7736e-05	0.000247379	MuDR family transposase		MuDR family transposase
	AT1G64300	43.6373	0.782177	0.26017	3.00641	0.00264354	0.00982214	Protein kinase family protein		Protein kinase family protein
	AT1G64370	1909.86	-0.792572	0.23084	-3.43343	0.000595998	0.00275389			unknown protein
	AT1G64390	2432.26	-0.302522	0.123141	-2.45671	0.0140216	0.0396727	glycosyl hydrolase 9C2		glycosyl hydrolase 9C2 (GH9C2)
	AT1G64400	183.215	-1.00942	0.219573	-4.59719	4.28229e-06	3.56287e-05	AMP-dependent synthetase and ligase family protein		long-chain acyl-CoA synthetase 3 (LACS3)
	AT1G64405	283.164	-0.845734	0.222169	-3.80672	0.000140824	0.000785312			unknown protein
	AT1G64490	658.409	0.405777	0.137314	2.9551	0.00312564	0.0113371	DEK, chromatin associated protein		DEK, chromatin associated protein
	AT1G64520	1589.12	0.332724	0.0705499	4.71616	2.40339e-06	2.11841e-05	regulatory particle non-ATPase 12A		regulatory particle non-ATPase 12A (RPN12a)
	AT1G64530	858.797	-0.723526	0.203028	-3.56367	0.000365701	0.0018127	Plant regulator RWP-RK family protein		Plant regulator RWP-RK family protein
	AT1G64590	399.077	-1.10882	0.345526	-3.20906	0.00133167	0.00550478	NAD(P)-binding Rossmann-fold superfamily protein		NAD(P)-binding Rossmann-fold superfamily protein
	AT1G64610	389.657	-0.52809	0.170778	-3.09226	0.00198638	0.00772344	Transducin/WD40 repeat-like superfamily protein		Transducin/WD40 repeat-like superfamily protein
	AT1G64620	320.526	1.28266	0.178662	7.17924	7.00981e-13	2.0609e-11	Dof-type zinc finger DNA-binding family protein		Dof-type zinc finger DNA-binding family protein
	AT1G64625	151.931	1.21456	0.196209	6.19012	6.01166e-10	1.11682e-08	Serine/threonine-protein kinase WNK (With No Lysine)-related		Serine/threonine-protein kinase WNK (With No Lysine)-related
	AT1G64640	181.41	-1.37246	0.285173	-4.81272	1.48888e-06	1.37553e-05	early nodulin-like protein 8		early nodulin-like protein 8 (ENODL8)
	AT1G64650	634.792	-0.635898	0.141271	-4.50128	6.7547e-06	5.30461e-05	Major facilitator superfamily protein		Major facilitator superfamily protein
	AT1G64670	20.0482	-4.69614	1.15086	-4.08054	4.49321e-05	0.000288897	alpha/beta-Hydrolases superfamily protein	Encodes a epidermally expressed extracellular protein that likely functions as an alpha-beta hydrolase and is required for normal cuticle formation. Homozygous mutant plants are dwarfed and have abnormal leaves, collapsed cells, reduced numbers of trichomes. The specific role of BDG is unclear: it may function in cutin biosynthesis or as a cross-linking enzyme in the cell wall itself.	BODYGUARD1 (BDG1)
	AT1G64690	57.9031	2.48758	0.401121	6.20157	5.59015e-10	1.04287e-08	branchless trichome	Encodes BRANCHLESS TRICHOME (BLT) involved in trichome development. A large portion of the internal amino acid sequence of BLT is predicted to form a coiled-coil domain. BLT mutants form branchless trichomes with blunt tips.	BRANCHLESS TRICHOME (BLT)
	AT1G64720	7788.1	0.519354	0.140979	3.68392	0.000229675	0.00121454	Polyketide cyclase/dehydrase and lipid transport superfamily protein	membrane related protein CP5	CP5
	AT1G64740	721.355	0.399603	0.167609	2.38414	0.0171189	0.046921	alpha-1 tubulin	alpha-tubulin expressed primarily in stamens and mature pollen	alpha-1 tubulin (TUA1)
	AT1G64750	2335.29	0.380659	0.124246	3.06375	0.00218581	0.00833718	deletion of SUV3 suppressor 1(I)		deletion of SUV3 suppressor 1(I) (DSS1(I))
	AT1G64760	166.565	-1.23726	0.24792	-4.99057	6.02014e-07	6.13762e-06	O-Glycosyl hydrolases family 17 protein		O-Glycosyl hydrolases family 17 protein
	AT1G64780	873.89	-1.53903	0.314922	-4.88702	1.02375e-06	9.83791e-06	ammonium transporter 1
	AT1G64790	1071.23	-0.383814	0.138577	-2.76969	0.00561103	0.0185088	ILITYHIA	ILITYHIA (ILA) is a HEAT repeat protein involved in plant immunity. The gene is also involved in systemic acquired resistance induced by P. syringae expressing avrRps4. Loss-of-function mutants of ILA caused pleiotropic defects in the mutant plants. The mutant plants are smaller in size and the leaves are serrated and yellow to light green in color.	ILITYHIA (ILA)
	AT1G64810	182.94	0.36838	0.138096	2.66757	0.00764016	0.0240033	Arabidopsis thaliana protein of unknown function (DUF794)	chloroplast APO1	ACCUMULATION OF PHOTOSYSTEM ONE 1 (APO1)
	AT1G64920	9.1622	-3.19236	1.3079	-2.44084	0.0146532	0.0411917	UDP-Glycosyltransferase superfamily protein		UDP-Glycosyltransferase superfamily protein
	AT1G64940	35.9897	-1.69445	0.4829	-3.50891	0.000449942	0.0021619	cytochrome P450, family 87, subfamily A, polypeptide 6	member of CYP89A	cytochrome P450, family 87, subfamily A, polypeptide 6 (CYP89A6)
	AT1G64970	37.3023	1.39148	0.34164	4.07295	4.64219e-05	0.000296802	gamma-tocopherol methyltransferase	gamma-tocopherol methyltransferase (g-TMT) mRNA, nuclear
	AT1G65000	232.291	0.425219	0.159079	2.673	0.00751752	0.0237084			unknown protein
	AT1G65010	767.568	-0.460591	0.142176	-3.23959	0.00119702	0.00503513	Plant protein of unknown function (DUF827)	Putative role in flower development. Comparison of SALK_061426C to Columbia wild type in normal lighting and under low light of 33 micromoles per meter-squared per second resulted in a trend toward earlier bolting in the mutant under low light (P=0.055) (Ann Stapleton and Patrick Pridgen, 2009, personal communication).	INVOLVED IN: flower development
	AT1G65060	30.5564	-1.14278	0.403736	-2.83052	0.00464724	0.0157786	4-coumarate:CoA ligase 3	encodes an isoform of 4-coumarate:CoA ligase (4CL), which is involved in the last step of the general phenylpropanoid pathway. mRNA levels are not induced in response to wounding or to fungal infection by P. parasitica. mRNA is expressed in flowers, to a lesser degree in mature leaves and siliques and marginally in seedling roots and bolting stems of mature plants. The catalytic efficiency was in…	4-coumarate:CoA ligase 3 (4CL3)
	AT1G65150	180.683	1.46601	0.134459	10.9031	1.11424e-27	1.85063e-25	TRAF-like family protein		TRAF-like family protein
	AT1G65180	39.102	-1.35461	0.293013	-4.62303	3.7818e-06	3.19422e-05	Cysteine/Histidine-rich C1 domain family protein		Cysteine/Histidine-rich C1 domain family protein
	AT1G65190	7.54441	-1.57073	0.60159	-2.61096	0.0090289	0.0275875	Protein kinase superfamily protein		Protein kinase superfamily protein
	AT1G65220	2114.43	0.301276	0.0968666	3.11022	0.0018695	0.00732786	ARM repeat superfamily protein		ARM repeat superfamily protein
	AT1G65270	940.586	-0.25536	0.0704948	-3.62239	0.000291895	0.0014959			unknown protein
	AT1G65490	7.04353	2.30076	0.883478	2.60421	0.00920863	0.0280423			unknown protein
	AT1G65500	210.68	0.834343	0.331174	2.51935	0.0117572	0.0342857			unknown protein
	AT1G65540	1317.37	-0.377527	0.0707665	-5.33483	9.56338e-08	1.18707e-06	LETM1-like protein		LETM1-like protein
	AT1G65580	666.202	-0.518724	0.133551	-3.8841	0.000102712	0.000593753	Endonuclease/exonuclease/phosphatase family protein		FRAGILE FIBER3 (FRA3)
	AT1G65590	1125.68	-0.435568	0.106077	-4.10614	4.02318e-05	0.000261813	beta-hexosaminidase 3	Encodes a protein with beta-hexosaminidase activity. Located on the plasma membrane.	beta-hexosaminidase 3 (HEXO3)
	AT1G65690	931.699	-0.603073	0.144258	-4.18051	2.90858e-05	0.000196102	Late embryogenesis abundant (LEA) hydroxyproline-rich glycoprotein family		Late embryogenesis abundant (LEA) hydroxyproline-rich glycoprotein family
	AT1G65700	460.491	0.443	0.130563	3.393	0.000691326	0.00313683	Small nuclear ribonucleoprotein family protein		Small nuclear ribonucleoprotein family protein
	AT1G65720	2256.91	-0.477658	0.0935333	-5.10682	3.27625e-07	3.57307e-06			unknown protein
	AT1G65730	43.808	0.97781	0.376146	2.59955	0.00933453	0.0283429	YELLOW STRIPE like 7	Arabidopsis thaliana metal-nicotianamine transporter YSL4	YELLOW STRIPE like 7 (YSL7)
	AT1G65820	2385.6	-0.346918	0.0936894	-3.70285	0.000213188	0.00113619	microsomal glutathione s-transferase, putative		microsomal glutathione s-transferase, putative
	AT1G65840	1664.65	-0.406069	0.16627	-2.44222	0.0145972	0.0410714	polyamine oxidase 4	encodes a peroxisomal polyamine oxidase, involved in the back-conversion polyamine degradation pathway. Among the five polyamine oxidases in the Arabidopsis genome, PAO4 is the major isoform in root peroxisomes.	polyamine oxidase 4 (PAO4)
	AT1G65850	53.4862	-1.26518	0.349193	-3.62316	0.000291025	0.0014929	Disease resistance protein (TIR-NBS-LRR class) family		Disease resistance protein (TIR-NBS-LRR class) family				TNL
	AT1G65860	88.0008	1.72107	0.371038	4.63854	3.50876e-06	2.98285e-05	flavin-monooxygenase glucosinolate S-oxygenase 1	belongs to the flavin-monooxygenase (FMO) family, encodes a glucosinolate S-oxygenase that catalyzes the conversion of methylthioalkyl glucosinolates to methylsulfinylalkyl glucosinolates	flavin-monooxygenase glucosinolate S-oxygenase 1 (FMO GS-OX1)
	AT1G65900	382.782	-0.619669	0.199242	-3.11012	0.0018701	0.00732892			unknown protein
	AT1G65970	16337.5	-0.738721	0.170671	-4.32833	1.50247e-05	0.000108272	thioredoxin-dependent peroxidase 2	thioredoxin-dependent peroxidase 2	thioredoxin-dependent peroxidase 2 (TPX2)
	AT1G65985	346.497	-0.685798	0.169325	-4.05018	5.11783e-05	0.000322487	Plant protein of unknown function (DUF247)		Plant protein of unknown function (DUF247)
	AT1G66050	39.6841	-1.31387	0.329851	-3.98324	6.79826e-05	0.00041363	Zinc finger (C3HC4-type RING finger) family protein	Encodes a protein that is similar to VIM1 but is not involved in cytosine methylation. This protein has an N-terminal PHD domain and two RING domains surrounding an SRA domain. ORTH5/VIM2 has E3 ubiquitin ligase activity in vitro.	VARIANT IN METHYLATION 2 (VIM2)
	AT1G66070	511.218	-0.319094	0.122744	-2.59966	0.0093315	0.0283409	Translation initiation factor eIF3 subunit		Translation initiation factor eIF3 subunit
	AT1G66130	104.31	1.55506	0.295137	5.26892	1.3723e-07	1.64735e-06	NAD(P)-binding Rossmann-fold superfamily protein		NAD(P)-binding Rossmann-fold superfamily protein
	AT1G66140	821.896	1.05064	0.138317	7.59589	3.05679e-14	1.09552e-12	zinc finger protein 4	Encodes a zinc finger protein containing only a single zinc finger.	zinc finger protein 4 (ZFP4)
	AT1G66160	243.729	-1.08515	0.197863	-5.48434	4.15016e-08	5.47517e-07	CYS, MET, PRO, and GLY protein 1		CYS, MET, PRO, and GLY protein 1 (CMPG1)
	AT1G66200	23571.2	-0.809384	0.194467	-4.16206	3.15385e-05	0.00021085	glutamine synthase clone F11	encodes a cytosolic glutamate synthetase, this enzyme has low affinity with substrate ammonium	glutamine synthase clone F11 (GSR2)
	AT1G66250	202.45	-0.517076	0.129912	-3.98019	6.886e-05	0.000418158	O-Glycosyl hydrolases family 17 protein		O-Glycosyl hydrolases family 17 protein
	AT1G66270	805.41	-2.01911	0.24236	-8.33104	8.0132e-17	4.13786e-15	Glycosyl hydrolase superfamily protein		BGLU21
	AT1G66330	502.098	0.668989	0.127632	5.24154	1.59244e-07	1.88218e-06	senescence-associated family protein		senescence-associated family protein
	AT1G66350	269.627	0.664477	0.149942	4.43157	9.35515e-06	7.0964e-05	RGA-like 1	Negative regulator of GA responses, member of GRAS family of transcription factors. Also belongs to the DELLA proteins that restrain the cell proliferation and expansion that drives plant growth. RGL1 may be involved in reducing ROS accumulation in response to stress by up-regulating the transcription of superoxide dismutases. Rapidly degraded in response to GA. Involved in flower and fruit devel…	RGA-like 1 (RGL1)
	AT1G66430	646.129	-0.422769	0.162958	-2.59434	0.00947724	0.0287208	pfkB-like carbohydrate kinase family protein		pfkB-like carbohydrate kinase family protein
	AT1G66440	79.7737	-0.534482	0.198693	-2.68999	0.0071455	0.0226797	Cysteine/Histidine-rich C1 domain family protein		Cysteine/Histidine-rich C1 domain family protein
	AT1G66470	21.4709	-1.68067	0.661147	-2.54206	0.0110202	0.0325286	ROOT HAIR DEFECTIVE6		ROOT HAIR DEFECTIVE6 (RHD6)
	AT1G66530	594.072	0.651709	0.127578	5.10832	3.25036e-07	3.55479e-06	Arginyl-tRNA synthetase, class Ic		Arginyl-tRNA synthetase, class Ic
	AT1G66600	55.3937	-0.981074	0.326017	-3.00928	0.0026187	0.00974612	ABA overly sensitive mutant 3	A member of WRKY Transcription Factor
	AT1G66620	268.111	0.644146	0.202027	3.18841	0.00143058	0.00586892	Protein with RING/U-box and TRAF-like domains		Protein with RING/U-box and TRAF-like domains
	AT1G66690	20.2935	-1.07556	0.378399	-2.84239	0.00447766	0.0153097	S-adenosyl-L-methionine-dependent methyltransferases superfamily protein		S-adenosyl-L-methionine-dependent methyltransferases superfamily protein
	AT1G66740	320.284	0.445327	0.111035	4.01069	6.05407e-05	0.000373757	ASF1 like histone chaperone	Located on the SSL2 region of Arabidopsis thaliana, which is homeologous to the Brassica S locus for self incompatibility. Expressed in both vegetative and reproductive organs suggesting AtSP7 might not be involved in self incompatibility.	SGA2
	AT1G66760	309.222	-1.06647	0.184204	-5.7896	7.05547e-09	1.08669e-07	MATE efflux family protein		MATE efflux family protein
	AT1G66795	5.64332	7.17222	1.43787	4.9881	6.09758e-07	6.20804e-06	MIR157B
	AT1G66800	457.896	1.3488	0.337119	4.00096	6.3087e-05	0.000387328	NAD(P)-binding Rossmann-fold superfamily protein	similar to Eucalyptus gunnii alcohol dehydrogenase of unknown physiological function (GI:1143445), apple tree, PIR:T16995
	AT1G66860	1.93265	4.55831	1.91516	2.38012	0.017307	0.0473422	Class I glutamine amidotransferase-like superfamily protein		Class I glutamine amidotransferase-like superfamily protein
	AT1G66890	405.636	0.706149	0.113002	6.24901	4.13065e-10	7.83732e-09			FUNCTIONS IN: molecular_function unknown
	AT1G66950	15.8125	-4.98299	0.961616	-5.18189	2.19646e-07	2.51334e-06	pleiotropic drug resistance 11		pleiotropic drug resistance 11 (PDR11)				N
	AT1G66960	6.5799	-2.52407	0.948061	-2.66235	0.00775976	0.0243067	Terpenoid cyclases family protein		Terpenoid cyclases family protein
	AT1G66970	215.468	-1.25378	0.2844	-4.4085	1.04087e-05	7.80511e-05	SHV3-like 2		SHV3-like 2 (SVL2)
	AT1G67040	87.386	0.432725	0.16632	2.60176	0.00927466	0.0282029			unknown protein
	AT1G67050	133.86	0.998565	0.194692	5.12893	2.91388e-07	3.23447e-06			unknown protein
	AT1G67080	541.201	0.499587	0.107238	4.65866	3.18273e-06	2.73283e-05	abscisic acid (aba)-deficient 4	Encodes a protein involved in the photoprotection of PSII. An aba4-1 mutant completely lacks neoxanthin,a component of the chromophore of the peripheral antenna system in PSII. ABA4 is required for neoxanthin biosynthesis, an intermediary step in abscisic acid biosynthesis, but no catalytic activity has been detected for the ABA4 protein.	abscisic acid (ABA)-deficient 4 (ABA4)
	AT1G67100	69.2066	8.29631	1.61544	5.13562	2.81218e-07	3.13253e-06	LOB domain-containing protein 40		LOB domain-containing protein 40 (LBD40)
	AT1G67105	1014.24	5.36886	0.491103	10.9322	8.08239e-28	1.37314e-25	other RNA
	AT1G67160	29.1123	2.8993	0.508075	5.70644	1.15364e-08	1.71858e-07	F-box family protein with a domain of unknown function (DUF295)		CONTAINS InterPro DOMAIN/s: F-box domain, cyclin-like (InterPro:IPR001810), Protein of unknown function DUF295 (InterPro:IPR005174)
	AT1G67195	759.697	0.474405	0.20078	2.36281	0.0181371	0.0491609	MIR414 (MICRORNA 414)	miRNA (MIR414)	MICRORNA 414 (MIR414)
	AT1G67230	1391.48	-0.46367	0.115347	-4.01979	5.82493e-05	0.000362021	little nuclei1	Encodes a nuclear coiled-coil protein related to the carrot peripheral nuclear protein NMCP1 that is involved in the determination of plant nuclear structure.	LITTLE NUCLEI1 (LINC1)
	AT1G67250	986.115	0.271717	0.0939015	2.89364	0.00380803	0.0134058	Proteasome maturation factor UMP1		Proteasome maturation factor UMP1
	AT1G67280	1476.5	0.264536	0.0848225	3.11871	0.00181646	0.0071565	Glyoxalase/Bleomycin resistance protein/Dioxygenase superfamily protein		Glyoxalase/Bleomycin resistance protein/Dioxygenase superfamily protein
	AT1G67328	153.906	-1.39632	0.230172	-6.06643	1.30782e-09	2.31743e-08	other RNA	Potential natural antisense gene, locus overlaps with AT1G67330
	AT1G67330	278.103	-1.06452	0.186829	-5.69784	1.21331e-08	1.79902e-07	NA	NA	NA	NA	NA	NA	NA
	AT1G67365	220.684	0.576646	0.187848	3.06974	0.00214245	0.00820836	other RNA	Potential natural antisense gene, locus overlaps with AT1G67370
	AT1G67570	113.086	-0.451564	0.172423	-2.61893	0.00882053	0.027066	Protein of unknown function (DUF3537)		Protein of unknown function (DUF3537)
	AT1G67580	1183.91	0.351859	0.0873212	4.02948	5.59011e-05	0.000349182	Protein kinase superfamily protein		Protein kinase superfamily protein
	AT1G67590	41.2225	0.797558	0.333001	2.39506	0.0166177	0.0457784	Remorin family protein		Remorin family protein
	AT1G67600	30.7735	1.48935	0.369913	4.02621	5.66836e-05	0.000353474	Acid phosphatase/vanadium-dependent haloperoxidase-related protein		Acid phosphatase/vanadium-dependent haloperoxidase-related protein
	AT1G67620	152.162	-0.722393	0.180446	-4.00336	6.24487e-05	0.000383833	Lojap-related protein		Lojap-related protein
	AT1G67690	140.69	0.400927	0.167967	2.38694	0.0169892	0.0466172	Zincin-like metalloproteases family protein		Zincin-like metalloproteases family protein
	AT1G67700	677.266	0.256399	0.103571	2.4756	0.0133014	0.0379824			unknown protein
	AT1G67710	573.749	-0.896393	0.14164	-6.32869	2.47253e-10	4.84407e-09	response regulator 11	Encodes an Arabidopsis response regulator (ARR) protein that acts in concert with other type-B ARRs in the cytokinin signaling pathway.	response regulator 11 (ARR11)
	AT1G67720	710.359	0.743606	0.0998531	7.447	9.54897e-14	3.2103e-12	Leucine-rich repeat protein kinase family protein		Leucine-rich repeat protein kinase family protein				RLP
	AT1G67730	1920.64	-0.644838	0.146044	-4.41535	1.00845e-05	7.59014e-05	beta-ketoacyl reductase 1	Encodes one of the two Arabidopsis homologues to YBR159w encoding a S. cerevisiae beta-ketoacyl reductase (KCR), which catalyzes the first reduction during VLCFA (very long chain fatty acids, >18 carbon) elongation: KCR1 (At1g67730), KCR2 (At1g24470). Complementation of the yeast ybr159Delta mutant demonstrated that the two KCR proteins are divergent and that only AtKCR1 can restore heterologous …	beta-ketoacyl reductase 1 (KCR1)
	AT1G67750	756.354	-0.668063	0.259527	-2.57416	0.0100484	0.0301744	Pectate lyase family protein		Pectate lyase family protein
	AT1G67790	34.8195	-1.1715	0.311336	-3.76281	0.000168018	0.000917879			unknown protein
	AT1G67800	451.621	-1.25314	0.142146	-8.81584	1.1879e-18	7.77585e-17	Copine (Calcium-dependent phospholipid-binding protein) family		Copine (Calcium-dependent phospholipid-binding protein) family
	AT1G67810	286.633	-2.33766	0.2938	-7.95664	1.76767e-15	7.72914e-14	sulfur E2	Encodes a protein capable of stimulating the cysteine desulfurase activity of CpNifS (AT1G08490) in vitro. SufE2:GFP localizes to the chloroplasts where it is likely to play a role in iron-sulfur cluster assembly. Transcript levels for this gene are high in the pollen relative to other organs based on RT-PCR analysis.	sulfur E2 (SUFE2)
	AT1G67820	328.122	1.37133	0.202854	6.76016	1.37836e-11	3.33081e-10	Protein phosphatase 2C family protein		Protein phosphatase 2C family protein
	AT1G67850	130.078	-0.636627	0.192461	-3.30782	0.000940253	0.00408317	Protein of unknown function (DUF707)		Protein of unknown function (DUF707)
	AT1G67870	3322.65	-1.28884	0.159321	-8.08956	5.9882e-16	2.79399e-14	glycine-rich protein		glycine-rich protein
	AT1G67900	924.314	0.324112	0.0823188	3.93727	8.24138e-05	0.000489381	Phototropic-responsive NPH3 family protein		Phototropic-responsive NPH3 family protein
	AT1G67920	203.008	-0.487158	0.156345	-3.11592	0.0018337	0.00721549			unknown protein
	AT1G67930	391.474	-0.453766	0.147926	-3.06753	0.00215838	0.00824953	Golgi transport complex protein-related		Golgi transport complex protein-related
	AT1G67940	912.824	0.431477	0.119103	3.62273	0.000291512	0.00149456	non-intrinsic ABC protein 3	member of NAP subfamily	non-intrinsic ABC protein 3 (NAP3)
	AT1G67980	155.024	-2.29737	0.462443	-4.96789	6.76851e-07	6.81938e-06	caffeoyl-CoA 3-O-methyltransferase	Encodes S-adenosyl-L-methionine: transcaffeoyl Coenzyme A 3-O-methyltransferase.	caffeoyl-CoA 3-O-methyltransferase (CCOAMT)
	AT1G68010	717.705	0.589005	0.248056	2.37449	0.0175734	0.0479203	hydroxypyruvate reductase	Encodes hydroxypyruvate reductase.	hydroxypyruvate reductase (HPR)
	AT1G68020	501.628	-0.476751	0.175598	-2.71502	0.00662725	0.0213175	UDP-Glycosyltransferase / trehalose-phosphatase family protein	Encodes an enzyme putatively involved in trehalose biosynthesis. The protein has a trehalose synthase (TPS)-like domain and a trehalose phosphatase (TPP)-like domain. It can complement a yeast mutant lacking both of these activities suggesting that this is a bifunctional enzyme.	ATTPS6
	AT1G68130	100.518	1.1765	0.2355	4.99577	5.8602e-07	6.00481e-06	indeterminate(ID)-domain 14		indeterminate(ID)-domain 14 (IDD14)
	AT1G68140	1281.02	0.485307	0.088358	5.49251	3.96254e-08	5.26509e-07	Protein of unknown function (DUF1644)		Protein of unknown function (DUF1644)
	AT1G68150	529.673	-0.643669	0.180887	-3.55841	0.000373113	0.00184492	WRKY DNA-binding protein 9	member of WRKY Transcription Factor
	AT1G68160	279.274	0.461216	0.161161	2.86183	0.00421203	0.0145677	Protein of unknown function (DUF3755)		Protein of unknown function (DUF3755)
	AT1G68185	250.939	0.5461	0.18526	2.94775	0.00320096	0.0115613	Ubiquitin-like superfamily protein		Ubiquitin-like superfamily protein
	AT1G68190	27.4547	-1.83076	0.423034	-4.32769	1.50683e-05	0.000108531	B-box zinc finger family protein		B-box zinc finger family protein
	AT1G68200	43.1472	-0.758199	0.320251	-2.36752	0.017908	0.0486346	Zinc finger C-x8-C-x5-C-x3-H type family protein		Zinc finger C-x8-C-x5-C-x3-H type family protein
	AT1G68230	706.313	1.22776	0.180829	6.78964	1.12412e-11	2.74024e-10	Reticulon family protein		Reticulon family protein
	AT1G68330	76.7779	-1.17286	0.270192	-4.34082	1.41951e-05	0.000102908			unknown protein
	AT1G68360	238.979	0.729461	0.241564	3.01975	0.00252984	0.0094581	C2H2 and C2HC zinc fingers superfamily protein		C2H2 and C2HC zinc fingers superfamily protein
	AT1G68410	436.537	-0.399267	0.109506	-3.64609	0.000266256	0.00137937	Protein phosphatase 2C family protein		Protein phosphatase 2C family protein
	AT1G68430	186.698	0.581253	0.200089	2.90497	0.00367291	0.012997			unknown protein
	AT1G68440	882.539	-0.7277	0.136538	-5.32967	9.83931e-08	1.21725e-06			unknown protein
	AT1G68450	104.156	-1.47049	0.259897	-5.65796	1.53186e-08	2.21816e-07	VQ motif-containing protein		VQ motif-containing protein
	AT1G68470	291.165	-0.636568	0.100856	-6.31163	2.76113e-10	5.38107e-09	Exostosin family protein		Exostosin family protein
	AT1G68520	74.0065	-1.24824	0.30451	-4.09916	4.14652e-05	0.000268739	B-box type zinc finger protein with CCT domain		B-box type zinc finger protein with CCT domain
	AT1G68530	25.1876	-4.25265	1.00455	-4.23339	2.30193e-05	0.000159006	3-ketoacyl-CoA synthase 6	Encodes KCS6, a member of the 3-ketoacyl-CoA synthase family involved in the biosynthesis of VLCFA (very long chain fatty acids).	3-ketoacyl-CoA synthase 6 (KCS6)
	AT1G68560	1794.79	-0.957004	0.210379	-4.54895	5.39146e-06	4.37609e-05	alpha-xylosidase 1	Encodes a bifunctional alpha-l-arabinofuranosidase/beta-d-xylosidase that belongs to family 3 of glycoside hydrolases.	alpha-xylosidase 1 (XYL1)
	AT1G68570	485.684	-0.836132	0.239377	-3.49295	0.000477716	0.00227764	NA	NA	NA	NA	NA	NA	NA
	AT1G68580	1031.18	-0.282587	0.0822207	-3.43693	0.000588342	0.00272511	agenet domain-containing protein / bromo-adjacent homology (BAH) domain-containing protein		agenet domain-containing protein / bromo-adjacent homology (BAH) domain-containing protein
	AT1G68585	186.831	-0.890039	0.210435	-4.22951	2.34198e-05	0.000161472			unknown protein
	AT1G68620	122.785	-2.15582	0.427363	-5.04448	4.54761e-07	4.80816e-06	alpha/beta-Hydrolases superfamily protein		alpha/beta-Hydrolases superfamily protein
	AT1G68640	67.704	1.31089	0.22874	5.73092	9.98902e-09	1.50213e-07	bZIP transcription factor family protein	Encodes bZIP-transcription factor. Mutant plants have extra floral organs. PAN is essential for AG activation in early flowers of short-day-grown plants.	PERIANTHIA (PAN)
	AT1G68660	479.63	0.452856	0.103305	4.3837	1.1668e-05	8.64166e-05	Ribosomal protein L12/ ATP-dependent Clp protease adaptor protein ClpS family protein		Ribosomal protein L12/ ATP-dependent Clp protease adaptor protein ClpS family protein
	AT1G68690	193.392	-0.797983	0.230106	-3.46789	0.000524563	0.00246979	Protein kinase superfamily protein		Protein kinase superfamily protein
	AT1G68710	648.714	-0.462801	0.146534	-3.15831	0.00158687	0.00641319	ATPase E1-E2 type family protein / haloacid dehalogenase-like hydrolase family protein		ATPase E1-E2 type family protein / haloacid dehalogenase-like hydrolase family protein
	AT1G68725	31.2149	-1.62194	0.380034	-4.26788	1.97337e-05	0.000138474	arabinogalactan protein 19	AGP19 is a lysine-rich arabinogalactan-protein (AGP) and part of a multi-gene family of glycoproteins with approx. 50 members. It falls into one subclass with AGP17 and AGP18, other lysine-rich AGPs. It is expressed in young leaves, shoots, roots and flowers. Non-consensus splice site at the intron:exon boundary (AT:exon)	arabinogalactan protein 19 (AGP19)
	AT1G68760	574.67	0.404157	0.109185	3.70158	0.000214258	0.00114095	nudix hydrolase 1	Encodes a cytosol-localized nudix hydrolase that hydrolyzes 8-oxo-(d)GTP to its monophosphate form. This protective mechanism prevents the misincorporation of these oxidized nucleotides into DNA and RNA. NUDX1 also has a low level of dihydroneopterin triphosphate pyrophosphatase activity in vitro and may participate in the folate synthesis pathway.	nudix hydrolase 1 (NUDX1)
	AT1G68810	1055.17	1.5294	0.217756	7.02344	2.16465e-12	5.94038e-11	basic helix-loop-helix (bHLH) DNA-binding superfamily protein		basic helix-loop-helix (bHLH) DNA-binding superfamily protein
	AT1G68825	16.9059	-2.05885	0.762755	-2.69922	0.00695016	0.022145	ROTUNDIFOLIA like 15		ROTUNDIFOLIA like 15 (RTFL15)
	AT1G68830	435.453	0.860488	0.158283	5.43638	5.43751e-08	7.01143e-07	STT7 homolog STN7	STN7 protein kinase
	AT1G68840	753.776	-0.828224	0.138299	-5.98866	2.11583e-09	3.59191e-08	related to ABI3/VP1 2	Rav2 is part of a complex that has been named `regulator of the (H+)-ATPase of the vacuolar and endosomal membranes' (RAVE)	related to ABI3/VP1 2 (RAV2)
	AT1G68850	1165.6	-0.921719	0.278779	-3.30627	0.00094548	0.00410347	Peroxidase superfamily protein		Peroxidase superfamily protein
	AT1G68880	708.236	-0.5933	0.175768	-3.37547	0.000736885	0.00331182	basic leucine-zipper 8		basic leucine-zipper 8 (bZIP)
	AT1G68920	705.141	0.50047	0.104018	4.8114	1.49875e-06	1.38292e-05	basic helix-loop-helix (bHLH) DNA-binding superfamily protein		basic helix-loop-helix (bHLH) DNA-binding superfamily protein
	AT1G68940	215.049	-1.16738	0.170153	-6.86073	6.85083e-12	1.72938e-10	Armadillo/beta-catenin-like repeat family protein		Armadillo/beta-catenin-like repeat family protein
	AT1G68980	180.172	0.341028	0.141231	2.41468	0.0157492	0.0438144	Tetratricopeptide repeat (TPR)-like superfamily protein		Tetratricopeptide repeat (TPR)-like superfamily protein
	AT1G69040	289.977	0.716019	0.162954	4.394	1.11283e-05	8.29167e-05	ACT domain repeat 4	ACT-domain containing protein involved in feedback regulation of amino acid metabolism	ACT domain repeat 4 (ACR4)
	AT1G69050	25.0012	-1.09866	0.389819	-2.81838	0.00482674	0.0162739			unknown protein
	AT1G69080	188.506	2.04206	0.225099	9.07184	1.17019e-19	8.98063e-18	Adenine nucleotide alpha hydrolases-like superfamily protein		Adenine nucleotide alpha hydrolases-like superfamily protein
	AT1G69160	483.233	-1.5039	0.154225	-9.75138	1.81982e-22	1.89261e-20			unknown protein
	AT1G69170	336.537	0.562708	0.12419	4.53103	5.86971e-06	4.70592e-05	Squamosa promoter-binding protein-like (SBP domain) transcription factor family protein		Squamosa promoter-binding protein-like (SBP domain) transcription factor family protein
	AT1G69200	132.423	0.397896	0.157648	2.52395	0.0116043	0.0339331	fructokinase-like 2	Encodes a fructokinase-like protein (AT3G54090/FLN1, AT1G69200/FLN2), a member of the pfkB-carbohydrate kinase family. FLN1 and FLN2 are potential plastidial thioredoxin z (TRX z) targets.	fructokinase-like 2 (FLN2)
	AT1G69210	113.447	0.454861	0.189435	2.40115	0.0163436	0.0451799	Uncharacterised protein family UPF0090		Uncharacterised protein family UPF0090
	AT1G69220	1390.68	-0.59654	0.139788	-4.26747	1.97699e-05	0.00013867	Protein kinase superfamily protein	Encodes a putative serine/threonine kinase (SIK1).	SIK1
	AT1G69230	420.15	-2.5103	0.502858	-4.99205	5.97406e-07	6.09902e-06	SPIRAL1-like2	SPIRAL1-LIKE2 belongs to a six-member gene family in Arabidopsis
	AT1G69260	60.1192	-0.856248	0.295996	-2.89277	0.00381857	0.0134323	ABI five binding protein		ABI five binding protein (AFP1)
	AT1G69325	240.297	0.563201	0.200782	2.80503	0.00503115	0.0168812	Remorin family protein		Remorin family protein
	AT1G69330	200.744	-0.445312	0.131784	-3.37911	0.000727202	0.00327624	RING/U-box superfamily protein		RING/U-box superfamily protein
	AT1G69360	755.818	-0.292791	0.116125	-2.52135	0.0116906	0.0341406	Plant protein of unknown function (DUF863)		Plant protein of unknown function (DUF863)
	AT1G69410	4758.26	0.436367	0.088295	4.94215	7.72646e-07	7.64947e-06	eukaryotic elongation factor 5A-3	Encodes eIF5A-2, a putative eukaryotic translation initiation factor. There are three eIF5A coding genes in Arabidopsis: eIF5A-1/At1g13950, eIF5A-2/At1g26630 and eIF5A-3/At1g69410.	eukaryotic elongation factor 5A-3 (ELF5A-3)
	AT1G69450	772.698	-1.23573	0.142633	-8.66369	4.56746e-18	2.78503e-16	Early-responsive to dehydration stress protein (ERD4)		Early-responsive to dehydration stress protein (ERD4)
	AT1G69526	190.301	-1.26285	0.333491	-3.78674	0.000152635	0.000843565	S-adenosyl-L-methionine-dependent methyltransferases superfamily protein		S-adenosyl-L-methionine-dependent methyltransferases superfamily protein
	AT1G69530	2749.35	1.2002	0.244211	4.91462	8.8953e-07	8.66786e-06	expansin A1	Member of Alpha-Expansin Gene Family. Naming convention from the Expansin Working Group (Kende et al, Plant Mol Bio). Involved in the formation of nematode-induced syncytia in roots of Arabidopsis thaliana.	expansin A1 (EXPA1)
	AT1G69570	75.8888	2.74437	0.382403	7.17665	7.14393e-13	2.09756e-11	Dof-type zinc finger DNA-binding family protein		Dof-type zinc finger DNA-binding family protein
	AT1G69600	204.89	1.77723	0.3331	5.33544	9.53136e-08	1.18508e-06	zinc finger homeodomain 1	Encodes ZFHD1, a member of the zinc finger homeodomain transcriptional factor family. Binds to the 62 bp promoter region of ERD1 (early responsive to dehydration stress 1). Expression of ZFHD1 is induced by drought, high salinity and abscisic acid.	zinc finger homeodomain 1 (ZFHD1)
	AT1G69620	5847.43	0.366389	0.096833	3.78372	0.000154502	0.000851773	ribosomal protein L34	putative 60S ribosomal protein L34	ribosomal protein L34 (RPL34)
	AT1G69700	548.107	0.505366	0.113874	4.43796	9.08162e-06	6.91956e-05	HVA22 homologue C	Part of the AtHVA22 family. Protein expression is ABA- and stress-inducible.	HVA22 homologue C (HVA22C)
	AT1G69740	835.451	-0.506441	0.13334	-3.79811	0.000145803	0.000810439	Aldolase superfamily protein	Encodes a putative 5-aminolevulinate dehydratase involved in chlorophyll biosynthesis.	HEMB1
	AT1G69780	441.849	-0.971692	0.159742	-6.08288	1.18043e-09	2.10005e-08	Homeobox-leucine zipper protein family	Encodes a homeodomain leucine zipper class I (HD-Zip I) protein.	ATHB13
	AT1G69790	157.476	-1.00163	0.187703	-5.33624	9.48934e-08	1.18052e-06	Protein kinase superfamily protein		Protein kinase superfamily protein
	AT1G69800	347.879	0.350268	0.0992047	3.53076	0.000414374	0.00201448	Cystathionine beta-synthase (CBS) protein		Cystathionine beta-synthase (CBS) protein
	AT1G69810	533.752	-0.524477	0.119467	-4.39016	1.13267e-05	8.41413e-05	WRKY DNA-binding protein 36	member of WRKY Transcription Factor
	AT1G69840	1435.12	1.61152	0.164305	9.80807	1.03938e-22	1.12294e-20	SPFH/Band 7/PHB domain-containing membrane-associated protein family		SPFH/Band 7/PHB domain-containing membrane-associated protein family
	AT1G69870	298.345	-0.997507	0.153846	-6.48382	8.94293e-11	1.88197e-09	nitrate transporter 1.7	Encodes a low affinity nitrate transporter NRT1.7. Expressed in phloem. Responsible for source-to-sink remobilization of nitrate.	nitrate transporter 1.7 (NRT1.7)
	AT1G69880	816.595	1.60544	0.472354	3.39881	0.000676792	0.00307653	thioredoxin H-type 8		thioredoxin H-type 8 (TH8)
	AT1G69890	429.549	-1.86255	0.270729	-6.87978	5.99443e-12	1.52645e-10	Protein of unknown function (DUF569)		CONTAINS InterPro DOMAIN/s: Protein of unknown function DUF569 (InterPro:IPR007679), Actin cross-linking (InterPro:IPR008999)
	AT1G69900	142.493	-1.51465	0.238773	-6.34347	2.24643e-10	4.42839e-09	Actin cross-linking protein		Actin cross-linking protein
	AT1G69930	10.4561	1.97819	0.706032	2.80184	0.00508114	0.0170233	glutathione S-transferase TAU 11	Encodes glutathione transferase belonging to the tau class of GSTs. Naming convention according to Wagner et al. (2002).	glutathione S-transferase TAU 11 (GSTU11)
	AT1G69970	107.278	0.493922	0.20058	2.46247	0.0137983	0.0391404	CLAVATA3/ESR-RELATED 26	Member of a large family of putative ligands homologous to the Clavata3 gene. Consists of a single exon. Can not replace CLV3 function in vivo.	CLAVATA3/ESR-RELATED 26 (CLE26)
	AT1G69980	648.878	0.312209	0.111581	2.79806	0.00514108	0.0172008			unknown protein
	AT1G70000	220.779	0.907083	0.223403	4.06029	4.90108e-05	0.000310942	myb-like transcription factor family protein		myb-like transcription factor family protein
	AT1G70100	454.322	1.13866	0.177992	6.39727	1.58179e-10	3.20039e-09			unknown protein
	AT1G70110	7.3716	2.97679	0.880153	3.38213	0.000719265	0.00324574	Concanavalin A-like lectin protein kinase family protein		Concanavalin A-like lectin protein kinase family protein
	AT1G70160	1417.31	-0.540066	0.0893819	-6.04223	1.52e-09	2.65743e-08			unknown protein
	AT1G70170	162.889	-1.83176	0.232941	-7.86362	3.73197e-15	1.54384e-13	matrix metalloproteinase	mutant has Late flowering
	AT1G70190	611.082	0.385107	0.110134	3.4967	0.000471045	0.00224921	Ribosomal protein L7/L12, oligomerisation
	AT1G70230	255.214	-0.662271	0.169349	-3.91069	9.20313e-05	0.000539013	TRICHOME BIREFRINGENCE-LIKE 27	Encodes a member of the TBL (TRICHOME BIREFRINGENCE-LIKE) gene family containing a plant-specific DUF231 (domain of unknown function) domain. TBL gene family has 46 members, two of which (TBR/AT5G06700 and TBL3/AT5G01360) have been shown to be involved in the synthesis and deposition of secondary wall cellulose, presumably by influencing the esterification state of pectic polymers. A nomenclature…	TRICHOME BIREFRINGENCE-LIKE 27 (TBL27)
	AT1G70260	210.965	4.14013	0.388398	10.6595	1.5747e-26	2.41302e-24	nodulin MtN21 /EamA-like transporter family protein		nodulin MtN21 /EamA-like transporter family protein
	AT1G70280	456.014	0.457424	0.127836	3.57821	0.000345961	0.00172911	NHL domain-containing protein		NHL domain-containing protein
	AT1G70310	3736.18	0.405545	0.0939521	4.31651	1.58518e-05	0.000113704	spermidine synthase 2	Spermidine synthase.	spermidine synthase 2 (SPDS2)
	AT1G70330	747.376	-0.439861	0.110166	-3.99273	6.53179e-05	0.000399153	equilibrative nucleotide transporter 1	encodes an adenosine transporter that catalyze a proton-dependent adenosine transport.	equilibrative nucleotide transporter 1 (ENT1)
	AT1G70370	2151.81	-0.430471	0.166768	-2.58126	0.00984412	0.029676	polygalacturonase 2		polygalacturonase 2 (PG2)
	AT1G70410	1022.62	-1.53099	0.1706	-8.97415	2.85543e-19	2.05665e-17	beta carbonic anhydrase 4	Encodes a putative beta-carbonic anhydrase betaCA4. Together with betaCA1 (At3g01500) regulates CO2-controlled stomatal movements in guard cells.	beta carbonic anhydrase 4 (BCA4)
	AT1G70420	432.841	-0.701927	0.129828	-5.40658	6.42398e-08	8.16051e-07	Protein of unknown function (DUF1645)		Protein of unknown function (DUF1645)
	AT1G70470	854.261	1.35916	0.191541	7.09593	1.2848e-12	3.65658e-11			unknown protein
	AT1G70480	938.753	0.34099	0.0958977	3.55577	0.000376873	0.00186062	Domain of unknown function (DUF220)		Domain of unknown function (DUF220)
	AT1G70518	227.63	0.347555	0.132447	2.62411	0.0086876	0.026754		Unknown gene
	AT1G70581	37.2765	-0.933187	0.251864	-3.70512	0.000211287	0.00112768	other RNA
	AT1G70620	971.467	-0.492191	0.144713	-3.40116	0.000670995	0.00305454	cyclin-related		cyclin-related
	AT1G70690	338.242	-0.711758	0.156998	-4.53356	5.79975e-06	4.65653e-05	Receptor-like protein kinase-related family protein	Encodes a plasmodesmal protein that may be involved in the intercellular movement of molecules through the plasmodesmata. The protein has two DUF26 domains and a single transmembrane domain.	HOPW1-1-INDUCED GENE1 (HWI1)
	AT1G70700	141.586	0.7901	0.241785	3.26778	0.00108395	0.00460742	TIFY domain/Divergent CCT motif family protein	JAZ9 is a protein presumed to be involved in jasmonate signaling. JAZ9 transcript levels rise in response to a jasmonate stimulus. JAZ9 can interact with the COI1 F-box subunit of an SCF E3 ubiquitin ligase in a yeast-two-hybrid assay only in the presence of jasmonate-isoleucine (JA-ILE) or coronatine. The Jas domain appears to be important for JAZ9-COI1 interactions in the presence of coronatine…	TIFY7
	AT1G70780	1892.65	-0.452238	0.129922	-3.48085	0.000499831	0.00236686			unknown protein
	AT1G70790	420.275	0.413263	0.154047	2.68271	0.00730275	0.0231294	Calcium-dependent lipid-binding (CaLB domain) family protein		Calcium-dependent lipid-binding (CaLB domain) family protein
	AT1G70830	575.49	5.93765	0.287943	20.6209	1.78125e-94	5.66336e-91	MLP-like protein 28		MLP-like protein 28 (MLP28)
	AT1G70850	50234.1	-1.46396	0.190267	-7.69424	1.42336e-14	5.35105e-13	MLP-like protein 34		MLP-like protein 34 (MLP34)
	AT1G70860	219.092	-1.10122	0.238721	-4.61298	3.96932e-06	3.32735e-05	Polyketide cyclase/dehydrase and lipid transport superfamily protein		Polyketide cyclase/dehydrase and lipid transport superfamily protein
	AT1G70880	253.63	-1.06419	0.30869	-3.44745	0.000565897	0.00263375	Polyketide cyclase/dehydrase and lipid transport superfamily protein		Polyketide cyclase/dehydrase and lipid transport superfamily protein
	AT1G70890	876.3	-1.64635	0.460976	-3.57144	0.00035502	0.00176724	MLP-like protein 43		MLP-like protein 43 (MLP43)
	AT1G70895	81.4054	-1.30291	0.217546	-5.98911	2.1099e-09	3.58788e-08	CLAVATA3/ESR-RELATED 17	Member of a large family of putative ligands homologous to the Clavata3 gene. Consists of a single exon.	CLAVATA3/ESR-RELATED 17 (CLE17)
	AT1G70950	151.263	0.917587	0.163196	5.62262	1.88086e-08	2.67649e-07	NA	NA	NA	NA	NA	NA	NA
	AT1G70990	43.8215	-1.68882	0.488362	-3.45813	0.000543938	0.00254914	proline-rich family protein		proline-rich family protein
	AT1G71010	2292.95	-0.334691	0.137483	-2.43442	0.0149158	0.0418267	FORMS APLOID AND BINUCLEATE CELLS 1C	Encodes a protein that is predicted to act as a phosphatidylinositol-3P 5-kinase, but, because it lacks a FYVE domain, it is unlikely to be efficiently targeted to membranes containing the proposed phosphatidylinositol-3P substrate. Therefore, its molecular function remains unknown.	FORMS APLOID AND BINUCLEATE CELLS 1C (FAB1C)
	AT1G71040	616.072	-0.942159	0.118125	-7.97595	1.5121e-15	6.66404e-14	NA	NA	NA	NA	NA	NA	NA
	AT1G71070	570.571	-0.430236	0.126194	-3.40932	0.000651239	0.00297129	Core-2/I-branching beta-1,6-N-acetylglucosaminyltransferase family protein		Core-2/I-branching beta-1,6-N-acetylglucosaminyltransferase family protein
	AT1G71090	546.747	-0.384047	0.121858	-3.15159	0.00162384	0.00653289	Auxin efflux carrier family protein		Auxin efflux carrier family protein
	AT1G71110	607.825	0.662782	0.160751	4.12304	3.73904e-05	0.000245258			unknown protein
	AT1G71130	353.794	0.71822	0.131801	5.44929	5.05708e-08	6.56271e-07	Integrase-type DNA-binding superfamily protein	encodes a member of the ERF (ethylene response factor) subfamily B-5 of ERF/AP2 transcription factor family. The protein contains one AP2 domain. There are 7 members in this subfamily.	Integrase-type DNA-binding superfamily protein
	AT1G71140	31.9805	-1.88061	0.374369	-5.02343	5.0758e-07	5.30113e-06	MATE efflux family protein		MATE efflux family protein
	AT1G71170	345.851	-0.357521	0.119464	-2.99272	0.00276507	0.0102208	6-phosphogluconate dehydrogenase family protein		6-phosphogluconate dehydrogenase family protein
	AT1G71220	1534.5	-0.264295	0.108748	-2.43035	0.0150842	0.0422335	UDP-glucose:glycoprotein glucosyltransferases
	AT1G71260	616.541	0.274045	0.0864583	3.16968	0.00152606	0.00619782	WHIRLY 2	Encodes WHY2, a homolog of the potato p24 protein. It shares the conserved KGKAAL domain, a putative DNA-binding domain, with potato p24 and is localized to mitochondria and not the nucleus. WHY2 is a member of the Whirly family proteins present mainly in the plant kingdom performing various activities related to DNA metabolism. Crystal structure of Solanum tuberosum WHY2, a close homolog of Arab…	WHIRLY 2 (ATWHY2)
	AT1G71270	838.692	0.416687	0.0922227	4.51827	6.23458e-06	4.97337e-05	Vps52 / Sac2 family	Encodes a homolog of the yeast Vps52p/SAC2. Involved in pollen tube germination and growth. Located in multiple endomembrane organelles including the golgi. The yeast protein has been shown to be located at the late Golgi and to function in a complex involved in retrograde trafficking of vesicles between the early endosomal compartment and the trans-Golgi network.	POKY POLLEN TUBE (POK)
	AT1G71310	274.081	0.347629	0.111366	3.1215	0.00179933	0.00710412	cobalt ion binding		cobalt ion binding
	AT1G71360	190.654	-0.907527	0.219666	-4.1314	3.60564e-05	0.000238122	Galactose-binding protein		Galactose-binding protein
	AT1G71400	494.7	-0.893459	0.160038	-5.58281	2.36666e-08	3.30442e-07	receptor like protein 12	Encodes a CLAVATA2 (CLV2)-related gene. Complements the clv2 mutant when expressed under the control of the CLV2 promoter.	receptor like protein 12 (RLP12)
	AT1G71410	1086.43	-0.417722	0.144385	-2.89311	0.00381449	0.0134243	ARM repeat superfamily protein		ARM repeat superfamily protein
	AT1G71430	282.549	0.422874	0.143016	2.95683	0.00310815	0.0112828			unknown protein
	AT1G71480	80.1321	0.716003	0.25399	2.81902	0.00481703	0.0162436	Nuclear transport factor 2 (NTF2) family protein		Nuclear transport factor 2 (NTF2) family protein
	AT1G71500	495.502	0.360001	0.150212	2.39662	0.016547	0.0456287	Rieske (2Fe-2S) domain-containing protein		Rieske (2Fe-2S) domain-containing protein
	AT1G71695	491.374	0.758784	0.301717	2.51489	0.011907	0.0346181	Peroxidase superfamily protein		Peroxidase superfamily protein
	AT1G71696	321.96	-0.549739	0.126537	-4.34449	1.39601e-05	0.000101469	carboxypeptidase D, putative	Encodes a Putative Zn2+ carboxypeptidase, 4 splice variants have been identified but not characterized for different functions and/or expression patterns.SOL1 isolated as a suppressor of root- specific overexpression of CLE19, a clavata3 like gene. sol1 partially suppresses the short root phenotype caused by CLE19 overexpression.	SUPPRESSOR OF LLP1 1 (SOL1)
	AT1G71820	1229.99	-0.221083	0.078813	-2.80516	0.00502916	0.0168771	SEC6	Encodes a member of the exocyst complex gene family. The exocyst is a protein complex involved in tethering vesicles to the plasma membrane during regulated or polarized secretion.	SEC6
	AT1G71830	512.888	0.526488	0.0898732	5.85813	4.68121e-09	7.45243e-08	NA	NA	NA	NA	NA	NA	NA
	AT1G71880	3403.68	-0.870577	0.136665	-6.37015	1.88841e-10	3.75925e-09	sucrose-proton symporter 1	Sucrose transporter gene induced in response to nematodes
	AT1G71970	302.745	0.498069	0.127027	3.92098	8.81893e-05	0.000519225			unknown protein
	AT1G71980	954.763	-0.36653	0.145036	-2.52716	0.0114989	0.0336691	Protease-associated (PA) RING/U-box zinc finger family protein		Protease-associated (PA) RING/U-box zinc finger family protein
	AT1G72010	1140.53	-0.483806	0.0854869	-5.65941	1.51893e-08	2.20231e-07	TCP family transcription factor		TCP family transcription factor
	AT1G72030	146.779	1.71037	0.26605	6.42874	1.28663e-10	2.63919e-09	Acyl-CoA N-acyltransferases (NAT) superfamily protein		Acyl-CoA N-acyltransferases (NAT) superfamily protein
	AT1G72050	668.072	0.299476	0.112318	2.66631	0.0076688	0.0240797	transcription factor IIIA	Encodes a transcriptional factor TFIIIA required for transcription of 5S rRNA gene. 5S rRNA is the smallest constituent of the ribosome. Work on one of the gene models AT1G72050.2 showed that it encodes a protein with nine Cys(2)-His(2)-type zinc fingers, a characteristic feature of TFIIIA proteins. AT1G72050.2 also contains a 23 amino acid spacer between fingers 1 and 2, a 66 amino acid spacer b…	transcription factor IIIA (TFIIIA)
	AT1G72060	99.5846	-0.841386	0.23645	-3.55842	0.000373095	0.00184492	serine-type endopeptidase inhibitors		serine-type endopeptidase inhibitors
	AT1G72070	83.7957	-1.14872	0.197298	-5.82228	5.80498e-09	9.05365e-08	Chaperone DnaJ-domain superfamily protein		Chaperone DnaJ-domain superfamily protein
	AT1G72120	260.228	-0.665747	0.158141	-4.20982	2.55576e-05	0.000174589	Major facilitator superfamily protein		Major facilitator superfamily protein
	AT1G72130	398.056	-0.917195	0.173876	-5.27499	1.32762e-07	1.59752e-06	Major facilitator superfamily protein		Major facilitator superfamily protein
	AT1G72140	465.79	-1.12387	0.205443	-5.47044	4.48908e-08	5.88046e-07	Major facilitator superfamily protein		Major facilitator superfamily protein
	AT1G72150	10066	-0.639728	0.113978	-5.61273	1.99157e-08	2.81962e-07	PATELLIN 1	novel cell-plate-associated protein that is related in sequence to proteins involved in membrane trafficking in other eukaryotes	PATELLIN 1 (PATL1)
	AT1G72160	2916.49	-0.428633	0.066818	-6.41492	1.40893e-10	2.8768e-09	Sec14p-like phosphatidylinositol transfer family protein		Sec14p-like phosphatidylinositol transfer family protein
	AT1G72180	456.61	-1.31327	0.239559	-5.48204	4.20439e-08	5.53359e-07	Leucine-rich receptor-like protein kinase family protein		Leucine-rich receptor-like protein kinase family protein				RLP
	AT1G72200	460.848	-0.96878	0.209134	-4.63233	3.6157e-06	3.06164e-05	RING/U-box superfamily protein		RING/U-box superfamily protein
	AT1G72210	184.28	1.66618	0.205134	8.12237	4.57169e-16	2.16484e-14	basic helix-loop-helix (bHLH) DNA-binding superfamily protein		basic helix-loop-helix (bHLH) DNA-binding superfamily protein
	AT1G72220	123.425	-0.524934	0.211394	-2.4832	0.0130209	0.0373205	RING/U-box superfamily protein		RING/U-box superfamily protein
	AT1G72230	624.604	0.681639	0.223674	3.04746	0.00230786	0.00873235	Cupredoxin superfamily protein		Cupredoxin superfamily protein
	AT1G72250	253.257	-0.691685	0.18839	-3.67155	0.00024108	0.00126604	Di-glucose binding protein with Kinesin motor domain		Di-glucose binding protein with Kinesin motor domain
	AT1G72280	135.452	-0.932967	0.207834	-4.48901	7.15549e-06	5.57998e-05	endoplasmic reticulum oxidoreductins 1	endoplasmic reticulum oxidoreductin	endoplasmic reticulum oxidoreductins 1 (ERO1)
	AT1G72300	771.103	-0.448854	0.172052	-2.60883	0.00908537	0.0277372	Leucine-rich receptor-like protein kinase family protein	Encodes a leucine-rich repeat receptor kinase (LRR-RK) involved in the perception of PSY1. PSY1 is an 18-aa tyrosine-sulfated glycopeptide encoded by AT5G58650 that promotes cellular proliferation and expansion.	Leucine-rich receptor-like protein kinase family protein				RLP
	AT1G72330	279.378	-0.682306	0.241421	-2.82621	0.00471026	0.0159488	alanine aminotransferase 2	Encodes for alanine aminotransferase ALAAT2.	alanine aminotransferase 2 (ALAAT2)
	AT1G72410	1558.37	-0.417532	0.124804	-3.3455	0.000821346	0.00363345	NA	NA	NA	NA	NA	NA	NA
	AT1G72416	338.495	-1.13646	0.191142	-5.94566	2.75347e-09	4.56641e-08	Chaperone DnaJ-domain superfamily protein		Chaperone DnaJ-domain superfamily protein
	AT1G72450	483.135	-0.6702	0.133368	-5.0252	5.02902e-07	5.25968e-06	jasmonate-zim-domain protein 6	JAZ6 transcript levels rise in response to a jasmonate stimulus and a GFP:JAZ6 fusion protein localizes to the nucleus. Application of jasmonate methyl ester to Arabidopsis roots reduces the levels of a JAZ6:GUS fusion protein, presumably by stimulating ubiquitin-proteasome-mediated degradation.	jasmonate-zim-domain protein 6 (JAZ6)
	AT1G72500	1386.45	0.825248	0.116508	7.08319	1.40874e-12	3.98292e-11			LOCATED IN: plasma membrane
	AT1G72550	1122.04	0.234346	0.0751392	3.11882	0.00181576	0.00715515	tRNA synthetase beta subunit family protein		tRNA synthetase beta subunit family protein
	AT1G72630	1010.79	0.446482	0.13277	3.36284	0.000771457	0.00344493	ELF4-like 2		ELF4-like 2 (ELF4-L2)
	AT1G72640	159.664	0.469522	0.13134	3.57485	0.000350431	0.00174752	NAD(P)-binding Rossmann-fold superfamily protein		NAD(P)-binding Rossmann-fold superfamily protein
	AT1G72650	1205.49	0.388291	0.133788	2.90229	0.00370443	0.0130887	TRF-like 6	Arabidopsis thaliana myb family transcription factor (At1g72650)	TRF-like 6 (TRFL6)
	AT1G72660	29.4524	3.3389	0.420824	7.93419	2.11868e-15	9.12057e-14	P-loop containing nucleoside triphosphate hydrolases superfamily protein		P-loop containing nucleoside triphosphate hydrolases superfamily protein
	AT1G72680	667.094	-0.475633	0.103715	-4.58597	4.51873e-06	3.73445e-05	cinnamyl-alcohol dehydrogenase		cinnamyl-alcohol dehydrogenase (CAD1)
	AT1G72700	1812.85	-0.844287	0.0944578	-8.93825	3.95389e-19	2.79358e-17	ATPase E1-E2 type family protein / haloacid dehalogenase-like hydrolase family protein		ATPase E1-E2 type family protein / haloacid dehalogenase-like hydrolase family protein
	AT1G72710	3141.47	-0.412655	0.0835714	-4.93775	7.90287e-07	7.80676e-06	casein kinase 1-like protein 2	Encodes a member of the casein kinase 1 protein family that is localized to the cytoplasm and nucleus.	casein kinase 1-like protein 2 (CKL2)
	AT1G72720	33.6742	1.93202	0.416685	4.63665	3.54101e-06	3.00452e-05	Protein of unknown function (DUF3511)		Protein of unknown function (DUF3511)
	AT1G72770	755.904	0.379727	0.156875	2.42057	0.0154962	0.0432067	homology to ABI1	mutant has ABA hypersensitive inhibition of seed germination
	AT1G72810	709.9	0.391387	0.11206	3.49266	0.000478244	0.00227967	Pyridoxal-5'-phosphate-dependent enzyme family protein		Pyridoxal-5'-phosphate-dependent enzyme family protein
	AT1G72840	205.734	0.69247	0.206103	3.35982	0.000779924	0.00347786	Disease resistance protein (TIR-NBS-LRR class)		Disease resistance protein (TIR-NBS-LRR class)				TNL
	AT1G72850	29.3165	-1.9318	0.672579	-2.87223	0.00407582	0.014187	Disease resistance protein (TIR-NBS class)		Disease resistance protein (TIR-NBS class)				TNL
	AT1G72900	283.712	-1.5236	0.192127	-7.93016	2.18865e-15	9.36743e-14	Toll-Interleukin-Resistance (TIR) domain-containing protein		Toll-Interleukin-Resistance (TIR) domain-containing protein				TNL
	AT1G72910	11.476	-1.69657	0.646627	-2.62372	0.00869751	0.0267771	Toll-Interleukin-Resistance (TIR) domain-containing protein		Toll-Interleukin-Resistance (TIR) domain-containing protein				TNL
	AT1G72920	101.775	-1.30356	0.430448	-3.02838	0.00245865	0.00922865	Toll-Interleukin-Resistance (TIR) domain family protein		Toll-Interleukin-Resistance (TIR) domain family protein				T
	AT1G72930	72.7737	-1.24566	0.34167	-3.6458	0.000266557	0.00138029	toll/interleukin-1 receptor-like	Toll/interleukin-1 receptor-like protein (TIR) mRNA,	toll/interleukin-1 receptor-like (TIR)				T
	AT1G72940	295.538	-0.586237	0.243826	-2.40433	0.0162022	0.0448558	Toll-Interleukin-Resistance (TIR) domain-containing protein		Toll-Interleukin-Resistance (TIR) domain-containing protein				TNL
	AT1G72990	399.876	-0.344649	0.117668	-2.92899	0.00340064	0.0121836	beta-galactosidase 17		beta-galactosidase 17 (BGAL17)
	AT1G73040	107.802	1.23579	0.299065	4.13219	3.59326e-05	0.000237445	Mannose-binding lectin superfamily protein		Mannose-binding lectin superfamily protein
	AT1G73130	352.803	-0.349008	0.101775	-3.4292	0.00060536	0.00279058			unknown protein
	AT1G73220	25.228	3.21426	0.645312	4.98093	6.32779e-07	6.41893e-06	organic cation/carnitine transporter1		organic cation/carnitine transporter1 (1-Oct)
	AT1G73260	10153.7	-1.21824	0.206416	-5.90187	3.59406e-09	5.84291e-08	kunitz trypsin inhibitor 1	Encodes a trypsin inhibitor involved in modulating programmed cell death in plant-pathogen interactions.	kunitz trypsin inhibitor 1 (KTI1)
	AT1G73270	339.029	-0.785485	0.230162	-3.41275	0.000643117	0.00293946	serine carboxypeptidase-like 6		serine carboxypeptidase-like 6 (scpl6)
	AT1G73280	226.669	-0.77423	0.171679	-4.50976	6.49022e-06	5.13861e-05	serine carboxypeptidase-like 3		serine carboxypeptidase-like 3 (scpl3)
	AT1G73290	45.7425	-1.6916	0.472558	-3.57966	0.000344044	0.00172262	serine carboxypeptidase-like 5		serine carboxypeptidase-like 5 (scpl5)
	AT1G73300	198.533	-0.837215	0.265415	-3.15436	0.00160851	0.00648288	serine carboxypeptidase-like 2		serine carboxypeptidase-like 2 (scpl2)
	AT1G73330	79155.8	-0.69335	0.179478	-3.86315	0.000111933	0.000640734	drought-repressed 4	encodes a plant-specific protease inhibitor-like protein whose transcript level in root disappears in response to progressive drought stress. The decrease in transcript level is independent from abscisic acid level.	drought-repressed 4 (DR4)
	AT1G73350	356.334	0.432813	0.137596	3.14553	0.00165786	0.00663978			unknown protein
	AT1G73380	480.244	0.259874	0.10241	2.53759	0.0111618	0.0328594			unknown protein
	AT1G73410	112.901	-1.0648	0.37211	-2.86152	0.00421615	0.0145774	myb domain protein 54	Encodes a putative transcription factor that is a member of the R2R3-MYB family.	myb domain protein 54 (MYB54)
	AT1G73500	328.142	-0.615097	0.12759	-4.8209	1.42913e-06	1.32804e-05	MAP kinase kinase 9	member of MAP Kinase Kinase family. Autophosphorylates and also phosphorylates MPK3 and MPK6. Independently involved in ethylene and calmalexin biosynthesis. Induces transcription of ACS2, ACS6, ERF1, ERF2, ERF5, ERF6, CYP79B2, CYP79B3, CYP71A13 and PAD3.	MAP kinase kinase 9 (MKK9)
	AT1G73530	61.804	-0.64284	0.251523	-2.55579	0.0105949	0.0315155	RNA-binding (RRM/RBD/RNP motifs) family protein		RNA-binding (RRM/RBD/RNP motifs) family protein
	AT1G73540	169.054	0.375312	0.151794	2.4725	0.013417	0.0382538	nudix hydrolase homolog 21		nudix hydrolase homolog 21 (NUDT21)
	AT1G73590	618.574	0.484052	0.173445	2.7908	0.0052578	0.0175334	Auxin efflux carrier family protein	Encodes an auxin efflux carrier involved in shoot and root development. It is involved in the maintenance of embryonic auxin gradients. Loss of function severely affects organ initiation, pin1 mutants are characterised by an inflorescence meristem that does not initiate any flowers, resulting in the formation of a naked inflorescence stem. PIN1 is involved in the determination of leaf shape by ac…	PIN-FORMED 1 (PIN1)
	AT1G73600	1913.29	-0.994597	0.260845	-3.81298	0.000137299	0.000768541	S-adenosyl-L-methionine-dependent methyltransferases superfamily protein		S-adenosyl-L-methionine-dependent methyltransferases superfamily protein
	AT1G73610	3.04129	-3.40568	1.31862	-2.58276	0.00980131	0.029578	GDSL-like Lipase/Acylhydrolase superfamily protein		GDSL-like Lipase/Acylhydrolase superfamily protein
	AT1G73640	569.631	0.81289	0.180576	4.50165	6.74291e-06	5.30096e-05	RAB GTPase homolog A6A		RAB GTPase homolog A6A (RABA6a)
	AT1G73660	941.763	0.294262	0.121292	2.42605	0.015264	0.0426565	protein tyrosine kinase family protein	Encodes a protein with similarity to MAPKKKs. May function as a negative regulator of salt tolerance.	protein tyrosine kinase family protein
	AT1G73670	491.376	-0.354393	0.108212	-3.27497	0.00105671	0.00450541	MAP kinase 15	member of MAP Kinase	MAP kinase 15 (MPK15)
	AT1G73680	112.052	1.4859	0.241748	6.14648	7.92232e-10	1.4488e-08	alpha dioxygenase	Encodes an alpha dioxygenase. Recombinant protein catalyzes the conversion of a wide range of fatty acids into 2(R)-hydroperoxy derivatives.	alpha dioxygenase (ALPHA DOX2)
	AT1G73720	647.398	0.343192	0.0989306	3.46902	0.000522366	0.00246153	transducin family protein / WD-40 repeat family protein	Encodes SMU1, a protein involved in RNA splicing.	SUPPRESSORS OF MEC-8 AND UNC-52 1 (SMU1)
	AT1G73750	185.591	-0.968181	0.195518	-4.95188	7.34992e-07	7.33213e-06	Uncharacterised conserved protein UCP031088, alpha/beta hydrolase		Uncharacterised conserved protein UCP031088, alpha/beta hydrolase
	AT1G73790	183.384	0.655364	0.195303	3.35562	0.000791859	0.0035212	Protein of unknown function (DUF3743)		CONTAINS InterPro DOMAIN/s: Protein of unknown function DUF3743 (InterPro:IPR022214)
	AT1G73820	343.844	0.654339	0.148465	4.40735	1.04645e-05	7.83901e-05	Ssu72-like family protein		Ssu72-like family protein
	AT1G73850	823.233	0.772477	0.150686	5.12641	2.95312e-07	3.27477e-06	Protein of unknown function (DUF1666)		FUNCTIONS IN: structural constituent of ribosome
	AT1G73870	3.10676	5.64309	1.55741	3.62338	0.000290781	0.00149219	B-box type zinc finger protein with CCT domain		B-box type zinc finger protein with CCT domain
	AT1G73880	200.237	0.759307	0.130714	5.8089	6.28857e-09	9.74641e-08	UDP-glucosyl transferase 89B1		UDP-glucosyl transferase 89B1 (UGT89B1)
	AT1G73920	1500.83	-0.517975	0.113642	-4.55793	5.16594e-06	4.20993e-05	alpha/beta-Hydrolases superfamily protein		alpha/beta-Hydrolases superfamily protein
	AT1G73940	922.097	0.577567	0.131651	4.38711	1.14865e-05	8.51576e-05			unknown protein
	AT1G73980	700.861	-0.210896	0.0840611	-2.50884	0.0121129	0.0351022	Phosphoribulokinase / Uridine kinase family		Phosphoribulokinase / Uridine kinase family
	AT1G73990	604.009	0.367448	0.106687	3.44417	0.000572815	0.00266039	signal peptide peptidase	Encodes a putative protease SppA (SppA).	signal peptide peptidase (SPPA)
	AT1G74010	307.587	-0.620197	0.147544	-4.20346	2.62862e-05	0.000179181	Calcium-dependent phosphotriesterase superfamily protein		Calcium-dependent phosphotriesterase superfamily protein
	AT1G74020	1288.29	-0.490383	0.148763	-3.29641	0.000979293	0.00422141	strictosidine synthase 2	Encodes AtSS-2 strictosidine synthase.	strictosidine synthase 2 (SS2)
	AT1G74030	1769.22	-0.606394	0.134949	-4.49351	7.00599e-06	5.48068e-05	enolase 1	Encodes the plastid-localized phosphoenolpyruvate enolase. Mutant plants have abnormal trichomes.	enolase 1 (ENO1)
	AT1G74040	303.176	-0.412391	0.13463	-3.06313	0.00219033	0.00835156	2-isopropylmalate synthase 1	Encodes an active Arabidopsis isopropylmalate synthase IPMS2. Involved in leucine biosynthesis. Do not participate in the chain elongation of glucosinolates. Expressed constitutively throughout the plant. Loss of IPMS2 can be compensated by a second isopropylmalate synthase gene IPMS1 (At1g18500).	2-isopropylmalate synthase 1 (IMS1)
	AT1G74050	5182.38	0.338304	0.0905055	3.73794	0.000185533	0.00100444	Ribosomal protein L6 family protein		Ribosomal protein L6 family protein
	AT1G74055	44.904	1.52715	0.496139	3.07806	0.00208352	0.00802265			unknown protein
	AT1G74060	4665.42	0.46285	0.113942	4.06213	4.8626e-05	0.000308647	Ribosomal protein L6 family protein		Ribosomal protein L6 family protein
	AT1G74080	19.6099	-1.47703	0.591896	-2.49542	0.012581	0.0362462	myb domain protein 122	Encodes a putative transcription factor, member of the R2R3 factor gene family (MYB122).	myb domain protein 122 (MYB122)
	AT1G74100	2316.27	-1.15055	0.201671	-5.70512	1.16263e-08	1.72965e-07	sulfotransferase 16	encodes a desulfoglucosinolate sulfotransferase, involved in the final step of glucosinolate core structure biosynthesis. Has a broad-substrate specificity with different desulfoglucosinolates, the best substrate is indole-3-methyl-dsGS, followed by benzyl-dsGS. Expression was induced by wounding, jasmonate and ethylene stimulates.	sulfotransferase 16 (SOT16)
	AT1G74120	136.355	0.524022	0.16228	3.22911	0.00124175	0.00518992	Mitochondrial transcription termination factor family protein		Mitochondrial transcription termination factor family protein
	AT1G74150	142.882	-0.882937	0.194627	-4.53656	5.7178e-06	4.59904e-05	Galactose oxidase/kelch repeat superfamily protein		Galactose oxidase/kelch repeat superfamily protein
	AT1G74250	492.172	-0.559941	0.164385	-3.40628	0.000658547	0.00300279	DNAJ heat shock N-terminal domain-containing protein		DNAJ heat shock N-terminal domain-containing protein
	AT1G74260	943.836	-0.43024	0.131345	-3.27565	0.00105421	0.00449644	purine biosynthesis 4	Encodes formylglycinamidine ribonucleotide synthase an enzyme involved in de novo purine biosynthesis. PUR4 is localizes to the chloroplast and mitochondria. Loss of PUR4 function affects male but not female gametophyte development.	purine biosynthesis 4 (PUR4)
	AT1G74330	446.596	0.361933	0.121321	2.98326	0.00285196	0.0104949	Protein kinase superfamily protein		Protein kinase superfamily protein
	AT1G74360	168.785	-0.694436	0.199131	-3.48733	0.00048787	0.00231958	Leucine-rich repeat protein kinase family protein		Leucine-rich repeat protein kinase family protein				RLP
	AT1G74380	980.515	-0.414583	0.0809254	-5.12303	3.00671e-07	3.32425e-06	xyloglucan xylosyltransferase 5		xyloglucan xylosyltransferase 5 (XXT5)
	AT1G74460	1948.49	-1.11744	0.286378	-3.90197	9.54144e-05	0.000556776	GDSL-like Lipase/Acylhydrolase superfamily protein		GDSL-like Lipase/Acylhydrolase superfamily protein
	AT1G74500	24.962	-2.80985	0.765587	-3.6702	0.000242365	0.00127167	activation-tagged BRI1(brassinosteroid-insensitive 1)-suppressor 1	Encodes a basic helix__loop__helix transcription factor that acts downstream of MP in root initiation. TMO7 protein moves to the hypophysis and to vascular cells, contributing to MP-dependent root formation. Promotes the correct definition of the hypophysis cell division plane.	activation-tagged BRI1(brassinosteroid-insensitive 1)-suppressor 1 (BS1)
	AT1G74560	2354.2	0.343987	0.114095	3.01492	0.00257049	0.00958591	NAP1-related protein 1	Double nrp1-1 nrp2-1 mutants show arrest of cell cycle progression at G2/M and disordered cellular organization occurred in root tips. Localize in the nucleus and can form homomeric and heteromeric protein complexes with NRP2. Bind histones Histone2A and Histone2B and associate with chromatin in vivo.	NAP1-related protein 1 (NRP1)
	AT1G74590	342.896	-1.3636	0.297312	-4.58642	4.50914e-06	3.73069e-05	glutathione S-transferase TAU 10	Encodes glutathione transferase belonging to the tau class of GSTs. Naming convention according to Wagner et al. (2002).	glutathione S-transferase TAU 10 (GSTU10)
	AT1G74640	270.455	-0.530287	0.131398	-4.03573	5.44339e-05	0.000340878	alpha/beta-Hydrolases superfamily protein		alpha/beta-Hydrolases superfamily protein
	AT1G74660	408.701	-0.510779	0.170247	-3.00022	0.00269783	0.0100055	mini zinc finger 1	Constitutive overexpression of MIF1 caused dramatic developmental defects, seedlings were non-responsive to gibberellin (GA) for cell elongation, hypersensitive to the GA synthesis inhibitor paclobutrazol (PAC) and abscisic acid (ABA), and hyposensitive to auxin, brassinosteroid and cytokinin, but normally responsive to ethylene.	mini zinc finger 1 (MIF1)
	AT1G74670	88.2469	1.27259	0.330693	3.84826	0.000118962	0.000676619	Gibberellin-regulated family protein		Gibberellin-regulated family protein
	AT1G74710	277.335	-0.509028	0.143892	-3.53756	0.000403835	0.0019749	ADC synthase superfamily protein	Encodes a protein with isochorismate synthase activity. Mutants fail to accumulate salicylic acid. Its function may be redundant with that of ICS2 (AT1G18870).	ENHANCED DISEASE SUSCEPTIBILITY TO ERYSIPHE ORONTII 16 (EDS16)
	AT1G74730	212.249	0.649872	0.157286	4.13178	3.5996e-05	0.000237794	Protein of unknown function (DUF1118)		Protein of unknown function (DUF1118)
	AT1G74740	900.18	-0.486161	0.144405	-3.36665	0.000760874	0.00340519	calcium-dependent protein kinase 30	member of Calcium Dependent Protein Kinase	calcium-dependent protein kinase 30 (CPK30)
	AT1G74750	165.125	-0.624551	0.159443	-3.91708	8.96273e-05	0.000526457	Pentatricopeptide repeat (PPR) superfamily protein		Pentatricopeptide repeat (PPR) superfamily protein
	AT1G74780	217.668	-0.381993	0.146437	-2.60858	0.00909194	0.027742	Nodulin-like / Major Facilitator Superfamily protein		Nodulin-like / Major Facilitator Superfamily protein
	AT1G74790	538.771	-0.52829	0.149209	-3.54061	0.000399197	0.00195565	catalytics		catalytics
	AT1G74840	6832.53	0.485463	0.090505	5.36393	8.14292e-08	1.01986e-06	Homeodomain-like superfamily protein		Homeodomain-like superfamily protein
	AT1G74860	223.361	0.405438	0.163469	2.48021	0.0131304	0.0375908			unknown protein
	AT1G74890	41.2479	1.7464	0.266019	6.56493	5.20572e-11	1.14984e-09	response regulator 15	Encodes a nuclear response regulator that acts as a negative regulator in cytokinin-mediated signal transduction. Transcript accumulates in leaves and roots in response to cytokinin treatment.	response regulator 15 (ARR15)
	AT1G74910	1581.3	-0.23243	0.0836918	-2.77722	0.00548264	0.0181688	ADP-glucose pyrophosphorylase family protein		ADP-glucose pyrophosphorylase family protein
	AT1G74940	950.051	0.346864	0.14568	2.38099	0.0172661	0.0472488	Protein of unknown function (DUF581)		Protein of unknown function (DUF581)
	AT1G74960	1374.28	-0.268503	0.0941675	-2.85133	0.00435364	0.014939	fatty acid biosynthesis 1	Encodes a plastidic beta-ketoacyl-ACP synthase II, involved in fatty acid elongation from 16:0-ACP to 18:0-ACP. Homozygous knock-out mutants are embryo lethal, indicating early embryo development is sensitive to elevated 16:0.	fatty acid biosynthesis 1 (FAB1)
	AT1G75000	58.3769	-1.57271	0.508141	-3.09503	0.00196795	0.00766382	GNS1/SUR4 membrane protein family		GNS1/SUR4 membrane protein family
	AT1G75030	77.6361	-2.44834	0.424874	-5.76252	8.28657e-09	1.26753e-07	thaumatin-like protein 3	encodes a PR5-like protein	thaumatin-like protein 3 (TLP-3)
	AT1G75060	327.419	0.435327	0.139026	3.13126	0.00174057	0.00691507			unknown protein
	AT1G75110	53.2472	1.60075	0.222302	7.20082	5.98523e-13	1.78378e-11	Nucleotide-diphospho-sugar transferase family protein		REDUCED RESIDUAL ARABINOSE 2 (RRA2)
	AT1G75130	514.122	-0.570879	0.128902	-4.42878	9.47659e-06	7.18117e-05	cytochrome P450, family 721, subfamily A, polypeptide 1	member of CYP721A	cytochrome P450, family 721, subfamily A, polypeptide 1 (CYP721A1)
	AT1G75170	634.862	0.388957	0.150893	2.5777	0.0099461	0.0299378	Sec14p-like phosphatidylinositol transfer family protein		Sec14p-like phosphatidylinositol transfer family protein
	AT1G75190	128.899	-1.63529	0.268288	-6.09529	1.09241e-09	1.96546e-08			unknown protein
	AT1G75220	1345.57	-0.555073	0.105655	-5.25364	1.49121e-07	1.77384e-06	Major facilitator superfamily protein		Major facilitator superfamily protein
	AT1G75240	31.57	6.1565	0.601245	10.2396	1.31793e-24	1.70534e-22	homeobox protein 33		homeobox protein 33 (HB33)
	AT1G75280	1742.15	-0.431298	0.183121	-2.35526	0.0185096	0.0499514	NmrA-like negative transcriptional regulator family protein	isoflavone reductase, putative, identical to SP:P52577 Isoflavone reductase homolog P3 (EC 1.3.1.-) {Arabidopsis thaliana}
	AT1G75300	4.62368	2.20308	0.798333	2.75959	0.00578733	0.0189975	NA	NA	NA	NA	NA	NA	NA
	AT1G75330	1719.47	-0.355521	0.0636138	-5.58874	2.28721e-08	3.1995e-07	ornithine carbamoyltransferase		ornithine carbamoyltransferase (OTC)
	AT1G75350	571.448	0.396436	0.0949021	4.17731	2.94971e-05	0.000198515	Ribosomal protein L31		embryo defective 2184 (emb2184)
	AT1G75380	2417.77	0.256036	0.0880281	2.90857	0.00363089	0.01288	bifunctional nuclease in basal defense response 1	Encodes a nucleases AtBBD1 involved in ABA-mediated callose deposition.	bifunctional nuclease in basal defense response 1 (BBD1)
	AT1G75390	676.412	0.497623	0.119492	4.16449	3.1205e-05	0.000208885	NA	NA	NA	NA	NA	NA	NA
	AT1G75400	1017.18	0.503858	0.125589	4.01196	6.02175e-05	0.000371968	RING/U-box superfamily protein		RING/U-box superfamily protein
	AT1G75500	9104.18	-0.530449	0.17084	-3.10494	0.00190315	0.00744665	Walls Are Thin 1	An Arabidopsis thaliana homolog of Medicago truncatula NODULIN21 (MtN21). The gene encodes a plant-specific, predicted integral membrane protein and is a member of the Plant-Drug/Metabolite Exporter (P-DME) family (Transporter Classification number: TC 2.A.7.3).	Walls Are Thin 1 (WAT1)
	AT1G75510	708.811	0.390218	0.0972388	4.01299	5.9954e-05	0.000371164	Transcription initiation factor IIF, beta subunit		Transcription initiation factor IIF, beta subunit
	AT1G75520	621.134	4.73483	0.240571	19.6816	3.09944e-86	7.66458e-83	SHI-related sequence 5	A member of SHI gene family. Arabidopsis thaliana has ten members that encode proteins with a RING finger-like zinc finger motif. Despite being highly divergent in sequence, many of the SHI-related genes are partially redundant in function and synergistically promote gynoecium, stamen and leaf development in Arabidopsis.	SHI-related sequence 5 (SRS5)
	AT1G75540	3737.25	-1.00969	0.154106	-6.55192	5.6801e-11	1.24548e-09	salt tolerance homolog2		salt tolerance homolog2 (STH2)
	AT1G75550	23.0615	-1.84483	0.623731	-2.95774	0.00309903	0.0112534	glycine-rich protein		glycine-rich protein
	AT1G75580	94.3029	2.50594	0.2562	9.78117	1.35635e-22	1.43747e-20	SAUR-like auxin-responsive protein family		SAUR-like auxin-responsive protein family
	AT1G75630	1493.74	-0.447961	0.120103	-3.7298	0.000191628	0.00103441	vacuolar H+-pumping ATPase 16 kDa proteolipid subunit 4	vacuolar H+-pumping ATPase 16 kD proteolipid (ava-p) mRNA,	vacuolar H+-pumping ATPase 16 kDa proteolipid subunit 4 (AVA-P4)
	AT1G75660	2031.67	-0.195731	0.0713869	-2.74183	0.00610975	0.0198799	5'-3' exoribonuclease 3	Encodes a protein with similarity to yeast 5'-3'exonucleases and can functionally complement the yeast mutations. In Arabidopsis XRN3 acts as a suppressor of posttranscriptional gene silencing. Mutants accumulate excised miRNA products suggesting that XRN3 is involved in degradation of these products.	5'-3' exoribonuclease 3 (XRN3)
	AT1G75670	303.348	0.494408	0.133527	3.70268	0.000213334	0.00113669	DNA-directed RNA polymerases		DNA-directed RNA polymerases
	AT1G75680	1249.59	-0.721084	0.132943	-5.42401	5.82767e-08	7.46694e-07	glycosyl hydrolase 9B7		glycosyl hydrolase 9B7 (GH9B7)
	AT1G75690	160.985	0.628986	0.243555	2.58252	0.0098081	0.0295865	DnaJ/Hsp40 cysteine-rich domain superfamily protein		DnaJ/Hsp40 cysteine-rich domain superfamily protein
	AT1G75750	1269.41	1.43419	0.39681	3.6143	0.000301155	0.00153481	GAST1 protein homolog 1	GA-responsive GAST1 protein homolog regulated by BR and GA antagonistically. Possibly involved in cell elongation based on expression data	GAST1 protein homolog 1 (GASA1)
	AT1G75760	572.987	-0.569303	0.0998276	-5.70286	1.17814e-08	1.74921e-07	ER lumen protein retaining receptor family protein		ER lumen protein retaining receptor family protein
	AT1G75780	137.791	-2.33936	0.257531	-9.08383	1.04824e-19	8.10056e-18	tubulin beta-1 chain	beta tubulin gene downregulated by phytochrome A (phyA)-mediated far-red light high-irradiance and the phytochrome B (phyB)-mediated red light high-irradiance responses	tubulin beta-1 chain (TUB1)
	AT1G75800	5208.27	-0.68434	0.190054	-3.60077	0.000317276	0.00160557	Pathogenesis-related thaumatin superfamily protein		Pathogenesis-related thaumatin superfamily protein
	AT1G75810	336.92	0.299981	0.11529	2.60196	0.00926924	0.0281902			unknown protein
	AT1G75820	1342.25	-0.953254	0.284534	-3.35022	0.000807468	0.0035806	Leucine-rich receptor-like protein kinase family protein	Putative receptor kinase with an extracellular leucine-rich domain. Controls shoot and floral meristem size, and contributes to establish and maintain floral meristem identity. Negatively regulated by KAPP (kinase-associated protein phosphatase). CLV3 peptide binds directly CLV1 ectodomain.	CLAVATA 1 (CLV1)				RLP
	AT1G75860	371.972	0.529172	0.153307	3.45171	0.000557048	0.00259963			unknown protein
	AT1G75880	10.6249	-4.91331	1.35994	-3.61288	0.000302819	0.00154082	SGNH hydrolase-type esterase superfamily protein		SGNH hydrolase-type esterase superfamily protein
	AT1G75900	30.7835	-5.31452	1.27097	-4.18145	2.89653e-05	0.000195408	GDSL-like Lipase/Acylhydrolase superfamily protein		GDSL-like Lipase/Acylhydrolase superfamily protein
	AT1G76030	3621.55	-0.220832	0.0867707	-2.545	0.0109277	0.0323284	ATPase, V1 complex, subunit B protein	Encodes the vacuolar ATP synthase subunit B1. This subunit was shown to interact with the gene product of hexokinase1 (ATHXK1). This interaction, however, is solely restricted to the nucleus.	ATPase, V1 complex, subunit B protein
	AT1G76070	159.468	-0.817833	0.207215	-3.94679	7.92071e-05	0.000472483			unknown protein
	AT1G76090	556.849	-1.03209	0.130724	-7.89516	2.89937e-15	1.21752e-13	sterol methyltransferase 3	Encodes S-adenosyl-methionine-sterol-C-methyltransferase, an enzyme in the sterol biosynthetic pathway.	sterol methyltransferase 3 (SMT3)
	AT1G76130	110.499	-0.913066	0.20808	-4.38806	1.14366e-05	8.48441e-05	alpha-amylase-like 2	alpha-amylase, putative / 1,4-alpha-D-glucan glucanohydrolase, putative, strong similarity to alpha-amylase GI:7532799 from (Malus x domestica)
	AT1G76160	2331.81	-0.51751	0.100838	-5.13208	2.86559e-07	3.18405e-06	SKU5 similar 5		SKU5 similar 5 (sks5)
	AT1G76170	178.375	0.621901	0.164985	3.76944	0.000163616	0.000896467	2-thiocytidine tRNA biosynthesis protein, TtcA		2-thiocytidine tRNA biosynthesis protein, TtcA
	AT1G76250	111.746	-1.06573	0.187463	-5.68505	1.30777e-08	1.92244e-07			unknown protein
	AT1G76270	300.868	-0.411188	0.156641	-2.62504	0.00866392	0.0267033	O-fucosyltransferase family protein		O-fucosyltransferase family protein
	AT1G76350	337.244	0.396208	0.11815	3.35343	0.00079817	0.00354501	Plant regulator RWP-RK family protein		Plant regulator RWP-RK family protein
	AT1G76360	247.724	-1.09307	0.176625	-6.18862	6.06935e-10	1.12473e-08	Protein kinase superfamily protein		Protein kinase superfamily protein
	AT1G76400	780.546	-0.466607	0.116167	-4.01668	5.90233e-05	0.000366013	Ribophorin I		Ribophorin I
	AT1G76410	333.446	-0.884845	0.265417	-3.33379	0.000856723	0.00376823	RING/U-box superfamily protein		ATL8
	AT1G76430	28.3689	-1.36245	0.564206	-2.41481	0.0157434	0.0438135	phosphate transporter 1
	AT1G76440	140.462	0.526189	0.213679	2.46252	0.0137965	0.0391404	HSP20-like chaperones superfamily protein		HSP20-like chaperones superfamily protein
	AT1G76450	252.15	0.378153	0.132485	2.8543	0.00431319	0.0148314	Photosystem II reaction center PsbP family protein		Photosystem II reaction center PsbP family protein
	AT1G76460	895.025	-0.42897	0.13523	-3.17216	0.0015131	0.00615866	RNA-binding (RRM/RBD/RNP motifs) family protein		RNA-binding (RRM/RBD/RNP motifs) family protein
	AT1G76470	9.46286	-3.59587	0.894622	-4.01943	5.83391e-05	0.000362478	NAD(P)-binding Rossmann-fold superfamily protein		NAD(P)-binding Rossmann-fold superfamily protein
	AT1G76490	5272.31	-0.658673	0.119033	-5.53355	3.13815e-08	4.27434e-07	hydroxy methylglutaryl CoA reductase 1	Encodes a 3-hydroxy-3-methylglutaryl coenzyme A reductase, which is involved in melavonate biosynthesis and performs the first committed step in isoprenoid biosynthesis. Expression is activated in dark in leaf tissue but not controlled by light in the root (confine	hydroxy methylglutaryl CoA reductase 1 (HMG1)
	AT1G76500	247.873	-0.698646	0.13571	-5.14808	2.63164e-07	2.94913e-06	Predicted AT-hook DNA-binding family protein	Encodes an AT hook domain containing protein. Identified in a screen of activation tagged lines that suppress the long-hypocotyl phenotype of a weak phyB allele. Affects cell elongation in the hypocotyl and leaves.Acts redundantly with ESC to modulate hypocotyl growth inhibition in response to light	SUPPRESSOR OF PHYB-4#3 (SOB3)
	AT1G76520	463.652	-1.43083	0.182785	-7.82791	4.96055e-15	2.01096e-13	Auxin efflux carrier family protein		Auxin efflux carrier family protein
	AT1G76550	823.561	-0.392844	0.135878	-2.89116	0.00383825	0.0134958	Phosphofructokinase family protein		Phosphofructokinase family protein
	AT1G76560	476.605	-0.322515	0.123756	-2.60606	0.00915898	0.0279121	CP12 domain-containing protein 3		CP12 domain-containing protein 3 (CP12-3)
	AT1G76590	452.603	-1.03405	0.224858	-4.5987	4.25139e-06	3.54113e-05	PLATZ transcription factor family protein		PLATZ transcription factor family protein
	AT1G76600	236.546	-0.767553	0.232223	-3.30524	0.000948935	0.00411606			unknown protein
	AT1G76630	479.895	0.263376	0.101194	2.60268	0.00924991	0.0281409	Tetratricopeptide repeat (TPR)-like superfamily protein		Tetratricopeptide repeat (TPR)-like superfamily protein
	AT1G76650	588.575	3.13159	0.476506	6.57198	4.96502e-11	1.10061e-09	calmodulin-like 38		calmodulin-like 38 (CML38)
	AT1G76660	1003.45	0.622739	0.0944327	6.59453	4.26616e-11	9.5329e-10			FUNCTIONS IN: molecular_function unknown
	AT1G76680	4487.46	-1.25694	0.196069	-6.41068	1.44872e-10	2.94724e-09	12-oxophytodienoate reductase 1	Encodes a member of an alpha/beta barrel fold family of FMN-containing oxidoreductases. One of the closely related 12-oxophytodienoic acid reductases. This enzyme is not expected to participate in jasmonic acid biosynthesis because during in vitro assays, it shows very little activity with the naturally occurring OPDA isomer. Shows activity towards 2,4,6-trinitrotoluene. Expressed predominately i…	12-oxophytodienoate reductase 1 (OPR1)
	AT1G76790	6683.39	-0.932696	0.210167	-4.43788	9.08504e-06	6.9198e-05	O-methyltransferase family protein		O-methyltransferase family protein
	AT1G76810	2260.77	-0.506824	0.124376	-4.07494	4.6026e-05	0.000294778	eukaryotic translation initiation factor 2 (eIF-2) family protein		eukaryotic translation initiation factor 2 (eIF-2) family protein
	AT1G76820	115.28	-0.639616	0.19122	-3.34493	0.000823039	0.00364021	eukaryotic translation initiation factor 2 (eIF-2) family protein		eukaryotic translation initiation factor 2 (eIF-2) family protein
	AT1G76850	1274.43	-0.342689	0.0837137	-4.09358	4.24757e-05	0.000274489	exocyst complex component sec5	Encodes a member of the exocyst complex gene family. The exocyst is a protein complex involved in tethering vesicles to the plasma membrane during regulated or polarized secretion.	exocyst complex component sec5 (SEC5A)
	AT1G76860	1309.56	0.636207	0.121292	5.24526	1.56061e-07	1.84848e-06	Small nuclear ribonucleoprotein family protein		Small nuclear ribonucleoprotein family protein
	AT1G76890	674.615	-0.600153	0.149607	-4.01153	6.03264e-05	0.000372537	Duplicated homeodomain-like superfamily protein	encodes a plant trihelix DNA-binding protein	GT2
	AT1G76930	12744.9	-1.89565	0.161364	-11.7477	7.25899e-32	1.68833e-29	extensin 4	Encodes an Arabidopsis extensin gene that belongs to cell-wall hydroxyproline-rich glycoproteins. The cross-link of extensins enforces cell wall strength. Transgenic plants overexpressing this gene show an increase in stem thickness.	extensin 4 (EXT4)
	AT1G76940	344.667	0.318697	0.107289	2.97044	0.00297369	0.0108763	RNA-binding (RRM/RBD/RNP motifs) family protein		RNA-binding (RRM/RBD/RNP motifs) family protein
	AT1G76952	146.977	0.579222	0.220352	2.62862	0.0085732	0.026497	inflorescence deficient in abscission (IDA)-like 5	Similar to Inflorescence deficient in abscission (IDA). Involved in floral organ abscission.	inflorescence deficient in abscission (IDA)-like 5 (IDL5)
	AT1G76990	8019.65	0.594202	0.115708	5.13536	2.81603e-07	3.13525e-06	ACT domain repeat 3		ACT domain repeat 3 (ACR3)
	AT1G77020	374.006	1.04195	0.171964	6.05912	1.36865e-09	2.40606e-08	DNAJ heat shock N-terminal domain-containing protein		DNAJ heat shock N-terminal domain-containing protein
	AT1G77080	913.738	0.367033	0.108245	3.39076	0.000696993	0.00316125	K-box region and MADS-box transcription factor family protein	MADS domain protein - flowering regulator that is closely related to FLC. Deletion of this locus in Nd ecotype is correlated with earlier flowering in short days suggesting function as a negative regulator of flowering.	MADS AFFECTING FLOWERING 1 (MAF1)
	AT1G77090	203.907	0.829105	0.181623	4.56498	4.99532e-06	4.08584e-05	Mog1/PsbP/DUF1795-like photosystem II reaction center PsbP family protein		Mog1/PsbP/DUF1795-like photosystem II reaction center PsbP family protein
	AT1G77120	7141.9	2.66899	0.351978	7.58282	3.38124e-14	1.20597e-12	alcohol dehydrogenase 1	Catalyzes the reduction of acetaldehyde using NADH as reductant. Requires zinc for activity. Dimer. Anaerobic response polypeptide (ANP). Fermentation. The protein undergoes thiolation following treatment with the oxidant tert-butylhydroperoxide.	alcohol dehydrogenase 1 (ADH1)
	AT1G77130	1229.11	-0.402238	0.0994384	-4.0451	5.23007e-05	0.000328815	plant glycogenin-like starch initiation protein 2		plant glycogenin-like starch initiation protein 2 (PGSIP2)
	AT1G77140	507.514	0.301384	0.117112	2.57347	0.0100683	0.030224	vacuolar protein sorting 45	A peripheral membrane protein that associates with microsomal membranes, likely to function in the transport of proteins to the vacuole. It is a member of Sec1p protein family. It may be involved in the regulation of vesicle fusion reactions through interaction with t-SNAREs at the Golgi trans face.	vacuolar protein sorting 45 (VPS45)
	AT1G77145	482.67	0.444161	0.150939	2.94265	0.00325411	0.0117228	Protein of unknown function (DUF506)		Protein of unknown function (DUF506)
	AT1G77150	30.4465	2.21168	0.800537	2.76275	0.00573174	0.0188511	Pentatricopeptide repeat (PPR) superfamily protein		Pentatricopeptide repeat (PPR) superfamily protein
	AT1G77220	377.238	0.436487	0.097285	4.48668	7.23421e-06	5.6315e-05	Protein of unknown function (DUF300)		Protein of unknown function (DUF300)
	AT1G77240	52.7662	-1.38473	0.350255	-3.95348	7.7023e-05	0.000460813	AMP-dependent synthetase and ligase family protein		AMP-dependent synthetase and ligase family protein
	AT1G77260	305.046	-0.88112	0.134482	-6.55196	5.67875e-11	1.24548e-09	S-adenosyl-L-methionine-dependent methyltransferases superfamily protein		S-adenosyl-L-methionine-dependent methyltransferases superfamily protein
	AT1G77270	16.1183	1.51139	0.485471	3.11325	0.00185037	0.00726826			unknown protein
	AT1G77290	181.174	0.449222	0.128926	3.48434	0.000493359	0.00234019	Glutathione S-transferase family protein		Glutathione S-transferase family protein
	AT1G77320	225.693	-0.377091	0.156482	-2.4098	0.0159613	0.0443101	transcription coactivators	Mutant is defective in meiosis and produces abnormal microspores. Encodes a BRCT-domain-containing protein that could be specific to the meiotic cell cycle and that plays a crucial role in some DNA repair events independent of SPO11 DSB recombination repair.	meiosis defective 1 (MEI1)
	AT1G77390	21.0549	0.940193	0.351866	2.67202	0.00753956	0.0237585	CYCLIN A1
	AT1G77420	584.601	-0.592329	0.120062	-4.93352	8.07591e-07	7.9565e-06	alpha/beta-Hydrolases superfamily protein		alpha/beta-Hydrolases superfamily protein
	AT1G77440	920.388	0.240865	0.092377	2.60741	0.00912291	0.0278136	20S proteasome beta subunit C2	Encodes beta subunit of 20s proteosome complex which is involved in protein degradation.	20S proteasome beta subunit C2 (PBC2)
	AT1G77450	544.383	2.06435	0.243459	8.47925	2.26649e-17	1.26107e-15	NAC domain containing protein 32		NAC domain containing protein 32 (NAC032)
	AT1G77460	256.576	-0.631806	0.189426	-3.33537	0.00085187	0.0037491	Armadillo/beta-catenin-like repeat
	AT1G77470	331.124	0.330773	0.125559	2.6344	0.00842865	0.026101	replication factor C subunit 3	Encodes a protein with high homology to the Replication Factor C, Subunit 3 (RFC3) of yeast and other eukaryotes. rfc3 mutants are hypersensitive to salicylic acid and exhibit enhanced induction of PR genes and resistance against virulent oomycete Hyaloperonospora arabidopsidis Noco2. The enhanced pathogen resistance in the mutant is NPR1-independent.	replication factor C subunit 3 (RFC3)
	AT1G77480	536.662	-0.342048	0.0956266	-3.57692	0.000347672	0.00173623	Eukaryotic aspartyl protease family protein		Eukaryotic aspartyl protease family protein
	AT1G77500	290.816	-1.14978	0.163597	-7.02817	2.09267e-12	5.76417e-11	Protein of unknown function (DUF630 and DUF632)		Protein of unknown function (DUF630 and DUF632)
	AT1G77510	970.815	-0.907878	0.140791	-6.44843	1.13016e-10	2.33762e-09	PDI-like 1-2	Encodes a protein disulfide isomerase-like (PDIL) protein, a member of a multigene family within the thioredoxin (TRX) superfamily. Transcript levels for this gene are up-regulated in response to three different chemical inducers of ER stress (dithiothreitol, beta-mercaptoethanol, and tunicamycin). AtIRE1-2 does not appear to be required for this response, but the atbzip60 mutant has a diminished…	PDI-like 1-2 (PDIL1-2)
	AT1G77530	796.649	-1.68365	0.240397	-7.00362	2.49432e-12	6.75349e-11	O-methyltransferase family protein		O-methyltransferase family protein
	AT1G77540	510.222	0.56059	0.140576	3.9878	6.66875e-05	0.000406964	Acyl-CoA N-acyltransferases (NAT) superfamily protein	Encodes a H3/H4 histone acetyltransferase. Belongs to the GNAT family, whose many members are involved in histone acetylation and chromatin remodeling, and are important for the regulation of cell growth and development.	Acyl-CoA N-acyltransferases (NAT) superfamily protein
	AT1G77580	96.5164	-0.93186	0.236126	-3.94646	7.93155e-05	0.000472876	Plant protein of unknown function (DUF869)		Plant protein of unknown function (DUF869)
	AT1G77590	838.277	-0.653144	0.222944	-2.92963	0.00339363	0.0121663	long chain acyl-CoA synthetase 9	Encodes major plastidic long chain acyl-CoA synthetase with a slight substrate preference of oleic acid over any of the other fatty acids.	long chain acyl-CoA synthetase 9 (LACS9)
	AT1G77630	119.732	-0.60191	0.197996	-3.04002	0.00236566	0.00891619	Peptidoglycan-binding LysM domain-containing protein		Peptidoglycan-binding LysM domain-containing protein
	AT1G77660	95.8911	0.946359	0.244583	3.86928	0.000109157	0.000627751	Histone H3 K4-specific methyltransferase SET7/9 family protein		Histone H3 K4-specific methyltransferase SET7/9 family protein
	AT1G77670	379.961	1.51834	0.130199	11.6617	2.00101e-31	4.54432e-29	Pyridoxal phosphate (PLP)-dependent transferases superfamily protein		Pyridoxal phosphate (PLP)-dependent transferases superfamily protein
	AT1G77690	1698.02	-0.726338	0.162841	-4.4604	8.18064e-06	6.27917e-05	like AUX1 3	Encodes an auxin influx carrier LAX3 (Like Aux1) that promotes lateral root emergence. Auxin-induced expression of LAX3 in turn induces a selection of cell-wall-remodelling enzymes, which are likely to promote cell separation in advance of developing lateral root primordia.	like AUX1 3 (LAX3)
	AT1G77700	244.189	0.521617	0.164656	3.16792	0.00153535	0.00623099	Pathogenesis-related thaumatin superfamily protein		Pathogenesis-related thaumatin superfamily protein
	AT1G77710	2258.5	0.428697	0.106386	4.02963	5.58658e-05	0.00034906			CONTAINS InterPro DOMAIN/s: Ubiquitin-like, Ufm1 (InterPro:IPR005375)
	AT1G77760	2618.3	-1.58028	0.409257	-3.86133	0.00011277	0.000644747	nitrate reductase 1	Encodes the cytosolic minor isoform of nitrate reductase (NR). Involved in the first step of nitrate assimilation, it contributes about 150f the nitrate reductase activity in shoots. Similar to molybdopterin oxidoreductases at the N-terminus, and to FAD/NAD-binding cytochrome reductases at the C-terminus. Cofactors: FAD, heme iron (cytochrome B-557), and molybdenum-pterin.	nitrate reductase 1 (NIA1)
	AT1G77765	22.7838	-1.09725	0.368432	-2.97816	0.00289982	0.0106482			unknown protein
	AT1G77790	6.94644	1.97124	0.741388	2.65885	0.00784081	0.0245195	Glycosyl hydrolase superfamily protein		Glycosyl hydrolase superfamily protein
	AT1G77880	32.6943	0.724436	0.300038	2.41448	0.0157576	0.0438263	Galactose oxidase/kelch repeat superfamily protein		Galactose oxidase/kelch repeat superfamily protein
	AT1G77920	965.204	0.940353	0.120636	7.79496	6.44306e-15	2.56984e-13	bZIP transcription factor family protein		bZIP transcription factor family protein
	AT1G77930	567.329	0.418354	0.119385	3.50424	0.000457905	0.00219353	Chaperone DnaJ-domain superfamily protein		Chaperone DnaJ-domain superfamily protein
	AT1G78000	2367	-0.941889	0.200717	-4.69262	2.69728e-06	2.34937e-05	sulfate transporter 1
	AT1G78080	4638.07	-0.3848	0.106284	-3.62049	0.000294049	0.00150549	related to AP2 4	Encodes a member of the DREB subfamily A-6 of ERF/AP2 transcription factor family (RAP2.4). The protein contains one AP2 domain. Role in mediating light and ethylene signaling.	related to AP2 4 (RAP2.4)
	AT1G78110	873.976	0.502088	0.158429	3.16916	0.0015288	0.00620556			unknown protein
	AT1G78120	1492.63	-0.75673	0.185926	-4.07007	4.69992e-05	0.000299631	Tetratricopeptide repeat (TPR)-like superfamily protein		Tetratricopeptide repeat (TPR)-like superfamily protein
	AT1G78170	5.4884	-5.0133	1.39793	-3.58624	0.000335483	0.00168849			unknown protein
	AT1G78172	22.298	1.09295	0.408519	2.6754	0.00746409	0.0235699			unknown protein
	AT1G78190	108.052	0.733345	0.232785	3.15031	0.00163096	0.00655093	Trm112p-like protein		Trm112p-like protein
	AT1G78200	334.363	0.429237	0.115761	3.70796	0.000208938	0.00111675	Protein phosphatase 2C family protein		Protein phosphatase 2C family protein
	AT1G78210	343.673	-0.50156	0.136943	-3.66255	0.000249719	0.00130402	alpha/beta-Hydrolases superfamily protein		alpha/beta-Hydrolases superfamily protein
[truncated: 6,253 more rows]
