# Supplementary material for: Integrative sRNA, DNA Methylation, and Transcriptomics Reveals Dynamic Epigenetic Reprogramming of Meloidogyne javanica-Induced Galls in Arabidopsis
Source: Int J Mol Sci. 2026 May 14;27(10):4365. doi: 10.3390/ijms27104365 (PMC13207400; doi:10.3390/ijms27104365)
Supplement: Supplementary file 1 [file ijms-27-04365-s001.zip › ijms-4246158-supplementary/Table_S5.xlsx]

## Sheet: table S5
	Table S5. Gene ontology classification of differentially expressed genes in 3 and 14 dpi galls. DEGs were assigned to functional categories and subcategories using MapMan software (Thimm et al., 2004). The table shows the proportion of genes up- or down-regulated in each category at 3 and 14 dpi. Statistical significance of differential representation was assessed using a Wilcoxon rank test with …
	Category	Group	Number_of_genes	Upreg	downreg	FDR	percentage of upreg	percentage of downreg
	cell wall	3 dpi	232	162	70	2.02867e-10	0.698276	0.301724
	cell wall	14 dpi	238	36	202	2.15259e-21	0.151261	0.848739
	cell wall.cellulose synthesis	3 dpi
	cell wall.cellulose synthesis	14 dpi	26	2	24	0.0102282	0.0769231	0.923077
	cell wall.degradation	3 dpi
	cell wall.degradation	14 dpi	43	7	36	0.0120242	0.162791	0.837209
	cell wall.modification	3 dpi	35	35	0	8.18012e-13	1	0
	cell wall.modification	14 dpi
	cell.cycle	3 dpi	68	50	18	0.0119393	0.735294	0.264706
	cell.cycle	14 dpi
	development	3 dpi
	development	14 dpi	268	147	121	0.000499793	0.548507	0.451493
	DNA	3 dpi	248	148	100	0.0230579	0.596774	0.403226
	DNA	14 dpi	169	108	61	3.44549e-05	0.639053	0.360947
	DNA.synthesis/chromatin structure.histone.core.H2A	3 dpi
	DNA.synthesis/chromatin structure.histone.core.H2A	14 dpi	13	12	1	0.0332488	0.923077	0.0769231
	DNA.synthesis/chromatin structure.histone.core.H2B	3 dpi
	DNA.synthesis/chromatin structure.histone.core.H2B	14 dpi	7	7	0	0.0429318	1	0
	DNA.synthesis/chromatin structure.histone.core.H3	3 dpi
	DNA.synthesis/chromatin structure.histone.core.H3	14 dpi	9	9	0	0.0104446	1	0
	DNA.synthesis/chromatin structure.histone.core.H4	3 dpi
	DNA.synthesis/chromatin structure.histone.core.H4	14 dpi	8	8	0	0.00801875	1	0
	hormone metabolism.abscisic acid	3 dpi
	hormone metabolism.abscisic acid	14 dpi	22	14	8	0.0236528	0.636364	0.363636
	lipid metabolism	3 dpi
	lipid metabolism	14 dpi	175	35	140	2.3222e-06	0.2	0.8
	micro RNA, natural antisense and other RNA	3 dpi	88	52	36	0.0136732	0.590909	0.409091
	micro RNA, natural antisense and other RNA	14 dpi	49	32	17	0.0158222	0.653061	0.346939
	misc	3 dpi	612	341	271	0.00468168	0.55719	0.44281
	misc	14 dpi	526	118	408	1.39277e-26	0.224335	0.775665
	misc.cytochrome P450	3 dpi
	misc.cytochrome P450	14 dpi	88	11	77	4.61214e-10	0.125	0.875
	misc.nitrilases, *nitrile lyases, berberine bridge enzymes, reticuline oxidases, troponine reductases	3 dpi				1
	misc.nitrilases, *nitrile lyases, berberine bridge enzymes, reticuline oxidases, troponine reductases	14 dpi	25	4	21	0.00686513	0.16	0.84
	misc.gluco-, galacto- and mannosidases	3 dpi				1
	misc.gluco-, galacto- and mannosidases	14 dpi	38	3	35	0.000155612	0.0789474	0.921053
	misc.UDP glucosyl and glucoronyl transferases	3 dpi				1
	misc.UDP glucosyl and glucoronyl transferases	14 dpi	63	6	57	0.00198387	0.0952381	0.904762
	protein	3 dpi	1595	670	925	1.51833e-08	0.420063	0.579937
	protein	14 dpi	1018	538	480	9.72316e-05	0.528487	0.471513
	protein.degradation	3 dpi	676	212	464	9.75851e-11	0.313609	0.686391
	protein.degradation	14 dpi				1
	protein.postranslational modification	3 dpi	361	129	232	0.0311772	0.357341	0.642659
	protein.postranslational modification	14 dpi				1
	protein.synthesis	3 dpi				1
	protein.synthesis	14 dpi	175	151	24	2.00661e-09	0.862857	0.137143
	RNA	3 dpi	1186	502	684	0.04804	0.423272	0.576728
	RNA	14 dpi	913	585	328	1e-20	0.640745	0.359255
	secondary metabolism	3 dpi				1
	secondary metabolism	14 dpi	176	49	127	2.3412e-05	0.278409	0.721591
	signalling	3 dpi				1
	signalling	14 dpi	465	115	350	2.5655e-10	0.247312	0.752688
	stress	3 dpi				1
	stress	14 dpi	396	102	294	8.62002e-14	0.257576	0.742424
	transport	3 dpi	436	169	267	0.000326546	0.387615	0.612385
	transport	14 dpi	388	91	297	7.22587e-08	0.234536	0.765464
