# Supplementary material for: Integrative sRNA, DNA Methylation, and Transcriptomics Reveals Dynamic Epigenetic Reprogramming of Meloidogyne javanica-Induced Galls in Arabidopsis
Source: Int J Mol Sci. 2026 May 14;27(10):4365. doi: 10.3390/ijms27104365 (PMC13207400; doi:10.3390/ijms27104365)
Supplement: Supplementary file 1 [file ijms-27-04365-s001.zip › ijms-4246158-supplementary/Table_S6_and_S7.xlsx]

## Sheet: TableS6
	Supplementary information Table S6
	Table S6. miRNAs detected and identified in the miRBase database in galls at 14 dpi. The table shows the number of reads in each library, fold change (FC) and false discovery rate (FDR) for miRNAs differentially accumulated in galls compared to control roots.
	miRNA	Total number of reads						Average number of reads		Normalized Reads Per Million						FC	FDR
		G1	G2	G3	RC1	RC2	RC3	G	RC	G1	G2	G3	RC1	RC2	RC3
	ath-miR156a-5p	832.618	863.628	1133.98	1107.89	1498.12	1198.02	965.19	1416.97	1159.88	735.061	1066	1066.91	1801.84	1829.05	-0.74	0.313418
	ath-miR156b-3p	755.377	783.509	1028.78	1675.48	2265.63	1811.8	881.71	2176.79	785.793	859.799	1077	1687.4	4143.79	1476.68	-1.48	0.0201863
	ath-miR156c-3p	7.86831	8.16135	10.7162	9.20088	12.4417	9.94944	9.15	11.83	11.8245	3.34119	13	11.2815	16.3013	11.7851	-0.55	0.561427
	ath-miR156d-3p	2.59065	2.68713	3.52833	4.8402	6.54504	5.23399	3.01	6.17	2.14991	1.11373	6	4.83495	10.8675	4.71405	-1.19	0.263048
	ath-miR156g	305.778	317.166	416.454	27.8549	37.6662	30.1212	353.47	35.52	455.781	260.613	365	25.7864	44.5569	47.1405	3.12	2.39466e-07
	ath-miR157a-3p	169.838	176.163	231.31	30.9968	41.9147	33.5186	194.38	40.1	331.086	96.8944	161	45.1262	47.8171	41.2479	2.12	0.00091985
	ath-miR157a-5p	4103.32	4256.14	5588.51	1460.93	1975.51	1579.79	4688.76	1886.08	8044.97	2424.59	3715	1402.13	3179.84	1718.27	1.16	0.105137
	ath-miR157d	48.4028	50.2054	65.9221	14.4099	19.4854	15.5822	55.28	18.2	105.346	17.8197	44	4.83495	33.6893	21.2132	1.41	0.0749302
	ath-miR158a-3p	126592	131307	172412	119606	161734	129337	148825	155330	114975	133535	214131	196736	172144	152424	-0.25	0.783054
	ath-miR158a-5p	66.123	68.5856	90.0561	62.4611	84.4615	67.5428	77.22	80.28	77.3968	60.1414	101	51.5728	140.191	75.4248	-0.25	0.790749
	ath-miR158b	1092.93	1133.64	1488.52	339.484	459.06	367.104	1281.44	438.71	1137.3	1050.25	1786	578.582	355.368	532.687	1.36	0.0302563
	ath-miR159a	170814	177175	232639	217594	294236	235297	197695	280020	210616	201993	192930	119634	572763	240596	-0.68	0.40721
	ath-miR159b-3p	34211.1	35485.3	46593.8	41733.7	56433.3	45129	39696.6	53758.1	42008.2	37309.9	42571	24023.2	110485	44744.6	-0.62	0.458203
	ath-miR159b-5p	7.96666	8.26336	10.8502	11.6186	15.711	12.5639	9.3	14.8	6.44974	12.251	10	9.66989	23.9086	15.3207	-0.86	0.298158
	ath-miR159c	24.733	25.6541	33.685	26.6534	36.0414	28.8218	28.62	34.28	38.6984	18.9334	30	20.9514	68.4654	24.7488	-0.44	0.632446
	ath-miR160a-3p	16.5726	17.1898	22.571	18.4368	24.9307	19.9368	19.06	23.56	33.3236	6.68238	18	3.2233	63.0316	11.7851	-0.48	0.66352
	ath-miR160a-5p	4577.74	4748.23	6234.65	3429.84	4637.92	3708.89	5351.48	4445.04	4668.53	5079.72	6800	3867.96	7320.36	3705.24	0.09	0.937597
	ath-miR160c-3p	63.9334	66.3145	87.074	51.0416	69.0198	55.1942	74.13	65.39	95.6711	46.7766	85	25.7864	134.757	56.5686	-0.01	0.995893
	ath-miR161.1	4732.49	4908.74	6445.41	6143.24	8307.05	6643.04	5500.12	7951.37	5884.31	4756.74	6273	5531.18	14849.4	6234.33	-0.71	0.356206
	ath-miR161.2	1132.04	1174.21	1541.79	801.753	1084.15	866.982	1313.73	1031.09	1524.29	1029.09	1481	504.446	1988.76	940.453	0.17	0.866412
	ath-miR162a-3p	2968.72	3079.29	4043.25	1423.78	1925.28	1539.62	3461.14	1855.23	3451.68	2975.88	4248	1771.2	3235.26	1236.26	0.73	0.323584
	ath-miR162a-5p	14.7032	15.2508	20.0251	18.3787	24.8522	19.874	17.26	23.72	9.6746	18.9334	25	19.3398	44.5569	15.3207	-0.65	0.443334
	ath-miR163	1393.63	1445.53	1898.05	3211.91	4343.23	3473.23	1631.31	4192.74	1215.78	1780.85	2054	5500.56	5252.27	3375.26	-1.53	0.0108197
	ath-miR164a	1836.34	1904.73	2501	2155.56	2914.81	2330.94	2111.33	2788.07	2977.63	1579.27	1869	997.611	6618.32	1711.2	-0.56	0.5336
	ath-miR164b-3p	180.419	187.138	245.721	252.979	342.085	273.561	210.23	325.41	166.618	249.475	232	170.835	618.362	294.628	-0.82	0.277223
	ath-miR164c-3p	9.25756	9.60234	12.6083	2.0255	2.73894	2.19029	10.84	2.49	7.52469	10.0236	16	0	3.26026	4.71405	1.81	0.0439712
	ath-miR164c-5p	9.59159	9.94881	13.0633	14.6344	19.789	15.825	11.1	18.63	13.9744	10.0236	10	3.2233	48.9039	9.4281	-0.93	0.315624
	ath-miR165a-3p/miR165b	59264.3	61471.4	80714.9	223326	301987	241495	69597.4	288197	51119.5	69079.1	95935	247125	428096	287155	-2.24	0.00018777
	ath-miR165a-5p	446.069	462.682	607.523	1039.66	1405.86	1124.25	516.82	1342.22	632.074	387.578	565	576.97	2933.14	973.451	-1.55	0.0226767
	ath-miR166a-3p	189325	196377	257852	437151	591127	472717	222762	563923	155864	217501	319651	575093	684444	623004	-1.54	0.0120956
	ath-miR166a-5p	1087.97	1128.49	1481.76	2014.38	2723.89	2178.26	1266.15	2588.44	1201.8	1261.86	1435	1461.77	4578.49	2573.87	-1.22	0.0702476
	ath-miR166e-5p	121.04	125.548	164.851	308.921	417.731	334.054	140.87	400.09	167.693	89.0983	177	159.553	956.342	223.917	-1.68	0.0156812
	ath-miR167a-3p	215.49	223.516	293.487	349.098	472.059	377.5	250.7	450.26	306.362	150.353	315	370.679	687.914	444.299	-1.03	0.135968
	ath-miR167a-5p	66.0896	68.551	90.0107	136.697	184.845	147.818	75.88	175.72	123.62	38.9805	68	72.5242	365.149	147.314	-1.38	0.0595786
	ath-miR167c-3p	65.6544	68.0995	89.4179	123.558	167.078	133.61	76.46	162.47	73.097	73.5061	89	253.029	189.095	108.423	-1.24	0.0513391
	ath-miR167c-5p	26.8779	27.8789	36.6064	46.6874	63.1319	50.4858	31.21	60.32	37.6235	22.2746	36	49.9611	102.155	49.4975	-1.12	0.100849
	ath-miR167d	666.612	691.439	907.892	1632.54	2207.56	1765.36	771.81	2109.12	883.614	688.285	793	1606.81	3558.03	1884.44	-1.62	0.00842222
	ath-miR168a-3p	98.8829	102.566	134.673	91.1643	123.275	98.5813	115.22	117.06	105.346	115.828	134	112.815	130.41	146.136	-0.21	0.814118
	ath-miR168a-5p	2704.61	2805.34	3683.55	3692.92	4993.66	3993.37	3133.68	4766.36	3563.48	2743.12	3302	2949.32	8912.46	4056.44	-0.78	0.299046
	ath-miR168b-3p	237.599	246.448	323.598	323.592	437.57	349.919	276.6	416.11	277.339	250.589	324	328.776	604.234	452.549	-0.78	0.279649
	ath-miR169a-3p	1.18458	1.2287	1.61334	2.62138	3.54469	2.83465	1.39	3.29	1.07496	2.22746	1	1.61165	3.26026	5.89256	-1.39	0.310617
	ath-miR169a-5p	36.7787	38.1484	50.0906	36.7979	49.7591	39.7917	42.84	46.67	30.0988	57.9139	44	14.5048	82.5932	56.5686	-0.33	0.741697
	ath-miR169b-3p	4.09989	4.25259	5.58385	4.60365	6.22518	4.9782	4.79	5.87	2.14991	6.68238	6	4.83495	8.69402	5.89256	-0.49	0.680698
	ath-miR169b-5p	14.0404	14.5633	19.1223	11.4787	15.5218	12.4126	16.36	14.8	17.1993	12.251	21	12.8932	28.2556	8.24958	-0.04	0.975258
	ath-miR169d	1.45386	1.50801	1.98009	4.38013	5.92292	4.73649	1.69	5.59	0	2.22746	3	4.83495	5.43376	8.24958	-1.84	0.0901059
	ath-miR169f-3p	27.0765	28.0849	36.8768	9.37917	12.6828	10.1422	31.46	11.88	38.6984	20.0471	38	6.44659	18.4748	14.1421	1.19	0.102141
	ath-miR169h	71.609	74.276	97.5278	109.983	148.722	118.931	83.82	140.51	51.5979	106.918	101	83.8057	211.917	169.706	-0.95	0.187149
	ath-miR170-3p	4.6889	4.86353	6.38604	22.8482	30.896	24.7071	5.45	29.46	6.44974	3.34119	7	6.44659	84.7667	7.07107	-2.58	0.00232055
	ath-miR170-5p	2.07875	2.15617	2.83115	3.412	4.6138	3.6896	2.42	4.4	3.22487	2.22746	2	4.83495	8.69402	1.17851	-1	0.430457
	ath-miR171b-3p	39.8347	41.3183	54.2529	92.9773	125.726	100.542	46.89	120.07	27.9489	49.0041	69	87.029	215.177	98.995	-1.55	0.0150606
	ath-miR171b-5p	25.8976	26.8621	35.2713	47.4023	64.0986	51.2589	30.09	60.67	26.8739	35.6393	30	35.4563	102.155	63.6397	-1.2	0.0808224
	ath-miR171c-5p	38.4997	39.9336	52.4346	121.721	164.594	131.624	44.96	157.03	42.9982	37.8668	58	117.65	265.168	141.421	-1.99	0.00114125
	ath-miR172a	25.5315	26.4823	34.7725	138.361	187.095	149.617	29.99	179.96	23.649	24.502	45	107.98	411.879	84.8529	-2.76	2.83723e-05
	ath-miR172b-5p	8.30139	8.61056	11.3061	5.59048	7.5596	6.04532	9.76	7.06	4.29982	10.0236	16	3.2233	15.2145	4.71405	0.24	0.846076
	ath-miR172c	1.75525	1.82062	2.39056	12.9027	17.4474	13.9525	2.04	16.44	2.14991	1.11373	3	9.66989	29.3423	15.3207	-3.12	0.000123498
	ath-miR172d-5p	12.6824	13.1547	17.2728	3.13565	4.24011	3.39076	14.61	3.99	23.649	8.90983	12	3.2233	7.60727	2.35702	1.66	0.0508805
	ath-miR172e-3p	4.09945	4.25212	5.58324	33.9504	45.9086	36.7126	4.79	43.93	3.22487	5.56865	6	25.7864	99.9812	21.2132	-3.34	4.56035e-06
	ath-miR173-3p	1.44704	1.50093	1.9708	3.18257	4.30355	3.44149	1.69	3.92	0	2.22746	3	0	4.34701	8.24958	-1.39	0.29684
	ath-miR173-5p	201.02	208.507	273.779	96.4885	130.474	104.339	234.66	126.16	235.415	188.22	301	138.602	215.177	71.8892	0.73	0.325107
	ath-miR1886.1	1.2135	1.25869	1.65272	3.39203	4.58679	3.668	1.4	4.39	4.29982	0	0	4.83495	8.69402	1.17851	-1.71	0.201063
	ath-miR1886.2	229.436	237.981	312.48	124.617	168.51	134.755	268.26	159.77	250.465	227.201	352	114.427	233.652	182.669	0.55	0.486602
	ath-miR1886.3	0.901651	0.935231	1.228	2.50746	3.39066	2.71147	1.06	3.1	1.07496	2.22746	0	0	7.60727	2.35702	-1.67	0.265302
	ath-miR2111a-3p	3.19183	3.3107	4.3471	0	0	0	3.72	0	3.22487	2.22746	6	0	0	0	4.76	0.00825249
	ath-miR2111a-5p	82.885	85.9719	112.885	16.6121	22.4633	17.9636	96.41	21.18	88.1464	103.577	105	12.8932	34.7761	22.3917	1.98	0.00145076
	ath-miR2111b-3p	23.427	24.2995	31.9063	9.59938	12.9805	10.3804	27.32	12.19	26.8739	23.3883	34	4.83495	28.2556	7.07107	0.95	0.240512
	ath-miR2112-3p	5.26027	5.45618	7.16422	2.61019	3.52957	2.82255	6.15	3.34	3.22487	7.7961	8	3.2233	4.34701	3.53554	0.66	0.569513
	ath-miR2112-5p	2.9654	3.07584	4.03872	1.74905	2.36511	1.89135	3.46	2.22	3.22487	4.45492	3	1.61165	2.1735	3.53554	0.41	0.791194
	ath-miR319a	8229.35	8535.83	11207.9	2596.04	3510.44	2807.25	9626.68	3354.63	8621.15	8576.83	12589	2567.36	5667.41	2979.28	1.33	0.0381757
	ath-miR319c	32.1679	33.3659	43.811	36.7645	49.7139	39.7556	37.16	47.43	46.2231	33.4119	34	41.9029	72.8124	43.6049	-0.52	0.521526
	ath-miR3440b-5p	4.95049	5.13486	6.74231	4.79242	6.48043	5.18232	5.79	5.99	3.22487	6.68238	8	1.61165	11.9543	5.89256	-0.28	0.828837
	ath-miR390a-3p	20.7907	21.565	28.3158	43.1058	58.2888	46.6128	24.16	55.34	23.649	25.6158	25	35.4563	96.721	51.8545	-1.38	0.0382663
	ath-miR390a-5p	1614.66	1674.79	2199.08	2484.98	3360.25	2687.15	1878.31	3194.87	1952.12	1647.21	2182	2091.92	5267.49	3277.44	-0.95	0.176718
	ath-miR391-3p	10.1872	10.5666	13.8744	28.91	39.0928	31.2621	11.97	37.83	2.14991	20.0471	15	46.7378	59.7714	21.2132	-1.82	0.00820633
	ath-miR391-5p	14.2463	14.7769	19.4027	32.1656	43.4952	34.7826	16.53	42.43	9.6746	30.0707	11	53.1844	81.5064	9.4281	-1.5	0.0499678
	ath-miR393a-3p	445.371	461.958	606.573	604.728	817.728	653.927	518.6	779.92	520.279	464.425	613	520.563	1380.18	702.393	-0.77	0.294965
	ath-miR393a-5p	195.383	202.659	266.101	208.085	281.378	225.015	229.69	268.81	166.618	219.405	328	261.087	366.236	271.058	-0.42	0.605546
	ath-miR393b-3p	62.8204	65.16	85.5582	143.412	193.925	155.08	72.7	184.75	83.8466	66.8238	72	99.9222	362.975	153.207	-1.52	0.0201254
	ath-miR394a	524.43	543.962	714.247	464.95	628.717	502.777	607.22	601.49	634.224	631.484	595	253.029	1382.35	377.124	-0.16	0.880348
	ath-miR395a	40.9091	42.4327	55.7161	26.4426	35.7564	28.594	48.1	33.86	27.9489	54.5727	67	9.66989	81.5064	21.2132	0.3	0.772556
	ath-miR395b	27.5492	28.5752	37.5206	37.297	50.434	40.3314	32.21	47.91	20.4242	41.208	38	29.0097	89.1137	41.2479	-0.76	0.323219
	ath-miR396a-3p	64.1008	66.4881	87.302	101.073	136.673	109.296	73.9	130.01	91.3713	70.1649	64	85.4174	223.871	123.744	-0.99	0.163885
	ath-miR396a-5p	73516.3	76254.3	100125	36194.4	48943	39139.1	85355.6	46740	104189	57681.2	100367	27992.7	89836.4	38334.6	0.69	0.383221
	ath-miR396b-3p	31.9089	33.0973	43.4583	36.034	48.7261	38.9657	37.32	46.89	34.3986	30.0707	51	54.7961	66.2919	36.5339	-0.5	0.528289
	ath-miR396b-5p	13043	13528.7	17763.8	11071.4	14971.1	11972.2	15209.2	14315.5	14289.4	14288	18342	12782	21659	13437.4	-0.09	0.931064
	ath-miR397a	6.42725	6.66662	8.75358	0.582087	0.787113	0.629445	7.5	0.78	6.44974	6.68238	10	1.61165	1.08675	0	2.94	0.00739306
	ath-miR397b	470.47	487.992	640.756	150.52	203.537	162.766	544.4	194.32	612.725	513.429	541	132.155	354.281	162.635	1.31	0.045179
	ath-miR398a-3p	3.86874	4.01282	5.26902	3.36136	4.54532	3.63484	4.5	4.14	5.37478	4.45492	4	0	9.78077	3.53554	-0.12	0.941369
	ath-miR398a-5p	43.8581	45.4915	59.7325	73.5469	99.4521	79.5306	51.33	95.71	41.9233	49.0041	68	114.427	127.15	80.1388	-1.07	0.101063
	ath-miR398b-3p	13593.3	14099.5	18513.3	6460.48	8736.02	6986.09	15758.9	8349.04	18433.3	12692.1	17222	6992.94	13174.7	7744	0.74	0.312323
	ath-miR398b-5p	36.4294	37.7861	49.615	29.8902	40.4183	32.322	42.37	38.16	50.5229	27.8432	52	12.8932	80.4197	32.9983	-0.04	0.972161
	ath-miR399a	42.8237	44.4186	58.3237	110.021	148.773	118.972	50.22	140.88	24.724	69.0512	62	106.369	189.095	172.063	-1.69	0.00713302
	ath-miR399b	70.0909	72.7013	95.4602	181.697	245.695	196.479	82.25	232.32	52.6728	93.5533	109	159.553	320.592	289.914	-1.7	0.00578434
	ath-miR399c-5p	2.87603	2.98314	3.917	4.7088	6.36736	5.0919	3.37	5.91	1.07496	3.34119	6	1.61165	14.1278	3.53554	-1.01	0.383367
	ath-miR399d	5.09504	5.2848	6.93919	20.9171	28.2846	22.6189	5.95	26.95	3.22487	11.1373	4	20.9514	48.9039	20.0347	-2.34	0.00105848
	ath-miR399f	10.261	10.6431	13.9749	27.0546	36.5839	29.2557	12.01	34.58	5.37478	17.8197	14	22.5631	54.3376	37.7124	-1.72	0.0104206
	ath-miR400	245.058	254.184	333.756	159.465	215.633	172.439	287.05	205.86	235.415	272.864	381	149.883	358.628	179.134	0.29	0.753605
	ath-miR402	1.96383	2.03697	2.67464	1.70183	2.30125	1.84028	2.3	2.09	0	1.11373	6	0	4.34701	2.35702	-0.12	0.958844
	ath-miR403-3p	54586.8	56619.8	74344.5	33901.3	45842.2	36659.4	64048.9	44223.3	51332.4	59150.2	88260	62818.8	46542.3	39575.6	0.36	0.674809
	ath-miR403-5p	267.574	277.54	364.423	313.546	423.986	339.056	312.34	406.39	313.887	250.589	400	220.796	891.137	249.845	-0.56	0.51241
	ath-miR408-3p	409.232	424.473	557.353	525.708	710.876	568.478	475.95	680.99	469.756	458.856	536	417.417	1393.22	470.226	-0.69	0.377172
	ath-miR408-5p	24.6924	25.612	33.6297	22.3418	30.2112	24.1595	28.78	28.52	26.8739	27.8432	34	8.05824	66.2919	20.0347	-0.18	0.862893
	ath-miR4228-3p	2.66254	2.7617	3.62625	4.01559	5.42999	4.34229	3.1	5.01	3.22487	3.34119	3	1.61165	7.60727	7.07107	-0.89	0.446981
	ath-miR447a.2-3p	279.137	289.533	380.171	221.247	299.176	239.247	325.14	285.9	314.962	304.048	383	219.184	489.039	247.488	0.01	0.995709
	ath-miR447a-3p	11.4453	11.8716	15.5879	18.7757	25.389	20.3033	13.36	24.44	10.7496	14.4785	16	30.6213	31.5158	20.0347	-1.04	0.147728
	ath-miR472-3p	261.296	271.028	355.872	478.862	647.529	517.821	304.15	622.88	291.313	297.366	348	586.64	1057.41	449.013	-1.2	0.0646539
	ath-miR472-5p	44.4158	46.0699	60.492	52.2457	70.648	56.4964	51.93	68.63	38.6984	57.9139	64	96.6989	95.6342	40.0694	-0.56	0.47656
	ath-miR5012	21.7563	22.5666	29.631	5.98251	8.08971	6.46924	25.24	7.65	26.8739	25.6158	25	6.44659	13.041	5.89256	1.52	0.0314395
	ath-miR5024-3p	1.75322	1.81851	2.38779	2.2904	3.09714	2.47675	2.04	2.88	1.07496	2.22746	3	1.61165	5.43376	2.35702	-0.68	0.653088
	ath-miR5028	5.65149	5.86197	7.69704	3.45103	4.66657	3.7318	6.57	4.31	7.52469	6.68238	6	1.61165	6.52051	5.89256	0.37	0.764014
	ath-miR5595a	11.1	11.5134	15.1177	12.9921	17.5683	14.0491	12.94	16.63	12.8995	10.0236	17	14.5048	20.6483	20.0347	-0.55	0.522496
	ath-miR5629	8.10005	8.40172	11.0319	7.0864	9.58242	7.66294	9.49	9.1	5.37478	10.0236	14	8.05824	16.3013	5.89256	-0.14	0.912685
	ath-miR5637	2.92288	3.03173	3.98081	7.31551	9.89222	7.91069	3.39	9.54	4.29982	1.11373	5	12.8932	9.78077	9.4281	-1.61	0.0617582
	ath-miR5638a	1.77203	1.83803	2.41342	3.94202	5.33051	4.26274	2.07	5.14	1.07496	3.34119	2	6.44659	10.8675	0	-1.42	0.247503
	ath-miR5638b	15.0964	15.6586	20.5605	25.4937	34.4733	27.5678	17.67	32.82	13.9744	16.7059	24	17.7281	72.8124	18.8562	-1.08	0.16156
	ath-miR5640	17.3508	17.997	23.6309	10.0936	13.6488	10.9148	20.38	12.87	9.6746	25.6158	28	8.05824	23.9086	10.6066	0.45	0.637569
	ath-miR5642a	16.4404	17.0527	22.391	18.6132	25.1693	20.1276	18.88	23.87	32.2487	11.1373	14	22.5631	26.0821	30.6413	-0.51	0.567421
	ath-miR5648-3p	1.7331	1.79765	2.3604	3.38754	4.58072	3.66315	2.01	4.25	2.14991	0	4	1.61165	8.69402	3.53554	-1.24	0.326323
	ath-miR5648-5p	0.586484	0.608326	0.798761	3.43002	4.63816	3.70908	0.68	4.36	0	1.11373	1	3.2233	7.60727	3.53554	-2.65	0.0347295
	ath-miR5650	18.4542	19.1415	25.1336	41.4263	56.0178	44.7967	21.61	53.86	20.4242	14.4785	32	53.1844	92.374	35.3554	-1.49	0.0220899
	ath-miR5651	547.448	567.837	745.596	645.046	872.249	697.526	638.87	833.22	611.65	564.661	796	852.562	1056.32	875.635	-0.57	0.45658
	ath-miR5652	5.92569	6.14638	8.07049	6.57904	8.89635	7.1143	6.89	8.59	7.52469	6.68238	7	11.2815	14.1278	3.53554	-0.47	0.65679
	ath-miR5654-3p	25.5847	26.5375	34.845	24.7013	33.4018	26.711	29.52	32.13	39.7734	23.3883	27	22.5631	77.1594	8.24958	-0.28	0.792568
	ath-miR5654-5p	10.3852	10.772	14.1441	25.1645	34.0281	27.2118	12.17	32.36	8.59965	11.1373	18	16.1165	72.8124	18.8562	-1.6	0.028277
	ath-miR5656	1.78101	1.84734	2.42565	2.83428	3.83259	3.06488	2.06	3.49	4.29982	0	2	0	6.52051	4.71405	-0.95	0.511405
	ath-miR5659	3.30916	3.4324	4.5069	1.44151	1.94925	1.55879	3.85	1.83	5.37478	4.45492	2	1.61165	3.26026	1.17851	0.83	0.559948
	ath-miR5663-3p	10.5202	10.912	14.328	15.3158	20.7104	16.5619	12.26	19.66	12.8995	8.90983	16	11.2815	43.4701	10.6066	-0.86	0.30646
	ath-miR5663-5p	3.13054	3.24713	4.26364	4.31724	5.83788	4.66848	3.66	5.45	1.07496	2.22746	8	3.2233	7.60727	7.07107	-0.77	0.5159
	ath-miR5998a	4.57197	4.74225	6.22679	4.49238	6.07471	4.85787	5.36	5.92	2.14991	4.45492	10	9.66989	2.1735	8.24958	-0.3	0.821064
	ath-miR771	0.29555	0.306557	0.402524	3.16514	4.27998	3.42265	0.35	4.1	0	1.11373	0	4.83495	6.52051	2.35702	-3.29	0.0155835
	ath-miR775	195.289	202.562	265.973	210.111	284.118	227.205	227.01	268.48	226.816	219.405	252	151.495	416.226	321.734	-0.44	0.604986
	ath-miR777	3.39471	3.52114	4.62342	24.8461	33.5976	26.8676	3.98	31.88	0	3.34119	9	24.1747	49.9906	31.8198	-3.16	9.02514e-06
	ath-miR779.2	219.627	227.807	299.121	99.728	134.855	107.842	255.17	128.91	254.765	251.703	278	114.427	199.962	116.673	0.81	0.25539
	ath-miR780.2	6.00659	6.23029	8.18066	3.98418	5.38752	4.30833	6.97	5.11	8.59965	7.7961	5	4.83495	9.78077	2.35702	0.26	0.842135
	ath-miR781a	112.492	116.681	153.208	101.321	137.009	109.564	132.15	131.57	123.62	86.8709	200	124.097	218.437	98.995	-0.18	0.851727
	ath-miR8121	2.35885	2.4467	3.21263	4.34791	5.87936	4.70165	2.75	5.69	3.22487	2.22746	3	8.05824	7.60727	3.53554	-1.17	0.275869
	ath-miR8166	2.63483	2.73296	3.5885	1.13164	1.53023	1.22371	3.07	1.37	2.14991	3.34119	4	0	4.34701	0	0.84	0.599529
	ath-miR8175	83.4752	86.5841	113.689	79.4733	107.466	85.9391	95.68	100.76	87.0714	159.263	44	66.0776	106.502	159.099	-0.26	0.794028
	ath-miR8182	2.36024	2.44814	3.21453	5.02858	6.79977	5.43769	2.75	6.36	3.22487	2.22746	3	3.2233	14.1278	3.53554	-1.38	0.200174
	ath-miR8183	4.17519	4.33069	5.68639	3.44813	4.66265	3.72866	4.85	4.51	6.44974	4.45492	4	6.44659	7.60727	1.17851	-0.05	0.97473
	ath-miR822-3p	8.72195	9.04678	11.8788	21.5968	29.2038	23.3539	10.21	28.01	6.44974	11.1373	14	32.233	36.9496	24.7488	-1.62	0.0127252
	ath-miR822-5p	146.51	151.966	199.539	272.179	368.048	294.324	170.44	349.49	177.368	149.24	198	256.252	518.381	387.73	-1.22	0.0599303
	ath-miR823	56.9208	59.0407	77.5232	51.1672	69.1896	55.3301	66.24	65.86	76.3219	45.6629	82	40.2912	124.977	54.2116	-0.18	0.858881
	ath-miR824-3p	486.907	505.041	663.143	701.067	948.001	758.104	567.87	902.01	511.679	562.433	678	876.737	1063.93	1064.2	-0.86	0.216976
	ath-miR824-5p	588.688	610.612	801.763	749.635	1013.68	810.624	687.46	959.65	615.95	653.759	854	623.708	1417.13	1143.16	-0.68	0.368843
	ath-miR827	2252.57	2336.47	3067.89	2158.61	2918.93	2334.24	2632.82	2818.91	1596.31	3561.71	2982	3210.4	4350.27	1941.01	-0.27	0.76866
	ath-miR829-3p.1	146.696	152.159	199.792	472.301	638.658	510.727	172.04	613.07	130.07	171.514	232	633.378	896.571	526.795	-2.02	0.000673833
	ath-miR829-3p.2	96.8571	100.464	131.914	186.333	251.964	201.493	113.4	242.95	97.821	101.349	152	270.757	372.756	174.42	-1.27	0.0448795
	ath-miR829-5p	394.956	409.666	537.91	1261.51	1705.85	1364.15	463.97	1643.02	336.461	458.856	646	1977.49	2184.37	1364.72	-2.01	0.000711011
	ath-miR830-3p	14.9484	15.5052	20.359	10.6014	14.3355	11.464	17.4	13.65	20.4242	11.1373	22	11.2815	27.1688	7.07107	0.16	0.879014
	ath-miR830-5p	3.84255	3.98566	5.23336	9.97285	13.4855	10.7842	4.45	12.74	7.52469	1.11373	5	9.66989	19.5615	12.9636	-1.67	0.0388045
	ath-miR833a-3p	6.06953	6.29558	8.2664	2.84645	3.84904	3.07803	7.1	3.63	4.29982	6.68238	11	3.2233	7.60727	1.17851	0.74	0.513438
	ath-miR833a-5p	49.5746	51.4209	67.5181	33.925	45.8742	36.685	57.92	43.57	40.8483	70.1649	68	25.7864	82.5932	36.5339	0.22	0.824301
	ath-miR833b	10.362	10.7479	14.1126	10.5016	14.2006	11.356	12.04	13.4	13.9744	10.0236	13	9.66989	21.735	12.9636	-0.35	0.733192
	ath-miR835-5p	2.63487	2.733	3.58855	3.89523	5.26723	4.21214	3.07	4.88	2.14991	3.34119	4	1.61165	11.9543	2.35702	-0.86	0.491772
	ath-miR837-3p	21.2032	21.9929	28.8777	44.1238	59.6654	47.7136	24.42	57.11	34.3986	20.0471	20	35.4563	123.89	31.8198	-1.38	0.05432
	ath-miR837-5p	77.927	80.8292	106.133	74.344	100.53	80.3925	91.36	98.39	55.8977	111.373	116	169.223	115.196	50.676	-0.26	0.777083
	ath-miR838	31.8452	33.0313	43.3716	35.3347	47.7805	38.2095	37.47	45.45	21.4991	40.0943	55	37.0679	69.5522	44.7835	-0.48	0.56108
	ath-miR839-5p	8.57742	8.89687	11.682	2.62706	3.55237	2.84079	9.96	3.37	12.8995	6.68238	11	3.2233	3.26026	4.71405	1.34	0.14605
	ath-miR840-3p	81.0678	84.087	110.41	62.9786	85.1613	68.1025	94.91	81.7	75.2469	94.667	124	75.7475	136.931	61.2826	0.03	0.976105
	ath-miR840-5p	16.0711	16.6696	21.888	24.6917	33.3888	26.7006	18.76	32.3	17.1993	16.7059	24	45.1262	39.1231	24.7488	-0.94	0.185038
	ath-miR841a-3p	2.35937	2.44724	3.21334	2.34154	3.16629	2.53204	2.75	3.15	3.22487	2.22746	3	6.44659	3.26026	1.17851	-0.31	0.849128
	ath-miR841a-5p	3.32498	3.44881	4.52845	0	0	0	3.85	0	6.44974	3.34119	2	0	0	0	4.82	0.00837551
	ath-miR841b-5p	8.10322	8.405	11.0362	4.01114	5.42397	4.33748	9.49	5.14	5.37478	10.0236	14	4.83495	8.69402	3.53554	0.67	0.512452
	ath-miR842	33.3514	34.5936	45.423	50.6675	68.514	54.7898	38.87	65.58	31.1737	45.6629	43	54.7961	115.196	49.4975	-0.93	0.192988
	ath-miR844-3p	63.3673	65.7273	86.3031	53.9065	72.8937	58.2922	73.38	69.67	92.4462	53.459	79	43.5145	143.451	45.962	-0.1	0.93354
	ath-miR844-5p	5.67796	5.88943	7.73309	6.03128	8.15565	6.52197	6.57	7.71	9.6746	4.45492	6	4.83495	19.5615	1.17851	-0.41	0.749014
	ath-miR845a	29.5923	30.6944	40.3031	4.00019	5.40916	4.32564	34.63	5.06	29.0238	31.1844	47	3.2233	8.69402	4.71405	2.53	0.000206333
	ath-miR846-3p	5848.84	6066.66	7965.82	10525	14232.2	11381.3	6793.45	13683.6	6800.17	6720.24	7359	11476.5	25029	9457.56	-1.18	0.0790564
	ath-miR846-5p	71.9164	74.5948	97.9464	119.379	161.427	129.091	83.43	154.48	91.3713	75.7336	89	99.9222	308.638	108.423	-1.06	0.132019
	ath-miR848	18.4998	19.1888	25.1958	13.2114	17.8648	14.2862	21.67	17.44	17.1993	18.9334	31	29.0097	18.4748	11.7851	0.15	0.878277
	ath-miR852	10.877	11.2821	14.814	20.666	27.9451	22.3473	12.67	26.76	11.8245	12.251	15	24.1747	48.9039	16.4992	-1.25	0.0819742
	ath-miR853	1.18509	1.22923	1.61403	2.71763	3.67485	2.93874	1.39	3.74	0	3.34119	1	9.66989	1.08675	2.35702	-1.44	0.320595
	ath-miR857	1.4885	1.54394	2.02727	5.13813	6.94791	5.55616	1.73	6.54	3.22487	1.11373	1	4.83495	10.8675	5.89256	-2.03	0.0470083
	ath-miR858a	8.13049	8.43329	11.0733	14.1931	19.1923	15.3478	9.53	18.16	4.29982	12.251	13	11.2815	34.7761	14.1421	-1.12	0.160252
	ath-miR858b	7.18698	7.45464	9.78829	7.4054	10.0138	8.00789	8.32	9.42	11.8245	6.68238	7	6.44659	15.2145	9.4281	-0.37	0.739979
	ath-miR859	7.68743	7.97374	10.4699	1.16301	1.57266	1.25763	8.82	1.57	16.1243	6.68238	4	3.2233	2.1735	0	2.3	0.0302438
	ath-miR860	33.4943	34.7417	45.6175	25.8438	34.9467	27.9464	38.83	32.9	38.6984	43.4354	37	22.5631	41.2966	44.7835	0.04	0.97039
	ath-miR861-3p	64.017	66.4012	87.1879	68.154	92.1596	73.6989	74.76	88.62	65.5723	72.3924	93	74.1358	171.707	51.8545	-0.42	0.626337
	ath-miR862-5p	2.69184	2.7921	3.66615	1.4994	2.02753	1.62139	3.16	1.98	0	7.7961	2	3.2233	0	3.53554	0.49	0.788726
	ath-miR864-5p	1.18413	1.22823	1.61272	2.58342	3.49336	2.7936	1.39	3.24	1.07496	2.22746	1	1.61165	5.43376	3.53554	-1.37	0.314057
	ath-miR865-5p	5.60736	5.81619	7.63694	5.76787	7.79946	6.23713	6.54	7.51	5.37478	7.7961	7	9.66989	10.8675	4.71405	-0.36	0.75226
	ath-miR866-3p	11.0443	11.4556	15.0418	20.411	27.6003	22.0716	12.9	26.49	11.8245	10.0236	18	30.6213	35.8628	22.3917	-1.21	0.0809798
	ath-miR868-5p	4.81231	4.99153	6.55412	6.23986	8.4377	6.74752	5.58	7.8	6.44974	6.68238	4	0	20.6483	4.71405	-0.69	0.548145
	ath-miR869.2	407.98	423.174	555.648	1648.42	2229.04	1782.54	476.52	2123.97	383.759	514.543	574	1466.6	3581.94	2035.29	-2.34	0.000102746

## Sheet: TableS7
	Supplementary information Table S7
	Table S7. Differentially expressed predicted targets of enriched Arabidopsis miRNAs in Meloidogyne javanica galls at 3 and/or 14 dpi. miRNAs were classified into six groups based on their exclusive over- or under-enrichment at each gall stage, as well as those showing consistent or opposite patterns between the two time points. For each miRNA, the corresponding targets are listed along with their…
	miRNA exclusively over-enriched in galls at 3 dpi	Target transcript	Target Name	Description	MapMan GO	TarHunter Score	Target FC (3dpi)	Target FC (14 dpi)
	ath-miR156h	AT3G48530	KING1	SNF1-related protein kinase regulatory subunit gamma 1;(source:Araport11)	cell wall.cell wall proteins	5	-1.55971	-
	ath-miR156i	AT5G41300	AT5G41300	Receptor-like protein kinase-related family protein;(source:Araport11)	signalling.receptor kinases.misc	5	-1.48932	-1.76362
	ath-miR156h	AT1G05960	AT1G05960	Part of a nanodomain complex that tethers PI4K&#945;1 to the plasma membrane.	not assigned.unknown	5	-1.23641	-0.636224
	ath-miR156i	AT2G21840	AT2G21840	Cysteine/Histidine-rich C1 domain family protein;(source:Araport11)	RNA.regulation of transcription.unclassified	5	-0.789396	-0.817048
	ath-miR156i	AT4G33300	ADR1-L1	Encodes a member of the ADR1 family nucleotide-binding leucine-rich repeat (NB-LRR) immune receptors.	stress.biotic	5	-0.685554	-0.541166
	ath-miR156h	AT1G50640	ERF3	encodes a member of the ERF (ethylene response factor) subfamily B-1 of ERF/AP2 transcription factor family (ATERF-3). The protein contains one AP2 domain. There are 15 members in this subfamily including ATERF-3, ATERF-4, ATERF-7, and leafy petiole.	hormone metabolism.ethylene.signal transduction	5	-0.521867	-
	ath-miR156i	AT5G43460	AT5G43460	HR-like lesion-inducing protein-like protein;(source:Araport11)	not assigned.no ontology	5	-0.471504	0.29744
	ath-miR156i	AT1G67080	ABA4	Encodes a protein involved in the photoprotection of PSII. An aba4-1 mutant completely lacks neoxanthin,a component of the chromophore of the peripheral antenna system in PSII. ABA4 is required for neoxanthin biosynthesis, an intermediary step in abscisic acid biosynthesis, but no catalytic activity has been detected for the ABA4 protein.	not assigned.unknown	5	-0.409102	0.499587
	ath-miR156i	AT3G59990	MAP2B	Encodes a MAP2 like methionine aminopeptidase	protein.degradation.metalloprotease	5	-0.325631	-
	ath-miR156h	AT3G09840	CDC48	Encodes a cell division cycle protein, a member of AAA-type ATPases gene family. Expressed throughout the plant in regions of cell division. Within the cell, sub-cellular localization varies depending on the stage of the cell cycle.Mutants in which the expression of CDC48A is altered show defects in cytokinesis, cell expansion and cell differentiation. The mRNA is cell-to-cell mobile.	cell.division	4.5	-0.529538	-
	ath-miR156h	AT5G08620	STRS2	Similar in sequence to DEAD-box RNA helicases. Binds RNA. Involved in drought, salt and cold stress responses.	RNA.processing.RNA helicase	4.5	-0.52738	-
	ath-miR156h	AT1G20920	AT1G20920	DEAD-box helicase involved in RNA splicing and miRNA biogenesis.	RNA.processing.RNA helicase	4.5	-0.462738	-
	ath-miR390b-5p	AT5G05520	AT5G05520	Outer membrane OMP85 family protein;(source:Araport11)	not assigned.no ontology	4.5	-0.222308	-
	ath-miR390b-5p	AT2G15880	AT2G15880	Pollen expressed protein required for pollen tube growth.Along with other members of the LRX family, itnteracts with RALF4 to control pollen tube growth and integrity. Loss of function results in premature pollen tube rupture and reduced fertility.	cell wall.cell wall proteins.LRR	4	-2.51284	-1.32547
	ath-miR156h/i	AT1G76680	OPR1	Encodes a member of an alpha/beta barrel fold family of FMN-containing oxidoreductases. One of the closely related 12-oxophytodienoic acid reductases. This enzyme is not expected to participate in jasmonic acid biosynthesis because during in vitro assays, it shows very little activity with the naturally occurring OPDA isomer. Shows activity towards 2,4,6-trinitrotoluene. Expressed predominately i…	hormone metabolism.jasmonate.synthesis-degradation.12-Oxo-PDA-reductase	4	-1.65194	-1.25694
	ath-miR156i	AT1G16240	SYP51	Encodes one of 24 Arabidopsis syntaxins. Its mRNA has been shown to be expressed; TGNE/PM localized.	cell.vesicle transport	4	-0.988117	0.348007
	ath-miR156i	AT3G10910	AT3G10910	DAF-like (DEFECTIVE IN ANTHER DEHISCENCE1- (DAD1-) Activating Factor (DAF)-like) gene that controls ovule development. Posttranscriptional regulated by miR847 through the targeting of its 5?UTR fragment.	protein.degradation.ubiquitin.E3.RING	4	-0.694319	-
	ath-miR390b-5p	AT1G03475	LIN2	Encodes coproporphyrinogen III oxidase, a key enzyme in the biosynthetic pathway of chlorophyll and heme, a tetrapyrrole pathway. Mutants express cytological and molecular markers associated with the defense responses, usually activated by pathogen infection.	tetrapyrrole synthesis.coproporphyrinogen III oxidase	4	-0.340282	-
	ath-miR156i	AT3G15040	AT3G15040	senescence regulator (Protein of unknown function, DUF584);(source:Araport11)	not assigned.unknown	3	-0.620635	-
	ath-miR156h	AT3G11960	AT3G11960	Cleavage and polyadenylation specificity factor (CPSF) A subunit protein;(source:Araport11)	RNA.processing.splicing	3	-0.275514	-
	ath-miR156i	AT2G33810	SPL3	Encodes a member of the SPL (squamosa-promoter binding protein-like)gene family, a novel gene family encoding DNA binding proteins and putative transcription factors. Contains the SBP-box, which encodes the SBP-domain, required and sufficient for interaction with DNA. It binds DNA, may directly regulate AP1, and is involved in regulation of flowering and vegetative phase change. Its temporal expr…	development.squamosa promoter binding like (SPL)	2	-2.5972	-
	ath-miR156i	AT1G53160	SPL4	Encodes a member of the SPL (squamosa-promoter binding protein-like)gene family, a novel gene family encoding DNA binding proteins and putative transcription factors. Contains the SBP-box, which encodes the SBP-domain, required and sufficient for interaction with DNA. It is involved in regulation of flowering and vegetative phase change. Its temporal expression is regulated by the microRNA miR156…	development.squamosa promoter binding like (SPL)	0	-3.81023	4.86351
	miRNA exclusively under-enriched in galls at 3 dpi	Target transcript	Name	Description	Mapman GO	TarHunter Score	FC (3dpi)	FC (14 dpi)
	ath-miR156a/c/d/f-5p; ath-miR156e	AT3G19184	AT3G19184	AP2/B3-like transcriptional factor family protein;(source:Araport11)	DNA.unspecified	5	2.32383	-1.18725
	ath-miR159b-5p	AT2G23170	GH3.3	encodes an IAA-amido synthase that conjugates Asp and other amino acids to auxin in vitro.	hormone metabolism.auxin.induced-regulated-responsive-activated	5	1.30061	-
	ath-miR169d/e/h-n; ath-miR169f/g-5p	AT1G17590	NF-YA8	Binds directly to CCAAT cis-elements in the promoters of multiple MIR156 genes and inhibits the juvenile-to adult transition by activating transcription of these MIR156s.	RNA.regulation of transcription.CCAAT box binding factor family, HAP2	5	1.16394	-
	ath-miR156a/c/d/f-5p; ath-miR156e	AT4G35620	CYCB2;2	Cyclin B2;(source:Araport11)	cell.division	5	1.05731	-
	ath-miR169d/e; ath-miR169f/g-5p	AT1G72830	NF-YA3	Encodes a subunit of CCAAT-binding complex, binds to CCAAT box motif present in some plant promoter sequences. One of three members of this class (HAP2A, HAP2B, HAP2C), it is expressed in vegetative and reproductive tissues. Expression is upregulated in the shoot of cax1/cax3 mutant.	RNA.regulation of transcription.CCAAT box binding factor family, HAP2	5	0.977904	-
	ath-miR159b-5p	AT3G12550	FDM3	Belongs to a subgroup of SGS3-like proteins that act redundantly in RNA-directed DNA methylation: AT1G15910 (FDM1), AT4G00380 (FDM2), AT3G12550 (FDM3), AT1G13790 (FDM4), AT1G80790 (FDM5).	RNA.regulation of transcription.unclassified	5	0.805278	-
	ath-miR399e	AT1G73930	AT1G73930	polarity axis stabilization protein;(source:Araport11)	not assigned.unknown	5	0.458336	-
	ath-miR156d-3p	AT4G39150	AT4G39150	DNAJ heat shock N-terminal domain-containing protein;(source:Araport11)	stress.abiotic.heat	5	0.356828	-
	ath-miR159b-5p	AT3G07070	AT3G07070	Receptor like cytoplasmic kinase involved in fertilization specifically pollen tube burst within the synergid where it phosphorylates ACA9 among other proteins. Phosphorylated ACA9 can partially complement the loss of function phenotype.	protein.postranslational modification.kinase.receptor like cytoplasmatic kinase VII	4.5	1.48439	-
	ath-miR156a-5p	AT5G48060	AT5G48060	C2 calcium/lipid-binding plant phosphoribosyltransferase family protein;(source:Araport11)	amino acid metabolism.synthesis.aromatic aa.tryptophan	4.5	0.591113	-
	ath-miR156a/c/d/f-5p; ath-miR156e	AT1G11840	GLX1	Encodes Ni+ dependent glyoxalase I homolog ATGLX1.	Biodegradation of Xenobiotics.lactoylglutathione lyase	4.5	0.496391	-0.447985
	ath-miR156a/c/d/f-5p; ath-miR156e	AT5G63850	AAP4	Amino acid transporter whose expression is downregulated by dehydration.	transport.amino acids	4.5	0.480862	-
	ath-miR159b-5p	AT2G44160	MTHFR2	methylenetetrahydrofolate reductase MTHFR2 mRNA, complete The mRNA is cell-to-cell mobile.	C1-metabolism.methylenetetrahydrofolate reductase	4.5	0.404571	-
	ath-miR159b-5p	AT5G17770	CBR	Encodes NADH:cytochrome (Cyt) b5 reductase that displayed strict specificity to NADH for the reduction of a recombinant Cyt b5 (AtB5-A), whereas no Cyt b5 reduction was observed when NADPH was used as the electron donor.	redox.misc	4.5	0.391991	-0.376313
	ath-miR169h-n	AT3G19540	AT3G19540	glutamyl-tRNA (Gln) amidotransferase subunit A (DUF620);(source:Araport11)	not assigned.unknown	4.5	0.311586	-
	ath-miR156a/c/d/f-5p; ath-miR156e	AT3G17330	ECT6	evolutionarily conserved C-terminal region 6;(source:Araport11)	not assigned.unknown	4	0.450684	-
	ath-miR169d/e/h-n; ath-miR169f/g-5p	AT3G20910	NF-YA9	nuclear factor Y, subunit A9;(source:Araport11)	RNA.regulation of transcription.CCAAT box binding factor family, HAP2	4	0.413506	-
	ath-miR169d/e; ath-miR169f/g-5p	AT4G00893	AT4G00893	F-box/kelch-repeat protein;(source:Araport11)	not assigned.no ontology	3.5	5.78061	-
	ath-miR159b-5p	AT5G60310	AT5G60310	Concanavalin A-like lectin protein kinase family protein;(source:Araport11)	signalling.receptor kinases.misc	3.5	2.06026	-
	ath-miR156a/c/d/f-5p; ath-miR156e	AT2G29260	AT2G29260	NAD(P)-binding Rossmann-fold superfamily protein;(source:Araport11)	misc.nitrilases, *nitrile lyases, berberine bridge enzymes, reticuline oxidases, troponine reductases	3.5	1.25096	-
	ath-miR156a/c/d/f-5p; ath-miR156e	AT2G42200	SPL9	Encodes a putative transcriptional regulator that is involved in the vegetative to reproductive phase transition. Expression is regulated by MIR156b. SPL activity nonautonomously inhibits initiation of new leaves at the shoot apical meristem. Overexpression of SPL9 (rSPL9) promoted the expression of C-REPEAT BINDING FACTOR 2 (CBF2) and hereafter enhanced the freezing tolerance.	development.squamosa promoter binding like (SPL)	1	1.28656	-
	ath-miR156a/c/d/f-5p; ath-miR156e	AT1G27370	SPL10	In conjunction with SPL11 and SPL2, SPL10 redundantly controls proper development of lateral organs in association with shoot maturation in the reproductive phase. SPL2, SPL10, and SPL11, suppress root regeneration with age by inhibiting wound-induced auxin biosynthesis. SPL10 also controls lamina shape during vegetative development.	development.squamosa promoter binding like (SPL)	1	0.732535	-
	miRNA exclusively over-enriched in galls at 14 dpi	Target transcript	Name	Description	Mapman GO	TarHunter Score	FC (3dpi)	FC (14 dpi)
	ath-miR157a-3p	AT4G16860	RPP4	Confers resistance to Peronospora parasitica. RPP4 is coordinately regulated by transcriptional activation and RNA silencing.	stress.biotic	5	-1.00077	-1.12951
	ath-miR2111a-3p	AT4G16250	PHYD	Encodes a phytochrome photoreceptor with a function similar to that of phyB that absorbs the red/far-red part of the light spectrum and is involved in light responses. It cannot compensate for phyB loss in Arabidopsis but can substitute for tobacco phyB in vivo.	signalling.light	5	-0.36558	-0.977354
	ath-miR157a-3p	AT4G16950	RPP5	Contains a putative nucleotide binding site and leucine-rich repeats. Similar to the plant resistance genes N and L6, and to the toll and interleukin-1 receptors. Confers resistance to Peronospora parasitica.Redundant function together with SIKIC1 and 3 in SNC1-mediated autoimmunity. Protein levels controlled by MUSE1 and MUSE2.	stress.biotic	5	-0.773667	-0.90775
	ath-miR164c-3p	AT4G39050	AT4G39050	Kinesin motor family protein;(source:Araport11)	cell.organisation	5	-	-0.728822
	ath-miR397a	AT1G13560	AAPT1	Encodes aminoalcoholphosphotransferase AAPT1.	misc.misc2	5	-0.500875	-0.576442
	ath-miR157a-3p	AT4G16890	SNC1	Encodes a Toll Interleukin1 receptor-nucleotide binding-Leu- rich repeat-type resistance gene (TIR-NB-LRR-type) involved in the salicylic acid-dependent defense response pathway. Mutant plants constitutively express pathogenesis-related (PR) genes and are pathogen resistant. Resistance signaling in snc1 requires EDS1, MOS3 and PAD4.	stress.biotic.receptors	5	-0.507078	-0.478345
	ath-miR397b	AT5G58870	ftsh9	encodes an FtsH protease that is localized to the chloroplast	protein.degradation.metalloprotease	5	-0.468853	-0.269538
	ath-miR397a	AT3G06470	AT3G06470	ELO family protein containing a characteristic histidine motif which binds to AtCb5-B, interacts with AtBI-1. Together with AtCb5-B interacts with KCR1, PAS2, and CER10, which are essential for the synthesis of VLCFAs.	lipid metabolism.''exotics'' (steroids, squalene etc).sphingolipids	4.5	-0.89417	-0.737111
	ath-miR158b	AT1G47530	AT1G47530	MATE efflux family protein;(source:Araport11)	development.unspecified	4	-0.82843	-0.511534
	ath-miR158b	AT2G03220	FT1	member of Glycosyltransferase Family- 37	cell wall.hemicellulose synthesis	4	0.337955	-0.360354
	ath-miR397a/b	AT5G60020	LAC17	LAC17 appears to have laccase activity based on enzyme assays performed using lac17 mutants. Notably, these mutants appear to have a reduced deposition of G lignin units. LAC17 is expressed in interfascicular fibers and likely contributes to lignin biosynthesis, and hence, cell wall biosynthesis, there.	secondary metabolism.simple phenols	3.5	-2.46944	-1.72639
	ath-miR397a/b	AT2G38080	IRX12	LAC4 appears to have laccase activity based on enzyme assays performed using lac4 mutants. These mutants also have reduced levels of lignin. LAC4 is expressed in vascular bundles and fibers and likely contributes to lignin biosynthesis, and hence cell wall biosynthesis, there. lac4/irx12 mutants have a mild irregular xylem phenotype.	secondary metabolism.simple phenols	3.5	-2.1058	-1.20214
	ath-miR397a/b	AT2G29130	LAC2	Putative laccase, knockout mutant had reduced root elongation under PEG-induced dehydration.miR397b regulates root lignin deposition by regulating LACCASE2 expression during drought and phosphate deficiency.	secondary metabolism.simple phenols	2.5	-4.08384	-3.96316
	miRNA exclusively under-enriched in galls at 14 dpi	Target transcript	Name	Description	Mapman GO	TarHunter Score	FC (3dpi)	FC (14 dpi)
	ath-miR172c	AT1G19630	CYP722A1	cytochrome P450, family 722, subfamily A, polypeptide 1;(source:Araport11)	misc.cytochrome P450	5	-	6.02744
	ath-miR172c	AT1G72050	TFIIIA	Encodes a transcriptional factor TFIIIA required for transcription of 5S rRNA gene. 5S rRNA is the smallest constituent of the ribosome. Work on one of the gene models AT1G72050.2 showed that it encodes a protein with nine Cys(2)-His(2)-type zinc fingers, a characteristic feature of TFIIIA proteins. AT1G72050.2 also contains a 23 amino acid spacer between fingers 1 and 2, a 66 amino acid spacer b…	RNA.regulation of transcription.C2H2 zinc finger family	5	-	0.299476
	ath-miR172c	AT2G31070	TCP10	TCP family protein involved in heterchronic regulation of leaf differentiation. Together with TCP4, TCP3, TCP24 enhances hypocotyl cell elongation by directly activating YUC5.	RNA.regulation of transcription.TCP transcription factor family	5	-1.72025	1.8368
	ath-miR172c	AT3G48185	AT3G48185	transmembrane protein;(source:Araport11)	not assigned.unknown	5	-	0.479211
	ath-miR172c	AT4G23260	CRK18	Encodes a cysteine-rich receptor-like protein kinase.	stress /signalling.receptor kinases.DUF 26	5	5.50895	2.21623
	ath-miR172c	AT5G16310	UCH1	Peptidase C12, ubiquitin carboxyl-terminal hydrolase 1;(source:Araport11)	protein.degradation.ubiquitin	5	-	0.470789
	ath-miR171c-5p	AT3G12730	AT3G12730	Homeodomain-like superfamily protein;(source:Araport11)	RNA.regulation of transcription.G2-like transcription factor family, GARP	4.5	-1.769	0.801552
	ath-miR393b-3p	AT3G19420	PEN2	Encodes a phosphatase with low in vitro tyrosine phosphatase activity that is capable of dephosphorylating in vitro the 3'phosphate group of PI3P, PI(3,4)P2, and PI(3,5)P2 and may be an effector of lipid signaling. The mRNA is cell-to-cell mobile.	protein.postranslational modification	4.5	-0.437871	0.31814
	ath-miR170-3p	AT4G36710	HAM4	GRAS family transcription factor;(source:Araport11)	development.unspecified	4.5	-1.11652	0.757008
	ath-miR5654-5p	AT1G32583	AT1G32583	A microRNA MIR400 is derived from the first intron of At1g32583 in the 5'UTR. A stress-induced alternative splicing event in At1g32583 resulted in greater accumulation of miR400 primary transcripts and a low level of mature miR400.	not assigned.unknown	4	-	0.669531
	ath-miR172c	AT5G16000	NIK1	NSP-interacting kinase (NIK1), receptor-like kinase, involved in defense response against geminivirus It acts as a virulence target of the begomovirus nuclear shuttle protein (NSP).	signalling.receptor kinases.leucine rich repeat II	3.5	-	0.286579
	ath-miR171b-3p	AT5G23250	AT5G23250	Succinyl-CoA ligase, alpha subunit;(source:Araport11)	TCA / org. transformation.TCA.succinyl-CoA ligase	3.5	0.45574	0.28121
	ath-miR5654-5p	AT1G12775	AT1G12775	Pentatricopeptide repeat (PPR) superfamily protein;(source:Araport11)	not assigned.unknown	3	-	0.712018
	ath-miR172c	AT5G60120	TOE2	AP2 family transcription factor that is involved in regulation of flowering and innate immunity.Interacts with CRY1 and CRY2 during flowering as part of a regulatory circuit including FT and CO. TOE1/TOE2 are also targets of MiR172b repression and functions in regulation of innate immunity via repression of FLS.	RNA.regulation of transcription.AP2/EREBP, APETALA2/Ethylene-responsive element binding protein family	2	1.80119	1.61544
	ath-miR399a/d/f	AT2G33770	PHO2	Encodes a ubiquitin-conjugating E2 enzyme. UBC24 mRNA accumulation is suppressed by miR399f, miR399b and miR399c. Involved in phosphate starvation response and mediates degradation of PHO1 and PHT1s at endomembrane. Its expression is responsive to phosphate (Pi) and not phosphite (Phi) in roots and shoots. The mRNA is cell-to-cell mobile.	protein.degradation.ubiquitin.E2	1.5	3.01048	1.17447
	ath-miR170-3p; ath-miR171b-3p	AT2G45160	HAM1	Belongs to one of the LOM (LOST MERISTEMS) genes: AT2G45160 (LOM1), AT3G60630 (LOM2) and AT4G00150 (LOM3). LOM1 and LOM2 promote cell differentiation at the periphery of shoot meristems and help to maintain their polar organization.	development.unspecified	1.5	-	0.673912
	miRNA under-enriched in galls at 3 and 14 dpi	Target transcript	Name	Description	Mapman GO	TarHunter Score	FC (3dpi)	FC (14 dpi)
	ath-miR165a-5p	AT1G70190	AT1G70190	ribosomal protein L7/L12 domain-containing protein;(source:Araport11)	protein.synthesis.ribosomal protein.prokaryotic.chloroplast.50S subunit.L12	5	0.413987	0.385107
	ath-miR172a	AT5G46160	AT5G46160	Ribosomal protein L14p/L23e family protein;(source:Araport11)	protein.synthesis.ribosomal protein.prokaryotic.unknown organellar.50S subunit.L14	5	0.579378	0.56035
	ath-miR166e-5p	AT3G10120	AT3G10120	PADRE protein down-regulated after infection by S. sclerotiorum.	not assigned.unknown	4.5	0.841812	0.697185
	ath-miR165a-5p; ath-miR166e-5p	AT5G35670	iqd33	Member of IQ67 (CaM binding) domain containing family.	signalling.calcium	4.5	1.36085	1.44353
	ath-miR165a-3p; ath-miR165b; ath-miR166a-3p	AT1G52150	ATHB-15	Member of the class III HD-ZIP protein family. Contains homeodomain and leucine zipper domain. Critical for vascular development and negatively regulates vascular cell differentiation.	RNA.regulation of transcription.HB,Homeobox transcription factor family	3.5	0.912262	0.73497
	ath-miR163	AT3G44860	FAMT	Encodes a farnesoic acid carboxyl-O-methyltransferase. The mRNA is cell-to-cell mobile.	hormone metabolism.salicylic acid.synthesis-degradation	3	4.57569	5.90917
	ath-miR163	AT3G44870	AT3G44870	Encodes a protein with 93% identity to a farnesoic acid methyl transferase. SABATH family methyltransferase.	protein.postranslational modification	3	7.62785	10.5224
	ath-miR165a-3p; ath-miR165b; ath-miR166a-3p	AT1G30490	PHV	Dominant PHV mutations cause transformation of abaxial leaf fates into adaxial leaf fates. Has overlapping functions with PHABULOSA, REVOLUTA and CORONA/ATHB15 in patterning the apical portion of the embryo. Encodes a member of HD-Zip family which contains homeodomain-leucine zipper domains and domain similar to a mammalian sterol binding domain.	RNA.regulation of transcription.HB,Homeobox transcription factor family	2.5	0.599992	0.644626
	ath-miR399b	AT2G33770	PHO2	Encodes a ubiquitin-conjugating E2 enzyme. UBC24 mRNA accumulation is suppressed by miR399f, miR399b and miR399c. Involved in phosphate starvation response and mediates degradation of PHO1 and PHT1s at endomembrane. Its expression is responsive to phosphate (Pi) and not phosphite (Phi) in roots and shoots. The mRNA is cell-to-cell mobile.	protein.degradation.ubiquitin.E2	2.5	3.01048	1.17447
	ath-miR165a-3p; ath-miR165b; ath-miR166a-3p	AT2G34710	PHB	Dominant PHB mutations cause transformation of abaxial leaf fates into adaxial leaf fates. Encodes a member of HD-Zip family which contains homeodomain-leucine zipper domains and domain similar to a mammalian sterol binding domain. Has overlapping functions with PHAVOLUTA, REVOLUTA and CORONA.	RNA.regulation of transcription.HB,Homeobox transcription factor family	2.5	1.2618	1.27733
	ath-miR167d	AT3G61310	AT3G61310	AT hook motif DNA-binding family protein;(source:Araport11)	RNA.regulation of transcription.putative transcription regulator	2.5	3.40118	2.10264
	ath-miR165a-3p; ath-miR165b; ath-miR166a-3p	AT5G60690	REV	REVOLUTA regulates meristem initiation at lateral positions. a member of a small homeodomain-leucine zipper family. Has overlapping functions with PHAVOLUTA and PHABULOSA. The mRNA is cell-to-cell mobile.	development.unspecified	2.5	1.148	0.524159
	ath-miR172a; ath-miR172e-3p	AT5G60120	TOE2	AP2 family transcription factor that is involved in regulation of flowering and innate immunity.Interacts with CRY1 and CRY2 during flowering as part of a regulatory circuit including FT and CO. TOE1/TOE2 are also targets of MiR172b repression and functions in regulation of innate immunity via repression of FLS.	RNA.regulation of transcription.AP2/EREBP, APETALA2/Ethylene-responsive element binding protein family	1.5	1.80119	1.61544
	miRNA with opposite patterns of enrichment in galls at 3 and 14 dpi	Target transcript	Name	Description	Mapman GO	TarHunter Score	FC (3dpi)	FC (14 dpi)
	ath-miR156g	AT1G35210	AT1G35210	hypothetical protein;(source:Araport11)	not assigned.unknown	5	-	-2.13084
	ath-miR156g	AT1G71400	RLP12	Encodes a CLAVATA2 (CLV2)-related gene. Complements the clv2 mutant when expressed under the control of the CLV2 promoter. The mRNA is cell-to-cell mobile.	stress.biotic.PR-proteins	5	-	-0.893459
	ath-miR390a-5p	AT2G02470	AL6	Encodes a member of the Alfin1-like family of nuclear-localized PHD (plant homeodomain) domain containing proteins that acts as a novel upstream regulator of root hair formation during Pi starvation. All AL proteins except AL3 bind to di- or trimethylated histone H3 (H3K4me3/2). Members of this family include: AT5G05610 (AL1), AT3G11200 (AL2), AT3G42790 (AL3), AT5G26210 (AL4), AT5G20510 (AL5), AT…	RNA.regulation of transcription.Alfin-like	5	-	0.498621
	ath-miR156g	AT3G05360	RLP30	receptor like protein 30;(source:Araport11)	stress.biotic.PR-proteins	5	-	-0.703474
	ath-miR156g	AT3G17330	ECT6	evolutionarily conserved C-terminal region 6;(source:Araport11)	not assigned.unknown	5	0.450684	-
	ath-miR156g	AT3G19184	AT3G19184	AP2/B3-like transcriptional factor family protein;(source:Araport11)	DNA.unspecified	5	2.32383	-1.18725
	ath-miR390a-3p	AT3G19950	AT3G19950	RING/U-box superfamily protein;(source:Araport11)	protein.degradation.ubiquitin.E3.RING	5	-0.35555	-
	ath-miR156g	AT1G11840	GLX1	Encodes Ni+ dependent glyoxalase I homolog ATGLX1.	Biodegradation of Xenobiotics.lactoylglutathione lyase	4.5	0.496391	-0.447985
	ath-miR390a-5p	AT1G14510	AL7	Encodes a member of the Alfin1-like family of nuclear-localized PHD (plant homeodomain) domain containing proteins. All AL proteins except AL3 bind to di- or trimethylated histone H3 (H3K4me3/2). Members of this family include: AT5G05610 (AL1), AT3G11200 (AL2), AT3G42790 (AL3), AT5G26210 (AL4), AT5G20510 (AL5), AT2G02470 (AL6), AT1G14510 (AL7).	RNA.regulation of transcription.Alfin-like	4.5	-	0.471067
	ath-miR319a/b	AT1G53230	TCP3	Encodes a member of a recently identified plant transcription factor family that includes Teosinte branched 1, Cycloidea 1, and proliferating cell nuclear antigen (PCNA) factors, PCF1 and 2. Regulated by miR319. Involved in heterochronic regulation of leaf differentiation. Elongates hypocotyl when miR319-resistant version is overexpressed. Suppresses auxin response by activating IAA3/SHY2 and SAU…	development.unspecified	4.5	1.47205	-0.972922
	ath-miR390a-5p	AT5G05520	AT5G05520	Outer membrane OMP85 family protein;(source:Araport11)	not assigned.no ontology	4.5	-0.222308	-
	ath-miR390a-5p	AT5G07180	ERL2	Encodes a receptor-like kinase that, together with ER and ERL1 governs the initial decision of protodermal cells to either divide proliferatively to produce pavement cells or divide asymmetrically to generate stomatal complexes. It is also important for maintaining stomatal stem cell activity and preventing terminal differentiation of the meristemoid into the guard mother cell. When heterozygous …	signalling.receptor kinases.leucine rich repeat XIII	4.5	-	5.15025
	ath-miR390a-5p	AT1G03475	LIN2	Encodes coproporphyrinogen III oxidase, a key enzyme in the biosynthetic pathway of chlorophyll and heme, a tetrapyrrole pathway. Mutants express cytological and molecular markers associated with the defense responses, usually activated by pathogen infection.	tetrapyrrole synthesis.coproporphyrinogen III oxidase	4	-0.340282	-
	ath-miR156g	AT1G11190	BFN1	Encodes a bifunctional nuclease that acts on both RNA and DNA involved in nucleic acid degradation to facilitate nucleotide and phosphate recovery during senescence. It has mismatch-specific endonuclease activity with wide recognition of single base mismatches as well as the ability to cleave indel types of mismatches (heteroduplexes with loops).	DNA.synthesis/chromatin structure	4	1.53719	-
	ath-miR156g	AT2G21850	AT2G21850	Cysteine/Histidine-rich C1 domain family protein;(source:Araport11)	not assigned.no ontology	3.5	-	-1.18683
	ath-miR156g	AT2G29260	AT2G29260	NAD(P)-binding Rossmann-fold superfamily protein;(source:Araport11)	misc.nitrilases, *nitrile lyases, berberine bridge enzymes, reticuline oxidases, troponine reductases	3.5	1.25096	-
	ath-miR391-5p	AT4G29900	ACA10	one of the type IIB calcium pump isoforms. encodes an autoinhibited Ca(2+)-ATPase that contains an N-terminal calmodulin binding autoinhibitory domain.ACA8 and ACA10, as well as ACA4 and ACA11, are critical in maintaining low resting cytosol Ca2+ level (DOI:10.1093/plphys/kiad047)	signalling.calcium	2.5	-0.425409	-
	ath-miR156g	AT1G27370	SPL10	In conjunction with SPL11 and SPL2, SPL10 redundantly controls proper development of lateral organs in association with shoot maturation in the reproductive phase. SPL2, SPL10, and SPL11, suppress root regeneration with age by inhibiting wound-induced auxin biosynthesis. SPL10 also controls lamina shape during vegetative development.	development.squamosa promoter binding like (SPL)	2	0.732535	-
	ath-miR156g	AT2G42200	SPL9	Encodes a putative transcriptional regulator that is involved in the vegetative to reproductive phase transition. Expression is regulated by MIR156b. SPL activity nonautonomously inhibits initiation of new leaves at the shoot apical meristem. Overexpression of SPL9 (rSPL9) promoted the expression of C-REPEAT BINDING FACTOR 2 (CBF2) and hereafter enhanced the freezing tolerance.	development.squamosa promoter binding like (SPL)	2	1.28656	-
	ath-miR2111a-5p	AT3G27150	AT3G27150	Target gene of MIR2111-5p. The miR2111-TML/HOLT regulon is involved in control of lateral root initiation.	protein.degradation.ubiquitin.E3.SCF.FBOX	2	0.779161	-
